# Supplementary material for: Sequential Proteomic Analysis Reveals the Key APOE4‐Induced Pathological and Molecular Features at the Presymptomatic Stage in Alzheimer's Disease Mice
Source: CNS Neurosci Ther. 2025 Mar 12;31(3):e70306. doi: 10.1111/cns.70306 (PMC11903334; doi:10.1111/cns.70306)
Supplement: Supplementary file 2 — Appendix S1. [file CNS-31-e70306-s004.xlsx]

## Sheet: E4-WT vs E3-WT
Protein	Protein Name	Gene Name	Function	ProteinGroup	FastaHeaders	Proteins	Peptides	RazorUniquePeptides	UniquePeptides	Coverage	MolWeight	LFQ intensity A4-WT1	LFQ intensity A4-WT2	LFQ intensity A4-WT3	average APOE4-WT	LFQ intensity A3-WT1	LFQ intensity A3-WT2	LFQ intensity A3-WT3	average APOE3-WT	APOE4-WT/APOE3-WT	t test p value
Q8BPM2	Mitogen-activated protein kinase kinase kinase kinase 5	Map4k5	FUNCTION: May play a role in the response to environmental stress. Appears to act upstream of the JUN N-terminal pathway (By similarity). {ECO:0000250}.	sp|Q8BPM2|M4K5_MOUSE	sp|Q8BPM2|M4K5_MOUSE Mitogen-activated protein kinase kinase kinase kinase 5 OS=Mus musculus OX=10090 GN=Map4k5 PE=1 SV=2	1	2	2	2	3.5	95.044	941490	1052400	823150	939013	45368		39425	42396.5	22.1484	0.00185018
Q8BP40	Lysophosphatidic acid phosphatase type 6	Acp6	FUNCTION: Hydrolyzes lysophosphatidic acid (LPA) containing a medium length fatty acid chain to the corresponding monoacylglycerol. Has highest activity with lysophosphatidic acid containing myristate (C14:0), monounsaturated oleate (C18:1) or palmitate (C16:0), and lower activity with C18:0 and C6:0 lysophosphatidic acid. {ECO:0000250|UniProtKB:Q9NPH0}.	sp|Q8BP40|PPA6_MOUSE	sp|Q8BP40|PPA6_MOUSE Lysophosphatidic acid phosphatase type 6 OS=Mus musculus OX=10090 GN=Acp6 PE=1 SV=1	1	3	3	3	9.3	47.624	221090		145530	183310	15201		2469.6	8835.3	20.7475	0.0449898
Q6PD19	Armadillo-like helical domain-containing protein 3	Armh3	FUNCTION: Involved in GBF1 recruitment, Golgi maintenance and protein secretion. {ECO:0000250|UniProtKB:Q5T2E6}.	sp|Q6PD19|ARMD3_MOUSE	sp|Q6PD19|ARMD3_MOUSE Armadillo-like helical domain-containing protein 3 OS=Mus musculus OX=10090 GN=Armh3 PE=1 SV=2	1	3	3	3	4.4	78.631	207490	117760	111420	145557		9630.1	10531	10080.5	14.4394	0.0430036
O70340	Neuronal pentraxin-2	Nptx2	FUNCTION: Likely to play role in the modification of cellular properties that underlie long-term plasticity. Binds to agar matrix in a calcium-dependent manner (By similarity). {ECO:0000250}.	sp|O70340|NPTX2_MOUSE	sp|O70340|NPTX2_MOUSE Neuronal pentraxin-2 OS=Mus musculus OX=10090 GN=Nptx2 PE=2 SV=1	1	2	2	2	5.4	47.136		119220	107970	113595	18645	12928		15786.5	7.19571	0.00413577
P70452	Syntaxin-4	Stx4	FUNCTION: Plasma membrane t-SNARE that mediates docking of transport vesicles. Necessary for the translocation of SLC2A4 from intracellular vesicles to the plasma membrane. Together with STXB3 and VAMP2, may also play a role in docking/fusion of intracellular GLUT4-containing vesicles with the cell surface in adipocytes and in docking of synaptic vesicles at presynaptic active zones. {ECO:0000269…	sp|P70452|STX4_MOUSE	sp|P70452|STX4_MOUSE Syntaxin-4 OS=Mus musculus OX=10090 GN=Stx4 PE=1 SV=1	1	4	4	4	15.1	34.165	97905	150880	99597	116127	28670	24873	528.52	18023.8	6.44299	0.0073166
Q99LB7	Sarcosine dehydrogenase, mitochondrial	Sardh		sp|Q99LB7|SARDH_MOUSE	sp|Q99LB7|SARDH_MOUSE Sarcosine dehydrogenase, mitochondrial OS=Mus musculus OX=10090 GN=Sardh PE=1 SV=1	1	3	3	3	4.2	101.68	232780	223210	374980	276990	105520	11380	14658	43852.7	6.31638	0.0158362
Q8BGT7	Survival of motor neuron-related-splicing factor 30	Smndc1	FUNCTION: Necessary for spliceosome assembly. Overexpression causes apoptosis (By similarity). {ECO:0000250}.	sp|Q8BGT7|SPF30_MOUSE	sp|Q8BGT7|SPF30_MOUSE Survival of motor neuron-related-splicing factor 30 OS=Mus musculus OX=10090 GN=Smndc1 PE=1 SV=1	1	2	2	2	13	26.753	162530	72279	168380	134396	3563.8	9425.1	69053	27347.3	4.91443	0.0461288
Q76LS9	Ubiquitin carboxyl-terminal hydrolase MINDY-1	Mindy1	FUNCTION: Hydrolase that can specifically remove 'Lys-48'-linked conjugated ubiquitin from proteins. Has exodeubiquitinase activity and has a preference for long polyubiquitin chains. May play a regulatory role at the level of protein turnover. {ECO:0000250|UniProtKB:Q8N5J2}.	sp|Q76LS9|MINY1_MOUSE	sp|Q76LS9|MINY1_MOUSE Ubiquitin carboxyl-terminal hydrolase MINDY-1 OS=Mus musculus OX=10090 GN=Mindy1 PE=1 SV=1	1	5	4	4	14.5	51.225	257030	179140	174210	203460	12699	26397	87398	42164.7	4.82537	0.0102739
Q9Z1S3	RAS guanyl-releasing protein 1	Rasgrp1	FUNCTION: Functions as a calcium- and diacylglycerol (DAG)-regulated nucleotide exchange factor specifically activating Ras through the exchange of bound GDP for GTP. Activates the Erk/MAP kinase cascade. Regulates T-cell/B-cell development, homeostasis and differentiation by coupling T-lymphocyte/B-lymphocyte antigen receptors to Ras. Regulates NK cell cytotoxicity and ITAM-dependent cytokine pr…	sp|Q9Z1S3|GRP1_MOUSE	sp|Q9Z1S3|GRP1_MOUSE RAS guanyl-releasing protein 1 OS=Mus musculus OX=10090 GN=Rasgrp1 PE=1 SV=1	1	7	7	7	12.6	90.303	197670		192650	195160	38876		47176	43026	4.53586	0.00101478
Q9R0U0	Serine/arginine-rich splicing factor 10	Srsf10	FUNCTION: Splicing factor that in its dephosphorylated form acts as a general repressor of pre-mRNA splicing. Seems to interfere with the U1 snRNP 5'-splice recognition of SNRNP70. Required for splicing repression in M-phase cells and after heat shock. Also acts as a splicing factor that specifically promotes exon skipping during alternative splicing. Interaction with YTHDC1, a RNA-binding protei…	sp|Q9R0U0|SRS10_MOUSE	sp|Q9R0U0|SRS10_MOUSE Serine/arginine-rich splicing factor 10 OS=Mus musculus OX=10090 GN=Srsf10 PE=1 SV=2	1	1	1	1	4.2	31.3	150360	169050	160750	160053	2105.1	1543.6	108780	37476.2	4.2708	0.0272958
Q922G2	Protein FAM76A	Fam76a		sp|Q922G2|FA76A_MOUSE	sp|Q922G2|FA76A_MOUSE Protein FAM76A OS=Mus musculus OX=10090 GN=Fam76a PE=2 SV=1	1	2	2	2	6.8	35.095	45464		39499	42481.5	12521	7855.9		10188.5	4.16957	0.01347
Q8BY87	Ubiquitin carboxyl-terminal hydrolase 47	Usp47	FUNCTION: Ubiquitin-specific protease that specifically deubiquitinates monoubiquitinated DNA polymerase beta (POLB), stabilizing POLB thereby playing a role in base-excision repair (BER) (By similarity). Acts as a regulator of cell growth and genome integrity. May also indirectly regulate CDC25A expression at a transcriptional level. {ECO:0000250, ECO:0000269|PubMed:19966869}.	sp|Q8BY87|UBP47_MOUSE	sp|Q8BY87|UBP47_MOUSE Ubiquitin carboxyl-terminal hydrolase 47 OS=Mus musculus OX=10090 GN=Usp47 PE=1 SV=2	1	14	14	14	13.4	157.45	1829200	1100500	1041000	1.32357e+06	329130	120260	524550	324647	4.07695	0.0231584
Q9CYK1	Tryptophan--tRNA ligase, mitochondrial	Wars2	FUNCTION: Mitochondrial aminoacyl-tRNA synthetase that activate and transfer the amino acids to their corresponding tRNAs during the translation of mitochondrial genes and protein synthesis. {ECO:0000250|UniProtKB:Q9UGM6}.	sp|Q9CYK1|SYWM_MOUSE	sp|Q9CYK1|SYWM_MOUSE Tryptophan--tRNA ligase, mitochondrial OS=Mus musculus OX=10090 GN=Wars2 PE=1 SV=2	1	2	2	2	6.9	40.152		54208	48206	51207	10873	14447		12660	4.04479	0.0081105
Q8CC86	Nicotinate phosphoribosyltransferase	Naprt	FUNCTION: Catalyzes the first step in the biosynthesis of NAD from nicotinic acid, the ATP-dependent synthesis of beta-nicotinate D-ribonucleotide from nicotinate and 5-phospho-D-ribose 1-phosphate. Helps prevent cellular oxidative stress via its role in NAD biosynthesis. {ECO:0000250|UniProtKB:Q6XQN6}.	sp|Q8CC86|PNCB_MOUSE	sp|Q8CC86|PNCB_MOUSE Nicotinate phosphoribosyltransferase OS=Mus musculus OX=10090 GN=Naprt PE=1 SV=1	1	3	3	3	9.5	58.265	85533		82201	83867	45374	3726	26428	25176	3.33123	0.0327954
Q9D1I6	39S ribosomal protein L14, mitochondrial	Mrpl14	FUNCTION: May form part of 2 intersubunit bridges in the assembled ribosome. Upon binding to MALSU1, intersubunit bridge formation is blocked, preventing ribosome formation and repressing translation. {ECO:0000250|UniProtKB:Q6P1L8}.	sp|Q9D1I6|RM14_MOUSE	sp|Q9D1I6|RM14_MOUSE 39S ribosomal protein L14, mitochondrial OS=Mus musculus OX=10090 GN=Mrpl14 PE=1 SV=1	1	3	3	3	18.6	15.874	113510		99394	106452	60798	4328.1	38742	34622.7	3.07463	0.0461949
P07759	Serine protease inhibitor A3K	Serpina3k	FUNCTION: Contrapsin inhibits trypsin-like proteases. {ECO:0000269|PubMed:6214866, ECO:0000269|PubMed:6224776}.	sp|P07759|SPA3K_MOUSE;sp|P29621|SPA3C_MOUSE;sp|Q03734|SPA3M_MOUSE;sp|Q5I2A0|SPA3G_MOUSE;sp|Q80X76|SPA3F_MOUSE	sp|P07759|SPA3K_MOUSE Serine protease inhibitor A3K OS=Mus musculus OX=10090 GN=Serpina3k PE=1 SV=2	5	4	4	3	13.2	46.879	370050	265280	185330	273553	113720	96138	73218	94358.7	2.89908	0.0307113
Q9JJ28	Protein flightless-1 homolog	Flii	FUNCTION: May play a role as coactivator in transcriptional activation by hormone-activated nuclear receptors (NR) and acts in cooperation with NCOA2 and CARM1. Involved in estrogen hormone signaling (By similarity). Essential for early embryonic development. May play a role in regulation of cytoskeletal rearrangements involved in cytokinesis and cell migration, by inhibiting Rac1-dependent paxil…	sp|Q9JJ28|FLII_MOUSE	sp|Q9JJ28|FLII_MOUSE Protein flightless-1 homolog OS=Mus musculus OX=10090 GN=Flii PE=1 SV=1	1	12	12	12	12.1	144.8	365070	517510	346370	409650	142260	82029	215520	146603	2.79428	0.0167709
Q8K4I3	Rho guanine nucleotide exchange factor 6	Arhgef6	FUNCTION: Acts as a RAC1 guanine nucleotide exchange factor (GEF). {ECO:0000250}.	sp|Q8K4I3|ARHG6_MOUSE	sp|Q8K4I3|ARHG6_MOUSE Rho guanine nucleotide exchange factor 6 OS=Mus musculus OX=10090 GN=Arhgef6 PE=1 SV=1	1	8	5	5	10.4	87.051	165380	164700	192300	174127	25334	57333	111250	64639	2.69383	0.0147819
Q0VBL3	RNA-binding protein 15	Rbm15	FUNCTION: RNA-binding protein that acts as a key regulator of N6-methyladenosine (m6A) methylation of RNAs, thereby regulating different processes, such as hematopoietic cell homeostasis, alternative splicing of mRNAs and X chromosome inactivation mediated by Xist RNA (PubMed:29535189). Associated component of the WMM complex, a complex that mediates N6-methyladenosine (m6A) methylation of RNAs, …	sp|Q0VBL3|RBM15_MOUSE	sp|Q0VBL3|RBM15_MOUSE RNA-binding protein 15 OS=Mus musculus OX=10090 GN=Rbm15 PE=1 SV=1	1	5	5	5	8	105.72	60563	64778	63940	63093.7	15018		32981	23999.5	2.62896	0.0108802
P54754	Ephrin type-B receptor 3	Ephb3	FUNCTION: Receptor tyrosine kinase which binds promiscuously transmembrane ephrin-B family ligands residing on adjacent cells, leading to contact-dependent bidirectional signaling into neighboring cells. The signaling pathway downstream of the receptor is referred to as forward signaling while the signaling pathway downstream of the ephrin ligand is referred to as reverse signaling. Generally has…	sp|P54754|EPHB3_MOUSE;sp|P54761|EPHB4_MOUSE	sp|P54754|EPHB3_MOUSE Ephrin type-B receptor 3 OS=Mus musculus OX=10090 GN=Ephb3 PE=1 SV=2	2	7	5	5	8.6	109.66	98833	96124	99764	98240.3	30041	17652	65064	37585.7	2.61377	0.0130559
Q9DCB8	Iron-sulfur cluster assembly 2 homolog, mitochondrial	Isca2	FUNCTION: Involved in the maturation of mitochondrial 4Fe-4S proteins functioning late in the iron-sulfur cluster assembly pathway. May be involved in the binding of an intermediate of Fe/S cluster assembly. {ECO:0000250|UniProtKB:Q86U28}.	sp|Q9DCB8|ISCA2_MOUSE	sp|Q9DCB8|ISCA2_MOUSE Iron-sulfur cluster assembly 2 homolog, mitochondrial OS=Mus musculus OX=10090 GN=Isca2 PE=1 SV=2	1	5	5	5	37.7	16.718	302150	224990	267390	264843	125840	17915	161390	101715	2.60378	0.0283343
Q9R0S3	Matrix metalloproteinase-17	Mmp17	FUNCTION: Endopeptidase that degrades various components of the extracellular matrix, such as fibrin. May be involved in the activation of membrane-bound precursors of growth factors or inflammatory mediators, such as tumor necrosis factor-alpha. May also be involved in tumoral process. Not obvious if able to proteolytically activate progelatinase A. Does not hydrolyze collagen types I, II, III, …	sp|Q9R0S3|MMP17_MOUSE	sp|Q9R0S3|MMP17_MOUSE Matrix metalloproteinase-17 OS=Mus musculus OX=10090 GN=Mmp17 PE=1 SV=3	1	2	2	2	5.7	64.333	76133		71793	73963	44011	15523	30493	30009	2.46469	0.0264015
Q3UQ84	Threonine--tRNA ligase, mitochondrial	Tars2	FUNCTION: Catalyzes the attachment of threonine to tRNA(Thr) in a two-step reaction: threonine is first activated by ATP to form Thr-AMP and then transferred to the acceptor end of tRNA(Thr). Also edits incorrectly charged tRNA(Thr) via its editing domain. {ECO:0000250|UniProtKB:Q9BW92}.	sp|Q3UQ84|SYTM_MOUSE	sp|Q3UQ84|SYTM_MOUSE Threonine--tRNA ligase, mitochondrial OS=Mus musculus OX=10090 GN=Tars2 PE=1 SV=1	1	7	7	7	12.6	81.699	119100	132290	120800	124063	3282.4	71752	76325	50453.1	2.45898	0.0373185
Q8BWR2	PITH domain-containing protein 1	Pithd1	FUNCTION: Promotes megakaryocyte differentiation by up-regulating RUNX1 expression (PubMed:25134913). Regulates RUNX1 expression by activating the proximal promoter of the RUNX1 gene and by enhancing the translation activity of an internal ribosome entry site (IRES) element in the RUNX1 gene (By similarity). {ECO:0000250|UniProtKB:Q9GZP4, ECO:0000269|PubMed:25134913}.	sp|Q8BWR2|PITH1_MOUSE	sp|Q8BWR2|PITH1_MOUSE PITH domain-containing protein 1 OS=Mus musculus OX=10090 GN=Pithd1 PE=1 SV=1	1	5	5	5	36	24.192	288160	276730	186750	250547	49717	159200	102490	103802	2.41369	0.0311156
O89116	Vesicle transport through interaction with t-SNAREs homolog 1A	Vti1a	FUNCTION: V-SNARE that mediates vesicle transport pathways through interactions with t-SNAREs on the target membrane. These interactions are proposed to mediate aspects of the specificity of vesicle trafficking and to promote fusion of the lipid bilayers. Involved in vesicular transport from the late endosomes to the trans-Golgi network. Along with VAMP7, involved in an non-conventional RAB1-depe…	sp|O89116|VTI1A_MOUSE	sp|O89116|VTI1A_MOUSE Vesicle transport through interaction with t-SNAREs homolog 1A OS=Mus musculus OX=10090 GN=Vti1a PE=1 SV=1	1	3	3	3	20.3	24.986	117490	149260	128110	131620	7555.7	77871	79838	55088.2	2.38926	0.0400835
P07309	Transthyretin	Ttr	FUNCTION: Thyroid hormone-binding protein. Probably transports thyroxine from the bloodstream to the brain.	sp|P07309|TTHY_MOUSE	sp|P07309|TTHY_MOUSE Transthyretin OS=Mus musculus OX=10090 GN=Ttr PE=1 SV=1	1	2	2	2	19	15.776	353520	348000	494340	398620	164920	196050	140990	167320	2.38238	0.0101608
Q99JW2	Aminoacylase-1	Acy1	FUNCTION: Involved in the hydrolysis of N-acylated or N-acetylated amino acids (except L-aspartate). {ECO:0000250}.	sp|Q99JW2|ACY1_MOUSE	sp|Q99JW2|ACY1_MOUSE Aminoacylase-1 OS=Mus musculus OX=10090 GN=Acy1 PE=1 SV=1	1	4	4	4	14.5	45.78	98543	61757	124940	95080	51234	37285	35012	41177	2.30906	0.047083
Q8R1Y2	bMERB domain-containing protein 1	Bmerb1		sp|Q8R1Y2|MERB1_MOUSE	sp|Q8R1Y2|MERB1_MOUSE bMERB domain-containing protein 1 OS=Mus musculus OX=10090 GN=Bmerb1 PE=1 SV=1	1	5	5	5	23.2	23.465	115880	187880	128960	144240	77617	42866	72156	64213	2.24627	0.0314117
Q8CJ61	CKLF-like MARVEL transmembrane domain-containing protein 4	Cmtm4	FUNCTION: Acts as a backup for CMTM6 to regulate plasma membrane expression of PD-L1/CD274, an immune inhibitory ligand critical for immune tolerance to self and antitumor immunity. May protect PD-L1/CD274 from being polyubiquitinated and targeted for degradation. {ECO:0000250|UniProtKB:Q8IZR5}.	sp|Q8CJ61|CKLF4_MOUSE	sp|Q8CJ61|CKLF4_MOUSE CKLF-like MARVEL transmembrane domain-containing protein 4 OS=Mus musculus OX=10090 GN=Cmtm4 PE=1 SV=1	1	1	1	1	4.3	22.921	68795	92345	61650	74263.3	15589	32156	51744	33163	2.23934	0.0423079
Q91YP0	L-2-hydroxyglutarate dehydrogenase, mitochondrial	L2hgdh		sp|Q91YP0|L2HDH_MOUSE	sp|Q91YP0|L2HDH_MOUSE L-2-hydroxyglutarate dehydrogenase, mitochondrial OS=Mus musculus OX=10090 GN=L2hgdh PE=1 SV=1	1	8	8	8	19.2	50.898	199510	245250	350160	264973	122580	164600	67986	118389	2.23816	0.0495769
Q8R0X7	Sphingosine-1-phosphate lyase 1	Sgpl1	FUNCTION: Cleaves phosphorylated sphingoid bases (PSBs), such as sphingosine-1-phosphate, into fatty aldehydes and phosphoethanolamine (PubMed:9464245, PubMed:20097939). Elevates stress-induced ceramide production and apoptosis (PubMed:9464245). Required for global lipid homeostasis in liver and cholesterol homeostasis in fibroblasts (PubMed:20097939, PubMed:28262793). Involved in the regulation …	sp|Q8R0X7|SGPL1_MOUSE	sp|Q8R0X7|SGPL1_MOUSE Sphingosine-1-phosphate lyase 1 OS=Mus musculus OX=10090 GN=Sgpl1 PE=1 SV=1	1	4	4	4	9.3	63.676	390040	316150	368980	358390	144590	190760	150010	161787	2.2152	0.00172901
Q91YJ3	Thymocyte nuclear protein 1	Thyn1	FUNCTION: Specifically binds 5-hydroxymethylcytosine (5hmC), suggesting that it acts as a specific reader of 5hmC. {ECO:0000269|PubMed:23434322}.	sp|Q91YJ3|THYN1_MOUSE	sp|Q91YJ3|THYN1_MOUSE Thymocyte nuclear protein 1 OS=Mus musculus OX=10090 GN=Thyn1 PE=1 SV=1	1	7	7	7	26.5	26.178	202770	257430	235610	231937	184430	59402	73294	105709	2.19411	0.0415253
Q3TVA9	Coiled-coil domain-containing protein 136	Ccdc136	FUNCTION: May play a role in acrosome formation in spermatogenesis and in fertilization. {ECO:0000269|PubMed:27076447}.	sp|Q3TVA9|CC136_MOUSE	sp|Q3TVA9|CC136_MOUSE Coiled-coil domain-containing protein 136 OS=Mus musculus OX=10090 GN=Ccdc136 PE=1 SV=2	1	6	6	6	7	131.93	124750		182580	153665	67203	84002	59790	70331.7	2.18486	0.0379986
Q9D0W5	Peptidyl-prolyl cis-trans isomerase-like 1	Ppil1	FUNCTION: Involved in pre-mRNA splicing as component of the spliceosome. PPIases accelerate the folding of proteins. It catalyzes the cis-trans isomerization of proline imidic peptide bonds in oligopeptides. {ECO:0000250|UniProtKB:Q9Y3C6}.	sp|Q9D0W5|PPIL1_MOUSE	sp|Q9D0W5|PPIL1_MOUSE Peptidyl-prolyl cis-trans isomerase-like 1 OS=Mus musculus OX=10090 GN=Ppil1 PE=1 SV=1	1	4	4	4	31.3	18.237	257450	273720	371370	300847	217020	83300	114560	138293	2.17542	0.0391462
P10493	Nidogen-1	Nid1	FUNCTION: Sulfated glycoprotein widely distributed in basement membranes and tightly associated with laminin. Also binds to collagen IV and perlecan. It probably has a role in cell-extracellular matrix interactions.	sp|P10493|NID1_MOUSE	sp|P10493|NID1_MOUSE Nidogen-1 OS=Mus musculus OX=10090 GN=Nid1 PE=1 SV=2	1	14	14	14	13.9	136.54	386890	423050	400740	403560	199230	192050	179570	190283	2.12084	5.88349e-05
Q99P81	ATP-binding cassette sub-family G member 3	Abcg3		sp|Q99P81|ABCG3_MOUSE	sp|Q99P81|ABCG3_MOUSE ATP-binding cassette sub-family G member 3 OS=Mus musculus OX=10090 GN=Abcg3 PE=1 SV=2	1	3	3	3	4.8	73.612	1049700	686520	1011200	915807	434940	454580	417710	435743	2.10171	0.0142579
Q9DB26	Phytanoyl-CoA dioxygenase domain-containing protein 1	Phyhd1	FUNCTION: Has alpha-ketoglutarate-dependent dioxygenase activity. Does not show detectable activity towards fatty acid CoA thioesters. Is not expected to be active with phytanoyl CoA (By similarity). {ECO:0000250}.	sp|Q9DB26|PHYD1_MOUSE	sp|Q9DB26|PHYD1_MOUSE Phytanoyl-CoA dioxygenase domain-containing protein 1 OS=Mus musculus OX=10090 GN=Phyhd1 PE=1 SV=2	1	1	1	1	5.5	32.517	47645		57460	52552.5		28849	21967	25408	2.06834	0.0454567
Q91VW3	SH3 domain-binding glutamic acid-rich-like protein 3	Sh3bgrl3	FUNCTION: Could act as a modulator of glutaredoxin biological activity. {ECO:0000250}.	sp|Q91VW3|SH3L3_MOUSE	sp|Q91VW3|SH3L3_MOUSE SH3 domain-binding glutamic acid-rich-like protein 3 OS=Mus musculus OX=10090 GN=Sh3bgrl3 PE=1 SV=1	1	4	4	4	39.8	10.477	2552500	3188700	3848700	3.19663e+06	2031000	731680	1888700	1550460	2.06173	0.041559
Q8R0X2	CDK2-associated and cullin domain-containing protein 1	Cacul1	FUNCTION: Cell cycle associated protein capable of promoting cell proliferation through the activation of CDK2 at the G1/S phase transition. {ECO:0000250}.	sp|Q8R0X2|CACL1_MOUSE	sp|Q8R0X2|CACL1_MOUSE CDK2-associated and cullin domain-containing protein 1 OS=Mus musculus OX=10090 GN=Cacul1 PE=2 SV=1	1	2	2	2	9.5	42.106	28001	27714		27857.5		13766	13949	13857.5	2.01028	0.000147745
Q8BQZ5	Cleavage and polyadenylation specificity factor subunit 4	Cpsf4	FUNCTION: Component of the cleavage and polyadenylation specificity factor (CPSF) complex that play a key role in pre-mRNA 3'-end formation, recognizing the AAUAAA signal sequence and interacting with poly(A) polymerase and other factors to bring about cleavage and poly(A) addition. CPSF4 binds RNA polymers with a preference for poly(U) (By similarity). {ECO:0000250, ECO:0000269|PubMed:9512528}.	sp|Q8BQZ5|CPSF4_MOUSE	sp|Q8BQZ5|CPSF4_MOUSE Cleavage and polyadenylation specificity factor subunit 4 OS=Mus musculus OX=10090 GN=Cpsf4 PE=2 SV=1	1	2	2	2	10.9	23.653	13436	11181	33811	19476	37371	40531	42222	40041.3	0.486397	0.0486466
P50571	Gamma-aminobutyric acid receptor subunit beta-1	Gabrb1	FUNCTION: Component of the heteropentameric receptor for GABA, the major inhibitory neurotransmitter in the vertebrate brain. Functions also as histamine receptor and mediates cellular responses to histamine (By similarity). Functions as receptor for diazepines and various anesthetics, such as pentobarbital; these are bound at a separate allosteric effector binding site. Functions as ligand-gated…	sp|P50571|GBRB1_MOUSE	sp|P50571|GBRB1_MOUSE Gamma-aminobutyric acid receptor subunit beta-1 OS=Mus musculus OX=10090 GN=Gabrb1 PE=1 SV=1	1	10	10	5	27.2	54.1	623800	706820	416990	582537	1122400	1241000	1245200	1.20287e+06	0.48429	0.00285364
P62900	60S ribosomal protein L31	Rpl31		sp|P62900|RL31_MOUSE	sp|P62900|RL31_MOUSE 60S ribosomal protein L31 OS=Mus musculus OX=10090 GN=Rpl31 PE=1 SV=1	1	4	4	4	32	14.463	192260	266750	280790	246600	464410	654060	457860	525443	0.469318	0.0163191
Q9QY42	Prosaposin receptor GPR37	Gpr37	FUNCTION: Receptor for the neuroprotective and glioprotective factor prosaposin. Ligand binding induces endocytosis, followed by an ERK phosphorylation cascade (By similarity). {ECO:0000250}.	sp|Q9QY42|GPR37_MOUSE	sp|Q9QY42|GPR37_MOUSE Prosaposin receptor GPR37 OS=Mus musculus OX=10090 GN=Gpr37 PE=2 SV=1	1	2	2	2	3.7	66.775	72388	81388	65273	73016.3	136680	216860	167850	173797	0.420125	0.0133174
Q9CQ48	NudC domain-containing protein 2	Nudcd2	FUNCTION: May regulate the LIS1/dynein pathway by stabilizing LIS1 with Hsp90 chaperone. {ECO:0000250}.	sp|Q9CQ48|NUDC2_MOUSE	sp|Q9CQ48|NUDC2_MOUSE NudC domain-containing protein 2 OS=Mus musculus OX=10090 GN=Nudcd2 PE=1 SV=1	1	4	4	4	30.6	17.66	57078	80319	97861	78419.3	240170	159710	165800	188560	0.415885	0.0179393
P34914	Bifunctional epoxide hydrolase 2	Ephx2	FUNCTION: Bifunctional enzyme. The C-terminal domain has epoxide hydrolase activity and acts on epoxides (alkene oxides, oxiranes) and arene oxides (PubMed:7840649, PubMed:21217101). Plays a role in xenobiotic metabolism by degrading potentially toxic epoxides (By similarity). Also determines steady-state levels of physiological mediators (By similarity). {ECO:0000250|UniProtKB:P34913, ECO:000025…	sp|P34914|HYES_MOUSE	sp|P34914|HYES_MOUSE Bifunctional epoxide hydrolase 2 OS=Mus musculus OX=10090 GN=Ephx2 PE=1 SV=2	1	7	7	7	16.1	62.515	295050	171950	335650	267550	941370	572480	501220	671690	0.398324	0.049462
Q8BM72	Heat shock 70 kDa protein 13	Hspa13	FUNCTION: Has peptide-independent ATPase activity. {ECO:0000250}.	sp|Q8BM72|HSP13_MOUSE	sp|Q8BM72|HSP13_MOUSE Heat shock 70 kDa protein 13 OS=Mus musculus OX=10090 GN=Hspa13 PE=1 SV=1	1	4	4	4	10.2	51.709	22863	23127	23876	23288.7	81677	42671	52542	58963.3	0.394969	0.0381853
Q9D0S9	Adenosine 5-monophosphoramidase HINT2	Hint2	FUNCTION: Hydrolase probably involved in steroid biosynthesis. May play a role in apoptosis. Has adenosine phosphoramidase activity (By similarity). {ECO:0000250}.	sp|Q9D0S9|HINT2_MOUSE	sp|Q9D0S9|HINT2_MOUSE Adenosine 5-monophosphoramidase HINT2 OS=Mus musculus OX=10090 GN=Hint2 PE=1 SV=1	1	4	4	4	34.4	17.32	127300	174320	31690	111103	281700	265670	337530	294967	0.376664	0.0177055
P63087	Serine/threonine-protein phosphatase PP1-gamma catalytic subunit	Ppp1cc	FUNCTION: Protein phosphatase that associates with over 200 regulatory proteins to form highly specific holoenzymes which dephosphorylate hundreds of biological targets. Protein phosphatase 1 (PP1) is essential for cell division, and participates in the regulation of glycogen metabolism, muscle contractility and protein synthesis. Dephosphorylates RPS6KB1. Involved in regulation of ionic conducta…	sp|P63087|PP1G_MOUSE	sp|P63087|PP1G_MOUSE Serine/threonine-protein phosphatase PP1-gamma catalytic subunit OS=Mus musculus OX=10090 GN=Ppp1cc PE=1 SV=1	1	14	3	3	48.3	36.983	74415	566070	294490	311658	793990	691200	1084000	856397	0.363918	0.04188
P62743	AP-2 complex subunit sigma	Ap2s1	FUNCTION: Component of the adaptor protein complex 2 (AP-2). Adaptor protein complexes function in protein transport via Transport vesicles in different membrane traffic pathways. Adaptor protein complexes are vesicle coat components and appear to be involved in cargo selection and vesicle formation. AP-2 is involved in clathrin-dependent endocytosis in which cargo proteins are incorporated into …	sp|P62743|AP2S1_MOUSE	sp|P62743|AP2S1_MOUSE AP-2 complex subunit sigma OS=Mus musculus OX=10090 GN=Ap2s1 PE=1 SV=1	1	7	7	7	44.4	17.018	631510	104310	746220	494013	1509200	898330	1683400	1.36364e+06	0.362275	0.0482778
Q6NVG1	Lysophospholipid acyltransferase LPCAT4	Lpcat4	FUNCTION: Displays acyl-CoA-dependent lysophospholipid acyltransferase activity with a subset of lysophospholipids as substrates; converts lysophosphatidylethanolamine to phosphatidylethanolamine, 1-alkenyl-lysophatidylethanolamine to 1-alkenyl-phosphatidylethanolamine, lysophosphatidylglycerol and alkyl-lysophosphatidylcholine to phosphatidylglycerol and alkyl-phosphatidylcholine, respectively. …	sp|Q6NVG1|LPCT4_MOUSE	sp|Q6NVG1|LPCT4_MOUSE Lysophospholipid acyltransferase LPCAT4 OS=Mus musculus OX=10090 GN=Lpcat4 PE=1 SV=1	1	2	2	2	5.5	57.143	27656		26806	27231	86278		66827	76552.5	0.355717	0.0368185
P51859	Hepatoma-derived growth factor	Hdgf	FUNCTION: Acts as a transcriptional repressor (By similarity). Has mitogenic activity for fibroblasts (By similarity). Heparin-binding protein (By similarity). {ECO:0000250|UniProtKB:P51858}.	sp|P51859|HDGF_MOUSE	sp|P51859|HDGF_MOUSE Hepatoma-derived growth factor OS=Mus musculus OX=10090 GN=Hdgf PE=1 SV=2	1	6	6	6	26.6	26.268	84560	25934	64848	58447.3	135120	193050	171000	166390	0.351267	0.0110254
Q6PHZ8	Kv channel-interacting protein 4	Kcnip4	FUNCTION: Regulatory subunit of Kv4/D (Shal)-type voltage-gated rapidly inactivating A-type potassium channels, such as KCND2/Kv4.2 and KCND3/Kv4.3 (PubMed:19109250). Modulates channel expression at the cell membrane, gating characteristics, inactivation kinetics and rate of recovery from inactivation in a calcium-dependent and isoform-specific manner. {ECO:0000269|PubMed:19109250, ECO:0000269|Pu…	sp|Q6PHZ8|KCIP4_MOUSE;sp|Q9JJ57|KCIP1_MOUSE	sp|Q6PHZ8|KCIP4_MOUSE Kv channel-interacting protein 4 OS=Mus musculus OX=10090 GN=Kcnip4 PE=1 SV=1	2	4	4	4	23.2	28.755	99061	93388	115520	102656	285600	310510	284650	293587	0.349663	5.9207e-05
P0DM40	Fer-1-like protein 5	Fer1l5	FUNCTION: Plays a role in myoblast fusion; probable mediator of endocytic recycling for membrane trafficking events during myotube formation. {ECO:0000269|PubMed:21177873}.	sp|P0DM40|FR1L5_MOUSE	sp|P0DM40|FR1L5_MOUSE Fer-1-like protein 5 OS=Mus musculus OX=10090 GN=Fer1l5 PE=1 SV=1	1	2	2	2	1.3	235.83	317740	224920	280620	274427	884410		698120	791265	0.34682	0.00691725
Q3UE37	Ubiquitin-conjugating enzyme E2 Z	Ube2z	FUNCTION: Catalyzes the covalent attachment of ubiquitin to other proteins. Specific substrate for UBA6, not charged with ubiquitin by UBE1. May be involved in apoptosis regulation. {ECO:0000255|PROSITE-ProRule:PRU00388}.	sp|Q3UE37|UBE2Z_MOUSE	sp|Q3UE37|UBE2Z_MOUSE Ubiquitin-conjugating enzyme E2 Z OS=Mus musculus OX=10090 GN=Ube2z PE=1 SV=2	1	4	4	4	13.8	38.368	9177.6	66495	39199	38290.5	150080	92800	106680	116520	0.328618	0.0307291
Q6PEV3	WAS/WASL-interacting protein family member 2	Wipf2	FUNCTION: Plays an active role in the formation of cell surface protrusions downstream of activated PDGFB receptors. Plays an important role in actin-microspike formation through cooperation with WASL. May cooperate with WASP and WASL to induce mobilization and reorganization of the actin filament system (By similarity). {ECO:0000250}.	sp|Q6PEV3|WIPF2_MOUSE	sp|Q6PEV3|WIPF2_MOUSE WAS/WASL-interacting protein family member 2 OS=Mus musculus OX=10090 GN=Wipf2 PE=1 SV=1	1	6	6	6	16.6	46.297	82496	74432	177210	111379	316120	382300	358640	352353	0.316101	0.00324717
Q61627	Glutamate receptor ionotropic, delta-1	Grid1	FUNCTION: Receptor for glutamate. L-glutamate acts as an excitatory neurotransmitter at many synapses in the central nervous system. The postsynaptic actions of Glu are mediated by a variety of receptors that are named according to their selective agonists.	sp|Q61627|GRID1_MOUSE	sp|Q61627|GRID1_MOUSE Glutamate receptor ionotropic, delta-1 OS=Mus musculus OX=10090 GN=Grid1 PE=1 SV=2	1	2	2	2	2.4	112.21	15763	1226.1	16812	11267	35355	37920		36637.5	0.307527	0.0306178
Q9Z2M7	Phosphomannomutase 2	Pmm2	FUNCTION: Involved in the synthesis of the GDP-mannose and dolichol-phosphate-mannose required for a number of critical mannosyl transfer reactions. {ECO:0000250}.	sp|Q9Z2M7|PMM2_MOUSE	sp|Q9Z2M7|PMM2_MOUSE Phosphomannomutase 2 OS=Mus musculus OX=10090 GN=Pmm2 PE=1 SV=1	1	6	5	5	30.6	27.656	37081	35392	13807	28760	106950	111360	99323	105878	0.271634	0.000738331
P47955	60S acidic ribosomal protein P1	Rplp1	FUNCTION: Plays an important role in the elongation step of protein synthesis.	sp|P47955|RLA1_MOUSE	sp|P47955|RLA1_MOUSE 60S acidic ribosomal protein P1 OS=Mus musculus OX=10090 GN=Rplp1 PE=1 SV=1	1	3	3	3	51.8	11.475	25941	12725	83767	40811	178000		136110	157055	0.259852	0.0365011
O35083	1-acyl-sn-glycerol-3-phosphate acyltransferase alpha	Agpat1	FUNCTION: Converts 1-acyl-sn-glycerol-3-phosphate (lysophosphatidic acid or LPA) into 1,2-diacyl-sn-glycerol-3-phosphate (phosphatidic acid or PA) by incorporating an acyl moiety at the sn-2 position of the glycerol backbone. {ECO:0000250|UniProtKB:Q99943}.	sp|O35083|PLCA_MOUSE	sp|O35083|PLCA_MOUSE 1-acyl-sn-glycerol-3-phosphate acyltransferase alpha OS=Mus musculus OX=10090 GN=Agpat1 PE=1 SV=1	1	4	4	4	23.5	31.709	27828	27206	31975	29003	160830	58402	172080	130437	0.222352	0.0486893
Q6NXI6	Regulation of nuclear pre-mRNA domain-containing protein 2	Rprd2		sp|Q6NXI6|RPRD2_MOUSE	sp|Q6NXI6|RPRD2_MOUSE Regulation of nuclear pre-mRNA domain-containing protein 2 OS=Mus musculus OX=10090 GN=Rprd2 PE=1 SV=1	1	3	3	3	3	156.58	1834.4	21925	11889	11882.8	58548	66295		62421.5	0.190364	0.00808733
P08775	DNA-directed RNA polymerase II subunit RPB1	Polr2a	FUNCTION: DNA-dependent RNA polymerase catalyzes the transcription of DNA into RNA using the four ribonucleoside triphosphates as substrates. Largest and catalytic component of RNA polymerase II which synthesizes mRNA precursors and many functional non-coding RNAs. Forms the polymerase active center together with the second largest subunit. Pol II is the central component of the basal RNA polymer…	sp|P08775|RPB1_MOUSE	sp|P08775|RPB1_MOUSE DNA-directed RNA polymerase II subunit RPB1 OS=Mus musculus OX=10090 GN=Polr2a PE=1 SV=3	1	6	6	6	5.2	217.17	49793	63171	90873	67945.7	485960	385490	237170	369540	0.183866	0.0146553
Q9CQ89	Protein CutA	Cuta		sp|Q9CQ89|CUTA_MOUSE	sp|Q9CQ89|CUTA_MOUSE Protein CutA OS=Mus musculus OX=10090 GN=Cuta PE=1 SV=3	1	1	1	1	7.9	18.865		20976	27291	24133.5	153800		215830	184815	0.130582	0.0356431
Q9D1M4	Eukaryotic translation elongation factor 1 epsilon-1	Eef1e1	FUNCTION: Positive modulator of ATM response to DNA damage. {ECO:0000269|PubMed:15680327}.	sp|Q9D1M4|MCA3_MOUSE	sp|Q9D1M4|MCA3_MOUSE Eukaryotic translation elongation factor 1 epsilon-1 OS=Mus musculus OX=10090 GN=Eef1e1 PE=1 SV=1	1	2	2	2	11.5	19.859	9581.3	20004	3787.8	11124.4	99730	106800	81968	96166	0.115679	0.000635561
Q7TR96	Olfactory receptor 1013	Olfr1013	FUNCTION: Odorant receptor. {ECO:0000269|PubMed:11802173, ECO:0000269|PubMed:14611657, ECO:0000305}.	sp|Q7TR96|O1013_MOUSE	sp|Q7TR96|O1013_MOUSE Olfactory receptor 1013 OS=Mus musculus OX=10090 GN=Olfr1013 PE=3 SV=1	1	1	1	1	3.3	34.323	33782	4433.2	1299.4	13171.5	138990	140130	77641	118920	0.110759	0.0101837
Q5U4E0	LHFPL tetraspan subfamily member 4 protein	Lhfpl4	FUNCTION: Plays a role in the regulation of inhibitory synapse formation and function by being involved in maintening gamma-aminobutyric acid receptors (GABAARs) clustering and their associated scaffold proteins at inhibitory synaptic sites (PubMed:28978485, PubMed:28279354, PubMed:29742426). Acts in concert with NLGN2 to recruit or stabilize GABAARs (PubMed:29742426). {ECO:0000269|PubMed:2827935…	sp|Q5U4E0|LHPL4_MOUSE	sp|Q5U4E0|LHPL4_MOUSE LHFPL tetraspan subfamily member 4 protein OS=Mus musculus OX=10090 GN=Lhfpl4 PE=1 SV=1	1	2	2	2	10.5	27.049	5235.1		4601.2	4918.15	281240	159400	160140	200260	0.0245588	0.0334155
A2ALK8	Tyrosine-protein phosphatase non-receptor type 3	Ptpn3	FUNCTION: May act at junctions between the membrane and the cytoskeleton. {ECO:0000250}.	sp|A2ALK8|PTN3_MOUSE	sp|A2ALK8|PTN3_MOUSE Tyrosine-protein phosphatase non-receptor type 3 OS=Mus musculus OX=10090 GN=Ptpn3 PE=1 SV=1	1	2	2	2	3.2	103.89	96591	108580	85987	97052.7	51370	66885	59376	59210.3	1.63912	0.00877085
B1AVZ0	Uracil phosphoribosyltransferase homolog	Uprt		sp|B1AVZ0|UPP_MOUSE	sp|B1AVZ0|UPP_MOUSE Uracil phosphoribosyltransferase homolog OS=Mus musculus OX=10090 GN=Uprt PE=1 SV=1	1	5	5	5	19.4	34.278	120010	129840	122440	124097	72883	106000	75919	84934	1.4611	0.0234103
B7ZMP1	Xaa-Pro aminopeptidase 3	Xpnpep3	FUNCTION: Catalyzes the removal of a penultimate prolyl residue from the N-termini of peptides, such as Leu-Pro-Ala. Also shows low activity towards peptides with Ala or Ser at the P1 position. Promotes TNFRSF1B-mediated phosphorylation of MAPK8/JNK1 and MAPK9/JNK2, suggesting a function as an adapter protein for TNFRSF1B; the effect is independent of XPNPEP3 peptidase activity. May inhibit apopt…	sp|B7ZMP1|XPP3_MOUSE	sp|B7ZMP1|XPP3_MOUSE Xaa-Pro aminopeptidase 3 OS=Mus musculus OX=10090 GN=Xpnpep3 PE=1 SV=1	1	3	3	3	6.9	56.677	187940	160540	134870	161117	97811	45371	110400	84527.3	1.90609	0.0380931
D3YZP9	Coiled-coil domain-containing protein 6	Ccdc6		sp|D3YZP9|CCDC6_MOUSE	sp|D3YZP9|CCDC6_MOUSE Coiled-coil domain-containing protein 6 OS=Mus musculus OX=10090 GN=Ccdc6 PE=1 SV=1	1	14	14	14	37.3	52.938	438000	470240	399330	435857	360810	375270	333420	356500	1.2226	0.029333
G3X9J0	Signal-induced proliferation-associated 1-like protein 3	Sipa1l3	FUNCTION: Plays a critical role in epithelial cell morphogenesis, polarity, adhesion and cytoskeletal organization in the lens (PubMed:26231217). {ECO:0000269|PubMed:26231217}.	sp|G3X9J0|SI1L3_MOUSE	sp|G3X9J0|SI1L3_MOUSE Signal-induced proliferation-associated 1-like protein 3 OS=Mus musculus OX=10090 GN=Sipa1l3 PE=1 SV=1	1	21	20	20	17.8	195.06	715600	836160	733580	761780	591050	562840	550480	568123	1.34087	0.00797343
O08539	Myc box-dependent-interacting protein 1	Bin1	FUNCTION: Is a key player in the control of plasma membrane curvature, and membrane shaping and remodeling. Required in muscle cells for the formation of T-tubules, tubular invaginations of the plasma membrane that function in depolarization-contraction coupling. Required in muscle cells for the formation of T-tubules, tubular invaginations of the plasma membrane that function in depolarization-c…	sp|O08539|BIN1_MOUSE	sp|O08539|BIN1_MOUSE Myc box-dependent-interacting protein 1 OS=Mus musculus OX=10090 GN=Bin1 PE=1 SV=1	1	24	24	22	42.5	64.469	7360400	7854200	7847100	7.68723e+06	8368600	8629400	8420200	8.47273e+06	0.907291	0.0124509
O08966	Solute carrier family 22 member 1	Slc22a1	FUNCTION: Translocates a broad array of organic cations with various structures and molecular weights including the model compounds 1-methyl-4-phenylpyridinium (MPP), tetraethylammonium (TEA), N-1-methylnicotinamide (NMN), 4-(4-(dimethylamino)styryl)-N-methylpyridinium (ASP), the endogenous compounds choline, guanidine, histamine, epinephrine, adrenaline, noradrenaline and dopamine, and the drugs…	sp|O08966|S22A1_MOUSE	sp|O08966|S22A1_MOUSE Solute carrier family 22 member 1 OS=Mus musculus OX=10090 GN=Slc22a1 PE=1 SV=2	1	1	1	1	2.9	61.52	892540	867540	977150	912410	1119300	1188000	1049200	1.11883e+06	0.815501	0.0165574
O09117	Synaptophysin-like protein 1	Sypl1		sp|O09117|SYPL1_MOUSE	sp|O09117|SYPL1_MOUSE Synaptophysin-like protein 1 OS=Mus musculus OX=10090 GN=Sypl1 PE=1 SV=2	1	3	3	3	13.8	28.899	561640	593310	502260	552403	417490	212050	401860	343800	1.60676	0.0428536
O35375	Neuropilin-2	Nrp2	FUNCTION: High affinity receptor for semaphorins 3C, 3F, VEGF-165 and VEGF-145 isoforms of VEGF, and the PLGF-2 isoform of PGF.	sp|O35375|NRP2_MOUSE	sp|O35375|NRP2_MOUSE Neuropilin-2 OS=Mus musculus OX=10090 GN=Nrp2 PE=1 SV=2	1	3	3	3	4.4	104.63	353340	337870	374820	355343	281760	264400	250650	265603	1.33787	0.00303736
O54991	Contactin-associated protein 1	Cntnap1	FUNCTION: Required, with CNTNAP2, for radial and longitudinal organization of myelinated axons (PubMed:25378149). Plays a role in the formation of functional distinct domains critical for saltatory conduction of nerve impulses in myelinated nerve fibers. Demarcates the paranodal region of the axo-glial junction. In association with contactin involved in the signaling between axons and myelinating…	sp|O54991|CNTP1_MOUSE	sp|O54991|CNTP1_MOUSE Contactin-associated protein 1 OS=Mus musculus OX=10090 GN=Cntnap1 PE=1 SV=2	1	30	30	30	27.3	156.31	4642900	4875700	4718800	4745800	4135400	4421800	3936300	4164500	1.13958	0.0206577
O55074	A-kinase anchor protein 7 isoform alpha	Akap7	FUNCTION: Targets the cAMP-dependent protein kinase (PKA) to the plasma membrane, and permits functional coupling to the L-type calcium channel. The membrane-associated form reduces epithelial sodium channel (ENaC) activity, whereas the free cytoplasmic form may negatively regulate ENaC channel feedback inhibition by intracellular sodium (By similarity). {ECO:0000250, ECO:0000269|PubMed:9620705}.	sp|O55074|AKA7A_MOUSE;sp|Q7TN79|AKA7G_MOUSE	sp|O55074|AKA7A_MOUSE A-kinase anchor protein 7 isoform alpha OS=Mus musculus OX=10090 GN=Akap7 PE=1 SV=4;sp|Q7TN79|AKA7G_MOUSE A-kinase anchor protein 7 isoform gamma OS=Mus musculus OX=10090 GN=Akap7 PE=1 SV=2	2	2	2	2	28.4	9.169	317530	417170	259160	331287	436590	594740	537880	523070	0.633351	0.0425607
O70133	ATP-dependent RNA helicase A	Dhx9	FUNCTION: Multifunctional ATP-dependent nucleic acid helicase that unwinds DNA and RNA in a 3' to 5' direction and that plays important roles in many processes, such as DNA replication, transcriptional activation, post-transcriptional RNA regulation, mRNA translation and RNA-mediated gene silencing. Requires a 3'-single-stranded tail as entry site for acid nuclei unwinding activities as well as t…	sp|O70133|DHX9_MOUSE	sp|O70133|DHX9_MOUSE ATP-dependent RNA helicase A OS=Mus musculus OX=10090 GN=Dhx9 PE=1 SV=2	1	26	26	26	22.3	149.47	1675200	1651300	1622600	1649700	2237800	1964100	1901400	2.03443e+06	0.810889	0.0211044
O70252	Heme oxygenase 2	Hmox2	FUNCTION: Heme oxygenase cleaves the heme ring at the alpha methene bridge to form biliverdin. Biliverdin is subsequently converted to bilirubin by biliverdin reductase. Under physiological conditions, the activity of heme oxygenase is highest in the spleen, where senescent erythrocytes are sequestrated and destroyed. Heme oxygenase 2 could be implicated in the production of carbon monoxide in br…	sp|O70252|HMOX2_MOUSE	sp|O70252|HMOX2_MOUSE Heme oxygenase 2 OS=Mus musculus OX=10090 GN=Hmox2 PE=1 SV=1	1	8	8	8	30.5	35.738	1110200	1247000	965860	1.10769e+06	930750	823770	723160	825893	1.3412	0.0491691
O70493	Sorting nexin-12	Snx12	FUNCTION: May be involved in several stages of intracellular trafficking. {ECO:0000250}.	sp|O70493|SNX12_MOUSE	sp|O70493|SNX12_MOUSE Sorting nexin-12 OS=Mus musculus OX=10090 GN=Snx12 PE=1 SV=1	1	7	7	5	39.4	19.116	659120	698200	765910	707743	829540	846370	806530	827480	0.8553	0.0227648
O88342	WD repeat-containing protein 1	Wdr1	FUNCTION: Induces disassembly of actin filaments in conjunction with ADF/cofilin family proteins (By similarity). Enhances cofilin-mediated actin severing (PubMed:25915128). Involved in cytokinesis. Involved in chemotactic cell migration by restricting lamellipodial membrane protrusions (By similarity). Involved in myocardium sarcomere organization. Required for cardiomyocyte growth at the postna…	sp|O88342|WDR1_MOUSE	sp|O88342|WDR1_MOUSE WD repeat-containing protein 1 OS=Mus musculus OX=10090 GN=Wdr1 PE=1 SV=3	1	23	23	23	44.4	66.406	8749500	8473900	9035100	8.75283e+06	7389700	7144600	7938100	7490800	1.16848	0.0114498
O88522	NF-kappa-B essential modulator	Ikbkg	FUNCTION: Regulatory subunit of the IKK core complex which phosphorylates inhibitors of NF-kappa-B thus leading to the dissociation of the inhibitor/NF-kappa-B complex and ultimately the degradation of the inhibitor. Its binding to scaffolding polyubiquitin seems to play a role in IKK activation by multiple signaling receptor pathways. Also considered to be a mediator for TAX activation of NF-kap…	sp|O88522|NEMO_MOUSE	sp|O88522|NEMO_MOUSE NF-kappa-B essential modulator OS=Mus musculus OX=10090 GN=Ikbkg PE=1 SV=2	1	5	5	5	13.8	47.972	276350	174360	236770	229160	118070	130530	144040	130880	1.75092	0.032597
O88844	Isocitrate dehydrogenase [NADP] cytoplasmic	Idh1		sp|O88844|IDHC_MOUSE	sp|O88844|IDHC_MOUSE Isocitrate dehydrogenase [NADP] cytoplasmic OS=Mus musculus OX=10090 GN=Idh1 PE=1 SV=2	1	19	19	18	50.5	46.674	3070900	3300600	2959900	3.11047e+06	2548500	2648300	2745100	2647300	1.17496	0.0158863
P00416	Cytochrome c oxidase subunit 3	mt-Co3	FUNCTION: Component of the cytochrome c oxidase, the last enzyme in the mitochondrial electron transport chain which drives oxidative phosphorylation. The respiratory chain contains 3 multisubunit complexes succinate dehydrogenase (complex II, CII), ubiquinol-cytochrome c oxidoreductase (cytochrome b-c1 complex, complex III, CIII) and cytochrome c oxidase (complex IV, CIV), that cooperate to tran…	sp|P00416|COX3_MOUSE	sp|P00416|COX3_MOUSE Cytochrome c oxidase subunit 3 OS=Mus musculus OX=10090 GN=mt-Co3 PE=1 SV=2	1	1	1	1	5.4	29.922	744500	684940	700800	710080	1066800	839190	1103500	1.00316e+06	0.707841	0.025682
P08414	Calcium/calmodulin-dependent protein kinase type IV	Camk4	FUNCTION: Calcium/calmodulin-dependent protein kinase that operates in the calcium-triggered CaMKK-CaMK4 signaling cascade and regulates, mainly by phosphorylation, the activity of several transcription activators, such as CREB1, MEF2D, JUN and RORA, which play pivotal roles in immune response, inflammation, and memory consolidation. In the thymus, regulates the CD4(+)/CD8(+) double positive thym…	sp|P08414|KCC4_MOUSE;sp|P58801|RIPK2_MOUSE	sp|P08414|KCC4_MOUSE Calcium/calmodulin-dependent protein kinase type IV OS=Mus musculus OX=10090 GN=Camk4 PE=1 SV=2	2	12	12	12	27.9	52.627	819250	773510	830510	807757	884650	872860	867110	874873	0.923284	0.0209769
P0C8K7	Small integral membrane protein 1	Smim1	FUNCTION: Regulator of red blood cell formation. {ECO:0000250|UniProtKB:B3DHH5}.	sp|P0C8K7|SMIM1_MOUSE	sp|P0C8K7|SMIM1_MOUSE Small integral membrane protein 1 OS=Mus musculus OX=10090 GN=Smim1 PE=1 SV=1	1	2	2	2	38.5	8.764	184260	204620	199390	196090	149280	180700	137150	155710	1.25933	0.0480337
P12815	Programmed cell death protein 6	Pdcd6	FUNCTION: Calcium sensor that plays a key role in processes such as endoplasmic reticulum (ER)-Golgi vesicular transport, endosomal biogenesis or membrane repair (PubMed:10744743, PubMed:11525164, PubMed:27541325). Acts as an adapter that bridges unrelated proteins or stabilizes weak protein-protein complexes in response to calcium: calcium-binding triggers exposure of apolar surface, promoting i…	sp|P12815|PDCD6_MOUSE	sp|P12815|PDCD6_MOUSE Programmed cell death protein 6 OS=Mus musculus OX=10090 GN=Pdcd6 PE=1 SV=2	1	5	5	5	28.8	21.867	326800	369000	365010	353603	242910	257720	304600	268410	1.3174	0.0206116
P14115	60S ribosomal protein L27a	Rpl27a		sp|P14115|RL27A_MOUSE	sp|P14115|RL27A_MOUSE 60S ribosomal protein L27a OS=Mus musculus OX=10090 GN=Rpl27a PE=1 SV=5	1	4	4	4	27.7	16.605	3004500	2761800	1864400	2.54357e+06	1090000	1563900	1655400	1.43643e+06	1.77075	0.0464046
P16125	L-lactate dehydrogenase B chain	Ldhb		sp|P16125|LDHB_MOUSE	sp|P16125|LDHB_MOUSE L-lactate dehydrogenase B chain OS=Mus musculus OX=10090 GN=Ldhb PE=1 SV=2	1	15	14	14	55.1	36.572	14892000	15254000	13848000	1.46647e+07	17279000	18577000	16516000	1.74573e+07	0.840029	0.0190741
P23819	Glutamate receptor 2	Gria2	FUNCTION: Receptor for glutamate that functions as ligand-gated ion channel in the central nervous system and plays an important role in excitatory synaptic transmission. L-glutamate acts as an excitatory neurotransmitter at many synapses in the central nervous system. Binding of the excitatory neurotransmitter L-glutamate induces a conformation change, leading to the opening of the cation channe…	sp|P23819|GRIA2_MOUSE	sp|P23819|GRIA2_MOUSE Glutamate receptor 2 OS=Mus musculus OX=10090 GN=Gria2 PE=1 SV=3	1	30	30	26	39.4	98.661	6516800	5434900	6460100	6.13727e+06	8017400	9400000	7726900	8.38143e+06	0.732245	0.0228894
P24457	Cytochrome P450 2D11	Cyp2d11	FUNCTION: Cytochromes P450 are a group of heme-thiolate monooxygenases. In liver microsomes, this enzyme is involved in an NADPH-dependent electron transport pathway. It oxidizes a variety of structurally unrelated compounds, including steroids, fatty acids, and xenobiotics.	sp|P24457|CP2DB_MOUSE;sp|P24456|CP2DA_MOUSE	sp|P24457|CP2DB_MOUSE Cytochrome P450 2D11 OS=Mus musculus OX=10090 GN=Cyp2d11 PE=2 SV=2;sp|P24456|CP2DA_MOUSE Cytochrome P450 2D10 OS=Mus musculus OX=10090 GN=Cyp2d10 PE=1 SV=2	2	2	2	1	5.2	56.987	27168	36409	19199	27592	47376	58414	50967	52252.3	0.528053	0.0142486
P26049	Gamma-aminobutyric acid receptor subunit alpha-3	Gabra3	FUNCTION: GABA, the major inhibitory neurotransmitter in the vertebrate brain, mediates neuronal inhibition by binding to the GABA/benzodiazepine receptor and opening an integral chloride channel.	sp|P26049|GBRA3_MOUSE	sp|P26049|GBRA3_MOUSE Gamma-aminobutyric acid receptor subunit alpha-3 OS=Mus musculus OX=10090 GN=Gabra3 PE=1 SV=1	1	4	2	2	10.2	55.397	86866	97181	92854	92300.3		71744	48324	60034	1.53747	0.0430645
P28652	Calcium/calmodulin-dependent protein kinase type II subunit beta	Camk2b	FUNCTION: Calcium/calmodulin-dependent protein kinase that functions autonomously after Ca(2+)/calmodulin-binding and autophosphorylation, and is involved in dendritic spine and synapse formation, neuronal plasticity and regulation of sarcoplasmic reticulum Ca(2+) transport in skeletal muscle. In neurons, plays an essential structural role in the reorganization of the actin cytoskeleton during pl…	sp|P28652|KCC2B_MOUSE	sp|P28652|KCC2B_MOUSE Calcium/calmodulin-dependent protein kinase type II subunit beta OS=Mus musculus OX=10090 GN=Camk2b PE=1 SV=2	1	23	23	14	49.6	60.46	52681000	53972000	56454000	54369000	50299000	50569000	50726000	5.05313e+07	1.07595	0.0261834
P28663	Beta-soluble NSF attachment protein	Napb	FUNCTION: Required for vesicular transport between the endoplasmic reticulum and the Golgi apparatus.	sp|P28663|SNAB_MOUSE	sp|P28663|SNAB_MOUSE Beta-soluble NSF attachment protein OS=Mus musculus OX=10090 GN=Napb PE=1 SV=2	1	19	19	16	71.5	33.557	16510000	17227000	16571000	1.67693e+07	14719000	15238000	14551000	14836000	1.13031	0.00332466
P31650	Sodium- and chloride-dependent GABA transporter 3	Slc6a11	FUNCTION: Terminates the action of GABA by its high affinity sodium-dependent reuptake into presynaptic terminals. Can also transport beta-alanine and taurine.	sp|P31650|S6A11_MOUSE;sp|P31649|S6A13_MOUSE;sp|P31651|S6A12_MOUSE;sp|O55192|SC6A2_MOUSE;sp|Q61327|SC6A3_MOUSE;sp|Q8VBW1|SC6A8_MOUSE	sp|P31650|S6A11_MOUSE Sodium- and chloride-dependent GABA transporter 3 OS=Mus musculus OX=10090 GN=Slc6a11 PE=1 SV=2	6	8	8	7	12.6	69.96	2168600	1987000	1626000	1927200	2810700	3333600	2851800	2998700	0.642678	0.00982346
P32921	Tryptophan--tRNA ligase, cytoplasmic	Wars1	FUNCTION: T1-TrpRS has aminoacylation activity while T2-TrpRS lacks it. T1-TrpRS and T2-TrpRS possess angiostatic activity. T2-TrpRS inhibits fluid shear stress-activated responses of endothelial cells. Regulates ERK, Akt, and eNOS activation pathways that are associated with angiogenesis, cytoskeletal reorganization and shear stress-responsive gene expression (By similarity). {ECO:0000250|UniPro…	sp|P32921|SYWC_MOUSE	sp|P32921|SYWC_MOUSE Tryptophan--tRNA ligase, cytoplasmic OS=Mus musculus OX=10090 GN=Wars1 PE=1 SV=2	1	17	17	17	41.8	54.357	2376500	2505300	2166700	2349500	1879600	2117600	1857900	1951700	1.20382	0.0368491
P35550	rRNA 2-O-methyltransferase fibrillarin	Fbl	FUNCTION: S-adenosyl-L-methionine-dependent methyltransferase that has the ability to methylate both RNAs and proteins (PubMed:32017896). Involved in pre-rRNA processing by catalyzing the site-specific 2'-hydroxyl methylation of ribose moieties in pre-ribosomal RNA (By similarity). Site specificity is provided by a guide RNA that base pairs with the substrate (By similarity). Methylation occurs a…	sp|P35550|FBRL_MOUSE	sp|P35550|FBRL_MOUSE rRNA 2-O-methyltransferase fibrillarin OS=Mus musculus OX=10090 GN=Fbl PE=1 SV=2	1	3	3	3	12.2	34.306	149010	155230	172700	158980	135830	113440	121620	123630	1.28593	0.0214996
P37040	NADPH--cytochrome P450 reductase	Por	FUNCTION: This enzyme is required for electron transfer from NADP to cytochrome P450 in microsomes. It can also provide electron transfer to heme oxygenase and cytochrome B5. {ECO:0000255|HAMAP-Rule:MF_03212}.	sp|P37040|NCPR_MOUSE	sp|P37040|NCPR_MOUSE NADPH--cytochrome P450 reductase OS=Mus musculus OX=10090 GN=Por PE=1 SV=2	1	12	12	12	21.2	77.043	781290	815930	832540	809920	522700	673700	615220	603873	1.34121	0.0113934
P46662	Merlin	Nf2	FUNCTION: Probable regulator of the Hippo/SWH (Sav/Wts/Hpo) signaling pathway, a signaling pathway that plays a pivotal role in tumor suppression by restricting proliferation and promoting apoptosis. Along with WWC1 can synergistically induce the phosphorylation of LATS1 and LATS2 and can probably function in the regulation of the Hippo/SWH (Sav/Wts/Hpo) signaling pathway. May act as a membrane s…	sp|P46662|MERL_MOUSE	sp|P46662|MERL_MOUSE Merlin OS=Mus musculus OX=10090 GN=Nf2 PE=1 SV=2	1	1	1	1	1.7	69.775	12427		14917	13672		8052.3	7482.3	7767.3	1.7602	0.0437401
P48725	Pericentrin	Pcnt	FUNCTION: Integral component of the filamentous matrix of the centrosome involved in the initial establishment of organized microtubule arrays in both mitosis and meiosis. Plays a role, together with DISC1, in the microtubule network formation. Is an integral component of the pericentriolar material (PCM). May play an important role in preventing premature centrosome splitting during interphase b…	sp|P48725|PCNT_MOUSE	sp|P48725|PCNT_MOUSE Pericentrin OS=Mus musculus OX=10090 GN=Pcnt PE=1 SV=2	1	3	3	3	1	329.46	131010	104660	95548	110406	76251	71438	66091	71260	1.54934	0.0238188
P49442	Inositol polyphosphate 1-phosphatase	Inpp1		sp|P49442|INPP_MOUSE	sp|P49442|INPP_MOUSE Inositol polyphosphate 1-phosphatase OS=Mus musculus OX=10090 GN=Inpp1 PE=1 SV=2	1	10	10	10	33.3	43.346	833150	750340	765870	783120	842060	984700	969990	932250	0.840032	0.0454059
P50544	Very long-chain specific acyl-CoA dehydrogenase, mitochondrial	Acadvl	FUNCTION: Active toward esters of long-chain and very long chain fatty acids such as palmitoyl-CoA, myristoyl-CoA and stearoyl-CoA. Can accommodate substrate acyl chain lengths as long as 24 carbons, but shows little activity for substrates of less than 12 carbons (By similarity). {ECO:0000250}.	sp|P50544|ACADV_MOUSE	sp|P50544|ACADV_MOUSE Very long-chain specific acyl-CoA dehydrogenase, mitochondrial OS=Mus musculus OX=10090 GN=Acadvl PE=1 SV=3	1	18	18	18	33.1	70.875	1366800	1479100	1522700	1456200	1205700	1052500	1134300	1.13083e+06	1.28772	0.00712104
P54869	Hydroxymethylglutaryl-CoA synthase, mitochondrial	Hmgcs2	FUNCTION: Catalyzes the first irreversible step in ketogenesis, condensing acetyl-CoA to acetoacetyl-CoA to form HMG-CoA, which is converted by HMG-CoA reductase (HMGCR) into mevalonate. {ECO:0000269|PubMed:24315375}.	sp|P54869|HMCS2_MOUSE	sp|P54869|HMCS2_MOUSE Hydroxymethylglutaryl-CoA synthase, mitochondrial OS=Mus musculus OX=10090 GN=Hmgcs2 PE=1 SV=2	1	3	2	2	6.7	56.822	35653	41196	29513	35454	17113	22105	24148	21122	1.67853	0.0225303
P56399	Ubiquitin carboxyl-terminal hydrolase 5	Usp5	FUNCTION: Cleaves linear and branched multiubiquitin polymers with a marked preference for branched polymers. Involved in unanchored 'Lys-48'-linked polyubiquitin disassembly. Binds linear and 'Lys-63'-linked polyubiquitin with a lower affinity (By similarity). {ECO:0000250}.	sp|P56399|UBP5_MOUSE	sp|P56399|UBP5_MOUSE Ubiquitin carboxyl-terminal hydrolase 5 OS=Mus musculus OX=10090 GN=Usp5 PE=1 SV=1	1	21	21	21	28.9	95.832	7923100	7470700	7181700	7.52517e+06	6171000	7055700	6106700	6.44447e+06	1.16769	0.0447754
P57780	Alpha-actinin-4	Actn4	FUNCTION: F-actin cross-linking protein which is thought to anchor actin to a variety of intracellular structures. This is a bundling protein. Probably involved in vesicular trafficking via its association with the CART complex. The CART complex is necessary for efficient transferrin receptor recycling but not for EGFR degradation (By similarity). Involved in tight junction assembly in epithelial…	sp|P57780|ACTN4_MOUSE	sp|P57780|ACTN4_MOUSE Alpha-actinin-4 OS=Mus musculus OX=10090 GN=Actn4 PE=1 SV=1	1	44	44	29	53.4	104.98	8597600	8799500	8723700	8.70693e+06	8138600	8020400	7908400	8.02247e+06	1.08532	0.00152423
P59281	Rho GTPase-activating protein 39	Arhgap39		sp|P59281|RHG39_MOUSE	sp|P59281|RHG39_MOUSE Rho GTPase-activating protein 39 OS=Mus musculus OX=10090 GN=Arhgap39 PE=1 SV=2	1	18	18	18	19.6	125.2	834550	831080	773120	812917	614600	597380	655940	622640	1.3056	0.00197467
P62880	Guanine nucleotide-binding protein G(I)/G(S)/G(T) subunit beta-2	Gnb2	FUNCTION: Guanine nucleotide-binding proteins (G proteins) are involved as a modulator or transducer in various transmembrane signaling systems. The beta and gamma chains are required for the GTPase activity, for replacement of GDP by GTP, and for G protein-effector interaction.	sp|P62880|GBB2_MOUSE	sp|P62880|GBB2_MOUSE Guanine nucleotide-binding protein G(I)/G(S)/G(T) subunit beta-2 OS=Mus musculus OX=10090 GN=Gnb2 PE=1 SV=3	1	13	7	4	43.8	37.331	5042900	5138500	4840000	5.00713e+06	7365500	6361500	6798400	6841800	0.731844	0.00378542
P63034	Cytohesin-2	Cyth2	FUNCTION: Acts as a guanine-nucleotide exchange factor (GEF). Promotes guanine-nucleotide exchange on ARF1, ARF3 and ARF6. Activates ARF factors through replacement of GDP with GTP (PubMed:18042453). The cell membrane form, in association with ARL4 proteins, recruits ARF6 to the plasma membrane (By similarity). Involved in neurite growth (PubMed:25326380). {ECO:0000250|UniProtKB:Q99418, ECO:00002…	sp|P63034|CYH2_MOUSE	sp|P63034|CYH2_MOUSE Cytohesin-2 OS=Mus musculus OX=10090 GN=Cyth2 PE=1 SV=2	1	9	9	6	24.5	46.585	232760	143930	192170	189620	258190	287380	305100	283557	0.66872	0.0320003
P63141	Potassium voltage-gated channel subfamily A member 2	Kcna2	FUNCTION: Voltage-gated potassium channel that mediates transmembrane potassium transport in excitable membranes, primarily in the brain and the central nervous system, but also in the cardiovascular system. Prevents aberrant action potential firing and regulates neuronal output. Forms tetrameric potassium-selective channels through which potassium ions pass in accordance with their electrochemic…	sp|P63141|KCNA2_MOUSE	sp|P63141|KCNA2_MOUSE Potassium voltage-gated channel subfamily A member 2 OS=Mus musculus OX=10090 GN=Kcna2 PE=1 SV=1	1	6	4	4	16	56.7	428220	428610	446200	434343	332070	390510	346510	356363	1.21882	0.0136496
P63328	Serine/threonine-protein phosphatase 2B catalytic subunit alpha isoform	Ppp3ca	FUNCTION: Calcium-dependent, calmodulin-stimulated protein phosphatase which plays an essential role in the transduction of intracellular Ca(2+)-mediated signals (PubMed:7791792, PubMed:26794871). Many of the substrates contain a PxIxIT motif and/or a LxVP motif (By similarity). In response to increased Ca(2+) levels, dephosphorylates and activates phosphatase SSH1 which results in cofilin dephos…	sp|P63328|PP2BA_MOUSE;sp|P48455|PP2BC_MOUSE	sp|P63328|PP2BA_MOUSE Serine/threonine-protein phosphatase 2B catalytic subunit alpha isoform OS=Mus musculus OX=10090 GN=Ppp3ca PE=1 SV=1	2	19	19	12	45.1	58.643	17516000	17500000	15719000	1.69117e+07	20820000	21179000	18394000	20131000	0.840081	0.0383617
P70208	Plexin-A3	Plxna3	FUNCTION: Coreceptor for SEMA3A and SEMA3F. Necessary for signaling by class 3 semaphorins and subsequent remodeling of the cytoskeleton. Plays a role in axon guidance in the developing nervous system. Regulates the migration of sympathetic neurons, but not of neural crest precursors. Required for normal dendrite spine morphology in pyramidal neurons. May play a role in regulating semaphorin-medi…	sp|P70208|PLXA3_MOUSE	sp|P70208|PLXA3_MOUSE Plexin-A3 OS=Mus musculus OX=10090 GN=Plxna3 PE=1 SV=2	1	6	1	1	3.2	207.96	43007	47997	43585	44863	25937	38858	33974	32923	1.36266	0.043062
P70245	3-beta-hydroxysteroid-Delta(8),Delta(7)-isomerase	Ebp	FUNCTION: Catalyzes the conversion of Delta(8)-sterols to their corresponding Delta(7)-isomers. {ECO:0000269|PubMed:8798407}.	sp|P70245|EBP_MOUSE	sp|P70245|EBP_MOUSE 3-beta-hydroxysteroid-Delta(8),Delta(7)-isomerase OS=Mus musculus OX=10090 GN=Ebp PE=1 SV=3	1	2	2	2	10.9	26.215	189550	134560	186320	170143	119520	87042	115740	107434	1.5837	0.0380055
P70429	Ena/VASP-like protein	Evl	FUNCTION: Ena/VASP proteins are actin-associated proteins involved in a range of processes dependent on cytoskeleton remodeling and cell polarity such as axon guidance and lamellipodial and filopodial dynamics in migrating cells. EVL enhances actin nucleation and polymerization. {ECO:0000269|PubMed:10087267, ECO:0000269|PubMed:10945997}.	sp|P70429|EVL_MOUSE	sp|P70429|EVL_MOUSE Ena/VASP-like protein OS=Mus musculus OX=10090 GN=Evl PE=1 SV=2	1	8	8	8	28.5	44.337	258500	315230	305950	293227	235240	207120	157600	199987	1.46623	0.0314133
P70444	BH3-interacting domain death agonist	Bid	FUNCTION: Induces caspases and apoptosis. Counters the protective effect of Bcl-2. The major proteolytic product p15 BID allows the release of cytochrome c. {ECO:0000269|PubMed:9873064}.	sp|P70444|BID_MOUSE	sp|P70444|BID_MOUSE BH3-interacting domain death agonist OS=Mus musculus OX=10090 GN=Bid PE=1 SV=2	1	1	1	1	8.7	21.951	45036		49756	47396	34871		37181	36026	1.31561	0.0494725
P70698	CTP synthase 1	Ctps1	FUNCTION: This enzyme is involved in the de novo synthesis of CTP, a precursor of DNA, RNA and phospholipids. Catalyzes the ATP-dependent amination of UTP to CTP with either L-glutamine or ammonia as a source of nitrogen. This enzyme and its product, CTP, play a crucial role in the proliferation of activated lymphocytes and therefore in immunity. {ECO:0000250|UniProtKB:P17812}.	sp|P70698|PYRG1_MOUSE	sp|P70698|PYRG1_MOUSE CTP synthase 1 OS=Mus musculus OX=10090 GN=Ctps1 PE=1 SV=2	1	9	9	8	19.6	66.682	348550	415200	357300	373683	226360	128520	238100	197660	1.89054	0.0122387
Q00558	40-kDa huntingtin-associated protein	F8a1	FUNCTION: RAB5A effector molecule that is involved in vesicular trafficking of early endosomes. Mediates the recruitment of HTT by RAB5A onto early endosomes (By similarity). The HTT-F8A1/F8A2/F8A3-RAB5A complex stimulates early endosomal interaction with actin filaments and inhibits interaction with microtubules, leading to the reduction of endosome motility (PubMed:16476778). {ECO:0000250|UniPr…	sp|Q00558|HAP40_MOUSE	sp|Q00558|HAP40_MOUSE 40-kDa huntingtin-associated protein OS=Mus musculus OX=10090 GN=F8a1 PE=1 SV=2	1	4	4	4	17.1	40.473	226000	201540	198300	208613	152510	133100	156240	147283	1.41641	0.00560593
Q03265	ATP synthase subunit alpha, mitochondrial	Atp5f1a	FUNCTION: Mitochondrial membrane ATP synthase (F(1)F(0) ATP synthase or Complex V) produces ATP from ADP in the presence of a proton gradient across the membrane which is generated by electron transport complexes of the respiratory chain. F-type ATPases consist of two structural domains, F(1) - containing the extramembraneous catalytic core, and F(0) - containing the membrane proton channel, link…	sp|Q03265|ATPA_MOUSE	sp|Q03265|ATPA_MOUSE ATP synthase subunit alpha, mitochondrial OS=Mus musculus OX=10090 GN=Atp5f1a PE=1 SV=1	1	30	30	30	54.4	59.752	42853000	47757000	41313000	4.39743e+07	50612000	52090000	55230000	52644000	0.835315	0.0216897
Q05D44	Eukaryotic translation initiation factor 5B	Eif5b	FUNCTION: Plays a role in translation initiation. Translational GTPase that catalyzes the joining of the 40S and 60S subunits to form the 80S initiation complex with the initiator methionine-tRNA in the P-site base paired to the start codon. GTP binding and hydrolysis induces conformational changes in the enzyme that renders it active for productive interactions with the ribosome. The release of …	sp|Q05D44|IF2P_MOUSE	sp|Q05D44|IF2P_MOUSE Eukaryotic translation initiation factor 5B OS=Mus musculus OX=10090 GN=Eif5b PE=1 SV=2	1	8	8	8	7.7	137.61	261710	237720	230910	243447	190960	159410	211760	187377	1.29924	0.034844
Q07417	Short-chain specific acyl-CoA dehydrogenase, mitochondrial	Acads	FUNCTION: Short-chain specific acyl-CoA dehydrogenase is one of the acyl-CoA dehydrogenases that catalyze the first step of mitochondrial fatty acid beta-oxidation, an aerobic process breaking down fatty acids into acetyl-CoA and allowing the production of energy from fats. The first step of fatty acid beta-oxidation consists in the removal of one hydrogen from C-2 and C-3 of the straight-chain f…	sp|Q07417|ACADS_MOUSE	sp|Q07417|ACADS_MOUSE Short-chain specific acyl-CoA dehydrogenase, mitochondrial OS=Mus musculus OX=10090 GN=Acads PE=1 SV=2	1	9	9	9	23.1	44.889	332570	303880	406360	347603	149590	143620	254110	182440	1.9053	0.0247536
Q0VBU9	Phospholipid phosphatase 4	Plpp4	FUNCTION: Magnesium-independent phospholipid phosphatase with broad substrate specificity. Preferentially catalyzes the conversion of diacylglycerol pyrophosphate into phosphatidate but can also act on phosphatidate and lysophosphatidate. Phospholipid phosphatases are involved in both the synthesis of lipids and the degradation or generation of lipid-signaling molecules like diacylglycerol. {ECO:…	sp|Q0VBU9|PLPP4_MOUSE	sp|Q0VBU9|PLPP4_MOUSE Phospholipid phosphatase 4 OS=Mus musculus OX=10090 GN=Plpp4 PE=2 SV=1	1	1	1	1	4.4	30.443	46361	38880	33218	39486.3	24135	25496	23896	24509	1.6111	0.0175157
Q3TBL6	Tumor necrosis factor alpha-induced protein 8-like protein 3	Tnfaip8l3	FUNCTION: Acts as a lipid transfer protein. Preferentially captures and shuttles two lipid second messengers, i.e., phosphatidylinositol 4,5- bisphosphate and phosphatidylinositol 3,4,5-trisphosphate and increases their levels in the plasma membrane. Additionally, may also function as a lipid-presenting protein to enhance the activity of the PI3K-AKT and MEK-ERK pathways. May act as a regulator o…	sp|Q3TBL6|TP8L3_MOUSE	sp|Q3TBL6|TP8L3_MOUSE Tumor necrosis factor alpha-induced protein 8-like protein 3 OS=Mus musculus OX=10090 GN=Tnfaip8l3 PE=1 SV=1	1	4	4	4	18.1	23.242	115400		127090	121245	66756		75749	71252.5	1.70162	0.0210741
Q3ULD5	Methylcrotonoyl-CoA carboxylase beta chain, mitochondrial	Mccc2	FUNCTION: Carboxyltransferase subunit of the 3-methylcrotonyl-CoA carboxylase, an enzyme that catalyzes the conversion of 3-methylcrotonyl-CoA to 3-methylglutaconyl-CoA, a critical step for leucine and isovaleric acid catabolism. {ECO:0000250}.	sp|Q3ULD5|MCCB_MOUSE	sp|Q3ULD5|MCCB_MOUSE Methylcrotonoyl-CoA carboxylase beta chain, mitochondrial OS=Mus musculus OX=10090 GN=Mccc2 PE=1 SV=1	1	13	13	13	31.6	61.378	703640	837530	751860	764343	644690	660690	580420	628600	1.21595	0.0424683
Q3URE1	Malonate--CoA ligase ACSF3, mitochondrial	Acsf3	FUNCTION: Catalyzes the initial reaction in intramitochondrial fatty acid synthesis, by activating malonate and methylmalonate, but not acetate, into their respective CoA thioester. May have some preference toward very-long-chain substrates. {ECO:0000250|UniProtKB:Q4G176}.	sp|Q3URE1|ACSF3_MOUSE	sp|Q3URE1|ACSF3_MOUSE Malonate--CoA ligase ACSF3, mitochondrial OS=Mus musculus OX=10090 GN=Acsf3 PE=1 SV=2	1	5	5	5	10.1	65.076	199330	152480	157950	169920	105760	81355	77296	88137	1.92791	0.00903998
Q3UYC0	Protein phosphatase 1H	Ppm1h	FUNCTION: Dephosphorylates CDKN1B at 'Thr-187', thus removing a signal for proteasomal degradation. {ECO:0000250|UniProtKB:Q9ULR3}.	sp|Q3UYC0|PPM1H_MOUSE	sp|Q3UYC0|PPM1H_MOUSE Protein phosphatase 1H OS=Mus musculus OX=10090 GN=Ppm1h PE=1 SV=1	1	11	11	11	26.9	56.379	1562100	1459600	1410500	1477400	1158000	1295200	1234000	1.22907e+06	1.20205	0.0141827
Q4KUS2	Protein unc-13 homolog A	Unc13a	FUNCTION: Plays a role in vesicle maturation during exocytosis as a target of the diacylglycerol second messenger pathway. Involved in neurotransmitter release by acting in synaptic vesicle priming prior to vesicle fusion and participates in the activity-dependent refilling of readily releasable vesicle pool (RRP). Essential for synaptic vesicle maturation in most excitatory/glutamatergic but not…	sp|Q4KUS2|UN13A_MOUSE;sp|Q9Z1N9|UN13B_MOUSE	sp|Q4KUS2|UN13A_MOUSE Protein unc-13 homolog A OS=Mus musculus OX=10090 GN=Unc13a PE=1 SV=3	2	26	26	23	17	193.78	1280300	1006200	1400400	1.22897e+06	893080	855630	836390	861700	1.42621	0.0356378
Q4PJX1	Protein odr-4 homolog	Odr4	FUNCTION: May play a role in the trafficking of a subset of G-protein coupled receptors. {ECO:0000250|UniProtKB:Q8I7F8}.	sp|Q4PJX1|ODR4_MOUSE	sp|Q4PJX1|ODR4_MOUSE Protein odr-4 homolog OS=Mus musculus OX=10090 GN=Odr4 PE=1 SV=2	1	4	4	4	13	49.997	49208	54341	53568	52372.3	41660	31011	21634	31435	1.66605	0.0251529
Q505F5	Leucine-rich repeat-containing protein 47	Lrrc47		sp|Q505F5|LRC47_MOUSE	sp|Q505F5|LRC47_MOUSE Leucine-rich repeat-containing protein 47 OS=Mus musculus OX=10090 GN=Lrrc47 PE=1 SV=1	1	13	13	13	30.1	63.589	695470	691720	693440	693543	568570	585250	494490	549437	1.26228	0.00668564
Q5KU39	Vacuolar protein sorting-associated protein 41 homolog	Vps41	FUNCTION: Plays a role in vesicle-mediated protein trafficking to lysosomal compartments including the endocytic membrane transport and autophagic pathways. Believed to act in part as a core component of the putative HOPS endosomal tethering complex is proposed to be involved in the Rab5-to-Rab7 endosome conversion probably implicating MON1A/B, and via binding SNAREs and SNARE complexes to mediat…	sp|Q5KU39|VPS41_MOUSE	sp|Q5KU39|VPS41_MOUSE Vacuolar protein sorting-associated protein 41 homolog OS=Mus musculus OX=10090 GN=Vps41 PE=1 SV=1	1	4	4	4	6.4	98.601	45132	74483	68019	62544.7	42186	33373	33915	36491.3	1.71396	0.0494841
Q5RJI5	Serine/threonine-protein kinase BRSK1	Brsk1	FUNCTION: Serine/threonine-protein kinase that plays a key role in polarization of neurons and centrosome duplication. Phosphorylates CDC25B, CDC25C, MAPT/TAU, RIMS1, TUBG1, TUBG2 and WEE1. Following phosphorylation and activation by STK11/LKB1, acts as a key regulator of polarization of cortical neurons, probably by mediating phosphorylation of microtubule-associated proteins such as MAPT/TAU at…	sp|Q5RJI5|BRSK1_MOUSE	sp|Q5RJI5|BRSK1_MOUSE Serine/threonine-protein kinase BRSK1 OS=Mus musculus OX=10090 GN=Brsk1 PE=1 SV=1	1	19	19	17	35.1	85.154	1755900	1611000	1890700	1.75253e+06	1444200	1429300	1537700	1470400	1.19188	0.0322541
Q5SQM0	Echinoderm microtubule-associated protein-like 6	Eml6	FUNCTION: May modify the assembly dynamics of microtubules, such that microtubules are slightly longer, but more dynamic. {ECO:0000250}.	sp|Q5SQM0|EMAL6_MOUSE	sp|Q5SQM0|EMAL6_MOUSE Echinoderm microtubule-associated protein-like 6 OS=Mus musculus OX=10090 GN=Eml6 PE=2 SV=1	1	2	1	1	1	217.94	8067		7924.6	7995.8	6698.8	6477.1		6587.95	1.2137	0.00864383
Q5SUR0	Phosphoribosylformylglycinamidine synthase	Pfas	FUNCTION: Phosphoribosylformylglycinamidine synthase involved in the purines biosynthetic pathway. Catalyzes the ATP-dependent conversion of formylglycinamide ribonucleotide (FGAR) and glutamine to yield formylglycinamidine ribonucleotide (FGAM) and glutamate (By similarity). {ECO:0000250}.	sp|Q5SUR0|PUR4_MOUSE	sp|Q5SUR0|PUR4_MOUSE Phosphoribosylformylglycinamidine synthase OS=Mus musculus OX=10090 GN=Pfas PE=1 SV=1	1	10	10	10	9.3	144.63	616790	629900	608860	618517	348760	484610	520850	451407	1.3702	0.0338981
Q5XG73	Acyl-CoA-binding domain-containing protein 5	Acbd5	FUNCTION: Acyl-CoA binding protein which acts as the peroxisome receptor for pexophagy but is dispensable for aggrephagy and nonselective autophagy. Binds medium- and long-chain acyl-CoA esters (By similarity). {ECO:0000250}.	sp|Q5XG73|ACBD5_MOUSE	sp|Q5XG73|ACBD5_MOUSE Acyl-CoA-binding domain-containing protein 5 OS=Mus musculus OX=10090 GN=Acbd5 PE=1 SV=1	1	3	3	3	7.7	56.613	94509	99538	85051	93032.7	41515	65247	39570	48777.3	1.90729	0.0088551
Q60790	Ras GTPase-activating protein 3	Rasa3	FUNCTION: Inhibitory regulator of the Ras-cyclic AMP pathway. May bind inositol tetrakisphosphate (IP4).	sp|Q60790|RASA3_MOUSE	sp|Q60790|RASA3_MOUSE Ras GTPase-activating protein 3 OS=Mus musculus OX=10090 GN=Rasa3 PE=1 SV=2	1	16	16	16	23	95.986	284210	344040	342230	323493	258850	238460	220580	239297	1.35185	0.0202167
Q61142	Spindlin-1	Spin1	FUNCTION: Chromatin reader that specifically recognizes and binds histone H3 both trimethylated at 'Lys-4' and asymmetrically dimethylated at 'Arg-8' (H3K4me3 and H3R8me2a) and acts as an activator of Wnt signaling pathway downstream of PRMT2. In case of cancer, promotes cell cancer proliferation via activation of the Wnt signaling pathway (By similarity). Overexpression induces metaphase arrest …	sp|Q61142|SPIN1_MOUSE	sp|Q61142|SPIN1_MOUSE Spindlin-1 OS=Mus musculus OX=10090 GN=Spin1 PE=1 SV=2	1	3	3	3	14.1	29.642	46111	32937	45652	41566.7	70752	74775	57798	67775	0.613304	0.0173557
Q61220	Protein kinase C-binding protein NELL2	Nell2	FUNCTION: Required for neuron survival through the modulation of MAPK pathways (By similarity). Involved in the regulation of hypothalamic GNRH secretion and the control of puberty (By similarity). {ECO:0000250|UniProtKB:Q62918}.	sp|Q61220|NELL2_MOUSE	sp|Q61220|NELL2_MOUSE Protein kinase C-binding protein NELL2 OS=Mus musculus OX=10090 GN=Nell2 PE=1 SV=3	1	8	8	8	10.4	91.431	291590	244530	276450	270857	180690	229910	212810	207803	1.30343	0.0344942
Q61249	Immunoglobulin-binding protein 1	Igbp1	FUNCTION: Associated to surface IgM-receptor; may be involved in signal transduction. Involved in regulation of the catalytic activity of the phosphatases PP2A, PP4 and PP6 by protecting their partially folded catalytic subunits from degradative polyubiquitination until they associate with regulatory subunits.	sp|Q61249|IGBP1_MOUSE;sp|Q9QZ29|IGB1B_MOUSE	sp|Q61249|IGBP1_MOUSE Immunoglobulin-binding protein 1 OS=Mus musculus OX=10090 GN=Igbp1 PE=1 SV=1	2	3	3	3	9.4	38.97	157460	173620	146440	159173	109930	105180	72125	95745	1.66247	0.0112932
Q61704	Inter-alpha-trypsin inhibitor heavy chain H3	Itih3	FUNCTION: May act as a carrier of hyaluronan in serum or as a binding protein between hyaluronan and other matrix protein, including those on cell surfaces in tissues to regulate the localization, synthesis and degradation of hyaluronan which are essential to cells undergoing biological processes. {ECO:0000250}.	sp|Q61704|ITIH3_MOUSE;CON__Q0V8M9	sp|Q61704|ITIH3_MOUSE Inter-alpha-trypsin inhibitor heavy chain H3 OS=Mus musculus OX=10090 GN=Itih3 PE=1 SV=3	2	3	3	3	4.3	99.357	47971	46160	57062	50397.7	27201	33729	23823	28251	1.78393	0.0076332
Q61990	Poly(rC)-binding protein 2	Pcbp2	FUNCTION: Single-stranded nucleic acid binding protein that binds preferentially to oligo dC. Major cellular poly(rC)-binding protein. Binds also poly(rU). Negatively regulates cellular antiviral responses mediated by MAVS signaling. It acts as an adapter between MAVS and the E3 ubiquitin ligase ITCH, therefore triggering MAVS ubiquitinationa and degradation (By similarity). {ECO:0000250}.	sp|Q61990|PCBP2_MOUSE	sp|Q61990|PCBP2_MOUSE Poly(rC)-binding protein 2 OS=Mus musculus OX=10090 GN=Pcbp2 PE=1 SV=1	1	12	12	8	45.3	38.221	4247800	4534000	4312800	4.36487e+06	3318300	3943700	3296200	3519400	1.24023	0.0210539
Q64133	Amine oxidase [flavin-containing] A	Maoa	FUNCTION: Catalyzes the oxidative deamination of biogenic and xenobiotic amines and has important functions in the metabolism of neuroactive and vasoactive amines in the central nervous system and peripheral tissues. MAOA preferentially oxidizes biogenic amines such as 5-hydroxytryptamine (5-HT), norepinephrine and epinephrine (By similarity). {ECO:0000250}.	sp|Q64133|AOFA_MOUSE	sp|Q64133|AOFA_MOUSE Amine oxidase [flavin-containing] A OS=Mus musculus OX=10090 GN=Maoa PE=1 SV=3	1	10	10	10	22.2	59.601	1572300	1712700	1535900	1.60697e+06	1079300	1338100	1388400	1268600	1.26672	0.0369577
Q64331	Unconventional myosin-VI	Myo6	FUNCTION: Myosins are actin-based motor molecules with ATPase activity (PubMed:11906161). Unconventional myosins serve in intracellular movements (PubMed:11906161). Myosin 6 is a reverse-direction motor protein that moves towards the minus-end of actin filaments (By similarity). Has slow rate of actin-activated ADP release due to weak ATP binding (By similarity). Functions in a variety of intrace…	sp|Q64331|MYO6_MOUSE	sp|Q64331|MYO6_MOUSE Unconventional myosin-VI OS=Mus musculus OX=10090 GN=Myo6 PE=1 SV=1	1	22	22	22	22.4	146.41	998070	942050	1090000	1010040	827320	817120	750910	798450	1.265	0.0127548
Q68FH0	Plakophilin-4	Pkp4	FUNCTION: Plays a role as a regulator of Rho activity during cytokinesis. May play a role in junctional plaques (By similarity). {ECO:0000250}.	sp|Q68FH0|PKP4_MOUSE	sp|Q68FH0|PKP4_MOUSE Plakophilin-4 OS=Mus musculus OX=10090 GN=Pkp4 PE=1 SV=1	1	31	29	29	36	131.55	1580400	1697200	1417900	1.56517e+06	1210800	1398500	1110100	1239800	1.26243	0.0498299
Q6NY15	Testis-specific gene 10 protein	Tsga10	FUNCTION: Plays a role in spermatogenesis (PubMed:14585816). When overexpressed, prevents nuclear localization of HIF1A (PubMed:16777103). {ECO:0000269|PubMed:14585816, ECO:0000269|PubMed:16777103}.	sp|Q6NY15|TSG10_MOUSE	sp|Q6NY15|TSG10_MOUSE Testis-specific gene 10 protein OS=Mus musculus OX=10090 GN=Tsga10 PE=1 SV=1	1	1	1	1	1.6	81.261		7307.4	8667.7	7987.55	10996	10880		10938	0.730257	0.0495806
Q6NZQ4	PAX-interacting protein 1	Paxip1	FUNCTION: Involved in DNA damage response and in transcriptional regulation through histone methyltransferase (HMT) complexes such as the MLL2/MLL3 complex. Plays a role in early development. In DNA damage response is required for cell survival after ionizing radiation. In vitro shown to be involved in the homologous recombination mechanism for the repair of double-strand breaks (DSBs). Its local…	sp|Q6NZQ4|PAXI1_MOUSE	sp|Q6NZQ4|PAXI1_MOUSE PAX-interacting protein 1 OS=Mus musculus OX=10090 GN=Paxip1 PE=1 SV=1	1	1	1	1	1.6	119.27	221630		221940	221785	154610		135820	145215	1.52729	0.0147271
Q6PGE7	Sodium-dependent proline transporter	Slc6a7	FUNCTION: Terminates the action of proline by its high affinity sodium-dependent reuptake into presynaptic terminals. {ECO:0000250}.	sp|Q6PGE7|SC6A7_MOUSE	sp|Q6PGE7|SC6A7_MOUSE Sodium-dependent proline transporter OS=Mus musculus OX=10090 GN=Slc6a7 PE=1 SV=1	1	5	5	5	8.5	71.065	1768900	1882200	1851700	1.83427e+06	1470400	1589900	1362700	1.47433e+06	1.24413	0.0081901
Q6PGH1	Protein BUD31 homolog	Bud31	FUNCTION: Involved in the pre-mRNA splicing process. May play a role as regulator of AR transcriptional activity; may increase AR transcriptional activity. {ECO:0000250|UniProtKB:P41223}.	sp|Q6PGH1|BUD31_MOUSE	sp|Q6PGH1|BUD31_MOUSE Protein BUD31 homolog OS=Mus musculus OX=10090 GN=Bud31 PE=1 SV=2	1	2	2	2	13.9	17	16271	14358	16931	15853.3	18916	19167		19041.5	0.832567	0.0498374
Q6PIC6	Sodium/potassium-transporting ATPase subunit alpha-3	Atp1a3	FUNCTION: This is the catalytic component of the active enzyme, which catalyzes the hydrolysis of ATP coupled with the exchange of sodium and potassium ions across the plasma membrane. This action creates the electrochemical gradient of sodium and potassium ions, providing the energy for active transport of various nutrients (By similarity). {ECO:0000250}.	sp|Q6PIC6|AT1A3_MOUSE;sp|Q64436|ATP4A_MOUSE	sp|Q6PIC6|AT1A3_MOUSE Sodium/potassium-transporting ATPase subunit alpha-3 OS=Mus musculus OX=10090 GN=Atp1a3 PE=1 SV=1	2	49	32	31	48.7	111.69	108710000	112540000	113180000	1.11477e+08	89608000	97591000	100430000	9.58763e+07	1.16271	0.0114873
Q6VNB8	WD repeat and FYVE domain-containing protein 3	Wdfy3	FUNCTION: Required for selective macroautophagy (aggrephagy). Acts as an adapter protein by linking specific proteins destined for degradation to the core autophagic machinery members, such as the ATG5-ATG12-ATG16L E3-like ligase, SQSTM1 and LC3. Involved in the formation and autophagic degradation of cytoplasmic ubiquitin-containing inclusions (p62 bodies, ALIS/aggresome-like induced structures)…	sp|Q6VNB8|WDFY3_MOUSE	sp|Q6VNB8|WDFY3_MOUSE WD repeat and FYVE domain-containing protein 3 OS=Mus musculus OX=10090 GN=Wdfy3 PE=1 SV=1	1	21	21	21	8.1	392.33	354510	373300	348110	358640	269390	291930	244520	268613	1.33515	0.00451747
Q6WKZ8	E3 ubiquitin-protein ligase UBR2	Ubr2	FUNCTION: E3 ubiquitin-protein ligase which is a component of the N-end rule pathway. Recognizes and binds to proteins bearing specific N-terminal residues that are destabilizing according to the N-end rule, leading to their ubiquitination and subsequent degradation. Plays a critical role in chromatin inactivation and chromosome-wide transcriptional silencing during meiosis via ubiquitination of …	sp|Q6WKZ8|UBR2_MOUSE	sp|Q6WKZ8|UBR2_MOUSE E3 ubiquitin-protein ligase UBR2 OS=Mus musculus OX=10090 GN=Ubr2 PE=1 SV=2	1	5	5	5	3.4	199.15	221100	145100	178100	181433	100580	75631	122350	99520.3	1.82308	0.0337478
Q6ZPS6	Ankyrin repeat and IBR domain-containing protein 1	Ankib1	FUNCTION: Might act as an E3 ubiquitin-protein ligase, or as part of E3 complex, which accepts ubiquitin from specific E2 ubiquitin-conjugating enzymes and then transfers it to substrates. {ECO:0000250}.	sp|Q6ZPS6|AKIB1_MOUSE	sp|Q6ZPS6|AKIB1_MOUSE Ankyrin repeat and IBR domain-containing protein 1 OS=Mus musculus OX=10090 GN=Ankib1 PE=1 SV=2	1	5	5	5	7.3	121.87	81856	116860	92391	97035.7	28031	63658	64976	52221.7	1.85815	0.0482088
Q78RX3	Small integral membrane protein 12	Smim12		sp|Q78RX3|SIM12_MOUSE	sp|Q78RX3|SIM12_MOUSE Small integral membrane protein 12 OS=Mus musculus OX=10090 GN=Smim12 PE=3 SV=1	1	3	3	3	28.3	10.795		87694	79218	83456	43224	60284	32987	45498.3	1.83426	0.0386387
Q78TU8	Actin-associated protein FAM107A	Fam107a	FUNCTION: Stress-inducible actin-binding protein that plays a role in synaptic and cognitive functions by modulating actin filamentous (F-actin) dynamics (PubMed:21969592). Mediates polymerization of globular actin to F-actin (PubMed:21969592). Also binds to, stabilizes and bundles F-actin (PubMed:21969592). Involved in synaptic function by regulating neurite outgrowth in an actin-dependent manne…	sp|Q78TU8|F107A_MOUSE	sp|Q78TU8|F107A_MOUSE Actin-associated protein FAM107A OS=Mus musculus OX=10090 GN=Fam107a PE=1 SV=1	1	2	2	2	15.3	17.51	58431	75419	67810	67220		39525	27744	33634.5	1.99854	0.0223844
Q80T41	Gamma-aminobutyric acid type B receptor subunit 2	Gabbr2	FUNCTION: Component of a heterodimeric G-protein coupled receptor for GABA, formed by GABBR1 and GABBR2 (PubMed:10075644). Within the heterodimeric GABA receptor, only GABBR1 seems to bind agonists, while GABBR2 mediates coupling to G proteins (By similarity). Ligand binding causes a conformation change that triggers signaling via guanine nucleotide-binding proteins (G proteins) and modulates the…	sp|Q80T41|GABR2_MOUSE	sp|Q80T41|GABR2_MOUSE Gamma-aminobutyric acid type B receptor subunit 2 OS=Mus musculus OX=10090 GN=Gabbr2 PE=1 SV=2	1	15	15	15	18.1	105.67	1324900	1404000	1483500	1.40413e+06	1143200	1216200	1089600	1.14967e+06	1.22134	0.0122799
Q80U23	Syntaphilin	Snph	FUNCTION: Inhibits SNARE complex formation by absorbing free syntaxin-1. {ECO:0000250}.	sp|Q80U23|SNPH_MOUSE	sp|Q80U23|SNPH_MOUSE Syntaphilin OS=Mus musculus OX=10090 GN=Snph PE=1 SV=3	1	13	13	12	33.7	53.752	1114500	1159500	1243400	1.17247e+06	993060	997360	886560	958993	1.2226	0.0151191
Q80VJ3	2-deoxynucleoside 5-phosphate N-hydrolase 1	Dnph1	FUNCTION: Catalyzes the cleavage of the N-glycosidic bond of deoxyribonucleoside 5'-monophosphates to yield deoxyribose 5-phosphate and a purine or pyrimidine base. Deoxyribonucleoside 5'-monophosphates containing purine bases are preferred to those containing pyrimidine bases. {ECO:0000255|HAMAP-Rule:MF_03036}.	sp|Q80VJ3|DNPH1_MOUSE	sp|Q80VJ3|DNPH1_MOUSE 2-deoxynucleoside 5-phosphate N-hydrolase 1 OS=Mus musculus OX=10090 GN=Dnph1 PE=1 SV=2	1	1	1	1	8.1	18.977	16703	19278	17360	17780.3	14163	14720	10702	13195	1.34751	0.0359348
Q80W21	Glutathione S-transferase Mu 7	Gstm7	FUNCTION: Conjugation of reduced glutathione to a wide number of exogenous and endogenous hydrophobic electrophiles. {ECO:0000250|UniProtKB:P28161}.	sp|Q80W21|GSTM7_MOUSE	sp|Q80W21|GSTM7_MOUSE Glutathione S-transferase Mu 7 OS=Mus musculus OX=10090 GN=Gstm7 PE=1 SV=1	1	13	8	5	62.8	25.709	285070	394190	499550	392937	626130	756200	865170	749167	0.524498	0.0184665
Q810U3	Neurofascin	Nfasc	FUNCTION: Cell adhesion, ankyrin-binding protein which may be involved in neurite extension, axonal guidance, synaptogenesis, myelination and neuron-glial cell interactions. {ECO:0000250}.	sp|Q810U3|NFASC_MOUSE	sp|Q810U3|NFASC_MOUSE Neurofascin OS=Mus musculus OX=10090 GN=Nfasc PE=1 SV=1	1	30	30	30	28	137.97	9502900	9821600	10522000	9.94883e+06	7640100	8598300	9091500	8443300	1.17831	0.0447447
Q8BG18	N-terminal EF-hand calcium-binding protein 1	Necab1		sp|Q8BG18|NECA1_MOUSE	sp|Q8BG18|NECA1_MOUSE N-terminal EF-hand calcium-binding protein 1 OS=Mus musculus OX=10090 GN=Necab1 PE=1 SV=1	1	5	5	5	18.2	40.933	328150	354570	376930	353217	226930	202150	235930	221670	1.59343	0.00162011
Q8BH66	Atlastin-1	Atl1	FUNCTION: GTPase tethering membranes through formation of trans-homooligomers and mediating homotypic fusion of endoplasmic reticulum membranes. Functions in endoplasmic reticulum tubular network biogenesis. May also regulate Golgi biogenesis. May regulate axonal development. {ECO:0000250|UniProtKB:Q8WXF7}.	sp|Q8BH66|ATLA1_MOUSE	sp|Q8BH66|ATLA1_MOUSE Atlastin-1 OS=Mus musculus OX=10090 GN=Atl1 PE=1 SV=1	1	19	19	18	36.7	63.377	2997600	2881700	3221400	3.03357e+06	2540000	2816400	2492300	2.61623e+06	1.15952	0.0423774
Q8BH79	Anoctamin-10	Ano10	FUNCTION: Does not exhibit calcium-activated chloride channel (CaCC) activity. Can inhibit the activity of ANO1 (By similarity). {ECO:0000250}.	sp|Q8BH79|ANO10_MOUSE	sp|Q8BH79|ANO10_MOUSE Anoctamin-10 OS=Mus musculus OX=10090 GN=Ano10 PE=1 SV=1	1	3	3	3	5.2	76.187	114530		104440	109485	59084	73518	59913	64171.7	1.70613	0.0078374
Q8BLK9	Ribosomal protein S6 kinase delta-1	Rps6kc1	FUNCTION: May be involved in transmitting sphingosine-1 phosphate (SPP)-mediated signaling into the cell. Plays a role in the recruitment of PRDX3 to early endosomes. {ECO:0000250|UniProtKB:Q96S38}.	sp|Q8BLK9|KS6C1_MOUSE	sp|Q8BLK9|KS6C1_MOUSE Ribosomal protein S6 kinase delta-1 OS=Mus musculus OX=10090 GN=Rps6kc1 PE=1 SV=2	1	4	4	4	5	115.71	46302	55345	47695	49780.7	28413	37086	31768	32422.3	1.53538	0.0100772
Q8BPU7	Engulfment and cell motility protein 1	Elmo1	FUNCTION: Involved in cytoskeletal rearrangements required for phagocytosis of apoptotic cells and cell motility. Acts in association with DOCK1 and CRK. Was initially proposed to be required in complex with DOCK1 to activate Rac Rho small GTPases. May enhance the guanine nucleotide exchange factor (GEF) activity of DOCK1 (By similarity). {ECO:0000250}.	sp|Q8BPU7|ELMO1_MOUSE	sp|Q8BPU7|ELMO1_MOUSE Engulfment and cell motility protein 1 OS=Mus musculus OX=10090 GN=Elmo1 PE=1 SV=2	1	3	2	2	5	83.935	89385	81182	89813	86793.3	73872	70247	65849	69989.3	1.24009	0.00993069
Q8BQZ4	Ral GTPase-activating protein subunit beta	Ralgapb	FUNCTION: Non-catalytic subunit of the heterodimeric RalGAP1 and RalGAP2 complexes which act as GTPase activators for the Ras-like small GTPases RALA and RALB. {ECO:0000250}.	sp|Q8BQZ4|RLGPB_MOUSE	sp|Q8BQZ4|RLGPB_MOUSE Ral GTPase-activating protein subunit beta OS=Mus musculus OX=10090 GN=Ralgapb PE=1 SV=2	1	4	4	4	5.7	165.2	103880	101330	114310	106507	66489	93183	73380	77684	1.37102	0.0320674
Q8BU30	Isoleucine--tRNA ligase, cytoplasmic	Iars1	FUNCTION: Catalyzes the specific attachment of an amino acid to its cognate tRNA in a 2 step reaction: the amino acid (AA) is first activated by ATP to form AA-AMP and then transferred to the acceptor end of the tRNA. {ECO:0000269|PubMed:12060739}.	sp|Q8BU30|SYIC_MOUSE	sp|Q8BU30|SYIC_MOUSE Isoleucine--tRNA ligase, cytoplasmic OS=Mus musculus OX=10090 GN=Iars1 PE=1 SV=2	1	15	15	15	13.9	144.27	783720	867180	888750	846550	671960	497800	661680	610480	1.3867	0.0219864
Q8BYK5	Phosphatase and actin regulator 3	Phactr3		sp|Q8BYK5|PHAR3_MOUSE	sp|Q8BYK5|PHAR3_MOUSE Phosphatase and actin regulator 3 OS=Mus musculus OX=10090 GN=Phactr3 PE=1 SV=2	1	3	3	3	6.8	62.651	49201	58849	51050	53033.3	20983	42309	25756	29682.7	1.78668	0.0303275
Q8BZN6	Dedicator of cytokinesis protein 10	Dock10	FUNCTION: Guanine nucleotide-exchange factor (GEF) that activates CDC42 and RAC1 by exchanging bound GDP for free GTP. Essential for dendritic spine morphogenesis in Purkinje cells and in hippocampal neurons, via a CDC42-mediated pathway (PubMed:25851601). Sustains B-cell lymphopoiesis in secondary lymphoid tissues and regulates FCER2/CD23 expression (PubMed:27502165). {ECO:0000269|PubMed:2585160…	sp|Q8BZN6|DOC10_MOUSE	sp|Q8BZN6|DOC10_MOUSE Dedicator of cytokinesis protein 10 OS=Mus musculus OX=10090 GN=Dock10 PE=1 SV=3	1	13	13	13	8.3	245.76	556160	550060	534970	547063	299050	433440	327270	353253	1.54864	0.00943349
Q8C079	Striatin-interacting protein 1	Strip1	FUNCTION: Plays a role in the regulation of cell morphology and cytoskeletal organization. Required in the cortical actin filament dynamics and cell shape (By similarity). {ECO:0000250}.	sp|Q8C079|STRP1_MOUSE	sp|Q8C079|STRP1_MOUSE Striatin-interacting protein 1 OS=Mus musculus OX=10090 GN=Strip1 PE=1 SV=2	1	8	8	8	13.5	95.584	202080	142090	170890	171687	91129	98482	97636	95749	1.79309	0.0122054
Q8C2E7	WASH complex subunit 5	Washc5	FUNCTION: Acts as a component of the WASH core complex that functions as a nucleation-promoting factor (NPF) at the surface of endosomes, where it recruits and activates the Arp2/3 complex to induce actin polymerization, playing a key role in the fission of tubules that serve as transport intermediates during endosome sorting. May be involved in axonal outgrowth. Involved in cellular localization…	sp|Q8C2E7|WASC5_MOUSE	sp|Q8C2E7|WASC5_MOUSE WASH complex subunit 5 OS=Mus musculus OX=10090 GN=Washc5 PE=1 SV=2	1	13	13	13	13	134.11	226390	261810	204140	230780	398300	358430	292570	349767	0.659811	0.0275419
Q8CCJ4	APC membrane recruitment protein 2	Amer2	FUNCTION: Negative regulator of the canonical Wnt signaling pathway involved in neuroectodermal patterning. Acts by specifically binding phosphatidylinositol 4,5-bisphosphate (PtdIns(4,5)P2), translocating to the cell membrane and interacting with key regulators of the canonical Wnt signaling pathway, such as components of the beta-catenin destruction complex (By similarity). {ECO:0000250}.	sp|Q8CCJ4|AMER2_MOUSE	sp|Q8CCJ4|AMER2_MOUSE APC membrane recruitment protein 2 OS=Mus musculus OX=10090 GN=Amer2 PE=1 SV=2	1	9	9	9	19.2	69.932	834090	764320	820970	806460	534210	717220	578200	609877	1.32233	0.0293026
Q8CFE4	SCY1-like protein 2	Scyl2	FUNCTION: Component of AP2-containing clathrin coated structures at the plasma membrane or of endocytic coated vesicles. May be a serine/threonine-protein kinase. May regulate clathrin-dependent trafficking between the TGN and/or the endosomal system (By similarity). {ECO:0000250}.	sp|Q8CFE4|SCYL2_MOUSE	sp|Q8CFE4|SCYL2_MOUSE SCY1-like protein 2 OS=Mus musculus OX=10090 GN=Scyl2 PE=1 SV=1	1	11	11	11	15.8	103.32	344560	354780	274260	324533	228030	227060	246510	233867	1.38769	0.0254587
Q8CFI7	DNA-directed RNA polymerase II subunit RPB2	Polr2b	FUNCTION: DNA-dependent RNA polymerase catalyzes the transcription of DNA into RNA using the four ribonucleoside triphosphates as substrates. Second largest component of RNA polymerase II which synthesizes mRNA precursors and many functional non-coding RNAs. Proposed to contribute to the polymerase catalytic activity and forms the polymerase active center together with the largest subunit. Pol II…	sp|Q8CFI7|RPB2_MOUSE	sp|Q8CFI7|RPB2_MOUSE DNA-directed RNA polymerase II subunit RPB2 OS=Mus musculus OX=10090 GN=Polr2b PE=1 SV=2	1	3	3	3	3.8	133.91	22270	30007	31189	27822	17667	19045	12755	16489	1.68731	0.0286541
Q8CJH3	Plexin-B1	Plxnb1	FUNCTION: Receptor for SEMA4D (PubMed:19788569). Plays a role in GABAergic synapse development (PubMed:23699507, PubMed:29981480). Mediates SEMA4A- and SEMA4D-dependent inhibitory synapse development (PubMed:23699507, PubMed:29981480). Plays a role in RHOA activation and subsequent changes of the actin cytoskeleton (By similarity). Plays a role in axon guidance, invasive growth and cell migration…	sp|Q8CJH3|PLXB1_MOUSE;sp|Q9QY40|PLXB3_MOUSE	sp|Q8CJH3|PLXB1_MOUSE Plexin-B1 OS=Mus musculus OX=10090 GN=Plxnb1 PE=1 SV=2	2	16	16	16	9.9	231.37	417250	466890	372000	418713	278600	204380	302330	261770	1.59955	0.0175736
Q8K2Q5	Coiled-coil-helix-coiled-coil-helix domain-containing protein 7	Chchd7		sp|Q8K2Q5|CHCH7_MOUSE	sp|Q8K2Q5|CHCH7_MOUSE Coiled-coil-helix-coiled-coil-helix domain-containing protein 7 OS=Mus musculus OX=10090 GN=Chchd7 PE=1 SV=1	1	1	1	1	21.2	10.101	40807		46143	43475	27591	28820		28205.5	1.54137	0.0306775
Q8K382	DENN domain-containing protein 1A	Dennd1a	FUNCTION: Guanine nucleotide exchange factor (GEF) regulating clathrin-mediated endocytosis through RAB35 activation. Promotes the exchange of GDP to GTP, converting inactive GDP-bound RAB35 into its active GTP-bound form. Regulates clathrin-mediated endocytosis of synaptic vesicles and mediates exit from early endosomes (PubMed:17182770, PubMed:20159556). Binds phosphatidylinositol-phosphates (P…	sp|Q8K382|DEN1A_MOUSE	sp|Q8K382|DEN1A_MOUSE DENN domain-containing protein 1A OS=Mus musculus OX=10090 GN=Dennd1a PE=1 SV=2	1	5	5	5	7.3	111.54	65177	98265	84314	82585.3	44905	52867	40639	46137	1.79	0.0235856
Q8QZS1	3-hydroxyisobutyryl-CoA hydrolase, mitochondrial	Hibch	FUNCTION: Hydrolyzes 3-hydroxyisobutyryl-CoA (HIBYL-CoA), a saline catabolite. Has high activity toward isobutyryl-CoA. Could be an isobutyryl-CoA dehydrogenase that functions in valine catabolism. Also hydrolyzes 3-hydroxypropanoyl-CoA (By similarity). {ECO:0000250}.	sp|Q8QZS1|HIBCH_MOUSE	sp|Q8QZS1|HIBCH_MOUSE 3-hydroxyisobutyryl-CoA hydrolase, mitochondrial OS=Mus musculus OX=10090 GN=Hibch PE=1 SV=1	1	9	9	9	28.8	43.037	1415800	1650400	1449100	1505100	1256300	1221200	993230	1156910	1.30097	0.0343112
Q8R081	Heterogeneous nuclear ribonucleoprotein L	Hnrnpl	FUNCTION: Splicing factor binding to exonic or intronic sites and acting as either an activator or repressor of exon inclusion (PubMed:22523384). Exhibits a binding preference for CA-rich elements. Component of the heterogeneous nuclear ribonucleoprotein (hnRNP) complexes and associated with most nascent transcripts. Associates, together with APEX1, to the negative calcium responsive element (nCa…	sp|Q8R081|HNRPL_MOUSE	sp|Q8R081|HNRPL_MOUSE Heterogeneous nuclear ribonucleoprotein L OS=Mus musculus OX=10090 GN=Hnrnpl PE=1 SV=2	1	20	20	20	44	63.963	5740900	5669300	5504300	5.63817e+06	4039300	5070200	4762600	4.62403e+06	1.21932	0.0318222
Q8R0A5	Transcription elongation factor A protein-like 3	Tceal3	FUNCTION: May be involved in transcriptional regulation.	sp|Q8R0A5|TCAL3_MOUSE	sp|Q8R0A5|TCAL3_MOUSE Transcription elongation factor A protein-like 3 OS=Mus musculus OX=10090 GN=Tceal3 PE=1 SV=2	1	5	1	1	23.5	22.468	516250	611670	460470	529463	280030	356930	235770	290910	1.82002	0.0135213
Q8R1F6	Protein HID1	Hid1		sp|Q8R1F6|HID1_MOUSE	sp|Q8R1F6|HID1_MOUSE Protein HID1 OS=Mus musculus OX=10090 GN=Hid1 PE=1 SV=1	1	6	6	6	8.8	88.778	272260	274290	216890	254480	204930	181090	133350	173123	1.46993	0.0448857
Q8R3P0	Aspartoacylase	Aspa	FUNCTION: Catalyzes the deacetylation of N-acetylaspartic acid (NAA) to produce acetate and L-aspartate. NAA occurs in high concentration in brain and its hydrolysis NAA plays a significant part in the maintenance of intact white matter (By similarity). {ECO:0000250}.	sp|Q8R3P0|ACY2_MOUSE	sp|Q8R3P0|ACY2_MOUSE Aspartoacylase OS=Mus musculus OX=10090 GN=Aspa PE=1 SV=2	1	6	6	6	21.8	35.344	676440		741200	708820	363780	268910	451000	361230	1.96224	0.0169692
Q8R3U1	Phospholipase A and acyltransferase 3	Plaat3	FUNCTION: Exhibits both phospholipase A1/2 and acyltransferase activities (PubMed:19047760). Shows phospholipase A1 (PLA1) and A2 (PLA2), catalyzing the calcium-independent release of fatty acids from the sn-1 or sn-2 position of glycerophospholipids (PubMed:18614531, PubMed:19047760, PubMed:19136964, PubMed:22134920). For most substrates, PLA1 activity is much higher than PLA2 activity (By simil…	sp|Q8R3U1|PLAT3_MOUSE	sp|Q8R3U1|PLAT3_MOUSE Phospholipase A and acyltransferase 3 OS=Mus musculus OX=10090 GN=Plaat3 PE=1 SV=2	1	3	3	3	21.6	17.872	39956	38839	42680	40491.7	25679	32221	21533	26477.7	1.52928	0.0133785
Q8VC30	Triokinase/FMN cyclase	Tkfc	FUNCTION: Catalyzes both the phosphorylation of dihydroxyacetone and of glyceraldehyde, and the splitting of ribonucleoside diphosphate-X compounds among which FAD is the best substrate. Represses IFIH1-mediated cellular antiviral response. {ECO:0000250|UniProtKB:F1RKQ4, ECO:0000250|UniProtKB:Q3LXA3, ECO:0000250|UniProtKB:Q4KLZ6}.	sp|Q8VC30|TKFC_MOUSE	sp|Q8VC30|TKFC_MOUSE Triokinase/FMN cyclase OS=Mus musculus OX=10090 GN=Tkfc PE=1 SV=1	1	7	7	7	18.2	59.69	333540	271060	325820	310140	118040	198750	148960	155250	1.99768	0.00721451
Q8VDN4	Coiled-coil domain-containing protein 92	Ccdc92		sp|Q8VDN4|CCD92_MOUSE	sp|Q8VDN4|CCD92_MOUSE Coiled-coil domain-containing protein 92 OS=Mus musculus OX=10090 GN=Ccdc92 PE=1 SV=1	1	6	6	6	21.3	35.207	359970	351090	321060	344040	257490	281940	207970	249133	1.38095	0.0185175
Q8VE18	Protein SMG8	Smg8	FUNCTION: Involved in nonsense-mediated decay (NMD) of mRNAs containing premature stop codons. Is recruited by release factors to stalled ribosomes together with SMG1 and SMG9 (forming the SMG1C protein kinase complex) and, in the SMG1C complex, is required to mediate the recruitment of SMG1 to the ribosome:SURF complex and to suppress SMG1 kinase activity until the ribosome:SURF complex locates …	sp|Q8VE18|SMG8_MOUSE	sp|Q8VE18|SMG8_MOUSE Protein SMG8 OS=Mus musculus OX=10090 GN=Smg8 PE=1 SV=1	1	2	2	2	3.5	109.67	93253	102610		97931.5	73240	76713		74976.5	1.30616	0.0441551
Q91VC3	Eukaryotic initiation factor 4A-III	Eif4a3	FUNCTION: ATP-dependent RNA helicase. Involved in pre-mRNA splicing as component of the spliceosome. Core component of the splicing-dependent multiprotein exon junction complex (EJC) deposited at splice junctions on mRNAs. The EJC is a dynamic structure consisting of core proteins and several peripheral nuclear and cytoplasmic associated factors that join the complex only transiently either durin…	sp|Q91VC3|IF4A3_MOUSE	sp|Q91VC3|IF4A3_MOUSE Eukaryotic initiation factor 4A-III OS=Mus musculus OX=10090 GN=Eif4a3 PE=1 SV=3	1	15	10	10	34.8	46.839	380750	400590	390640	390660	309450	366760	336400	337537	1.15739	0.0386758
Q91VD9	NADH-ubiquinone oxidoreductase 75 kDa subunit, mitochondrial	Ndufs1	FUNCTION: Core subunit of the mitochondrial membrane respiratory chain NADH dehydrogenase (Complex I) that is believed to belong to the minimal assembly required for catalysis. Complex I functions in the transfer of electrons from NADH to the respiratory chain. The immediate electron acceptor for the enzyme is believed to be ubiquinone (By similarity). This is the largest subunit of complex I and…	sp|Q91VD9|NDUS1_MOUSE	sp|Q91VD9|NDUS1_MOUSE NADH-ubiquinone oxidoreductase 75 kDa subunit, mitochondrial OS=Mus musculus OX=10090 GN=Ndufs1 PE=1 SV=2	1	32	32	32	49.5	79.776	6781700	7909500	7359000	7.35007e+06	10155000	8679900	8902300	9.24573e+06	0.794968	0.0281001
Q91W34	RUS family member 1	Rusf1		sp|Q91W34|RUSF1_MOUSE	sp|Q91W34|RUSF1_MOUSE RUS family member 1 OS=Mus musculus OX=10090 GN=Rusf1 PE=1 SV=1	1	4	4	4	10.1	50.469	155580	192280	178560	175473	287770	300540	224970	271093	0.64728	0.0204414
Q91WG5	5-AMP-activated protein kinase subunit gamma-2	Prkag2	FUNCTION: AMP/ATP-binding subunit of AMP-activated protein kinase (AMPK), an energy sensor protein kinase that plays a key role in regulating cellular energy metabolism. In response to reduction of intracellular ATP levels, AMPK activates energy-producing pathways and inhibits energy-consuming processes: inhibits protein, carbohydrate and lipid biosynthesis, as well as cell growth and proliferati…	sp|Q91WG5|AAKG2_MOUSE	sp|Q91WG5|AAKG2_MOUSE 5-AMP-activated protein kinase subunit gamma-2 OS=Mus musculus OX=10090 GN=Prkag2 PE=1 SV=2	1	9	9	8	21.7	62.948	560480	653480	538160	584040	443930	456600	364660	421730	1.38487	0.0235123
Q91YH5	Atlastin-3	Atl3	FUNCTION: GTPase tethering membranes through formation of trans-homooligomers and mediating homotypic fusion of endoplasmic reticulum membranes. Functions in endoplasmic reticulum tubular network biogenesis (By similarity). {ECO:0000250|UniProtKB:Q6DD88}.	sp|Q91YH5|ATLA3_MOUSE	sp|Q91YH5|ATLA3_MOUSE Atlastin-3 OS=Mus musculus OX=10090 GN=Atl3 PE=1 SV=1	1	6	6	6	14.8	60.574	399440	345660	370960	372020	191100	119750	250750	187200	1.98729	0.0106941
Q91ZZ3	Beta-synuclein	Sncb	FUNCTION: May be involved in neuronal plasticity. {ECO:0000250}.	sp|Q91ZZ3|SYUB_MOUSE	sp|Q91ZZ3|SYUB_MOUSE Beta-synuclein OS=Mus musculus OX=10090 GN=Sncb PE=1 SV=1	1	6	3	2	51.1	14.051	3911000	2351300	3387800	3216700	4947500	5096900	5313800	5119400	0.628335	0.0155501
Q922G0	Solute carrier family 25 member 36	Slc25a36	FUNCTION: Mitochondrial transporter that imports/exports pyrimidine nucleotides into and from mitochondria. Transports preferentially cytosine and uracil (deoxy)nucleoside mono-, di-, and triphosphates by uniport and antiport mechanism. Also transports guanine but not adenine (deoxy)nucleotides. Is inhibited strongly by pyridoxal 5'-phosphate, 4,7-diphenyl-1,10-phenanthroline, tannic acid, and me…	sp|Q922G0|S2536_MOUSE;sp|Q3TZX3|S2533_MOUSE	sp|Q922G0|S2536_MOUSE Solute carrier family 25 member 36 OS=Mus musculus OX=10090 GN=Slc25a36 PE=2 SV=1	2	3	3	3	12.9	34.169	160250	133200	158580	150677	102360	124950	83740	103683	1.45324	0.0335744
Q99JY0	Trifunctional enzyme subunit beta, mitochondrial	Hadhb	FUNCTION: Mitochondrial trifunctional enzyme catalyzes the last three of the four reactions of the mitochondrial beta-oxidation pathway. The mitochondrial beta-oxidation pathway is the major energy-producing process in tissues and is performed through four consecutive reactions breaking down fatty acids into acetyl-CoA. Among the enzymes involved in this pathway, the trifunctional enzyme exhibits…	sp|Q99JY0|ECHB_MOUSE	sp|Q99JY0|ECHB_MOUSE Trifunctional enzyme subunit beta, mitochondrial OS=Mus musculus OX=10090 GN=Hadhb PE=1 SV=1	1	16	16	15	31.8	51.386	1264800	966350	972000	1.06772e+06	1610200	1732800	1395100	1.57937e+06	0.676041	0.021423
Q99LB2	Dehydrogenase/reductase SDR family member 4	Dhrs4	FUNCTION: Reduces all-trans-retinal and 9-cis retinal. Can also catalyze the oxidation of all-trans-retinol with NADP as co-factor, but with much lower efficiency. Reduces alkyl phenyl ketones and alpha-dicarbonyl compounds with aromatic rings, such as pyrimidine-4-aldehyde, 3-benzoylpyridine, 4-benzoylpyridine, menadione and 4-hexanoylpyridine. Has no activity towards aliphatic aldehydes and ket…	sp|Q99LB2|DHRS4_MOUSE	sp|Q99LB2|DHRS4_MOUSE Dehydrogenase/reductase SDR family member 4 OS=Mus musculus OX=10090 GN=Dhrs4 PE=1 SV=3	1	5	5	5	22.9	29.884	459150	521490	504650	495097	356560	381570	315950	351360	1.40909	0.0057465
Q99LD8	N(G),N(G)-dimethylarginine dimethylaminohydrolase 2	Ddah2	FUNCTION: Hydrolyzes N(G),N(G)-dimethyl-L-arginine (ADMA) and N(G)-monomethyl-L-arginine (MMA) which act as inhibitors of NOS. Has therefore a role in the regulation of nitric oxide generation (By similarity). {ECO:0000250}.	sp|Q99LD8|DDAH2_MOUSE	sp|Q99LD8|DDAH2_MOUSE N(G),N(G)-dimethylarginine dimethylaminohydrolase 2 OS=Mus musculus OX=10090 GN=Ddah2 PE=1 SV=1	1	5	4	4	28.8	29.645	451440	471980	500470	474630	425880	383440	371110	393477	1.20625	0.0205677
Q9CW03	Structural maintenance of chromosomes protein 3	Smc3	FUNCTION: Central component of cohesin, a complex required for chromosome cohesion during the cell cycle. The cohesin complex may form a large proteinaceous ring within which sister chromatids can be trapped. At anaphase, the complex is cleaved and dissociates from chromatin, allowing sister chromatids to segregate. Cohesion is coupled to DNA replication and is involved in DNA repair. The cohesin…	sp|Q9CW03|SMC3_MOUSE	sp|Q9CW03|SMC3_MOUSE Structural maintenance of chromosomes protein 3 OS=Mus musculus OX=10090 GN=Smc3 PE=1 SV=2	1	12	12	12	11.9	141.55	79584	120670	100210	100155	177730	180030	135850	164537	0.608707	0.0258889
Q9CXP8	Guanine nucleotide-binding protein G(I)/G(S)/G(O) subunit gamma-10	Gng10	FUNCTION: Guanine nucleotide-binding proteins (G proteins) are involved as a modulator or transducer in various transmembrane signaling systems. The beta and gamma chains are required for the GTPase activity, for replacement of GDP by GTP, and for G protein-effector interaction. Interacts with beta-1 and beta-2, but not with beta-3 (By similarity). {ECO:0000250}.	sp|Q9CXP8|GBG10_MOUSE	sp|Q9CXP8|GBG10_MOUSE Guanine nucleotide-binding protein G(I)/G(S)/G(O) subunit gamma-10 OS=Mus musculus OX=10090 GN=Gng10 PE=3 SV=1	1	1	1	1	26.5	7.2293	216890	173660	180160	190237	138600	132020	149360	139993	1.3589	0.0250091
Q9D7S9	Charged multivesicular body protein 5	Chmp5	FUNCTION: Probable peripherally associated component of the endosomal sorting required for transport complex III (ESCRT-III) which is involved in multivesicular bodies (MVBs) formation and sorting of endosomal cargo proteins into MVBs. MVBs contain intraluminal vesicles (ILVs) that are generated by invagination and scission from the limiting membrane of the endosome and mostly are delivered to ly…	sp|Q9D7S9|CHMP5_MOUSE	sp|Q9D7S9|CHMP5_MOUSE Charged multivesicular body protein 5 OS=Mus musculus OX=10090 GN=Chmp5 PE=1 SV=1	1	3	3	3	24.2	24.575	815520	748580	728520	764207	646190	602580	657820	635530	1.20247	0.0145884
Q9D8C2	Tetraspanin-13	Tspan13		sp|Q9D8C2|TSN13_MOUSE	sp|Q9D8C2|TSN13_MOUSE Tetraspanin-13 OS=Mus musculus OX=10090 GN=Tspan13 PE=1 SV=1	1	1	1	1	6.9	22.219		13374	13237	13305.5	10594	11536		11065	1.20249	0.0422858
Q9D8W5	26S proteasome non-ATPase regulatory subunit 12	Psmd12	FUNCTION: Component of the 26S proteasome, a multiprotein complex involved in the ATP-dependent degradation of ubiquitinated proteins. This complex plays a key role in the maintenance of protein homeostasis by removing misfolded or damaged proteins, which could impair cellular functions, and by removing proteins whose functions are no longer required. Therefore, the proteasome participates in num…	sp|Q9D8W5|PSD12_MOUSE	sp|Q9D8W5|PSD12_MOUSE 26S proteasome non-ATPase regulatory subunit 12 OS=Mus musculus OX=10090 GN=Psmd12 PE=1 SV=4	1	19	19	19	42.3	52.895	855750	747650	822440	808613	1059800	879770	1029900	989823	0.816927	0.0477423
Q9DAM7	Transmembrane protein 263	Tmem263		sp|Q9DAM7|TM263_MOUSE	sp|Q9DAM7|TM263_MOUSE Transmembrane protein 263 OS=Mus musculus OX=10090 GN=Tmem263 PE=1 SV=1	1	5	5	5	65.2	11.549	228150	265290	226290	239910	287710	330150	296000	304620	0.787571	0.0235399
Q9DB20	ATP synthase subunit O, mitochondrial	Atp5po	FUNCTION: Mitochondrial membrane ATP synthase (F(1)F(0) ATP synthase or Complex V) produces ATP from ADP in the presence of a proton gradient across the membrane which is generated by electron transport complexes of the respiratory chain. F-type ATPases consist of two structural domains, F(1) - containing the extramembraneous catalytic core and F(0) - containing the membrane proton channel, linke…	sp|Q9DB20|ATPO_MOUSE	sp|Q9DB20|ATPO_MOUSE ATP synthase subunit O, mitochondrial OS=Mus musculus OX=10090 GN=Atp5po PE=1 SV=1	1	9	9	9	48.4	23.363	6644500	7496200	7913000	7.35123e+06	11218000	8656200	9811500	9.89523e+06	0.742907	0.0373998
Q9DCJ1	Target of rapamycin complex subunit LST8	Mlst8	FUNCTION: Subunit of both mTORC1 and mTORC2, which regulates cell growth and survival in response to nutrient and hormonal signals. mTORC1 is activated in response to growth factors or amino acids. Growth factor-stimulated mTORC1 activation involves a AKT1-mediated phosphorylation of TSC1-TSC2, which leads to the activation of the RHEB GTPase that potently activates the protein kinase activity of…	sp|Q9DCJ1|LST8_MOUSE	sp|Q9DCJ1|LST8_MOUSE Target of rapamycin complex subunit LST8 OS=Mus musculus OX=10090 GN=Mlst8 PE=1 SV=1	1	7	7	7	35.9	35.851	313210	332480	328220	324637	172690	229400	258140	220077	1.47511	0.0153916
Q9ERD7	Tubulin beta-3 chain	Tubb3	FUNCTION: Tubulin is the major constituent of microtubules. It binds two moles of GTP, one at an exchangeable site on the beta chain and one at a non-exchangeable site on the alpha chain. TUBB3 plays a critical role in proper axon guidance and mantainance. Binding of NTN1/Netrin-1 to its receptor UNC5C might cause dissociation of UNC5C from polymerized TUBB3 in microtubules and thereby lead to in…	sp|Q9ERD7|TBB3_MOUSE	sp|Q9ERD7|TBB3_MOUSE Tubulin beta-3 chain OS=Mus musculus OX=10090 GN=Tubb3 PE=1 SV=1	1	18	8	6	51.8	50.418	7556000	7111900	7561000	7.40963e+06	8765200	10145000	11062000	9.99073e+06	0.741651	0.0195354
Q9JMG7	Hepatoma-derived growth factor-related protein 3	Hdgfl3	FUNCTION: Enhances DNA synthesis and may play a role in cell proliferation. {ECO:0000250}.	sp|Q9JMG7|HDGR3_MOUSE	sp|Q9JMG7|HDGR3_MOUSE Hepatoma-derived growth factor-related protein 3 OS=Mus musculus OX=10090 GN=Hdgfl3 PE=1 SV=2	1	4	4	4	25.7	22.43	878170	758380	833770	823440	628390	699090	672820	666767	1.23497	0.0181603
Q9R099	Transducin beta-like protein 2	Tbl2		sp|Q9R099|TBL2_MOUSE	sp|Q9R099|TBL2_MOUSE Transducin beta-like protein 2 OS=Mus musculus OX=10090 GN=Tbl2 PE=1 SV=2	1	6	6	6	15.6	49.583	280180	252060	259150	263797	213480	178560	168070	186703	1.41292	0.00875119
Q9R0X4	Acyl-coenzyme A thioesterase 9, mitochondrial	Acot9	FUNCTION: Acyl-CoA thioesterases are a group of enzymes that catalyze the hydrolysis of acyl-CoAs to the free fatty acid and coenzyme A (CoASH), providing the potential to regulate intracellular levels of acyl-CoAs, free fatty acids and CoASH. Active on long chain acyl-CoAs.	sp|Q9R0X4|ACOT9_MOUSE;sp|Q32MW3|ACO10_MOUSE	sp|Q9R0X4|ACOT9_MOUSE Acyl-coenzyme A thioesterase 9, mitochondrial OS=Mus musculus OX=10090 GN=Acot9 PE=1 SV=1;sp|Q32MW3|ACO10_MOUSE Acyl-coenzyme A thioesterase 10, mitochondrial OS=Mus musculus OX=10090 GN=Acot10 PE=2 SV=1	2	10	10	10	26.9	50.56	1434500	1510100	1439400	1.46133e+06	1006900	848760	1305500	1053720	1.38683	0.0401594
Q9R1J0	Sterol-4-alpha-carboxylate 3-dehydrogenase, decarboxylating	Nsdhl	FUNCTION: Involved in the sequential removal of two C-4 methyl groups in post-squalene cholesterol biosynthesis. {ECO:0000250}.	sp|Q9R1J0|NSDHL_MOUSE	sp|Q9R1J0|NSDHL_MOUSE Sterol-4-alpha-carboxylate 3-dehydrogenase, decarboxylating OS=Mus musculus OX=10090 GN=Nsdhl PE=1 SV=1	1	2	2	2	6.6	40.685	90581	79779	85526	85295.3	51359	55927	53289	53525	1.59356	0.00072181
Q9WTX2	Interferon-inducible double-stranded RNA-dependent protein kinase activator A	Prkra	FUNCTION: Required for siRNA production by DICER1 and for subsequent siRNA-mediated post-transcriptional gene silencing. Does not seem to be required for processing of pre-miRNA to miRNA by DICER1 (By similarity). Activates EIF2AK2/PKR in the absence of double-stranded RNA (dsRNA), leading to phosphorylation of EIF2S1/EFI2-alpha and inhibition of translation and induction of apoptosis. Promotes U…	sp|Q9WTX2|PRKRA_MOUSE	sp|Q9WTX2|PRKRA_MOUSE Interferon-inducible double-stranded RNA-dependent protein kinase activator A OS=Mus musculus OX=10090 GN=Prkra PE=1 SV=1	1	5	5	5	20.4	34.371	243240	242760	248790	244930	192340	167320	156220	171960	1.42434	0.00255098
Q9WUD8	Fas apoptotic inhibitory molecule 1	Faim	FUNCTION: Plays a role as an inducible effector molecule that mediates Fas resistance produced by surface Ig engagement in B cells. {ECO:0000269|PubMed:10075978}.	sp|Q9WUD8|FAIM1_MOUSE	sp|Q9WUD8|FAIM1_MOUSE Fas apoptotic inhibitory molecule 1 OS=Mus musculus OX=10090 GN=Faim PE=1 SV=1	1	2	2	2	15.6	20.201	76278	62460	67055	68597.7	107320	81681	94293	94431.3	0.726429	0.0376722
Q9WV92	Band 4.1-like protein 3	Epb41l3	FUNCTION: Tumor suppressor that inhibits cell proliferation and promotes apoptosis. Modulates the activity of protein arginine N-methyltransferases, including PRMT3 and PRMT5 (By similarity). {ECO:0000250}.	sp|Q9WV92|E41L3_MOUSE	sp|Q9WV92|E41L3_MOUSE Band 4.1-like protein 3 OS=Mus musculus OX=10090 GN=Epb41l3 PE=1 SV=1	1	42	42	38	52.3	103.34	10278000	10379000	10564000	10407000	9488400	9535300	9388700	9470800	1.09885	0.000576492
Q9Z1J3	Cysteine desulfurase, mitochondrial	Nfs1	FUNCTION: Catalyzes the removal of elemental sulfur from cysteine to produce alanine. It supplies the inorganic sulfur for iron-sulfur (Fe-S) clusters. May be involved in the biosynthesis of molybdenum cofactor (By similarity). {ECO:0000250}.	sp|Q9Z1J3|NFS1_MOUSE	sp|Q9Z1J3|NFS1_MOUSE Cysteine desulfurase, mitochondrial OS=Mus musculus OX=10090 GN=Nfs1 PE=1 SV=3	1	14	14	14	42.3	50.569	1052100	1076800	1094500	1.07447e+06	946170	944980	756110	882420	1.21764	0.0405461
A0A1W2P872	RNA-binding protein Nova-2	Nova2		sp|A0A1W2P872|NOVA2_MOUSE	sp|A0A1W2P872|NOVA2_MOUSE RNA-binding protein Nova-2 OS=Mus musculus OX=10090 GN=Nova2 PE=1 SV=1	1	7	7	5	17.9	49.066	165580	231130	73122	156611	192490	151780	199500	181257	0.864027	0.635964
A2A432	Cullin-4B	Cul4b	FUNCTION: Core component of multiple cullin-RING-based E3 ubiquitin-protein ligase complexes which mediate the ubiquitination and subsequent proteasomal degradation of target proteins. The functional specificity of the E3 ubiquitin-protein ligase complex depends on the variable substrate recognition subunit. CUL4B may act within the complex as a scaffold protein, contributing to catalysis through…	sp|A2A432|CUL4B_MOUSE	sp|A2A432|CUL4B_MOUSE Cullin-4B OS=Mus musculus OX=10090 GN=Cul4b PE=1 SV=1	1	12	12	10	14.2	110.7	1191400	1819500	1474200	1.49503e+06	1581200	1458700	1143300	1394400	1.07217	0.675983
A2A5R2	Brefeldin A-inhibited guanine nucleotide-exchange protein 2	Arfgef2	FUNCTION: Promotes guanine-nucleotide exchange on ARF1 and ARF3 and to a lower extent on ARF5 and ARF6. Promotes the activation of ARF1/ARF5/ARF6 through replacement of GDP with GTP. Involved in the regulation of Golgi vesicular transport. Required for the integrity of the endosomal compartment. Involved in trafficking from the trans-Golgi network (TGN) to endosomes and is required for membrane a…	sp|A2A5R2|BIG2_MOUSE	sp|A2A5R2|BIG2_MOUSE Brefeldin A-inhibited guanine nucleotide-exchange protein 2 OS=Mus musculus OX=10090 GN=Arfgef2 PE=1 SV=1	1	18	18	17	12.2	202.24	738800	614260	725880	692980	496460	737900	538540	590967	1.17262	0.292896
A2A690	Protein TANC2	Tanc2	FUNCTION: Scaffolding protein in the dendritic spines which acts as immobile postsynaptic posts able to recruit KIF1A-driven dense core vesicles to dendritic spines. {ECO:0000250|UniProtKB:F1LTE0}.	sp|A2A690|TANC2_MOUSE	sp|A2A690|TANC2_MOUSE Protein TANC2 OS=Mus musculus OX=10090 GN=Tanc2 PE=1 SV=1	1	21	21	21	14.7	220.26	772640	692840	805530	757003	477110	891100	493550	620587	1.21982	0.383231
A2A699	Protein FAM171A2	Fam171a2		sp|A2A699|F1712_MOUSE	sp|A2A699|F1712_MOUSE Protein FAM171A2 OS=Mus musculus OX=10090 GN=Fam171a2 PE=1 SV=1	1	9	9	9	16.7	87.486	220590	362450	336990	306677	257410	376020	218650	284027	1.07975	0.742811
A2A8L1	Chromodomain-helicase-DNA-binding protein 5	Chd5	FUNCTION: Chromatin-remodeling protein that binds DNA through histones and regulates gene transcription. May specifically recognize and bind trimethylated 'Lys-27' (H3K27me3) and non-methylated 'Lys-4' of histone H3. Plays a role in the development of the nervous system by activating the expression of genes promoting neuron terminal differentiation. In parallel, it may also positively regulate th…	sp|A2A8L1|CHD5_MOUSE	sp|A2A8L1|CHD5_MOUSE Chromodomain-helicase-DNA-binding protein 5 OS=Mus musculus OX=10090 GN=Chd5 PE=1 SV=1	1	5	2	2	3	222.51	1075100	398910	532550	668853	534370	324100	412590	423687	1.57865	0.318884
A2A8L5	Receptor-type tyrosine-protein phosphatase F	Ptprf	FUNCTION: Possible cell adhesion receptor. It possesses an intrinsic protein tyrosine phosphatase activity (PTPase) and dephosphorylates EPHA2 regulating its activity (By similarity). {ECO:0000250}.	sp|A2A8L5|PTPRF_MOUSE	sp|A2A8L5|PTPRF_MOUSE Receptor-type tyrosine-protein phosphatase F OS=Mus musculus OX=10090 GN=Ptprf PE=1 SV=1	1	12	5	5	9	211.49	92747	236640	266280	198556	91476	202180	92946	128867	1.54078	0.343581
A2A8U2	Transmembrane protein 201	Tmem201	FUNCTION: Involved in nuclear movement during fibroblast polarization and migration (PubMed:22349700). May recruit Ran GTPase to the nuclear periphery (By similarity). {ECO:0000250|UniProtKB:Q5SNT2, ECO:0000269|PubMed:22349700}.; FUNCTION: [Isoform 2]: May define a distinct membrane domain in the vicinity of the mitotic spindle. Involved in the organization of the nuclear envelope implicating EMD…	sp|A2A8U2|TM201_MOUSE	sp|A2A8U2|TM201_MOUSE Transmembrane protein 201 OS=Mus musculus OX=10090 GN=Tmem201 PE=1 SV=1	1	2	2	2	4.1	72.499	16099	38717	20188	25001.3	8875	19594	19002	15823.7	1.58	0.30349
A2A8Z1	Oxysterol-binding protein-related protein 9	Osbpl9		sp|A2A8Z1|OSBL9_MOUSE	sp|A2A8Z1|OSBL9_MOUSE Oxysterol-binding protein-related protein 9 OS=Mus musculus OX=10090 GN=Osbpl9 PE=1 SV=1	1	3	3	3	4.3	83.108	11627		14008	12817.5		12071	11110	11590.5	1.10586	0.440063
A2AAE1	Transmembrane protein KIAA1109	Kiaa1109	FUNCTION: Plays a role in endosomal trafficking and endosome recycling. Also involved in the actin cytoskeleton and cilia structural dynamics. Acts as regulator of phagocytosis. {ECO:0000250|UniProtKB:Q2LD37}.	sp|A2AAE1|K1109_MOUSE	sp|A2AAE1|K1109_MOUSE Transmembrane protein KIAA1109 OS=Mus musculus OX=10090 GN=Kiaa1109 PE=1 SV=4	1	8	8	8	2.5	555.36	131990	107400	93079	110823	97604	155350	24620	92524.7	1.19777	0.66722
A2AAJ9	Obscurin	Obscn	FUNCTION: Structural component of striated muscles which plays a role in myofibrillogenesis. Probably involved in the assembly of myosin into sarcomeric A bands in striated muscle (By similarity). Has serine/threonine protein kinase activity and phosphorylates N-cadherin CDH2 and sodium/potassium-transporting ATPase subunit ATP1B1 (PubMed:23392350). Binds (via the PH domain) strongly to phosphati…	sp|A2AAJ9|OBSCN_MOUSE	sp|A2AAJ9|OBSCN_MOUSE Obscurin OS=Mus musculus OX=10090 GN=Obscn PE=1 SV=3	1	2	2	2	0.3	966.58	373630	351190	102200	275673	308490	335450	164320	269420	1.02321	0.954019
A2ADY9	Protein DDI1 homolog 2	Ddi2	FUNCTION: Aspartic protease that mediates the cleavage of NFE2L1/NRF1 at 'Leu-104', thereby promoting release of NFE2L1/NRF1 from the endoplasmic reticulum membrane. Ubiquitination of NFE2L1/NRF1 is a prerequisite for cleavage, suggesting that DDI2 specifically recognizes and binds ubiquitinated NFE2L1/NRF1. Seems to act as a proteasomal shuttle which links the proteasome and replication fork pro…	sp|A2ADY9|DDI2_MOUSE;sp|Q9DAF3|DDI1_MOUSE	sp|A2ADY9|DDI2_MOUSE Protein DDI1 homolog 2 OS=Mus musculus OX=10090 GN=Ddi2 PE=1 SV=1	2	7	7	7	26.3	44.59	247940	312030	238360	266110	232480	160070	198960	197170	1.34965	0.0915616
A2AF47	Dedicator of cytokinesis protein 11	Dock11	FUNCTION: Guanine nucleotide-exchange factor (GEF) that activates CDC42 by exchanging bound GDP for free GTP (PubMed:15710388, PubMed:16968698, PubMed:25851601). Required for marginal zone (MZ) B-cell development, is associated with early bone marrow B-cell development, MZ B-cell formation, MZ B-cell number and marginal metallophilic macrophages morphology (PubMed:25729399). Facilitates filopodia…	sp|A2AF47|DOC11_MOUSE	sp|A2AF47|DOC11_MOUSE Dedicator of cytokinesis protein 11 OS=Mus musculus OX=10090 GN=Dock11 PE=1 SV=1	1	6	5	5	3.7	237.77	67593	36279	45083	49651.7	65870		60279	63074.5	0.787191	0.352132
A2AG50	MAP7 domain-containing protein 2	Map7d2		sp|A2AG50|MA7D2_MOUSE	sp|A2AG50|MA7D2_MOUSE MAP7 domain-containing protein 2 OS=Mus musculus OX=10090 GN=Map7d2 PE=1 SV=1	1	13	13	13	21.8	86.049	557820	674460	460240	564173	565050	675750	518430	586410	0.96208	0.788497
A2AGT5	Cytoskeleton-associated protein 5	Ckap5	FUNCTION: Binds to the plus end of microtubules and regulates microtubule dynamics and microtubule organization. Acts as processive microtubule polymerase. Promotes cytoplasmic microtubule nucleation and elongation. Plays a major role in organizing spindle poles. In spindle formation protects kinetochore microtubules from depolymerization by KIF2C and has an essential role in centrosomal microtub…	sp|A2AGT5|CKAP5_MOUSE	sp|A2AGT5|CKAP5_MOUSE Cytoskeleton-associated protein 5 OS=Mus musculus OX=10090 GN=Ckap5 PE=1 SV=1	1	44	44	44	24	225.63	1951000	2089800	1852900	1.96457e+06	1943900	2254100	1483100	1893700	1.03742	0.777363
A2AHC3	Calmodulin-regulated spectrin-associated protein 1	Camsap1	FUNCTION: Key microtubule-organizing protein that specifically binds the minus-end of non-centrosomal microtubules and regulates their dynamics and organization. Specifically recognizes growing microtubule minus-ends and stabilizes microtubules. Acts on free microtubule minus-ends that are not capped by microtubule-nucleating proteins or other factors and protects microtubule minus-ends from depo…	sp|A2AHC3|CAMP1_MOUSE	sp|A2AHC3|CAMP1_MOUSE Calmodulin-regulated spectrin-associated protein 1 OS=Mus musculus OX=10090 GN=Camsap1 PE=1 SV=1	1	14	14	14	12.5	175.89	178960	106330	192630	159307	201550	158230	196730	185503	0.858781	0.433026
A2AHG0	Leucine zipper putative tumor suppressor 3	Lzts3	FUNCTION: May be involved in promoting the maturation of dendritic spines, probably via regulating SIPA1L1 levels at the postsynaptic density of synapses. {ECO:0000250|UniProtKB:Q8K1Q4}.	sp|A2AHG0|LZTS3_MOUSE	sp|A2AHG0|LZTS3_MOUSE Leucine zipper putative tumor suppressor 3 OS=Mus musculus OX=10090 GN=Lzts3 PE=1 SV=1	1	6	6	6	17.1	74.985	152570	106400	167510	142160	127570	209400	49841	128937	1.10255	0.802969
A2AHL1	Anoctamin-3	Ano3	FUNCTION: Has calcium-dependent phospholipid scramblase activity; scrambles phosphatidylcholine and galactosylceramide (PubMed:23532839). Does not exhibit calcium-activated chloride channel (CaCC) activity (PubMed:23532839). Seems to act as potassium channel regulator and may inhibit pain signaling; can facilitate KCNT1/Slack channel activity by promoting its full single-channel conductance at ve…	sp|A2AHL1|ANO3_MOUSE	sp|A2AHL1|ANO3_MOUSE Anoctamin-3 OS=Mus musculus OX=10090 GN=Ano3 PE=1 SV=1	1	2	2	2	2.7	114.57	35430	38302	34653	36128.3	36030	34702	47086	39272.7	0.919936	0.483825
A2AJA9	Apical junction component 1 homolog	Ajm1	FUNCTION: May be involved in the control of adherens junction integrity. {ECO:0000250|UniProtKB:A0A1C3NSL9}.	sp|A2AJA9|AJM1_MOUSE	sp|A2AJA9|AJM1_MOUSE Apical junction component 1 homolog OS=Mus musculus OX=10090 GN=Ajm1 PE=1 SV=1	1	15	15	15	18.9	107.18	503610	706020	564670	591433	493550	720060	427980	547197	1.08084	0.700167
A2AJI0	MAP7 domain-containing protein 1	Map7d1		sp|A2AJI0|MA7D1_MOUSE	sp|A2AJI0|MA7D1_MOUSE MAP7 domain-containing protein 1 OS=Mus musculus OX=10090 GN=Map7d1 PE=1 SV=1	1	12	12	12	16.2	93.275	696540	371030	336410	467993	376960	394220	326310	365830	1.27926	0.430052
A2AJX4	MAM and LDL-receptor class A domain-containing protein 1	Malrd1	FUNCTION: Enhances production and/or transport of FGF15 and thus has a role in regulation of bile acid synthesis. {ECO:0000269|PubMed:23747249}.	sp|A2AJX4|MALR1_MOUSE	sp|A2AJX4|MALR1_MOUSE MAM and LDL-receptor class A domain-containing protein 1 OS=Mus musculus OX=10090 GN=Malrd1 PE=1 SV=2	1	1	1	1	0.7	236.19	4828200	1897000	2007100	2.91077e+06	1349900	2027500	3974200	2.45053e+06	1.18781	0.729443
A2ALI5	Adherens junction-associated protein 1	Ajap1	FUNCTION: Plays a role in cell adhesion and cell migration. {ECO:0000250}.	sp|A2ALI5|AJAP1_MOUSE	sp|A2ALI5|AJAP1_MOUSE Adherens junction-associated protein 1 OS=Mus musculus OX=10090 GN=Ajap1 PE=2 SV=1	1	2	2	2	8.7	44.771	22829	40738	19038	27535	13739	30020		21879.5	1.25848	0.62932
A2ALS5	Rap1 GTPase-activating protein 1	Rap1gap	FUNCTION: GTPase activator for the nuclear Ras-related regulatory protein RAP-1A (KREV-1), converting it to the putatively inactive GDP-bound state. {ECO:0000250}.	sp|A2ALS5|RPGP1_MOUSE	sp|A2ALS5|RPGP1_MOUSE Rap1 GTPase-activating protein 1 OS=Mus musculus OX=10090 GN=Rap1gap PE=1 SV=2	1	21	21	21	38.6	73.432	1523300	1795600	1747100	1.68867e+06	1785700	2250500	1555700	1.86397e+06	0.905953	0.471846
A2ALU4	Protein Shroom2	Shroom2	FUNCTION: May be involved in endothelial cell morphology changes during cell spreading. In the retinal pigment epithelium, may regulate the biogenesis of melanosomes and promote their association with the apical cell surface by inducing gamma-tubulin redistribution. {ECO:0000269|PubMed:16684770, ECO:0000269|PubMed:16987870}.	sp|A2ALU4|SHRM2_MOUSE	sp|A2ALU4|SHRM2_MOUSE Protein Shroom2 OS=Mus musculus OX=10090 GN=Shroom2 PE=1 SV=1	1	15	15	15	12.3	164.7	1057700	1183500	709820	983673	1570900	1235700	858310	1.22164e+06	0.805209	0.394841
A2AN08	E3 ubiquitin-protein ligase UBR4	Ubr4	FUNCTION: E3 ubiquitin-protein ligase which is a component of the N-end rule pathway. Recognizes and binds to proteins bearing specific N-terminal residues that are destabilizing according to the N-end rule, leading to their ubiquitination and subsequent degradation. Together with clathrin, forms meshwork structures involved in membrane morphogenesis and cytoskeletal organization. Regulates integ…	sp|A2AN08|UBR4_MOUSE	sp|A2AN08|UBR4_MOUSE E3 ubiquitin-protein ligase UBR4 OS=Mus musculus OX=10090 GN=Ubr4 PE=1 SV=1	1	46	46	46	11	572.28	1514400	1349000	1365000	1.40947e+06	1288800	1582000	1006300	1.29237e+06	1.09061	0.538601
A2AP18	1-phosphatidylinositol 4,5-bisphosphate phosphodiesterase eta-2	Plch2	FUNCTION: The production of the second messenger molecules diacylglycerol (DAG) and inositol 1,4,5-trisphosphate (IP3) is mediated by activated phosphatidylinositol-specific phospholipase C enzymes. This phospholipase activity is very sensitive to calcium. May be important for formation and maintenance of the neuronal network in the postnatal brain. {ECO:0000269|PubMed:15899900, ECO:0000269|PubMe…	sp|A2AP18|PLCH2_MOUSE	sp|A2AP18|PLCH2_MOUSE 1-phosphatidylinositol 4,5-bisphosphate phosphodiesterase eta-2 OS=Mus musculus OX=10090 GN=Plch2 PE=1 SV=2	1	17	17	16	14.1	164.3	843970	608060	832250	761427	722440	589390	685710	665847	1.14355	0.330689
A2APT9	Kelch domain-containing protein 7A	Klhdc7a		sp|A2APT9|KLD7A_MOUSE	sp|A2APT9|KLD7A_MOUSE Kelch domain-containing protein 7A OS=Mus musculus OX=10090 GN=Klhdc7a PE=1 SV=3	1	2	2	2	3.1	83.589	41381	51160	55250	49263.7	25549		44757	35153	1.40141	0.211577
A2APV2	Formin-like protein 2	Fmnl2	FUNCTION: Plays a role in the regulation of cell morphology and cytoskeletal organization. Required in the cortical actin filament dynamics (By similarity). {ECO:0000250}.	sp|A2APV2|FMNL2_MOUSE;sp|Q6ZPF4|FMNL3_MOUSE	sp|A2APV2|FMNL2_MOUSE Formin-like protein 2 OS=Mus musculus OX=10090 GN=Fmnl2 PE=1 SV=2	2	12	12	12	11.8	123.1	244710	552470	485820	427667	513180	578890	418380	503483	0.849416	0.508099
A2APX8	Sodium channel protein type 1 subunit alpha	Scn1a	FUNCTION: Mediates the voltage-dependent sodium ion permeability of excitable membranes (PubMed:16921370, PubMed:17928448, PubMed:27281198). Assuming opened or closed conformations in response to the voltage difference across the membrane, the protein forms a sodium-selective channel through which Na(+) ions may pass in accordance with their electrochemical gradient. Plays a key role in brain, pr…	sp|A2APX8|SCN1A_MOUSE	sp|A2APX8|SCN1A_MOUSE Sodium channel protein type 1 subunit alpha OS=Mus musculus OX=10090 GN=Scn1a PE=1 SV=1	1	13	5	5	7.6	228.8	34460		54750	44605	29291	54806	58088	47395	0.941133	0.854504
A2APY7	Arginine-hydroxylase NDUFAF5, mitochondrial	Ndufaf5	FUNCTION: Arginine hydroxylase involved in the assembly of mitochondrial NADH:ubiquinone oxidoreductase complex (complex I, MT-ND1) at early stages. Acts by mediating hydroxylation of 'Arg-111' of NDUFS7. May also have methyltransferase activity. {ECO:0000250|UniProtKB:Q5TEU4}.	sp|A2APY7|NDUF5_MOUSE	sp|A2APY7|NDUF5_MOUSE Arginine-hydroxylase NDUFAF5, mitochondrial OS=Mus musculus OX=10090 GN=Ndufaf5 PE=1 SV=1	1	2	2	2	7	38.404	28826	15952	57423	34067	34649	14668	34659	27992	1.21703	0.685656
A2AQ19	RNA polymerase-associated protein RTF1 homolog	Rtf1	FUNCTION: Component of the PAF1 complex (PAF1C) which has multiple functions during transcription by RNA polymerase II and is implicated in regulation of development and maintenance of embryonic stem cell pluripotency. PAF1C associates with RNA polymerase II through interaction with POLR2A CTD non-phosphorylated and 'Ser-2'- and 'Ser-5'-phosphorylated forms and is involved in transcriptional elon…	sp|A2AQ19|RTF1_MOUSE	sp|A2AQ19|RTF1_MOUSE RNA polymerase-associated protein RTF1 homolog OS=Mus musculus OX=10090 GN=Rtf1 PE=1 SV=1	1	3	3	3	5.6	80.796	25157	15607	27787	22850.3	23600	39038		31319	0.7296	0.339774
A2AQ25	Sickle tail protein	Skt	FUNCTION: Required for normal development of intervertebral disks. {ECO:0000269|PubMed:16204209}.	sp|A2AQ25|SKT_MOUSE	sp|A2AQ25|SKT_MOUSE Sickle tail protein OS=Mus musculus OX=10090 GN=Skt PE=1 SV=1	1	17	17	17	11.6	213.03	448570	679490	551230	559763	547780	561480	474550	527937	1.06029	0.681482
A2AQP0	Myosin-7B	Myh7b	FUNCTION: Involved in muscle contraction. {ECO:0000250}.	sp|A2AQP0|MYH7B_MOUSE	sp|A2AQP0|MYH7B_MOUSE Myosin-7B OS=Mus musculus OX=10090 GN=Myh7b PE=3 SV=1	1	3	2	2	1.8	221.49	31966		34024	32995	5588.5	39810	21383	22260.5	1.48222	0.462894
A2ARP1	Inositol hexakisphosphate and diphosphoinositol-pentakisphosphate kinase 1	Ppip5k1	FUNCTION: Bifunctional inositol kinase that acts in concert with the IP6K kinases IP6K1, IP6K2 and IP6K3 to synthesize the diphosphate group-containing inositol pyrophosphates diphosphoinositol pentakisphosphate, PP-InsP5, and bis-diphosphoinositol tetrakisphosphate, (PP)2-InsP4. PP-InsP5 and (PP)2-InsP4, also respectively called InsP7 and InsP8, regulate a variety of cellular processes, includin…	sp|A2ARP1|VIP1_MOUSE	sp|A2ARP1|VIP1_MOUSE Inositol hexakisphosphate and diphosphoinositol-pentakisphosphate kinase 1 OS=Mus musculus OX=10090 GN=Ppip5k1 PE=1 SV=1	1	5	5	5	4.3	159.92	50569	82539	37683	56930.3	50592	59397	43699	51229.3	1.11128	0.706393
A2ASQ1	Agrin	Agrn	FUNCTION: [Isoform 1]: heparan sulfate basal lamina glycoprotein that plays a central role in the formation and the maintenance of the neuromuscular junction (NMJ) and directs key events in postsynaptic differentiation. This neuron-specific (z+) isoform is a component of the AGRN-LRP4 receptor complex that induces the phosphorylation and activation of MUSK. The activation of MUSK in myotubes indu…	sp|A2ASQ1|AGRIN_MOUSE	sp|A2ASQ1|AGRIN_MOUSE Agrin OS=Mus musculus OX=10090 GN=Agrn PE=1 SV=1	1	15	15	15	10.7	207.54	515140	698160	499420	570907	501110	643710	438210	527677	1.08193	0.649406
A2ASS6	Titin	Ttn	FUNCTION: Key component in the assembly and functioning of vertebrate striated muscles. By providing connections at the level of individual microfilaments, it contributes to the fine balance of forces between the two halves of the sarcomere. The size and extensibility of the cross-links are the main determinants of sarcomere extensibility properties of muscle. In non-muscle cells, seems to play a…	sp|A2ASS6|TITIN_MOUSE	sp|A2ASS6|TITIN_MOUSE Titin OS=Mus musculus OX=10090 GN=Ttn PE=1 SV=1	1	10	10	10	0.3	3906.4	586950	838390	663850	696397	524540	742910	546160	604537	1.15195	0.417806
A2ASZ8	Calcium-binding mitochondrial carrier protein SCaMC-2	Slc25a25	FUNCTION: Calcium-dependent mitochondrial solute carrier. Mitochondrial solute carriers shuttle metabolites, nucleotides, and cofactors through the mitochondrial inner membrane. May act as a ATP-Mg/Pi exchanger that mediates the transport of Mg-ATP in exchange for phosphate, catalyzing the net uptake or efflux of adenine nucleotides into or from the mitochondria (By similarity). {ECO:0000250}.	sp|A2ASZ8|SCMC2_MOUSE	sp|A2ASZ8|SCMC2_MOUSE Calcium-binding mitochondrial carrier protein SCaMC-2 OS=Mus musculus OX=10090 GN=Slc25a25 PE=1 SV=1	1	8	8	8	22.6	52.62	305870	326270	443060	358400	318020	413910	473390	401773	0.892045	0.524319
A2AT37	Regulator of nonsense transcripts 2	Upf2	FUNCTION: Involved in nonsense-mediated decay (NMD) of mRNAs containing premature stop codons by associating with the nuclear exon junction complex (EJC). Recruited by UPF3B associated with the EJC core at the cytoplasmic side of the nuclear envelope and the subsequent formation of an UPF1-UPF2-UPF3 surveillance complex (including UPF1 bound to release factors at the stalled ribosome) is believed…	sp|A2AT37|RENT2_MOUSE	sp|A2AT37|RENT2_MOUSE Regulator of nonsense transcripts 2 OS=Mus musculus OX=10090 GN=Upf2 PE=1 SV=1	1	4	4	4	3.3	147.55	18509	39433	67337	41759.7		21142	32181	26661.5	1.56629	0.47888
A2AV25	Fibrinogen C domain-containing protein 1	Fibcd1	FUNCTION: Acetyl group-binding receptor which shows a high-affinity and calcium-dependent binding to acetylated structures such as chitin, some N-acetylated carbohydrates, and amino acids, but not to their non-acetylated counterparts. Can facilitate the endocytosis of acetylated components (By similarity). {ECO:0000250}.	sp|A2AV25|FBCD1_MOUSE	sp|A2AV25|FBCD1_MOUSE Fibrinogen C domain-containing protein 1 OS=Mus musculus OX=10090 GN=Fibcd1 PE=2 SV=1	1	4	4	4	10	50.601	115280	116650	121390	117773	102960	171970	77206	117379	1.00336	0.98956
A2AWA9	Rab GTPase-activating protein 1	Rabgap1	FUNCTION: May act as a GTPase-activating protein of RAB6A. May play a role in microtubule nucleation by centrosome. May participate in a RAB6A-mediated pathway involved in the metaphase-anaphase transition (By similarity). {ECO:0000250|UniProtKB:Q9Y3P9}.	sp|A2AWA9|RBGP1_MOUSE	sp|A2AWA9|RBGP1_MOUSE Rab GTPase-activating protein 1 OS=Mus musculus OX=10090 GN=Rabgap1 PE=1 SV=1	1	19	19	19	21.2	120.8	797840	1027600	840320	888587	732400	920170	693300	781957	1.13636	0.343891
A2BDX3	Adenylyltransferase and sulfurtransferase MOCS3	Mocs3	FUNCTION: Plays a central role in 2-thiolation of mcm(5)S(2)U at tRNA wobble positions of cytosolic tRNA(Lys), tRNA(Glu) and tRNA(Gln). Also essential during biosynthesis of the molybdenum cofactor. Acts by mediating the C-terminal thiocarboxylation of sulfur carriers URM1 and MOCS2A. Its N-terminus first activates URM1 and MOCS2A as acyl-adenylates (-COAMP), then the persulfide sulfur on the cat…	sp|A2BDX3|MOCS3_MOUSE	sp|A2BDX3|MOCS3_MOUSE Adenylyltransferase and sulfurtransferase MOCS3 OS=Mus musculus OX=10090 GN=Mocs3 PE=1 SV=1	1	9	9	9	27	49.374	219900	275160	189740	228267	212120	209760	110160	177347	1.28712	0.290956
A2BH40	AT-rich interactive domain-containing protein 1A	Arid1a	FUNCTION: Involved in transcriptional activation and repression of select genes by chromatin remodeling (alteration of DNA-nucleosome topology). Component of SWI/SNF chromatin remodeling complexes that carry out key enzymatic activities, changing chromatin structure by altering DNA-histone contacts within a nucleosome in an ATP-dependent manner. Binds DNA non-specifically (PubMed:22952240, PubMed…	sp|A2BH40|ARI1A_MOUSE	sp|A2BH40|ARI1A_MOUSE AT-rich interactive domain-containing protein 1A OS=Mus musculus OX=10090 GN=Arid1a PE=1 SV=1	1	9	9	8	7	242.09	476840	170870	424040	357250	87199	156070	146760	130010	2.74787	0.0788559
A2CG49	Kalirin	Kalrn	FUNCTION: Promotes the exchange of GDP by GTP. Activates specific Rho GTPase family members, thereby inducing various signaling mechanisms that regulate neuronal shape, growth, and plasticity, through their effects on the actin cytoskeleton. Induces lamellipodia independent of its GEF activity (By similarity). {ECO:0000250|UniProtKB:P97924}.	sp|A2CG49|KALRN_MOUSE	sp|A2CG49|KALRN_MOUSE Kalirin OS=Mus musculus OX=10090 GN=Kalrn PE=1 SV=1	1	39	39	31	17.9	337	2231900	2325400	2146000	2.23443e+06	2142400	2573800	1850900	2.18903e+06	1.02074	0.843992
A2RSJ4	UHRF1-binding protein 1-like	Uhrf1bp1l		sp|A2RSJ4|UH1BL_MOUSE	sp|A2RSJ4|UH1BL_MOUSE UHRF1-binding protein 1-like OS=Mus musculus OX=10090 GN=Uhrf1bp1l PE=1 SV=2	1	17	17	17	15.4	161.94	368440	567570	371580	435863	169990	501940	259630	310520	1.40366	0.351719
A2RSQ0	DENN domain-containing protein 5B	Dennd5b	FUNCTION: Guanine nucleotide exchange factor (GEF) which may activate RAB39A and/or RAB39B. Promotes the exchange of GDP to GTP, converting inactive GDP-bound Rab proteins into their active GTP-bound form (By similarity). {ECO:0000250}.	sp|A2RSQ0|DEN5B_MOUSE	sp|A2RSQ0|DEN5B_MOUSE DENN domain-containing protein 5B OS=Mus musculus OX=10090 GN=Dennd5b PE=1 SV=2	1	3	3	3	3.1	144.63		68669	13862	41265.5	49915		16764	33339.5	1.23774	0.827623
A2RT62	F-box/LRR-repeat protein 16	Fbxl16	FUNCTION: Substrate-recognition component of the SCF (SKP1-CUL1-F-box protein)-type E3 ubiquitin ligase complex. {ECO:0000250}.	sp|A2RT62|FXL16_MOUSE	sp|A2RT62|FXL16_MOUSE F-box/LRR-repeat protein 16 OS=Mus musculus OX=10090 GN=Fbxl16 PE=1 SV=1	1	12	12	12	29.6	51.878	1245300	1689800	1577800	1504300	1568300	1013900	1383600	1.32193e+06	1.13795	0.435503
A3KFX0	Cytosolic 5-nucleotidase 1A	Nt5c1a	FUNCTION: Dephosphorylates the 5' and 2'(3')-phosphates of deoxyribonucleotides and has a broad substrate specificity. Helps to regulate adenosine levels in heart during ischemia and hypoxia (By similarity). {ECO:0000250}.	sp|A3KFX0|5NT1A_MOUSE	sp|A3KFX0|5NT1A_MOUSE Cytosolic 5-nucleotidase 1A OS=Mus musculus OX=10090 GN=Nt5c1a PE=1 SV=1	1	2	2	2	7.1	40.678	22110	23225	7958.1	17764.4	42745	100050	52443	65079.3	0.272965	0.0616739
A3KGB4	TBC1 domain family member 8B	Tbc1d8b	FUNCTION: Involved in vesicular recycling, probably as a RAB11B GTPase-activating protein. {ECO:0000250|UniProtKB:Q0IIM8}.	sp|A3KGB4|TBC8B_MOUSE	sp|A3KGB4|TBC8B_MOUSE TBC1 domain family member 8B OS=Mus musculus OX=10090 GN=Tbc1d8b PE=1 SV=1	1	8	8	8	9.7	127.89	114760	185210	139500	146490	179830	137790	100340	139320	1.05146	0.827732
A3KMP2	Tetratricopeptide repeat protein 38	Ttc38		sp|A3KMP2|TTC38_MOUSE	sp|A3KMP2|TTC38_MOUSE Tetratricopeptide repeat protein 38 OS=Mus musculus OX=10090 GN=Ttc38 PE=1 SV=2	1	5	5	5	12.7	52.223	20952	144020	102460	89144	106850	117020	111780	111883	0.796759	0.564641
A4Q9F3	Protein polyglycylase TTLL10	Ttll10	FUNCTION: Polyglycylase which modifies both tubulin and non-tubulin proteins, generating side chains of glycine on the gamma-carboxyl groups of specific glutamate residues of target proteins. Polyglycylates alpha-tubulin and beta-tubulin, but is not able to initiate glycylation and only has activity toward monoglycylated tubulin. Has the ability to polyglycylate non-tubulin proteins such as NAP1;…	sp|A4Q9F3|TTL10_MOUSE	sp|A4Q9F3|TTL10_MOUSE Protein polyglycylase TTLL10 OS=Mus musculus OX=10090 GN=Ttll10 PE=1 SV=1	1	1	1	1	1.8	79.249		170920	11404	91162	4262.9	5557	151850	53890	1.69163	0.696574
A6H5Y3	Methionine synthase	Mtr	FUNCTION: Catalyzes the transfer of a methyl group from methylcob(III)alamin (MeCbl) to homocysteine, yielding enzyme-bound cob(I)alamin and methionine in the cytosol. MeCbl is an active form of cobalamin (vitamin B12) used as a cofactor for methionine biosynthesis. Cob(I)alamin form is regenerated to MeCbl by a transfer of a methyl group from 5-methyltetrahydrofolate. The processing of cobalamin…	sp|A6H5Y3|METH_MOUSE	sp|A6H5Y3|METH_MOUSE Methionine synthase OS=Mus musculus OX=10090 GN=Mtr PE=1 SV=1	1	5	5	5	4.3	139.07	5483.8	779650	1051200	612111	254050	2009800	1891500	1.38512e+06	0.44192	0.298445
A6H5Z3	Exocyst complex component 6B	Exoc6b	FUNCTION: Component of the exocyst complex involved in the docking of exocytic vesicles with fusion sites on the plasma membrane. {ECO:0000250}.	sp|A6H5Z3|EXC6B_MOUSE	sp|A6H5Z3|EXC6B_MOUSE Exocyst complex component 6B OS=Mus musculus OX=10090 GN=Exoc6b PE=1 SV=1	1	11	11	11	16.9	94.128	260310	197260	223600	227057	179780	224170	290700	231550	0.980595	0.909334
A6H611	Mitochondrial intermediate peptidase	Mipep	FUNCTION: Cleaves proteins, imported into the mitochondrion, to their mature size. {ECO:0000250}.	sp|A6H611|MIPEP_MOUSE	sp|A6H611|MIPEP_MOUSE Mitochondrial intermediate peptidase OS=Mus musculus OX=10090 GN=Mipep PE=1 SV=1	1	4	4	4	5.9	80.851	240310	324570	246590	270490	197360	268910	204980	223750	1.20889	0.256561
A6H630	Damage-control phosphatase ARMT1	Armt1	FUNCTION: Metal-dependent phosphatase that shows phosphatase activity against several substrates, including fructose-1-phosphate and fructose-6-phosphate (By similarity). Its preference for fructose-1-phosphate, a strong glycating agent that causes DNA damage rather than a canonical yeast metabolite, suggests a damage-control function in hexose phosphate metabolism (By similarity). Has also been …	sp|A6H630|ARMT1_MOUSE	sp|A6H630|ARMT1_MOUSE Damage-control phosphatase ARMT1 OS=Mus musculus OX=10090 GN=Armt1 PE=1 SV=1	1	7	7	7	19.6	50.548	80033	486050	60946	209010	227260	277970	95056	200095	1.04455	0.955152
A6H6A9	Rab GTPase-activating protein 1-like	Rabgap1l	FUNCTION: GTP-hydrolysis activating protein (GAP) for small GTPase RAB22A, converting active RAB22A-GTP to the inactive form RAB22A-GDP (By similarity). Plays a role in endocytosis and intracellular protein transport. Recruited by ANK2 to phosphatidylinositol 3-phosphate (PI3P)-positive early endosomes, where it inactivates RAB22A, and promotes polarized trafficking to the leading edge of the mig…	sp|A6H6A9|RBG1L_MOUSE	sp|A6H6A9|RBG1L_MOUSE Rab GTPase-activating protein 1-like OS=Mus musculus OX=10090 GN=Rabgap1l PE=1 SV=1	1	6	6	6	8.1	92.403	44605	3036.2	29388	25676.4	40626	33176	41834	38545.3	0.666135	0.359375
A6H8H5	Potassium voltage-gated channel subfamily B member 2	Kcnb2	FUNCTION: Voltage-gated potassium channel that mediates transmembrane potassium transport in excitable membranes, primarily in the brain and smooth muscle cells. Channels open or close in response to the voltage difference across the membrane, letting potassium ions pass in accordance with their electrochemical gradient. Homotetrameric channels mediate a delayed-rectifier voltage-dependent outwar…	sp|A6H8H5|KCNB2_MOUSE	sp|A6H8H5|KCNB2_MOUSE Potassium voltage-gated channel subfamily B member 2 OS=Mus musculus OX=10090 GN=Kcnb2 PE=1 SV=2	1	1	1	1	1.4	102.33		15104	19273	17188.5		19139	12994	16066.5	1.06983	0.791035
A8Y5H7	SEC14-like protein 1	Sec14l1	FUNCTION: May play a role in innate immunity by inhibiting the antiviral RIG-I signaling pathway. In this pathway, functions as a negative regulator of DDX58/RIG-I, the cytoplasmic sensor of viral nucleic acids. Prevents the interaction of DDX58 with MAVS/IPS1, an important step in signal propagation. May also regulate the SLC18A3 and SLC5A7 cholinergic transporters. {ECO:0000250|UniProtKB:Q92503…	sp|A8Y5H7|S14L1_MOUSE	sp|A8Y5H7|S14L1_MOUSE SEC14-like protein 1 OS=Mus musculus OX=10090 GN=Sec14l1 PE=1 SV=1	1	1	1	1	2	81.215	596760	619830	570300	595630	561450	667090	24251	417597	1.42633	0.422694
B0F2B4	Neuroligin 4-like	Nlgn4l	FUNCTION: Cell surface protein involved in cell-cell-interactions. Plays a role in the formation or maintenance of synaptic junctions via its interactions (via the extracellular domains) with neurexin family members. Plays a role in synaptic signal transmission. {ECO:0000269|PubMed:18434543, ECO:0000269|PubMed:21282647}.	sp|B0F2B4|NLGN4_MOUSE	sp|B0F2B4|NLGN4_MOUSE Neuroligin 4-like OS=Mus musculus OX=10090 GN=Nlgn4l PE=1 SV=1	1	8	5	5	11.4	97.347	199330	194470	222310	205370	220990	206070	115540	180867	1.13548	0.511515
B0V2N1	Receptor-type tyrosine-protein phosphatase S	Ptprs	FUNCTION: Cell surface receptor that binds to glycosaminoglycans, including chondroitin sulfate proteoglycans and heparan sulfate proteoglycans (PubMed:19833921, PubMed:21454754, PubMed:22406547). Binding to chondroitin sulfate and heparan sulfate proteoglycans has opposite effects on PTPRS oligomerization and regulation of neurite outgrowth (PubMed:21454754). Contributes to the inhibition of neu…	sp|B0V2N1|PTPRS_MOUSE	sp|B0V2N1|PTPRS_MOUSE Receptor-type tyrosine-protein phosphatase S OS=Mus musculus OX=10090 GN=Ptprs PE=1 SV=1	1	34	34	26	24.4	211.9	2314100	2498100	2482500	2.43157e+06	2469000	2043800	2137600	2216800	1.09688	0.204423
B1AR13	CDGSH iron-sulfur domain-containing protein 3, mitochondrial	Cisd3	FUNCTION: Can transfer its iron-sulfur clusters to the apoferrodoxins FDX1 and FDX2. Contributes to mitochondrial iron homeostasis and in maintaining normal levels of free iron and reactive oxygen species, and thereby contributes to normal mitochondrial function. {ECO:0000250|UniProtKB:P0C7P0}.	sp|B1AR13|CISD3_MOUSE	sp|B1AR13|CISD3_MOUSE CDGSH iron-sulfur domain-containing protein 3, mitochondrial OS=Mus musculus OX=10090 GN=Cisd3 PE=1 SV=1	1	2	2	2	16.8	15.676	114110	82038	121350	105833	92859	78399	115590	95616	1.10685	0.562955
B1AWN6	Sodium channel protein type 2 subunit alpha	Scn2a	FUNCTION: Mediates the voltage-dependent sodium ion permeability of excitable membranes. Assuming opened or closed conformations in response to the voltage difference across the membrane, the protein forms a sodium-selective channel through which Na(+) ions may pass in accordance with their electrochemical gradient (PubMed:10827969, PubMed:11166117, PubMed:28137877). Implicated in the regulation …	sp|B1AWN6|SCN2A_MOUSE;sp|Q9ER60|SCN4A_MOUSE	sp|B1AWN6|SCN2A_MOUSE Sodium channel protein type 2 subunit alpha OS=Mus musculus OX=10090 GN=Scn2a PE=1 SV=1	2	27	27	14	14.8	227.94	2093200	2607100	2372100	2.35747e+06	2208900	2812000	2473100	2498000	0.943742	0.572909
B1AXH1	NHS-like protein 2	Nhsl2		sp|B1AXH1|NHSL2_MOUSE	sp|B1AXH1|NHSL2_MOUSE NHS-like protein 2 OS=Mus musculus OX=10090 GN=Nhsl2 PE=1 SV=2	1	12	12	12	13.3	132.35	284770	181320	423270	296453	210190	276170	277290	254550	1.16462	0.599169
B1AXP6	Mitochondrial import receptor subunit TOM5 homolog	Tomm5		sp|B1AXP6|TOM5_MOUSE	sp|B1AXP6|TOM5_MOUSE Mitochondrial import receptor subunit TOM5 homolog OS=Mus musculus OX=10090 GN=Tomm5 PE=3 SV=1	1	2	2	2	15.7	6.0372	1084200	802100	1077600	987967	787370	1145000	920670	951013	1.03886	0.804512
B1AXV0	DOMON domain-containing protein FRRS1L	Frrs1l	FUNCTION: Important modulator of glutamate signaling pathway. {ECO:0000250|UniProtKB:Q9P0K9}.	sp|B1AXV0|FRS1L_MOUSE	sp|B1AXV0|FRS1L_MOUSE DOMON domain-containing protein FRRS1L OS=Mus musculus OX=10090 GN=Frrs1l PE=1 SV=1	1	6	6	6	22.9	32.506	604750	657480	550190	604140	443430	623360	497600	521463	1.15855	0.250928
B1AY13	Ubiquitin carboxyl-terminal hydrolase 24	Usp24	FUNCTION: Protease that can remove conjugated ubiquitin from target proteins and polyubiquitin chains. Deubiquitinates DDB2, preventing its proteasomal degradation (By similarity). {ECO:0000250}.	sp|B1AY13|UBP24_MOUSE	sp|B1AY13|UBP24_MOUSE Ubiquitin carboxyl-terminal hydrolase 24 OS=Mus musculus OX=10090 GN=Usp24 PE=1 SV=1	1	14	14	14	7.3	294	297670	280020	294290	290660	407830	306400	220780	311670	0.932589	0.718666
B1AZP2	Disks large-associated protein 4	Dlgap4	FUNCTION: May play a role in the molecular organization of synapses and neuronal cell signaling. Could be an adapter protein linking ion channel to the subsynaptic cytoskeleton. May induce enrichment of PSD-95/SAP90 at the plasma membrane (By similarity). {ECO:0000250}.	sp|B1AZP2|DLGP4_MOUSE	sp|B1AZP2|DLGP4_MOUSE Disks large-associated protein 4 OS=Mus musculus OX=10090 GN=Dlgap4 PE=1 SV=1	1	20	20	20	26.8	108.04	1704900	1911600	1676400	1764300	1405500	2076400	1285800	1.58923e+06	1.11016	0.533055
B2RQC6	CAD protein	Cad	FUNCTION: This protein is a 'fusion' protein encoding four enzymatic activities of the pyrimidine pathway (GATase, CPSase, ATCase and DHOase). {ECO:0000250|UniProtKB:P27708}.	sp|B2RQC6|PYR1_MOUSE	sp|B2RQC6|PYR1_MOUSE CAD protein OS=Mus musculus OX=10090 GN=Cad PE=1 SV=1	1	9	9	9	5.5	243.24	143900	84467	133300	120556	114450	238840	29511	127600	0.944791	0.916982
B2RR83	3-5 RNA helicase YTHDC2	Ythdc2	FUNCTION: 3'-5' RNA helicase that plays a key role in the male and female germline by promoting transition from mitotic to meiotic divisions in stem cells (PubMed:28380054, PubMed:28809393, PubMed:29087293, PubMed:29033321, PubMed:29360036). Specifically recognizes and binds N6-methyladenosine (m6A)-containing RNAs, a modification present at internal sites of mRNAs and some non-coding RNAs that p…	sp|B2RR83|YTDC2_MOUSE	sp|B2RR83|YTDC2_MOUSE 3-5 RNA helicase YTHDC2 OS=Mus musculus OX=10090 GN=Ythdc2 PE=1 SV=1	1	4	4	4	3.6	161.09	34044	87563	15988	45865	9370.8	117530	19010	48636.9	0.943008	0.948964
B2RRE7	OTU domain-containing protein 4	Otud4	FUNCTION: Deubiquitinase which hydrolyzes the isopeptide bond between the ubiquitin C-terminus and the lysine epsilon-amino group of the target protein. May negatively regulate inflammatory and pathogen recognition signaling in innate immune response. Upon phosphorylation at Ser-202 and Ser-204 residues, via IL-1 receptor and Toll-like receptor signaling pathway, specifically deubiquitinates 'Lys…	sp|B2RRE7|OTUD4_MOUSE	sp|B2RRE7|OTUD4_MOUSE OTU domain-containing protein 4 OS=Mus musculus OX=10090 GN=Otud4 PE=1 SV=1	1	3	3	3	4	123.05	33466	39854	68699	47339.7	56583	52914	41181	50226	0.942533	0.818665
B2RSH2	Guanine nucleotide-binding protein G(i) subunit alpha-1	Gnai1	FUNCTION: Guanine nucleotide-binding proteins (G proteins) function as transducers downstream of G protein-coupled receptors (GPCRs) in numerous signaling cascades. The alpha chain contains the guanine nucleotide binding site and alternates between an active, GTP-bound state and an inactive, GDP-bound state. Signaling by an activated GPCR promotes GDP release and GTP binding. The alpha subunit ha…	sp|B2RSH2|GNAI1_MOUSE;sp|P50149|GNAT2_MOUSE;sp|P20612|GNAT1_MOUSE;sp|Q3V3I2|GNAT3_MOUSE	sp|B2RSH2|GNAI1_MOUSE Guanine nucleotide-binding protein G(i) subunit alpha-1 OS=Mus musculus OX=10090 GN=Gnai1 PE=1 SV=1	4	13	5	5	41.2	40.361	3336400	3163400	3276800	3.25887e+06	2238100	2975500	3164600	2.79273e+06	1.16691	0.179853
B2RUJ5	Amyloid-beta A4 precursor protein-binding family A member 1	Apba1	FUNCTION: Putative function in synaptic vesicle exocytosis by binding to Munc18-1, an essential component of the synaptic vesicle exocytotic machinery. May modulate processing of the amyloid-beta precursor protein (APP) and hence formation of AAP-beta (By similarity). Component of the LIN-10-LIN-2-LIN-7 complex, which associates with the motor protein KIF17 to transport vesicles containing N-meth…	sp|B2RUJ5|APBA1_MOUSE	sp|B2RUJ5|APBA1_MOUSE Amyloid-beta A4 precursor protein-binding family A member 1 OS=Mus musculus OX=10090 GN=Apba1 PE=1 SV=2	1	9	9	8	13.8	92.908	310140	426290	266750	334393	227410	193390	165860	195553	1.70999	0.0524019
B2RUR8	OTU domain-containing protein 7B	Otud7b	FUNCTION: Negative regulator of the non-canonical NF-kappa-B pathway that acts by mediating deubiquitination of TRAF3, an inhibitor of the NF-kappa-B pathway, thereby acting as a negative regulator of B-cell responses. In response to non-canonical NF-kappa-B stimuli, deubiquitinates 'Lys-48'-linked polyubiquitin chains of TRAF3, preventing TRAF3 proteolysis and over-activation of non-canonical NF…	sp|B2RUR8|OTU7B_MOUSE	sp|B2RUR8|OTU7B_MOUSE OTU domain-containing protein 7B OS=Mus musculus OX=10090 GN=Otud7b PE=1 SV=1	1	5	3	3	7.7	91.982	106390	96334	56506	86410	22845	73789	52960	49864.7	1.73289	0.160268
B2RXC1	Trafficking protein particle complex subunit 11	Trappc11	FUNCTION: Involved in endoplasmic reticulum to Golgi apparatus trafficking at a very early stage. {ECO:0000250}.	sp|B2RXC1|TPC11_MOUSE	sp|B2RXC1|TPC11_MOUSE Trafficking protein particle complex subunit 11 OS=Mus musculus OX=10090 GN=Trappc11 PE=1 SV=1	1	7	7	7	6.9	128.39	143610	118580	124080	128757	119890	127890	107090	118290	1.08848	0.341928
B2RXS4	Plexin-B2	Plxnb2	FUNCTION: Cell surface receptor for SEMA4C, SEMA4D and SEMA4G that plays an important role in cell-cell signaling (PubMed:17554007). Plays a role in glutamatergic synapse development and is required for SEMA4A-mediated excitatory synapse development (PubMed:29981480). Binding to class 4 semaphorins promotes downstream activation of RHOA and phosphorylation of ERBB2 at 'Tyr-1248' (PubMed:17554007)…	sp|B2RXS4|PLXB2_MOUSE	sp|B2RXS4|PLXB2_MOUSE Plexin-B2 OS=Mus musculus OX=10090 GN=Plxnb2 PE=1 SV=1	1	12	12	12	9.3	206.23	1032500	1048300	1107100	1.06263e+06	1025300	823650	803570	884173	1.20184	0.0743344
B2RY56	RNA-binding protein 25	Rbm25	FUNCTION: RNA-binding protein that acts as a regulator of alternative pre-mRNA splicing. Involved in apoptotic cell death through the regulation of the apoptotic factor BCL2L1 isoform expression. Modulates the ratio of proapoptotic BCL2L1 isoform S to antiapoptotic BCL2L1 isoform L mRNA expression. When overexpressed, stimulates proapoptotic BCL2L1 isoform S 5'-splice site (5'-ss) selection, wher…	sp|B2RY56|RBM25_MOUSE	sp|B2RY56|RBM25_MOUSE RNA-binding protein 25 OS=Mus musculus OX=10090 GN=Rbm25 PE=1 SV=2	1	5	5	5	8.9	99.551	90414	107690	121490	106531	90396	134030	52426	92284	1.15439	0.602466
B5TVM2	Immunoglobulin-like domain-containing receptor 2	Ildr2	FUNCTION: May be involved in lipid homeostasis and ER stress pathways. {ECO:0000269|PubMed:23826244}.	sp|B5TVM2|ILDR2_MOUSE	sp|B5TVM2|ILDR2_MOUSE Immunoglobulin-like domain-containing receptor 2 OS=Mus musculus OX=10090 GN=Ildr2 PE=1 SV=2	1	8	8	8	14.7	73.235	91894	113090	158410	121131	126830	206920	110470	148073	0.81805	0.492186
B9EHT4	CAP-Gly domain-containing linker protein 3	Clip3	FUNCTION: Functions as a cytoplasmic linker protein. Involved in TGN-endosome dynamics. May modulate the cellular compartmentalization of AKT kinase family and promote its cell membrane localization, thereby playing a role in glucose transport in adipocytes (By similarity). {ECO:0000250}.	sp|B9EHT4|CLIP3_MOUSE	sp|B9EHT4|CLIP3_MOUSE CAP-Gly domain-containing linker protein 3 OS=Mus musculus OX=10090 GN=Clip3 PE=1 SV=1	1	3	3	3	7.1	59.586	38458	60992	23014	40821.3	63007	14919	230870	102932	0.396585	0.40241
B9EJ80	PDZ domain-containing protein 8	Pdzd8	FUNCTION: Molecular tethering protein that connects endoplasmic reticulum and mitochondria membranes (PubMed:29097544). PDZD8-dependent endoplasmic reticulum-mitochondria membrane tethering is essential for endoplasmic reticulum-mitochondria Ca(2+) transfer (PubMed:29097544). In neurons, involved in the regulation of dendritic Ca(2+) dynamics by regulating mitochondrial Ca(2+) uptake in neurons (…	sp|B9EJ80|PDZD8_MOUSE	sp|B9EJ80|PDZD8_MOUSE PDZ domain-containing protein 8 OS=Mus musculus OX=10090 GN=Pdzd8 PE=1 SV=1	1	6	6	6	8	127.74	148640		348720	248680	164290	18330	127950	103523	2.40216	0.218865
B9EJ86	Oxysterol-binding protein-related protein 8	Osbpl8	FUNCTION: Lipid transporter involved in lipid countertransport between the endoplasmic reticulum and the plasma membrane: specifically exchanges phosphatidylserine with phosphatidylinositol 4-phosphate (PI4P), delivering phosphatidylserine to the plasma membrane in exchange for PI4P, which is degraded by the SAC1/SACM1L phosphatase in the endoplasmic reticulum. Binds phosphatidylserine and PI4P i…	sp|B9EJ86|OSBL8_MOUSE	sp|B9EJ86|OSBL8_MOUSE Oxysterol-binding protein-related protein 8 OS=Mus musculus OX=10090 GN=Osbpl8 PE=1 SV=1	1	11	11	11	17.7	101.27	139940	104450	218680	154357	225580	107140	288290	207003	0.745672	0.449892
B9EJA2	Cortactin-binding protein 2	Cttnbp2	FUNCTION: Regulates the dendritic spine distribution of CTTN/cortactin in hippocampal neurons, and thus controls dendritic spinogenesis and dendritic spine maintenance. {ECO:0000269|PubMed:23015759}.	sp|B9EJA2|CTTB2_MOUSE	sp|B9EJA2|CTTB2_MOUSE Cortactin-binding protein 2 OS=Mus musculus OX=10090 GN=Cttnbp2 PE=1 SV=2	1	20	20	20	14.6	178.77	1449800	1651700	1520100	1.54053e+06	1273200	1546600	1057300	1.29237e+06	1.19202	0.181114
B9EKR1	Receptor-type tyrosine-protein phosphatase zeta	Ptprz1	FUNCTION: Protein tyrosine phosphatase that negatively regulates oligodendrocyte precursor proliferation in the embryonic spinal cord. Required for normal differentiation of the precursor cells into mature, fully myelinating oligodendrocytes. May play a role in protecting oligondendrocytes against apoptosis. May play a role in the establishment of contextual memory, probably via the dephosphoryla…	sp|B9EKR1|PTPRZ_MOUSE	sp|B9EKR1|PTPRZ_MOUSE Receptor-type tyrosine-protein phosphatase zeta OS=Mus musculus OX=10090 GN=Ptprz1 PE=1 SV=1	1	18	18	18	9	254.4	5465800	5667500	5247700	5.46033e+06	4299500	6242600	4473900	5.00533e+06	1.0909	0.511641
C0HK80	Adipocyte-related X-chromosome expressed sequence 2	Arxes2	FUNCTION: Plays a role in adipogenesis. {ECO:0000269|PubMed:21177646}.	sp|C0HK80|ARXS2_MOUSE;sp|C0HK79|ARXS1_MOUSE	sp|C0HK80|ARXS2_MOUSE Adipocyte-related X-chromosome expressed sequence 2 OS=Mus musculus OX=10090 GN=Arxes2 PE=1 SV=1;sp|C0HK79|ARXS1_MOUSE Adipocyte-related X-chromosome expressed sequence 1 OS=Mus musculus OX=10090 GN=Arxes1 PE=1 SV=1	2	3	3	3	14.4	20.146		156910	170380	163645	40395	87686	114000	80693.7	2.02798	0.0606867
C0HKD9	Microfibrillar-associated protein 1B	Mfap1b	FUNCTION: Involved in pre-mRNA splicing as a component of the spliceosome. {ECO:0000250|UniProtKB:P55081}.	sp|C0HKD9|MFA1B_MOUSE;sp|C0HKD8|MFA1A_MOUSE	sp|C0HKD9|MFA1B_MOUSE Microfibrillar-associated protein 1B OS=Mus musculus OX=10090 GN=Mfap1b PE=1 SV=1;sp|C0HKD8|MFA1A_MOUSE Microfibrillar-associated protein 1A OS=Mus musculus OX=10090 GN=Mfap1a PE=1 SV=1	2	2	2	2	8.7	51.954	62268		42489	52378.5	39373	45310	39293	41325.3	1.26747	0.251801
Q8CGP6	Histone H2A type 1-H	H2ac12	FUNCTION: Core component of nucleosome. Nucleosomes wrap and compact DNA into chromatin, limiting DNA accessibility to the cellular machineries which require DNA as a template. Histones thereby play a central role in transcription regulation, DNA repair, DNA replication and chromosomal stability. DNA accessibility is regulated via a complex set of post-translational modifications of histones, als…	sp|Q8CGP6|H2A1H_MOUSE;sp|Q8R1M2|H2AJ_MOUSE;sp|C0HKE1|H2A1B_MOUSE;sp|Q8CGP7|H2A1K_MOUSE;sp|Q8CGP5|H2A1F_MOUSE;sp|Q8BFU2|H2A3_MOUSE;sp|Q6GSS7|H2A2A_MOUSE;sp|C0HKE8|H2A1O_MOUSE;sp|C0HKE9|H2A1P_MOUSE;sp|C0HKE6|H2A1I_MOUSE;sp|C0HKE5|H2A1G_MOUSE;sp|C0HKE4|H2A1E_MOUSE;sp|C0HKE3|H2A1D_MOUSE;sp|C0HKE2|H2A1C_MOUSE;sp|C0HKE7|H2A1N_MOUSE;sp|Q64523|H2A2C_MOUSE;sp|P27661|H2AX_MOUSE;sp|Q64522|H2A2B_MOUSE	sp|Q8CGP6|H2A1H_MOUSE Histone H2A type 1-H OS=Mus musculus OX=10090 GN=H2ac12 PE=1 SV=3;sp|Q8R1M2|H2AJ_MOUSE Histone H2A.J OS=Mus musculus OX=10090 GN=H2aj PE=1 SV=1;sp|C0HKE1|H2A1B_MOUSE Histone H2A type 1-B OS=Mus musculus OX=10090 GN=H2ac4 PE=1 SV=1;sp|	18	4	4	2	32.8	13.95	11846000	10580000	11464000	1.12967e+07	26694000	14965000	13900000	1.85197e+07	0.609982	0.154126
D3YVE8	Solute carrier family 35 member G2	Slc35g2		sp|D3YVE8|S35G2_MOUSE	sp|D3YVE8|S35G2_MOUSE Solute carrier family 35 member G2 OS=Mus musculus OX=10090 GN=Slc35g2 PE=1 SV=1	1	2	2	2	7.3	46.395	28442	63559		46000.5		33744	20967	27355.5	1.68158	0.423466
D3YVF0	A-kinase anchor protein 5	Akap5	FUNCTION: Multivalent scaffold protein that anchors the cAMP-dependent protein kinase/PKA to cytoskeletal and/or organelle-associated proteins, targeting the signal carried by cAMP to specific intracellular effectors. Association with the beta2-adrenergic receptor (beta2-AR) not only regulates beta2-AR signaling pathway, but also the activation by PKA by switching off the beta2-AR signaling casca…	sp|D3YVF0|AKAP5_MOUSE	sp|D3YVF0|AKAP5_MOUSE A-kinase anchor protein 5 OS=Mus musculus OX=10090 GN=Akap5 PE=1 SV=2	1	17	17	17	44.8	79.396	1593900	1884900	1805900	1.76157e+06	1572300	2134000	1524100	1.74347e+06	1.01038	0.936711
D3YWQ0	Diacylglycerol kinase iota	Dgki		sp|D3YWQ0|DGKI_MOUSE	sp|D3YWQ0|DGKI_MOUSE Diacylglycerol kinase iota OS=Mus musculus OX=10090 GN=Dgki PE=1 SV=1	1	15	15	14	19.4	118.21	1114800	1226900	1120800	1.15417e+06	1038100	1401500	1003300	1.14763e+06	1.00569	0.963019
D3YXJ0	Diacylglycerol kinase eta	Dgkh		sp|D3YXJ0|DGKH_MOUSE	sp|D3YXJ0|DGKH_MOUSE Diacylglycerol kinase eta OS=Mus musculus OX=10090 GN=Dgkh PE=1 SV=2	1	14	14	13	17.1	134.13	569000	806680	601400	659027	595310	764790	443950	601350	1.09591	0.65285
D3YXK2	Scaffold attachment factor B1	Safb	FUNCTION: Binds to scaffold/matrix attachment region (S/MAR) DNA and forms a molecular assembly point to allow the formation of a 'transcriptosomal' complex (consisting of SR proteins and RNA polymerase II) coupling transcription and RNA processing. Can function as an estrogen receptor corepressor and can also bind to the HSP27 promoter and decrease its transcription. Can inhibit cell proliferati…	sp|D3YXK2|SAFB1_MOUSE	sp|D3YXK2|SAFB1_MOUSE Scaffold attachment factor B1 OS=Mus musculus OX=10090 GN=Safb PE=1 SV=2	1	15	15	11	20.5	105.1	759240	959140	702850	807077	600710	930570	461530	664270	1.21498	0.420786
D3YZI9	PiggyBac transposable element-derived protein 5	Pgbd5	FUNCTION: Transposase that mediates sequence-specific genomic rearrangements. {ECO:0000250|UniProtKB:Q8N414}.	sp|D3YZI9|PGBD5_MOUSE	sp|D3YZI9|PGBD5_MOUSE PiggyBac transposable element-derived protein 5 OS=Mus musculus OX=10090 GN=Pgbd5 PE=1 SV=1	1	8	8	8	19.3	58.3	452940	545410	436040	478130	432820	610160	274310	439097	1.08889	0.723429
D3YZU1	SH3 and multiple ankyrin repeat domains protein 1	Shank1	FUNCTION: Seems to be an adapter protein in the postsynaptic density (PSD) of excitatory synapses that interconnects receptors of the postsynaptic membrane including NMDA-type and metabotropic glutamate receptors, and the actin-based cytoskeleton. Plays a role in the structural and functional organization of the dendritic spine and synaptic junction. Overexpression promotes maturation of dendriti…	sp|D3YZU1|SHAN1_MOUSE	sp|D3YZU1|SHAN1_MOUSE SH3 and multiple ankyrin repeat domains protein 1 OS=Mus musculus OX=10090 GN=Shank1 PE=1 SV=1	1	35	35	35	23.3	226.31	1973100	2811100	1767400	2.18387e+06	1829500	1651700	1974400	1.81853e+06	1.20089	0.333633
D3Z4S3	Putative peptidyl-tRNA hydrolase PTRHD1	Ptrhd1		sp|D3Z4S3|PTRD1_MOUSE	sp|D3Z4S3|PTRD1_MOUSE Putative peptidyl-tRNA hydrolase PTRHD1 OS=Mus musculus OX=10090 GN=Ptrhd1 PE=1 SV=1	1	2	2	2	15.7	16.037	40573	19876	44471	34973.3	39213	39502	22830	33848.3	1.03324	0.91063
D3Z6Q9	Bridging integrator 2	Bin2	FUNCTION: Promotes cell motility and migration, probably via its interaction with the cell membrane and with podosome proteins that mediate interaction with the cytoskeleton. Modulates membrane curvature and mediates membrane tubulation. Inhibits phagocytosis (By similarity). Plays a role in podosome formation. {ECO:0000250, ECO:0000269|PubMed:23285027}.	sp|D3Z6Q9|BIN2_MOUSE	sp|D3Z6Q9|BIN2_MOUSE Bridging integrator 2 OS=Mus musculus OX=10090 GN=Bin2 PE=1 SV=1	1	4	2	2	8.4	52.553	32548	23872	26789	27736.3	30411	39406	13093	27636.7	1.00361	0.990807
D3Z7P3	Glutaminase kidney isoform, mitochondrial	Gls	FUNCTION: Catalyzes the first reaction in the primary pathway for the renal catabolism of glutamine. Plays a role in maintaining acid-base homeostasis. Regulates the levels of the neurotransmitter glutamate, the main excitatory neurotransmitter in the brain. {ECO:0000269|PubMed:16641247, ECO:0000269|PubMed:22228304, ECO:0000269|PubMed:22373647}.	sp|D3Z7P3|GLSK_MOUSE	sp|D3Z7P3|GLSK_MOUSE Glutaminase kidney isoform, mitochondrial OS=Mus musculus OX=10090 GN=Gls PE=1 SV=1	1	20	20	20	36.6	73.963	6759200	6006000	8903900	7.22303e+06	7035400	6571700	6980500	6.86253e+06	1.05253	0.703152
E9PUL5	Proline-rich transmembrane protein 2	Prrt2	FUNCTION: As a component of the outer core of AMPAR complex, may be involved in synaptic transmission in the central nervous system. In hippocampal neurons, in presynaptic terminals, plays an important role in the final steps of neurotransmitter release, possibly by regulating Ca(2+)-sensing (PubMed:27052163). In the cerebellum, may inhibit SNARE complex formation and downregulate short-term faci…	sp|E9PUL5|PRRT2_MOUSE	sp|E9PUL5|PRRT2_MOUSE Proline-rich transmembrane protein 2 OS=Mus musculus OX=10090 GN=Prrt2 PE=1 SV=1	1	8	8	8	42.5	35.923	2743400	3932200	3126000	3267200	3481800	3904600	3401700	3.59603e+06	0.908557	0.439561
E9PUQ8	Diacylglycerol kinase delta	Dgkd		sp|E9PUQ8|DGKD_MOUSE	sp|E9PUQ8|DGKD_MOUSE Diacylglycerol kinase delta OS=Mus musculus OX=10090 GN=Dgkd PE=1 SV=1	1	8	7	7	9.6	135.21	124700	128470	124620	125930	104090	107740	66435	92755	1.35766	0.0666735
E9PV24	Fibrinogen alpha chain	Fga	FUNCTION: Cleaved by the protease thrombin to yield monomers which, together with fibrinogen beta (FGB) and fibrinogen gamma (FGG), polymerize to form an insoluble fibrin matrix. Fibrin has a major function in hemostasis as one of the primary components of blood clots (PubMed:7649481). In addition, functions during the early stages of wound repair to stabilize the lesion and guide cell migration …	sp|E9PV24|FIBA_MOUSE	sp|E9PV24|FIBA_MOUSE Fibrinogen alpha chain OS=Mus musculus OX=10090 GN=Fga PE=1 SV=1	1	4	4	4	7.2	87.428	160710	4546.5	10014	58423.5	17525	12966		15245.5	3.83218	0.560093
E9PV86	Multiple C2 and transmembrane domain-containing protein 1	Mctp1	FUNCTION: Calcium sensor which is essential for the stabilization of normal baseline neurotransmitter release and for the induction and long-term maintenance of presynaptic homeostatic plasticity. {ECO:0000250|UniProtKB:A1ZBD6}.	sp|E9PV86|MCTP1_MOUSE	sp|E9PV86|MCTP1_MOUSE Multiple C2 and transmembrane domain-containing protein 1 OS=Mus musculus OX=10090 GN=Mctp1 PE=1 SV=1	1	2	2	2	3.2	106.79	28786	72197	7871	36284.7		22001	50469	36235	1.00137	0.99863
E9PVA8	eIF-2-alpha kinase activator GCN1	Gcn1	FUNCTION: Acts as a positive activator of the GCN2 protein kinase activity in response to amino acid starvation (PubMed:15937339). Forms a complex with EIF2AK4/GCN2 on translating ribosomes; during this process, GCN1 seems to act as a chaperone to facilitate delivery of uncharged tRNAs that enter the A site of ribosomes to the tRNA-binding domain of EIF2AK4/GCN2, and hence stimulating EIF2AK4/GCN…	sp|E9PVA8|GCN1_MOUSE	sp|E9PVA8|GCN1_MOUSE eIF-2-alpha kinase activator GCN1 OS=Mus musculus OX=10090 GN=Gcn1 PE=1 SV=1	1	24	24	24	11.7	293.02	456830	561050	543950	520610	855780	955870	421000	744217	0.699541	0.252354
E9PXF8	Myotubularin-related protein 13	Sbf2	FUNCTION: Guanine nucleotide exchange factor (GEF) which activates RAB21 and possibly RAB28 (By similarity). Promotes the exchange of GDP to GTP, converting inactive GDP-bound Rab proteins into their active GTP-bound form (By similarity). In response to starvation-induced autophagy, activates RAB21 which in turn binds to and regulates SNARE protein VAMP8 endolysosomal transport required for SNARE…	sp|E9PXF8|MTMRD_MOUSE	sp|E9PXF8|MTMRD_MOUSE Myotubularin-related protein 13 OS=Mus musculus OX=10090 GN=Sbf2 PE=1 SV=1	1	4	3	3	2.6	210.46	24504	7505.5	14327	15445.5	5071.9	30875	19404	18450.3	0.837141	0.753944
E9PZQ0	Ryanodine receptor 1	Ryr1	FUNCTION: Calcium channel that mediates the release of Ca(2+) from the sarcoplasmic reticulum into the cytoplasm and thereby plays a key role in triggering muscle contraction following depolarization of T-tubules (PubMed:18003898, PubMed:7515481, PubMed:7621815, PubMed:21156754). Repeated very high-level exercise increases the open probability of the channel and leads to Ca(2+) leaking into the c…	sp|E9PZQ0|RYR1_MOUSE	sp|E9PZQ0|RYR1_MOUSE Ryanodine receptor 1 OS=Mus musculus OX=10090 GN=Ryr1 PE=1 SV=1	1	5	1	1	1.4	565.03		12085	47914	29999.5	22773		140850	81811.5	0.366691	0.489418
E9Q137	Testis-expressed protein 264 homolog	Tex264		sp|E9Q137|TX264_MOUSE	sp|E9Q137|TX264_MOUSE Testis-expressed protein 264 homolog OS=Mus musculus OX=10090 GN=Tex264 PE=2 SV=1	1	2	2	2	7.8	33.589	32084	34658	6355.6	24365.9	31443	16335		23889	1.01996	0.972945
E9Q3L2	Phosphatidylinositol 4-kinase alpha	Pi4ka	FUNCTION: Acts on phosphatidylinositol (PtdIns) in the first committed step in the production of the second messenger inositol-1,4,5,-trisphosphate. {ECO:0000250|UniProtKB:P42356}.	sp|E9Q3L2|PI4KA_MOUSE	sp|E9Q3L2|PI4KA_MOUSE Phosphatidylinositol 4-kinase alpha OS=Mus musculus OX=10090 GN=Pi4ka PE=1 SV=2	1	43	43	43	24.1	237.04	2622100	3240600	2730300	2.86433e+06	2635400	3708600	2284900	2876300	0.99584	0.980859
E9Q401	Ryanodine receptor 2	Ryr2	FUNCTION: Calcium channel that mediates the release of Ca(2+) from the sarcoplasmic reticulum into the cytoplasm and thereby plays a key role in triggering cardiac muscle contraction. Aberrant channel activation can lead to cardiac arrhythmia. In cardiac myocytes, calcium release is triggered by increased Ca(2+) levels due to activation of the L-type calcium channel CACNA1C. The calcium channel a…	sp|E9Q401|RYR2_MOUSE	sp|E9Q401|RYR2_MOUSE Ryanodine receptor 2 OS=Mus musculus OX=10090 GN=Ryr2 PE=1 SV=1	1	84	84	77	20.8	564.81	4090400	4528500	4112600	4.24383e+06	3685200	4000500	3273200	3.65297e+06	1.16175	0.0807803
E9Q4N7	AT-rich interactive domain-containing protein 1B	Arid1b	FUNCTION: Involved in transcriptional activation and repression of select genes by chromatin remodeling (alteration of DNA-nucleosome topology). Component of SWI/SNF chromatin remodeling complexes that carry out key enzymatic activities, changing chromatin structure by altering DNA-histone contacts within a nucleosome in an ATP-dependent manner. Belongs to the neural progenitors-specific chromati…	sp|E9Q4N7|ARI1B_MOUSE	sp|E9Q4N7|ARI1B_MOUSE AT-rich interactive domain-containing protein 1B OS=Mus musculus OX=10090 GN=Arid1b PE=1 SV=1	1	7	6	6	5.2	237.79	95168	119570	87974	100904	109320	98878	93975	100724	1.00178	0.987262
E9Q5C9	Nucleolar and coiled-body phosphoprotein 1	Nolc1	FUNCTION: Nucleolar protein that acts as a regulator of RNA polymerase I by connecting RNA polymerase I with enzymes responsible for ribosomal processing and modification (By similarity). Required for neural crest specification: following monoubiquitination by the BCR(KBTBD8) complex, associates with TCOF1 and acts as a platform to connect RNA polymerase I with enzymes responsible for ribosomal p…	sp|E9Q5C9|NOLC1_MOUSE	sp|E9Q5C9|NOLC1_MOUSE Nucleolar and coiled-body phosphoprotein 1 OS=Mus musculus OX=10090 GN=Nolc1 PE=1 SV=1	1	3	3	3	3.4	73.697	66704	82032	82704	77146.7	59401	69374	57102	61959	1.24512	0.0778341
E9Q6B2	Coiled-coil domain-containing protein 85C	Ccdc85c	FUNCTION: May play a role in cell-cell adhesion and epithelium development through its interaction with proteins of the beta-catenin family (By similarity). May play an important role in cortical development, especially in the maintenance of radial glia (PubMed:22056358). {ECO:0000250|UniProtKB:A6NKD9, ECO:0000269|PubMed:22056358}.	sp|E9Q6B2|CC85C_MOUSE	sp|E9Q6B2|CC85C_MOUSE Coiled-coil domain-containing protein 85C OS=Mus musculus OX=10090 GN=Ccdc85c PE=1 SV=1	1	3	3	3	12.1	45.333	51145	46834	47730	48569.7	39906	46925	35939	40923.3	1.18685	0.0922912
E9Q6P5	Tetratricopeptide repeat protein 7B	Ttc7b	FUNCTION: Component of a complex required to localize phosphatidylinositol 4-kinase (PI4K) to the plasma membrane. The complex acts as a regulator of phosphatidylinositol 4-phosphate (PtdIns(4)P) synthesis. In the complex, plays a central role in bridging PI4KA to EFR3B and FAM126A, via direct interactions. {ECO:0000250|UniProtKB:Q86TV6}.	sp|E9Q6P5|TTC7B_MOUSE	sp|E9Q6P5|TTC7B_MOUSE Tetratricopeptide repeat protein 7B OS=Mus musculus OX=10090 GN=Ttc7b PE=1 SV=1	1	17	17	17	23	94.202	996300	1132200	743080	957193	751730	966950	715230	811303	1.17982	0.351437
E9Q735	Ubiquitin conjugation factor E4 A	Ube4a	FUNCTION: Ubiquitin-protein ligase that probably functions as an E3 ligase in conjunction with specific E1 and E2 ligases. May also function as an E4 ligase mediating the assembly of polyubiquitin chains on substrates ubiquitinated by another E3 ubiquitin ligase. Mediates 'Lys-48'-linked polyubiquitination of substrates. {ECO:0000250|UniProtKB:P54860, ECO:0000269|PubMed:11435423}.	sp|E9Q735|UBE4A_MOUSE	sp|E9Q735|UBE4A_MOUSE Ubiquitin conjugation factor E4 A OS=Mus musculus OX=10090 GN=Ube4a PE=1 SV=1	1	5	5	5	6	118.2	77786	129840	131520	113049	106950	155260	91818	118009	0.957964	0.858091
E9Q7G0	Nuclear mitotic apparatus protein 1	Numa1	FUNCTION: Microtubule (MT)-binding protein that plays a role in the formation and maintenance of the spindle poles and the alignement and the segregation of chromosomes during mitotic cell division (PubMed:19255246, PubMed:24109598, PubMed:26765568). Functions to tether the minus ends of MTs at the spindle poles, which is critical for the establishment and maintenance of the spindle poles (PubMed…	sp|E9Q7G0|NUMA1_MOUSE	sp|E9Q7G0|NUMA1_MOUSE Nuclear mitotic apparatus protein 1 OS=Mus musculus OX=10090 GN=Numa1 PE=1 SV=1	1	30	30	30	19.3	235.63	690100	859570	676550	742073	782240	885800	572640	746893	0.993547	0.966946
E9Q7X7	Neurexin-2	Nrxn2	FUNCTION: Neuronal cell surface protein that may be involved in cell recognition and cell adhesion. May mediate intracellular signaling. {ECO:0000250|UniProtKB:Q63374}.	sp|E9Q7X7|NRX2A_MOUSE	sp|E9Q7X7|NRX2A_MOUSE Neurexin-2 OS=Mus musculus OX=10090 GN=Nrxn2 PE=1 SV=1	1	18	14	14	12.5	184.88	256450	400890	258940	305427	255130	586430	293030	378197	0.807587	0.56144
E9Q8I9	Protein furry homolog	Fry	FUNCTION: Plays a crucial role in the structural integrity of mitotic centrosomes and in the maintenance of spindle bipolarity by promoting PLK1 activity at the spindle poles in early mitosis. May function as a scaffold promoting the interaction between AURKA and PLK1, thereby enhancing AURKA-mediated PLK1 phosphorylation. {ECO:0000269|PubMed:22753416}.	sp|E9Q8I9|FRY_MOUSE	sp|E9Q8I9|FRY_MOUSE Protein furry homolog OS=Mus musculus OX=10090 GN=Fry PE=1 SV=1	1	18	18	18	8.4	339.09	474340	563620	519330	519097	470870	623160	428340	507457	1.02294	0.865587
E9Q912	Rap1 GTPase-GDP dissociation stimulator 1	Rap1gds1		sp|E9Q912|GDS1_MOUSE	sp|E9Q912|GDS1_MOUSE Rap1 GTPase-GDP dissociation stimulator 1 OS=Mus musculus OX=10090 GN=Rap1gds1 PE=2 SV=1	1	24	24	24	45	66.076	5344000	6961900	5817800	6.04123e+06	5190300	6934400	5226000	5.78357e+06	1.04455	0.748335
E9QAT4	Protein transport protein Sec16A	Sec16a	FUNCTION: Acts as a molecular scaffold that plays a key role in the organization of the endoplasmic reticulum exit sites (ERES), also known as transitional endoplasmic reticulum (tER). SAR1A-GTP-dependent assembly of SEC16A on the ER membrane forms an organized scaffold defining an ERES. Required for secretory cargo traffic from the endoplasmic reticulum to the Golgi apparatus (PubMed:17428803). …	sp|E9QAT4|SC16A_MOUSE	sp|E9QAT4|SC16A_MOUSE Protein transport protein Sec16A OS=Mus musculus OX=10090 GN=Sec16a PE=1 SV=1	1	8	8	8	4.8	254.2	108060	127270	119800	118377	36893	169630	120240	108921	1.08681	0.820958
F6SEU4	Ras/Rap GTPase-activating protein SynGAP	Syngap1	FUNCTION: Major constituent of the PSD essential for postsynaptic signaling. Inhibitory regulator of the Ras-cAMP pathway. Member of the NMDAR signaling complex in excitatory synapses, it may play a role in NMDAR-dependent control of AMPAR potentiation, AMPAR membrane trafficking and synaptic plasticity. Regulates AMPAR-mediated miniature excitatory postsynaptic currents. Exhibits dual GTPase-act…	sp|F6SEU4|SYGP1_MOUSE	sp|F6SEU4|SYGP1_MOUSE Ras/Rap GTPase-activating protein SynGAP OS=Mus musculus OX=10090 GN=Syngap1 PE=1 SV=2	1	50	50	48	42.6	148.24	17710000	21337000	18309000	1.91187e+07	16876000	22555000	14467000	17966000	1.06416	0.685734
F6W8I0	YjeF N-terminal domain-containing protein 3	Yjefn3	FUNCTION: May play a role in spermiogenesis and oogenesis. {ECO:0000250}.	sp|F6W8I0|YJEN3_MOUSE	sp|F6W8I0|YJEN3_MOUSE YjeF N-terminal domain-containing protein 3 OS=Mus musculus OX=10090 GN=Yjefn3 PE=1 SV=2	1	2	2	2	10.8	27.016	24793	27209	34456	28819.3	28534	34406	18387	27109	1.06309	0.771613
F6ZDS4	Nucleoprotein TPR	Tpr	FUNCTION: Component of the nuclear pore complex (NPC), a complex required for the trafficking across the nuclear envelope. Functions as a scaffolding element in the nuclear phase of the NPC essential for normal nucleocytoplasmic transport of proteins and mRNAs, plays a role in the establishment of nuclear-peripheral chromatin compartmentalization in interphase, and in the mitotic spindle checkpoi…	sp|F6ZDS4|TPR_MOUSE	sp|F6ZDS4|TPR_MOUSE Nucleoprotein TPR OS=Mus musculus OX=10090 GN=Tpr PE=1 SV=1	1	36	36	36	18.1	273.99	972470	1087800	798540	952937	760810	969210	825070	851697	1.11887	0.386405
F8VPU2	FERM, ARHGEF and pleckstrin domain-containing protein 1	Farp1	FUNCTION: Functions as guanine nucleotide exchange factor for RAC1. May play a role in semaphorin signaling. Plays a role in the assembly and disassembly of dendritic filopodia, the formation of dendritic spines, regulation of dendrite length and ultimately the formation of synapses (By similarity). {ECO:0000250}.	sp|F8VPU2|FARP1_MOUSE	sp|F8VPU2|FARP1_MOUSE FERM, ARHGEF and pleckstrin domain-containing protein 1 OS=Mus musculus OX=10090 GN=Farp1 PE=1 SV=1	1	14	14	14	19.5	118.87	1375500	1500700	1111500	1.32923e+06	1446500	1423200	1235500	1368400	0.971378	0.782622
G3X9K3	Brefeldin A-inhibited guanine nucleotide-exchange protein 1	Arfgef1	FUNCTION: Promotes guanine-nucleotide exchange on ARF1 and ARF3. Promotes the activation of ARF1/ARF3 through replacement of GDP with GTP. Involved in vesicular trafficking. Required for the maintenance of Golgi structure; the function may be independent of its GEF activity. Required for the maturaion of integrin beta-1 in the Golgi. Involved in the establishment and persistence of cell polarity …	sp|G3X9K3|BIG1_MOUSE	sp|G3X9K3|BIG1_MOUSE Brefeldin A-inhibited guanine nucleotide-exchange protein 1 OS=Mus musculus OX=10090 GN=Arfgef1 PE=1 SV=1	1	18	17	17	12.6	208.5	395190	470710	255170	373690	348140	281000	312420	313853	1.19065	0.416237
G3XA57	Rab11 family-interacting protein 2	Rab11fip2	FUNCTION: A Rab11 effector binding preferentially phosphatidylinositol 3,4,5-trisphosphate (PtdInsP3) and phosphatidic acid (PA) and acting in the regulation of the transport of vesicles from the endosomal recycling compartment (ERC) to the plasma membrane. Involved in insulin granule exocytosis. Also involved in receptor-mediated endocytosis and membrane trafficking of recycling endosomes, proba…	sp|G3XA57|RFIP2_MOUSE	sp|G3XA57|RFIP2_MOUSE Rab11 family-interacting protein 2 OS=Mus musculus OX=10090 GN=Rab11fip2 PE=1 SV=1	1	11	11	10	31.1	58.206	616000	568080	559290	581123	535510	272290	403430	403743	1.43934	0.0853452
G5E829	Plasma membrane calcium-transporting ATPase 1	Atp2b1	FUNCTION: Catalyzes the hydrolysis of ATP coupled with the transport of calcium from the cytoplasm to the extracellular space thereby maintaining intracellular calcium homeostasis (PubMed:22311909, PubMed:16956963, PubMed:28827723, PubMed:26392310, PubMed:29950683, PubMed:24805951, PubMed:23266958). Plays a role in blood pressure regulation through regulation of intracellular calcium concentratio…	sp|G5E829|AT2B1_MOUSE	sp|G5E829|AT2B1_MOUSE Plasma membrane calcium-transporting ATPase 1 OS=Mus musculus OX=10090 GN=Atp2b1 PE=1 SV=1	1	35	27	22	33	134.75	15690000	17398000	14594000	15894000	16208000	17872000	15402000	16494000	0.963623	0.612218
G5E870	E3 ubiquitin-protein ligase TRIP12	Trip12	FUNCTION: E3 ubiquitin-protein ligase involved in ubiquitin fusion degradation (UFD) pathway and regulation of DNA repair. Part of the ubiquitin fusion degradation (UFD) pathway, a process that mediates ubiquitination of protein at their N-terminus, regardless of the presence of lysine residues in target proteins. Acts as a key regulator of DNA damage response by acting as a suppressor of RNF168,…	sp|G5E870|TRIPC_MOUSE	sp|G5E870|TRIPC_MOUSE E3 ubiquitin-protein ligase TRIP12 OS=Mus musculus OX=10090 GN=Trip12 PE=1 SV=1	1	8	8	8	5.8	224.13	84970	126460	142380	117937	110700	157270	51054	106341	1.10904	0.758248
G5E8K5	Ankyrin-3	Ank3	FUNCTION: Membrane-cytoskeleton linker. May participate in the maintenance/targeting of ion channels and cell adhesion molecules at the nodes of Ranvier and axonal initial segments (By similarity). In skeletal muscle, required for costamere localization of DMD and betaDAG1. Regulates KCNA1 channel activity in function of dietary Mg(2+) levels, and thereby contributes to the regulation of renal Mg…	sp|G5E8K5|ANK3_MOUSE	sp|G5E8K5|ANK3_MOUSE Ankyrin-3 OS=Mus musculus OX=10090 GN=Ank3 PE=1 SV=1	1	44	36	35	27.9	214.06	3375800	3599800	3449800	3.47513e+06	3579000	3500500	3455000	3511500	0.989644	0.653905
G5E8V9	Arfaptin-1	Arfip1		sp|G5E8V9|ARFP1_MOUSE	sp|G5E8V9|ARFP1_MOUSE Arfaptin-1 OS=Mus musculus OX=10090 GN=Arfip1 PE=1 SV=1	1	4	4	4	15.3	41.518	331120	596960	309510	412530	72968	481110	187520	247199	1.66882	0.339815
O08529	Calpain-2 catalytic subunit	Capn2	FUNCTION: Calcium-regulated non-lysosomal thiol-protease which catalyzes limited proteolysis of substrates involved in cytoskeletal remodeling and signal transduction. Proteolytically cleaves MYOC at 'Arg-226' (By similarity). Proteolytically cleaves CPEB3 following neuronal stimulation which abolishes CPEB3 translational repressor activity, leading to translation of CPEB3 target mRNAs (PubMed:22…	sp|O08529|CAN2_MOUSE	sp|O08529|CAN2_MOUSE Calpain-2 catalytic subunit OS=Mus musculus OX=10090 GN=Capn2 PE=1 SV=4	1	14	14	14	27.6	79.871	1333300	1712400	1354500	1.46673e+06	1385200	1537000	1274800	1399000	1.04842	0.66382
O08530	Sphingosine 1-phosphate receptor 1	S1pr1	FUNCTION: G-protein coupled receptor for the bioactive lysosphingolipid sphingosine 1-phosphate (S1P) that seems to be coupled to the G(i) subclass of heteromeric G proteins. Signaling leads to the activation of RAC1, SRC, PTK2/FAK1 and MAP kinases. Plays an important role in cell migration, probably via its role in the reorganization of the actin cytoskeleton and the formation of lamellipodia in…	sp|O08530|S1PR1_MOUSE	sp|O08530|S1PR1_MOUSE Sphingosine 1-phosphate receptor 1 OS=Mus musculus OX=10090 GN=S1pr1 PE=1 SV=3	1	1	1	1	3.7	42.639	205170	283140	110540	199617	243430		101610	172520	1.15706	0.766408
O08532	Voltage-dependent calcium channel subunit alpha-2/delta-1	Cacna2d1	FUNCTION: The alpha-2/delta subunit of voltage-dependent calcium channels regulates calcium current density and activation/inactivation kinetics of the calcium channel. Plays an important role in excitation-contraction coupling (By similarity). {ECO:0000250}.	sp|O08532|CA2D1_MOUSE	sp|O08532|CA2D1_MOUSE Voltage-dependent calcium channel subunit alpha-2/delta-1 OS=Mus musculus OX=10090 GN=Cacna2d1 PE=1 SV=1	1	29	29	27	29.6	124.63	5125700	6433500	4614800	5.39133e+06	4347000	6786200	4720700	5.28463e+06	1.02019	0.914368
O08547	Vesicle-trafficking protein SEC22b	Sec22b	FUNCTION: SNARE involved in targeting and fusion of ER-derived transport vesicles with the Golgi complex as well as Golgi-derived retrograde transport vesicles with the ER.	sp|O08547|SC22B_MOUSE	sp|O08547|SC22B_MOUSE Vesicle-trafficking protein SEC22b OS=Mus musculus OX=10090 GN=Sec22b PE=1 SV=3	1	6	6	6	34	24.74	1018600	1483100	1052000	1.18457e+06	680730	916430	1140800	912653	1.29794	0.245638
O08553	Dihydropyrimidinase-related protein 2	Dpysl2	FUNCTION: Plays a role in neuronal development and polarity, as well as in axon growth and guidance, neuronal growth cone collapse and cell migration. Necessary for signaling by class 3 semaphorins and subsequent remodeling of the cytoskeleton. May play a role in endocytosis. {ECO:0000269|PubMed:22057101}.	sp|O08553|DPYL2_MOUSE	sp|O08553|DPYL2_MOUSE Dihydropyrimidinase-related protein 2 OS=Mus musculus OX=10090 GN=Dpysl2 PE=1 SV=2	1	30	30	26	69.1	62.277	83265000	60634000	92060000	78653000	90482000	61746000	109510000	87246000	0.901508	0.63485
O08576	RUN domain-containing protein 3A	Rundc3a	FUNCTION: May act as an effector of RAP2A in neuronal cells. {ECO:0000269|PubMed:9523700}.	sp|O08576|RUN3A_MOUSE	sp|O08576|RUN3A_MOUSE RUN domain-containing protein 3A OS=Mus musculus OX=10090 GN=Rundc3a PE=1 SV=1	1	8	8	8	28.5	50.018	464740	601670	396460	487623	419300	816280	410970	548850	0.888446	0.697874
O08579	Emerin	Emd	FUNCTION: Stabilizes and promotes the formation of a nuclear actin cortical network. Stimulates actin polymerization in vitro by binding and stabilizing the pointed end of growing filaments. Inhibits beta-catenin activity by preventing its accumulation in the nucleus. Acts by influencing the nuclear accumulation of beta-catenin through a CRM1-dependent export pathway. Links centrosomes to the nuc…	sp|O08579|EMD_MOUSE	sp|O08579|EMD_MOUSE Emerin OS=Mus musculus OX=10090 GN=Emd PE=1 SV=1	1	8	8	8	41.3	29.435	394280	480760	403910	426317	470330	341960	422430	411573	1.03582	0.766496
O08582	GTP-binding protein 1	Gtpbp1	FUNCTION: Promotes degradation of target mRNA species. Plays a role in the regulation of circadian mRNA stability. Binds GTP and has GTPase activity (By similarity). {ECO:0000250}.	sp|O08582|GTPB1_MOUSE	sp|O08582|GTPB1_MOUSE GTP-binding protein 1 OS=Mus musculus OX=10090 GN=Gtpbp1 PE=1 SV=2	1	5	5	5	9.1	72.3	120320	65318	172890	119509	177010	78594	163300	139635	0.855872	0.669211
O08583	THO complex subunit 4	Alyref	FUNCTION: Export adapter involved in nuclear export of spliced and unspliced mRNA. Binds mRNA which is thought to be transferred to the NXF1-NXT1 heterodimer for export (TAP/NFX1 pathway) (PubMed:9119228, PubMed:10786854, PubMed:11158589). Component of the TREX complex which is thought to couple mRNA transcription, processing and nuclear export, and specifically associates with spliced mRNA and n…	sp|O08583|THOC4_MOUSE;sp|Q9JJW6|ALRF2_MOUSE	sp|O08583|THOC4_MOUSE THO complex subunit 4 OS=Mus musculus OX=10090 GN=Alyref PE=1 SV=3;sp|Q9JJW6|ALRF2_MOUSE Aly/REF export factor 2 OS=Mus musculus OX=10090 GN=Alyref2 PE=1 SV=1	2	4	4	4	21.2	26.94	732830	606790	1324700	888107	996330	712440	851690	853487	1.04056	0.890468
O08585	Clathrin light chain A	Clta	FUNCTION: Clathrin is the major protein of the polyhedral coat of coated pits and vesicles. Acts as component of the TACC3/ch-TOG/clathrin complex proposed to contribute to stabilization of kinetochore fibers of the mitotic spindle by acting as inter-microtubule bridge (By similarity). {ECO:0000250|UniProtKB:P09496}.	sp|O08585|CLCA_MOUSE	sp|O08585|CLCA_MOUSE Clathrin light chain A OS=Mus musculus OX=10090 GN=Clta PE=1 SV=2	1	8	8	8	26.8	25.604	3160000	3950400	2058100	3.05617e+06	3477100	5081400	1922400	3.49363e+06	0.874782	0.702117
O08586	Phosphatidylinositol 3,4,5-trisphosphate 3-phosphatase and dual-specificity protein phosphatase PTEN	Pten	FUNCTION: In motile cells, suppresses the formation of lateral pseudopods and thereby promotes cell polarization and directed movement (By similarity). Tumor suppressor. Acts as a dual-specificity protein phosphatase, dephosphorylating tyrosine-, serine- and threonine-phosphorylated proteins. Also acts as a lipid phosphatase, removing the phosphate in the D3 position of the inositol ring from pho…	sp|O08586|PTEN_MOUSE	sp|O08586|PTEN_MOUSE Phosphatidylinositol 3,4,5-trisphosphate 3-phosphatase and dual-specificity protein phosphatase PTEN OS=Mus musculus OX=10090 GN=Pten PE=1 SV=1	1	4	4	4	10.9	47.152	2440.2	27647	69589	33225.4	70862	36192	157850	88301.3	0.376273	0.251728
O08599	Syntaxin-binding protein 1	Stxbp1	FUNCTION: Participates in the regulation of synaptic vesicle docking and fusion through interaction with GTP-binding proteins (By similarity). Essential for neurotransmission and binds syntaxin, a component of the synaptic vesicle fusion machinery probably in a 1:1 ratio. Can interact with syntaxins 1, 2, and 3 but not syntaxin 4. May play a role in determining the specificity of intracellular fu…	sp|O08599|STXB1_MOUSE	sp|O08599|STXB1_MOUSE Syntaxin-binding protein 1 OS=Mus musculus OX=10090 GN=Stxbp1 PE=1 SV=2	1	35	35	34	63.5	67.568	29769000	28301000	29781000	2.92837e+07	29209000	25522000	32639000	2.91233e+07	1.00551	0.943155
O08638	Myosin-11	Myh11	FUNCTION: Muscle contraction.	sp|O08638|MYH11_MOUSE	sp|O08638|MYH11_MOUSE Myosin-11 OS=Mus musculus OX=10090 GN=Myh11 PE=1 SV=1	1	44	30	30	25.8	227.03	523570	1676200	667380	955717	601010	671330	328590	533643	1.79093	0.326022
O08644	Ephrin type-B receptor 6	Ephb6	FUNCTION: Kinase-defective receptor for members of the ephrin-B family. Binds to ephrin-B1 and ephrin-B2. Modulates cell adhesion and migration by exerting both positive and negative effects upon stimulation with ephrin-B2. Inhibits JNK activation, T-cell receptor-induced IL-2 secretion and CD25 expression upon stimulation with ephrin-B2 (By similarity). {ECO:0000250}.	sp|O08644|EPHB6_MOUSE	sp|O08644|EPHB6_MOUSE Ephrin type-B receptor 6 OS=Mus musculus OX=10090 GN=Ephb6 PE=2 SV=4	1	3	3	3	4.7	110.11	24633		18755	21694		16377	32734	24555.5	0.883468	0.773239
O08663	Methionine aminopeptidase 2	Metap2	FUNCTION: Cotranslationally removes the N-terminal methionine from nascent proteins. The N-terminal methionine is often cleaved when the second residue in the primary sequence is small and uncharged (Met-Ala-, Cys, Gly, Pro, Ser, Thr, or Val). {ECO:0000255|HAMAP-Rule:MF_03175}.; FUNCTION: Protects eukaryotic initiation factor EIF2S1 from translation-inhibiting phosphorylation by inhibitory kinase…	sp|O08663|MAP2_MOUSE	sp|O08663|MAP2_MOUSE Methionine aminopeptidase 2 OS=Mus musculus OX=10090 GN=Metap2 PE=1 SV=1	1	7	7	7	18.4	52.921	79150	168470	187620	145080	82907	205170	202960	163679	0.886369	0.740688
O08672	Kinesin-like protein KIFC2	Kifc2	FUNCTION: May play a role in microtubule-dependent retrograde axonal transport. May function as the motor for the transport of multivesicular body (MVB)-like organelles in dendrites.	sp|O08672|KIFC2_MOUSE	sp|O08672|KIFC2_MOUSE Kinesin-like protein KIFC2 OS=Mus musculus OX=10090 GN=Kifc2 PE=1 SV=1	1	4	4	4	6.7	85.685	31663	27812	66211	41895.3	24648	57108		40878	1.02489	0.962382
O08688	Calpain-5	Capn5	FUNCTION: Calcium-regulated non-lysosomal thiol-protease. {ECO:0000250}.	sp|O08688|CAN5_MOUSE	sp|O08688|CAN5_MOUSE Calpain-5 OS=Mus musculus OX=10090 GN=Capn5 PE=1 SV=1	1	9	9	9	18.8	72.954	138130	92563	359190	196628	278720	91471	365080	245090	0.802266	0.695923
O08709	Peroxiredoxin-6	Prdx6	FUNCTION: Thiol-specific peroxidase that catalyzes the reduction of hydrogen peroxide and organic hydroperoxides to water and alcohols, respectively. Can reduce H(2)O(2) and short chain organic, fatty acid, and phospholipid hydroperoxides. Also has phospholipase activity, and can therefore either reduce the oxidized sn-2 fatty acyl grup of phospholipids (peroxidase activity) or hydrolyze the sn-2…	sp|O08709|PRDX6_MOUSE	sp|O08709|PRDX6_MOUSE Peroxiredoxin-6 OS=Mus musculus OX=10090 GN=Prdx6 PE=1 SV=3	1	15	15	15	67.4	24.87	8421900	8945500	8976300	8.78123e+06	17446000	10226000	15650000	1.44407e+07	0.608091	0.060117
O08715	A-kinase anchor protein 1, mitochondrial	Akap1	FUNCTION: Differentially targeted protein that binds to type I and II regulatory subunits of protein kinase A. Anchors them to the cytoplasmic face of the mitochondrial outer membrane or allows them to reside in the endoplasmic reticulum. Does not contain the classic KDEL endoplasmic reticulum-targeting sequence. This explains how it is able to switch its localization, either being in the endopla…	sp|O08715|AKAP1_MOUSE	sp|O08715|AKAP1_MOUSE A-kinase anchor protein 1, mitochondrial OS=Mus musculus OX=10090 GN=Akap1 PE=1 SV=4	1	2	2	2	3.3	92.194	32323	30906	27994	30407.7		35903	13654	24778.5	1.22718	0.553096
O08739	AMP deaminase 3	Ampd3	FUNCTION: AMP deaminase plays a critical role in energy metabolism.	sp|O08739|AMPD3_MOUSE	sp|O08739|AMPD3_MOUSE AMP deaminase 3 OS=Mus musculus OX=10090 GN=Ampd3 PE=1 SV=2	1	5	4	4	7.7	88.651	102010	149340	138890	130080	100520	165240	90904	118888	1.09414	0.70388
O08740	DNA-directed RNA polymerase II subunit RPB11	Polr2j	FUNCTION: DNA-dependent RNA polymerase catalyzes the transcription of DNA into RNA using the four ribonucleoside triphosphates as substrates. Component of RNA polymerase II which synthesizes mRNA precursors and many functional non-coding RNAs. Pol II is the central component of the basal RNA polymerase II transcription machinery. It is composed of mobile elements that move relative to each other.…	sp|O08740|RPB11_MOUSE	sp|O08740|RPB11_MOUSE DNA-directed RNA polymerase II subunit RPB11 OS=Mus musculus OX=10090 GN=Polr2j PE=1 SV=1	1	1	1	1	8.5	13.251	17837	29102		23469.5	3229.3	28322		15775.6	1.4877	0.63215
O08747	Netrin receptor UNC5C	Unc5c	FUNCTION: Receptor for netrin required for axon guidance (PubMed:22685302, PubMed:10399920). Mediates axon repulsion of neuronal growth cones in the developing nervous system upon ligand binding (PubMed:10399920, PubMed:22685302). NTN1/Netrin-1 binding might cause dissociation of UNC5C from polymerized TUBB3 in microtubules and thereby lead to increased microtubule dynamics and axon repulsion (Pu…	sp|O08747|UNC5C_MOUSE	sp|O08747|UNC5C_MOUSE Netrin receptor UNC5C OS=Mus musculus OX=10090 GN=Unc5c PE=1 SV=1	1	4	4	4	5.6	103.06	58065	95306	75339	76236.7	69714	150260	51999	90657.7	0.840929	0.676462
O08749	Dihydrolipoyl dehydrogenase, mitochondrial	Dld	FUNCTION: Lipoamide dehydrogenase is a component of the glycine cleavage system as well as an E3 component of three alpha-ketoacid dehydrogenase complexes (pyruvate-, alpha-ketoglutarate-, and branched-chain amino acid-dehydrogenase complex) (By similarity). The 2-oxoglutarate dehydrogenase complex is mainly active in the mitochondrion (By similarity). A fraction of the 2-oxoglutarate dehydrogena…	sp|O08749|DLDH_MOUSE	sp|O08749|DLDH_MOUSE Dihydrolipoyl dehydrogenase, mitochondrial OS=Mus musculus OX=10090 GN=Dld PE=1 SV=2	1	14	14	14	32.2	54.272	8401300	8709900	8296300	8.46917e+06	7677500	8909400	8069200	8218700	1.03048	0.549823
O08756	3-hydroxyacyl-CoA dehydrogenase type-2	Hsd17b10	FUNCTION: Mitochondrial dehydrogenase that catalyzes the beta-oxidation at position 17 of androgens and estrogens and has 3-alpha-hydroxysteroid dehydrogenase activity with androsterone (By similarity). Catalyzes the third step in the beta-oxidation of fatty acids (By similarity). Carries out oxidative conversions of 7-alpha-OH and 7-beta-OH bile acids (By similarity). Also exhibits 20-beta-OH an…	sp|O08756|HCD2_MOUSE	sp|O08756|HCD2_MOUSE 3-hydroxyacyl-CoA dehydrogenase type-2 OS=Mus musculus OX=10090 GN=Hsd17b10 PE=1 SV=4	1	7	7	7	35.6	27.418	1592200	1349600	1597000	1.51293e+06	1351000	1607800	1204900	1387900	1.09009	0.43221
O08759	Ubiquitin-protein ligase E3A	Ube3a	FUNCTION: E3 ubiquitin-protein ligase which accepts ubiquitin from an E2 ubiquitin-conjugating enzyme in the form of a thioester and transfers it to its substrates. Several substrates have been identified including the ARNTL/BMAL1, ARC, RAD23A and RAD23B, MCM7 (which is involved in DNA replication), annexin A1, the PML tumor suppressor, and the cell cycle regulator CDKN1B (PubMed:20211139, PubMed…	sp|O08759|UBE3A_MOUSE	sp|O08759|UBE3A_MOUSE Ubiquitin-protein ligase E3A OS=Mus musculus OX=10090 GN=Ube3a PE=1 SV=2	1	14	14	14	19.2	99.818	283120	314870	354070	317353	560360	358350	298190	405633	0.782365	0.341748
O08784	Treacle protein	Tcof1	FUNCTION: Nucleolar protein that acts as a regulator of RNA polymerase I by connecting RNA polymerase I with enzymes responsible for ribosomal processing and modification. Required for neural crest specification: following monoubiquitination by the BCR(KBTBD8) complex, associates with NOLC1 and acts as a platform to connect RNA polymerase I with enzymes responsible for ribosomal processing and mo…	sp|O08784|TCOF_MOUSE	sp|O08784|TCOF_MOUSE Treacle protein OS=Mus musculus OX=10090 GN=Tcof1 PE=1 SV=1	1	3	3	3	3.6	135	28398	37230	31875	32501	23829	36704	14459	24997.3	1.30018	0.340487
O08788	Dynactin subunit 1	Dctn1	FUNCTION: Plays a key role in dynein-mediated retrograde transport of vesicles and organelles along microtubules by recruiting and tethering dynein to microtubules. Binds to both dynein and microtubules providing a link between specific cargos, microtubules and dynein. Essential for targeting dynein to microtubule plus ends, recruiting dynein to membranous cargos and enhancing dynein processivity…	sp|O08788|DCTN1_MOUSE	sp|O08788|DCTN1_MOUSE Dynactin subunit 1 OS=Mus musculus OX=10090 GN=Dctn1 PE=1 SV=3	1	42	42	42	43.7	141.67	5423300	5576300	5396800	5.46547e+06	5457100	6739200	4648700	5615000	0.973369	0.818756
O08792	Transcription factor COE2	Ebf2	FUNCTION: Transcription factor that, in osteoblasts, activates the decoy receptor for RANKL, TNFRSF11B, which in turn regulates osteoclast differentiation. Acts in synergy with the Wnt-responsive LEF1/CTNNB1 pathway. Recognizes variations of the palindromic sequence 5'-ATTCCCNNGGGAATT-3'. {ECO:0000269|PubMed:16326388}.	sp|O08792|COE2_MOUSE	sp|O08792|COE2_MOUSE Transcription factor COE2 OS=Mus musculus OX=10090 GN=Ebf2 PE=1 SV=4	1	1	1	1	1.7	62.605	67959	98111	34828	66966	96069		45295	70682	0.947427	0.90998
O08795	Glucosidase 2 subunit beta	Prkcsh	FUNCTION: Regulatory subunit of glucosidase II that cleaves sequentially the 2 innermost alpha-1,3-linked glucose residues from the Glc(2)Man(9)GlcNAc(2) oligosaccharide precursor of immature glycoproteins (PubMed:27462106, PubMed:9148925). Required for efficient PKD1/Polycystin-1 biogenesis and trafficking to the plasma membrane of the primary cilia (PubMed:21685914). {ECO:0000269|PubMed:2168591…	sp|O08795|GLU2B_MOUSE	sp|O08795|GLU2B_MOUSE Glucosidase 2 subunit beta OS=Mus musculus OX=10090 GN=Prkcsh PE=1 SV=1	1	10	10	10	17.9	58.792	902160	1236400	731940	956833	1149500	1273800	878380	1100560	0.869406	0.488548
O08807	Peroxiredoxin-4	Prdx4	FUNCTION: Thiol-specific peroxidase that catalyzes the reduction of hydrogen peroxide and organic hydroperoxides to water and alcohols, respectively. Plays a role in cell protection against oxidative stress by detoxifying peroxides and as sensor of hydrogen peroxide-mediated signaling events (PubMed:11229364). Regulates the activation of NF-kappa-B in the cytosol by a modulation of I-kappa-B-alph…	sp|O08807|PRDX4_MOUSE	sp|O08807|PRDX4_MOUSE Peroxiredoxin-4 OS=Mus musculus OX=10090 GN=Prdx4 PE=1 SV=1	1	8	6	6	35.4	31.052	206630	2902600	762210	1290480	1069200	1540400	267390	958997	1.34566	0.731856
O08808	Protein diaphanous homolog 1	Diaph1	FUNCTION: Actin nucleation and elongation factor required for the assembly of F-actin structures, such as actin cables and stress fibers (PubMed:10678165, PubMed:15044801, PubMed:18572016, PubMed:23558171). Binds to the barbed end of the actin filament and slows down actin polymerization and depolymerization (PubMed:10678165, PubMed:15044801, PubMed:18572016). Required for cytokinesis, and transc…	sp|O08808|DIAP1_MOUSE	sp|O08808|DIAP1_MOUSE Protein diaphanous homolog 1 OS=Mus musculus OX=10090 GN=Diaph1 PE=1 SV=1	1	14	14	14	13	139.34	258660	343090	342560	314770	265690	298510	301710	288637	1.09054	0.437407
O08810	116 kDa U5 small nuclear ribonucleoprotein component	Eftud2	FUNCTION: Required for pre-mRNA splicing as component of the spliceosome, including pre-catalytic, catalytic and post-catalytic spliceosomal complexes (By similarity). Component of the U5 snRNP and the U4/U6-U5 tri-snRNP complex, a building block of the spliceosome (By similarity). {ECO:0000250|UniProtKB:Q15029}.	sp|O08810|U5S1_MOUSE	sp|O08810|U5S1_MOUSE 116 kDa U5 small nuclear ribonucleoprotein component OS=Mus musculus OX=10090 GN=Eftud2 PE=1 SV=1	1	14	13	13	17.7	109.36	329680	249990	435430	338367	362620	190400	327420	293480	1.15295	0.582371
O08842	GDNF family receptor alpha-2	Gfra2	FUNCTION: Receptor for neurturin. Mediates the NRTN-induced autophosphorylation and activation of the RET receptor. Also able to mediate GDNF signaling through the RET tyrosine kinase receptor. {ECO:0000269|PubMed:9182803}.; FUNCTION: [Isoform 2]: participates in NRTN-induced 'Ser-727' phosphorylation of STAT3. {ECO:0000269|PubMed:23872421}.	sp|O08842|GFRA2_MOUSE	sp|O08842|GFRA2_MOUSE GDNF family receptor alpha-2 OS=Mus musculus OX=10090 GN=Gfra2 PE=1 SV=2	1	5	5	5	14	51.726	37597	68408	65424	57143	46070	70372	24596	47012.7	1.21548	0.57166
O08848	60 kDa SS-A/Ro ribonucleoprotein	RO60	FUNCTION: RNA-binding protein that binds to misfolded non-coding RNAs, pre-5S rRNA, and several small cytoplasmic RNA molecules known as Y RNAs. May stabilize some of these RNAs and protect them from degradation. {ECO:0000269|PubMed:21289087}.; FUNCTION: May play roles in cilia formation and/or maintenance. {ECO:0000269|PubMed:21289087}.	sp|O08848|RO60_MOUSE	sp|O08848|RO60_MOUSE 60 kDa SS-A/Ro ribonucleoprotein OS=Mus musculus OX=10090 GN=RO60 PE=1 SV=1	1	4	4	4	10.6	60.123		54892	178230	116561	377200	72661	109870	186577	0.624734	0.632773
O08908	Phosphatidylinositol 3-kinase regulatory subunit beta	Pik3r2	FUNCTION: Regulatory subunit of phosphoinositide-3-kinase (PI3K), a kinase that phosphorylates PtdIns(4,5)P2 (Phosphatidylinositol 4,5-bisphosphate) to generate phosphatidylinositol 3,4,5-trisphosphate (PIP3). PIP3 plays a key role by recruiting PH domain-containing proteins to the membrane, including AKT1 and PDPK1, activating signaling cascades involved in cell growth, survival, proliferation, …	sp|O08908|P85B_MOUSE	sp|O08908|P85B_MOUSE Phosphatidylinositol 3-kinase regulatory subunit beta OS=Mus musculus OX=10090 GN=Pik3r2 PE=1 SV=2	1	6	6	6	9.7	81.265	58588	58545	49886	55673	72411	65747	60273	66143.7	0.841698	0.0827593
O08914	Fatty-acid amide hydrolase 1	Faah	FUNCTION: Catalyzes the hydrolysis of endogenous amidated lipids like the endocannabinoid anandamide (N-(5Z,8Z,11Z,14Z-eicosatetraenoyl)-ethanolamine), as well as other fatty amides such as the taurine-conjugated fatty acids (a structural class of central nervous system (CNS) metabolites), to their corresponding fatty acids, thereby regulating the signaling functions of these molecules (PubMed:15…	sp|O08914|FAAH1_MOUSE	sp|O08914|FAAH1_MOUSE Fatty-acid amide hydrolase 1 OS=Mus musculus OX=10090 GN=Faah PE=1 SV=1	1	10	10	10	23.5	63.221	1574300	259160	704580	846013	1619200	270330	936190	941907	0.898192	0.869688
O08915	AH receptor-interacting protein	Aip	FUNCTION: May play a positive role in AHR-mediated (aromatic hydrocarbon receptor) signaling, possibly by influencing its receptivity for ligand and/or its nuclear targeting.	sp|O08915|AIP_MOUSE	sp|O08915|AIP_MOUSE AH receptor-interacting protein OS=Mus musculus OX=10090 GN=Aip PE=1 SV=1	1	7	7	7	30.3	37.605	346660	345440	371440	354513	346260	414390	312840	357830	0.990731	0.920097
O08917	Flotillin-1	Flot1	FUNCTION: May act as a scaffolding protein within caveolar membranes, functionally participating in formation of caveolae or caveolae-like vesicles.	sp|O08917|FLOT1_MOUSE	sp|O08917|FLOT1_MOUSE Flotillin-1 OS=Mus musculus OX=10090 GN=Flot1 PE=1 SV=1	1	18	18	18	52.8	47.513	3029500	3432800	2717300	3.05987e+06	3204300	3355100	2672700	3.07737e+06	0.994313	0.955206
O08919	Numb-like protein	Numbl	FUNCTION: Plays a role in the process of neurogenesis. Required throughout embryonic neurogenesis to maintain neural progenitor cells, also called radial glial cells (RGCs), by allowing their daughter cells to choose progenitor over neuronal cell fate. Not required for the proliferation of neural progenitor cells before the onset of embryonic neurogenesis. Also required postnatally in the subvent…	sp|O08919|NUMBL_MOUSE	sp|O08919|NUMBL_MOUSE Numb-like protein OS=Mus musculus OX=10090 GN=Numbl PE=1 SV=3	1	18	18	16	31	64.13	1143200	1301800	1207900	1.21763e+06	1257100	1347400	1125800	1.24343e+06	0.979251	0.760683
O08967	Cytohesin-3	Cyth3	FUNCTION: Promotes guanine-nucleotide exchange on ARF1. Promotes the activation of ARF factors through replacement of GDP with GTP (PubMed:18042453). Plays a role in the epithelial polarization (PubMed:20080746). {ECO:0000269|PubMed:18042453, ECO:0000269|PubMed:20080746}.	sp|O08967|CYH3_MOUSE	sp|O08967|CYH3_MOUSE Cytohesin-3 OS=Mus musculus OX=10090 GN=Cyth3 PE=1 SV=1	1	6	4	4	19	46.279	39871	49704		44787.5	83363	64355	19040	55586	0.805733	0.693842
O08989	Ras-related protein M-Ras	Mras	FUNCTION: Serves as an important signal transducer for a novel upstream stimuli in controlling cell proliferation. Activates the MAP kinase pathway (By similarity). {ECO:0000250|UniProtKB:O14807}.	sp|O08989|RASM_MOUSE	sp|O08989|RASM_MOUSE Ras-related protein M-Ras OS=Mus musculus OX=10090 GN=Mras PE=1 SV=1	1	7	7	7	37.5	23.901	6243.9	765230		385737	636240	826310	91311	517954	0.744733	0.763342
O08992	Syntenin-1	Sdcbp	FUNCTION: Multifunctional adapter protein involved in diverse array of functions including trafficking of transmembrane proteins, neuro and immunomodulation, exosome biogenesis, and tumorigenesis. Positively regulates TGFB1-mediated SMAD2/3 activation and TGFB1-induced epithelial-to-mesenchymal transition (EMT) and cell migration in various cell types. May increase TGFB1 signaling by enhancing ce…	sp|O08992|SDCB1_MOUSE	sp|O08992|SDCB1_MOUSE Syntenin-1 OS=Mus musculus OX=10090 GN=Sdcbp PE=1 SV=1	1	6	6	6	23.7	32.379	1504100	333180	885490	907590	989720	636790	804550	810353	1.11999	0.796732
O08997	Copper transport protein ATOX1	Atox1	FUNCTION: Binds and deliver cytosolic copper to the copper ATPase proteins. May be important in cellular antioxidant defense (By similarity). {ECO:0000250}.	sp|O08997|ATOX1_MOUSE	sp|O08997|ATOX1_MOUSE Copper transport protein ATOX1 OS=Mus musculus OX=10090 GN=Atox1 PE=1 SV=1	1	4	4	4	73.5	7.3384	388460	48074	844620	427051	603490	150270	710630	488130	0.874872	0.842223
O09012	Peroxisomal targeting signal 1 receptor	Pex5	FUNCTION: Binds to the C-terminal PTS1-type tripeptide peroxisomal targeting signal (SKL-type) and plays an essential role in peroxisomal protein import. {ECO:0000250|UniProtKB:Q920N5}.	sp|O09012|PEX5_MOUSE	sp|O09012|PEX5_MOUSE Peroxisomal targeting signal 1 receptor OS=Mus musculus OX=10090 GN=Pex5 PE=1 SV=2	1	7	7	7	17.1	70.755	153460	189970	147650	163693	114080	254120	93166	153789	1.0644	0.858842
O09044	Synaptosomal-associated protein 23	Snap23	FUNCTION: Essential component of the high affinity receptor for the general membrane fusion machinery and an important regulator of transport vesicle docking and fusion. {ECO:0000250}.	sp|O09044|SNP23_MOUSE	sp|O09044|SNP23_MOUSE Synaptosomal-associated protein 23 OS=Mus musculus OX=10090 GN=Snap23 PE=1 SV=1	1	7	6	6	47.1	23.261	165750	224840	119610	170067	102200	167790	156230	142073	1.19703	0.48646
O09053	Werner syndrome ATP-dependent helicase homolog	Wrn	FUNCTION: Multifunctional enzyme that has both magnesium and ATP-dependent DNA-helicase activity and 3'->5' exonuclease activity towards double-stranded DNA with a 5'-overhang. Has no nuclease activity towards single-stranded DNA or blunt-ended double-stranded DNA. Binds preferentially to DNA substrates containing alternate secondary structures, such as replication forks and Holliday junctions. M…	sp|O09053|WRN_MOUSE	sp|O09053|WRN_MOUSE Werner syndrome ATP-dependent helicase homolog OS=Mus musculus OX=10090 GN=Wrn PE=1 SV=3	1	1	1	1	0.9	157.2	753950	1462900		1108425	934490	1764700	454090	1.05109e+06	1.05454	0.924969
O09061	Proteasome subunit beta type-1	Psmb1	FUNCTION: Component of the 20S core proteasome complex involved in the proteolytic degradation of most intracellular proteins. This complex plays numerous essential roles within the cell by associating with different regulatory particles. Associated with two 19S regulatory particles, forms the 26S proteasome and thus participates in the ATP-dependent degradation of ubiquitinated proteins. The 26S…	sp|O09061|PSB1_MOUSE	sp|O09061|PSB1_MOUSE Proteasome subunit beta type-1 OS=Mus musculus OX=10090 GN=Psmb1 PE=1 SV=1	1	6	6	6	36.2	26.372	1922400	1550200	2466700	1.97977e+06	2040900	1437900	1772400	1750400	1.13104	0.510877
O09106	Histone deacetylase 1	Hdac1	FUNCTION: Responsible for the deacetylation of lysine residues on the N-terminal part of the core histones (H2A, H2B, H3 and H4). Histone deacetylation gives a tag for epigenetic repression and plays an important role in transcriptional regulation, cell cycle progression and developmental events. Histone deacetylases act via the formation of large multiprotein complexes. Deacetylates SP proteins,…	sp|O09106|HDAC1_MOUSE	sp|O09106|HDAC1_MOUSE Histone deacetylase 1 OS=Mus musculus OX=10090 GN=Hdac1 PE=1 SV=1	1	6	3	3	13.7	55.074	100860	19391	110650	76967	200820	72021	51588	108143	0.711715	0.60076
O09111	NADH dehydrogenase [ubiquinone] 1 beta subcomplex subunit 11, mitochondrial	Ndufb11	FUNCTION: Accessory subunit of the mitochondrial membrane respiratory chain NADH dehydrogenase (Complex I), that is believed not to be involved in catalysis. Complex I functions in the transfer of electrons from NADH to the respiratory chain. The immediate electron acceptor for the enzyme is believed to be ubiquinone. {ECO:0000250|UniProtKB:Q9NX14}.	sp|O09111|NDUBB_MOUSE	sp|O09111|NDUBB_MOUSE NADH dehydrogenase [ubiquinone] 1 beta subcomplex subunit 11, mitochondrial OS=Mus musculus OX=10090 GN=Ndufb11 PE=1 SV=2	1	3	3	3	25.8	17.444	287360	148970	551840	329390	291100	215470	623920	376830	0.874108	0.796763
O09114	Prostaglandin-H2 D-isomerase	Ptgds	FUNCTION: Catalyzes the conversion of PGH2 to PGD2, a prostaglandin involved in smooth muscle contraction/relaxation and a potent inhibitor of platelet aggregation. Involved in a variety of CNS functions, such as sedation, NREM sleep and PGE2-induced allodynia, and may have an anti-apoptotic role in oligodendrocytes. Binds small non-substrate lipophilic molecules, including biliverdin, bilirubin,…	sp|O09114|PTGDS_MOUSE	sp|O09114|PTGDS_MOUSE Prostaglandin-H2 D-isomerase OS=Mus musculus OX=10090 GN=Ptgds PE=1 SV=1	1	3	3	3	17.5	21.066	406900	293330	358880	353037	312710	242510	351050	302090	1.16865	0.327884
O09126	Semaphorin-4D	Sema4d	FUNCTION: Cell surface receptor for PLXNB1 and PLXNB2 that plays an important role in cell-cell signaling (By similarity). Regulates GABAergic synapse development (PubMed:23699507, PubMed:29981480). Promotes the development of inhibitory synapses in a PLXNB1-dependent manner (PubMed:23699507, PubMed:29981480). Modulates the complexity and arborization of developing neurites in hippocampal neurons…	sp|O09126|SEM4D_MOUSE	sp|O09126|SEM4D_MOUSE Semaphorin-4D OS=Mus musculus OX=10090 GN=Sema4d PE=1 SV=2	1	8	8	8	13.1	95.639	293780	362140	408190	354703	327060	334070	279070	313400	1.13179	0.332095
O09131	Glutathione S-transferase omega-1	Gsto1	FUNCTION: Exhibits glutathione-dependent thiol transferase and dehydroascorbate reductase activities. Has S-(phenacyl)glutathione reductase activity. Has also glutathione S-transferase activity. Participates in the biotransformation of inorganic arsenic and reduces monomethylarsonic acid (MMA) and dimethylarsonic acid. {ECO:0000250|UniProtKB:P78417}.	sp|O09131|GSTO1_MOUSE;sp|Q8K2Q2|GSTO2_MOUSE	sp|O09131|GSTO1_MOUSE Glutathione S-transferase omega-1 OS=Mus musculus OX=10090 GN=Gsto1 PE=1 SV=2	2	12	12	12	48.8	27.497	788790	798910	769280	785660	724720	1036700	999500	920307	0.853694	0.244477
O09159	Lysosomal alpha-mannosidase	Man2b1	FUNCTION: Necessary for the catabolism of N-linked carbohydrates released during glycoprotein turnover.	sp|O09159|MA2B1_MOUSE	sp|O09159|MA2B1_MOUSE Lysosomal alpha-mannosidase OS=Mus musculus OX=10090 GN=Man2b1 PE=1 SV=4	1	3	3	3	3.9	114.65	36476	14616	34986	28692.7	25492	36065	26181	29246	0.98108	0.947088
O09164	Extracellular superoxide dismutase [Cu-Zn]	Sod3	FUNCTION: Protect the extracellular space from toxic effect of reactive oxygen intermediates by converting superoxide radicals into hydrogen peroxide and oxygen. {ECO:0000250}.	sp|O09164|SODE_MOUSE	sp|O09164|SODE_MOUSE Extracellular superoxide dismutase [Cu-Zn] OS=Mus musculus OX=10090 GN=Sod3 PE=1 SV=1	1	3	3	3	17.5	27.392	34582	68118	35330	46010	29612	14334	49127	31024.3	1.48303	0.372987
O09167	60S ribosomal protein L21	Rpl21	FUNCTION: Component of the large ribosomal subunit. {ECO:0000250|UniProtKB:P46778}.	sp|O09167|RL21_MOUSE	sp|O09167|RL21_MOUSE 60S ribosomal protein L21 OS=Mus musculus OX=10090 GN=Rpl21 PE=1 SV=3	1	4	4	4	30	18.562	173670	269640	293750	245687	343800	272800	315480	310693	0.790769	0.197286
O09172	Glutamate--cysteine ligase regulatory subunit	Gclm		sp|O09172|GSH0_MOUSE	sp|O09172|GSH0_MOUSE Glutamate--cysteine ligase regulatory subunit OS=Mus musculus OX=10090 GN=Gclm PE=1 SV=1	1	5	5	5	23.4	30.534	64164	21128	92139	59143.7	107200	85607	340790	177866	0.332519	0.23167
O09174	Alpha-methylacyl-CoA racemase	Amacr	FUNCTION: Catalyzes the interconversion of (R)- and (S)-stereoisomers of alpha-methyl-branched-chain fatty acyl-CoA esters (By similarity). Acts only on coenzyme A thioesters, not on free fatty acids, and accepts as substrates a wide range of alpha-methylacyl-CoAs, including pristanoyl-CoA, trihydroxycoprostanoyl-CoA (an intermediate in bile acid synthesis), and arylpropionic acids like the anti-…	sp|O09174|AMACR_MOUSE	sp|O09174|AMACR_MOUSE Alpha-methylacyl-CoA racemase OS=Mus musculus OX=10090 GN=Amacr PE=1 SV=4	1	3	3	3	11.5	41.704		232060	27324	129692	70892	4103.7	21747	32247.6	4.02176	0.312979
O35066	Kinesin-like protein KIF3C	Kif3c	FUNCTION: Microtubule-based anterograde translocator for membranous organelles. {ECO:0000250}.	sp|O35066|KIF3C_MOUSE	sp|O35066|KIF3C_MOUSE Kinesin-like protein KIF3C OS=Mus musculus OX=10090 GN=Kif3c PE=1 SV=3	1	9	6	6	13.3	89.972	15171	65669	41320	40720	26870	81600	25925	44798.3	0.908962	0.870536
O35075	Vacuolar protein sorting-associated protein 26C	Vps26c	FUNCTION: Acts as component of the retriever complex. The retriever complex is a heterotrimeric complex related to retromer cargo-selective complex (CSC) and essential for retromer-independent retrieval and recycling of numerous cargos such as integrin alpha-5/beta-1 (ITGA5:ITGB1). The recruitment of the retriever complex to the endosomal membrane involves CCC and WASH complexes. In the endosomes…	sp|O35075|VP26C_MOUSE	sp|O35075|VP26C_MOUSE Vacuolar protein sorting-associated protein 26C OS=Mus musculus OX=10090 GN=Vps26c PE=1 SV=1	1	6	6	6	28.6	32.97	141880	108610	164460	138317	158300	11286	111720	93768.7	1.47508	0.390563
O35089	Protein cornichon homolog 2	Cnih2	FUNCTION: Regulates the trafficking and gating properties of AMPA-selective glutamate receptors (AMPARs). Promotes their targeting to the cell membrane and synapses and modulates their gating properties by regulating their rates of activation, deactivation and desensitization. Blocks CACNG8-mediated resensitization of AMPA receptors. {ECO:0000269|PubMed:20805473, ECO:0000269|PubMed:21172611}.	sp|O35089|CNIH2_MOUSE	sp|O35089|CNIH2_MOUSE Protein cornichon homolog 2 OS=Mus musculus OX=10090 GN=Cnih2 PE=1 SV=2	1	2	2	2	8.8	18.931	703100	6026	879910	529679	573830	24274	817020	471708	1.1229	0.878255
O35098	Dihydropyrimidinase-related protein 4	Dpysl4	FUNCTION: Necessary for signaling by class 3 semaphorins and subsequent remodeling of the cytoskeleton. Plays a role in axon guidance, neuronal growth cone collapse and cell migration (By similarity). {ECO:0000250}.	sp|O35098|DPYL4_MOUSE	sp|O35098|DPYL4_MOUSE Dihydropyrimidinase-related protein 4 OS=Mus musculus OX=10090 GN=Dpysl4 PE=1 SV=1	1	17	16	16	42.5	61.961	3309400	1893800	3675800	2.95967e+06	3375900	1122000	2770700	2.42287e+06	1.22156	0.568627
O35099	Mitogen-activated protein kinase kinase kinase 5	Map3k5	FUNCTION: Serine/threonine kinase which acts as an essential component of the MAP kinase signal transduction pathway. Plays an important role in the cascades of cellular responses evoked by changes in the environment. Mediates signaling for determination of cell fate such as differentiation and survival. Plays a crucial role in the apoptosis signal transduction pathway through mitochondria-depend…	sp|O35099|M3K5_MOUSE	sp|O35099|M3K5_MOUSE Mitogen-activated protein kinase kinase kinase 5 OS=Mus musculus OX=10090 GN=Map3k5 PE=1 SV=3	1	5	5	5	4.9	154.51	14793		61123	37958	54016	15890	33675	34527	1.09937	0.887827
O35114	Lysosome membrane protein 2	Scarb2	FUNCTION: Acts as a lysosomal receptor for glucosylceramidase (GBA) targeting. {ECO:0000269|PubMed:18022370, ECO:0000269|PubMed:24162852}.	sp|O35114|SCRB2_MOUSE	sp|O35114|SCRB2_MOUSE Lysosome membrane protein 2 OS=Mus musculus OX=10090 GN=Scarb2 PE=1 SV=3	1	3	3	3	6.9	54.043	77770	108480	49586	78612	61904	93122	27704	60910	1.29063	0.524511
O35127	Protein C10	Grcc10	FUNCTION: In brain, may be required for corpus callosum development. {ECO:0000250}.	sp|O35127|C10_MOUSE	sp|O35127|C10_MOUSE Protein C10 OS=Mus musculus OX=10090 GN=Grcc10 PE=1 SV=1	1	4	4	4	53.2	13.194	341530	683220	281540	435430	479150	763370	346550	529690	0.822047	0.619502
O35129	Prohibitin-2	Phb2	FUNCTION: Acts as a mediator of transcriptional repression by nuclear hormone receptors via recruitment of histone deacetylases (PubMed:12878603, PubMed:15140878). Functions as an estrogen receptor (ER)-selective coregulator that potentiates the inhibitory activities of antiestrogens and represses the activity of estrogens (PubMed:12878603, PubMed:15140878). Competes with NCOA1 for modulation of …	sp|O35129|PHB2_MOUSE	sp|O35129|PHB2_MOUSE Prohibitin-2 OS=Mus musculus OX=10090 GN=Phb2 PE=1 SV=1	1	15	15	15	51.8	33.296	4071600	4902200	4322900	4.43223e+06	3957200	3702100	3623800	3.76103e+06	1.17846	0.0649476
O35136	Neural cell adhesion molecule 2	Ncam2	FUNCTION: May play important roles in selective fasciculation and zone-to-zone projection of the primary olfactory axons.	sp|O35136|NCAM2_MOUSE	sp|O35136|NCAM2_MOUSE Neural cell adhesion molecule 2 OS=Mus musculus OX=10090 GN=Ncam2 PE=1 SV=1	1	15	15	15	21.9	93.203	735690	624880	1518100	959557	1318600	853050	1230400	1.13402e+06	0.846157	0.609492
O35143	ATPase inhibitor, mitochondrial	Atp5if1	FUNCTION: Endogenous F(1)F(o)-ATPase inhibitor limiting ATP depletion when the mitochondrial membrane potential falls below a threshold and the F(1)F(o)-ATP synthase starts hydrolyzing ATP to pump protons out of the mitochondrial matrix. Required to avoid the consumption of cellular ATP when the F(1)F(o)-ATP synthase enzyme acts as an ATP hydrolase (By similarity). Indirectly acts as a regulator …	sp|O35143|ATIF1_MOUSE	sp|O35143|ATIF1_MOUSE ATPase inhibitor, mitochondrial OS=Mus musculus OX=10090 GN=Atp5if1 PE=1 SV=2	1	1	1	1	8.5	12.159	405290	404520	250960	353590	225520	438110	390850	351493	1.00597	0.980915
O35144	Telomeric repeat-binding factor 2	Terf2	FUNCTION: Binds the telomeric double-stranded 5'-TTAGGG-3' repeat and plays a central role in telomere maintenance and protection against end-to-end fusion of chromosomes. In addition to its telomeric DNA-binding role, required to recruit a number of factors and enzymes required for telomere protection, including the shelterin complex, TERF2IP/RAP1 and DCLRE1B/Apollo. Component of the shelterin c…	sp|O35144|TERF2_MOUSE	sp|O35144|TERF2_MOUSE Telomeric repeat-binding factor 2 OS=Mus musculus OX=10090 GN=Terf2 PE=1 SV=3	1	3	3	2	7.2	60.263	179310		210610	194960	178200		349920	264060	0.738317	0.511493
O35166	Golgi SNAP receptor complex member 2	Gosr2	FUNCTION: Involved in transport of proteins from the cis/medial-Golgi to the trans-Golgi network. {ECO:0000250|UniProtKB:O35165}.	sp|O35166|GOSR2_MOUSE	sp|O35166|GOSR2_MOUSE Golgi SNAP receptor complex member 2 OS=Mus musculus OX=10090 GN=Gosr2 PE=1 SV=2	1	2	2	2	10.4	24.725	19194	16847	25665	20568.7	37318	19149	26289	27585.3	0.745638	0.300536
O35188	Fractalkine	Cx3cl1	FUNCTION: Acts as a ligand for both CX3CR1 and integrins. Binds to CX3CR1 and to integrins ITGAV:ITGB3 and ITGA4:ITGB1. Can activate integrins in both a CX3CR1-dependent and CX3CR1-independent manner. In the presence of CX3CR1, activates integrins by binding to the classical ligand-binding site (site 1) in integrins. In the absence of CX3CR1, binds to a second site (site 2) in integrins which is …	sp|O35188|X3CL1_MOUSE	sp|O35188|X3CL1_MOUSE Fractalkine OS=Mus musculus OX=10090 GN=Cx3cl1 PE=1 SV=3	1	4	4	4	12.7	42.098	157620	178660	133690	156657	231990	177630	97923	169181	0.925971	0.775464
O35215	D-dopachrome decarboxylase	Ddt	FUNCTION: Tautomerization of D-dopachrome with decarboxylation to give 5,6-dihydroxyindole (DHI). {ECO:0000250}.	sp|O35215|DOPD_MOUSE	sp|O35215|DOPD_MOUSE D-dopachrome decarboxylase OS=Mus musculus OX=10090 GN=Ddt PE=1 SV=3	1	8	8	8	83.1	13.077	2456500	2434700	1778500	2.22323e+06	2331600	2418000	1984300	2.24463e+06	0.990466	0.938106
O35226	26S proteasome non-ATPase regulatory subunit 4	Psmd4	FUNCTION: Component of the 26S proteasome, a multiprotein complex involved in the ATP-dependent degradation of ubiquitinated proteins. This complex plays a key role in the maintenance of protein homeostasis by removing misfolded or damaged proteins, which could impair cellular functions, and by removing proteins whose functions are no longer required. Therefore, the proteasome participates in num…	sp|O35226|PSMD4_MOUSE	sp|O35226|PSMD4_MOUSE 26S proteasome non-ATPase regulatory subunit 4 OS=Mus musculus OX=10090 GN=Psmd4 PE=1 SV=1	1	10	10	10	32.4	40.703	745460	906590	675700	775917	564530	1024800	597420	728917	1.06448	0.787726
O35239	Tyrosine-protein phosphatase non-receptor type 9	Ptpn9	FUNCTION: Protein-tyrosine phosphatase that could participate in the transfer of hydrophobic ligands or in functions of the Golgi apparatus. {ECO:0000250}.	sp|O35239|PTN9_MOUSE	sp|O35239|PTN9_MOUSE Tyrosine-protein phosphatase non-receptor type 9 OS=Mus musculus OX=10090 GN=Ptpn9 PE=1 SV=2	1	9	9	9	21.4	67.969	516270	660070	402970	526437	407690	687730	369510	488310	1.07808	0.77538
O35250	Exocyst complex component 7	Exoc7	FUNCTION: Component of the exocyst complex involved in the docking of exocytic vesicles with fusion sites on the plasma membrane. In adipocytes, plays a crucial role in targeting SLC2A4 vesicle to the plasma membrane in response to insulin, perhaps directing the vesicle to the precise site of fusion. {ECO:0000269|PubMed:12687004}.	sp|O35250|EXOC7_MOUSE	sp|O35250|EXOC7_MOUSE Exocyst complex component 7 OS=Mus musculus OX=10090 GN=Exoc7 PE=1 SV=2	1	20	20	20	34.3	79.959	1069400	1480200	894410	1.148e+06	509630	866180	813350	729720	1.57321	0.112292
O35286	Pre-mRNA-splicing factor ATP-dependent RNA helicase DHX15	Dhx15	FUNCTION: Pre-mRNA processing factor involved in disassembly of spliceosomes after the release of mature mRNA. In cooperation with TFIP11 seem to be involved in the transition of the U2, U5 and U6 snRNP-containing IL complex to the snRNP-free IS complex leading to efficient debranching and turnover of excised introns (By similarity). {ECO:0000250}.	sp|O35286|DHX15_MOUSE;sp|A2A4P0|DHX8_MOUSE	sp|O35286|DHX15_MOUSE Pre-mRNA-splicing factor ATP-dependent RNA helicase DHX15 OS=Mus musculus OX=10090 GN=Dhx15 PE=1 SV=2	2	15	15	15	22.5	91.006	980970	1169300	1000400	1.05022e+06	937000	1247000	790170	991390	1.05934	0.710058
O35295	Transcriptional activator protein Pur-beta	Purb	FUNCTION: Has capacity to bind repeated elements in single-stranded DNA such as the purine-rich single strand of the PUR element located upstream of the MYC gene. Participates in transcriptional and translational regulation of alpha-MHC expression in cardiac myocytes by binding to the purine-rich negative regulatory (PNR) element. Modulates constitutive liver galectin-3 gene transcription by bind…	sp|O35295|PURB_MOUSE	sp|O35295|PURB_MOUSE Transcriptional activator protein Pur-beta OS=Mus musculus OX=10090 GN=Purb PE=1 SV=3	1	7	7	6	28.7	33.901	3414400	3867000	3183600	3.48833e+06	2951300	3399800	2502200	2951100	1.18205	0.176534
O35316	Sodium- and chloride-dependent taurine transporter	Slc6a6	FUNCTION: Sodium-dependent taurine and beta-alanine transporter. Chloride ions are necessary for optimal uptake. {ECO:0000269|PubMed:1465453, ECO:0000269|PubMed:22896705}.	sp|O35316|SC6A6_MOUSE	sp|O35316|SC6A6_MOUSE Sodium- and chloride-dependent taurine transporter OS=Mus musculus OX=10090 GN=Slc6a6 PE=1 SV=2	1	3	2	2	5.3	69.855	13507	4610.4	3379.9	7165.77	26028	21415	5884.8	17775.9	0.403116	0.19777
O35326	Serine/arginine-rich splicing factor 5	Srsf5	FUNCTION: May be required for progression through G1 and entry into S phase of cell growth. May play a regulatory role in pre-mRNA splicing. Autoregulates its own expression. Plays a role in constitutive splicing and can modulate the selection of alternative splice sites (By similarity). {ECO:0000250}.	sp|O35326|SRSF5_MOUSE	sp|O35326|SRSF5_MOUSE Serine/arginine-rich splicing factor 5 OS=Mus musculus OX=10090 GN=Srsf5 PE=1 SV=2	1	3	2	2	11.5	30.891	60625	57672	52121	56806	27053	50712	57956	45240.3	1.25565	0.297225
O35343	Importin subunit alpha-3	Kpna4	FUNCTION: Functions in nuclear protein import as an adapter protein for nuclear receptor KPNB1. Binds specifically and directly to substrates containing either a simple or bipartite NLS motif. Docking of the importin/substrate complex to the nuclear pore complex (NPC) is mediated by KPNB1 through binding to nucleoporin FxFG repeats and the complex is subsequently translocated through the pore by …	sp|O35343|IMA3_MOUSE	sp|O35343|IMA3_MOUSE Importin subunit alpha-3 OS=Mus musculus OX=10090 GN=Kpna4 PE=1 SV=1	1	3	2	2	7.9	57.922	298940	377630	295790	324120	268270	283890	205960	252707	1.28259	0.116983
O35344	Importin subunit alpha-4	Kpna3	FUNCTION: Functions in nuclear protein import as an adapter protein for nuclear receptor KPNB1. Binds specifically and directly to substrates containing either a simple or bipartite NLS motif. Docking of the importin/substrate complex to the nuclear pore complex (NPC) is mediated by KPNB1 through binding to nucleoporin FxFG repeats and the complex is subsequently translocated through the pore by …	sp|O35344|IMA4_MOUSE	sp|O35344|IMA4_MOUSE Importin subunit alpha-4 OS=Mus musculus OX=10090 GN=Kpna3 PE=1 SV=1	1	6	6	5	14	57.772	792070	693030	788440	757847	763880	719300	608830	697337	1.08677	0.343367
O35345	Importin subunit alpha-7	Kpna6	FUNCTION: Functions in nuclear protein import as an adapter protein for nuclear receptor KPNB1. Binds specifically and directly to substrates containing either a simple or bipartite NLS motif. Docking of the importin/substrate complex to the nuclear pore complex (NPC) is mediated by KPNB1 through binding to nucleoporin FxFG repeats and the complex is subsequently translocated through the pore by …	sp|O35345|IMA7_MOUSE	sp|O35345|IMA7_MOUSE Importin subunit alpha-7 OS=Mus musculus OX=10090 GN=Kpna6 PE=1 SV=2	1	7	3	3	18.5	59.964	6652.1	204180	201550	137461	273060	283690	251440	269397	0.510254	0.116621
O35350	Calpain-1 catalytic subunit	Capn1	FUNCTION: Calcium-regulated non-lysosomal thiol-protease which catalyzes limited proteolysis of substrates involved in cytoskeletal remodeling and signal transduction. {ECO:0000250|UniProtKB:P07384}.	sp|O35350|CAN1_MOUSE	sp|O35350|CAN1_MOUSE Calpain-1 catalytic subunit OS=Mus musculus OX=10090 GN=Capn1 PE=1 SV=1	1	14	14	14	24.1	82.105	288960	195250	344880	276363	392050	92814	237480	240781	1.14778	0.731805
O35381	Acidic leucine-rich nuclear phosphoprotein 32 family member A	Anp32a	FUNCTION: Implicated in a number of cellular processes, including proliferation, differentiation, caspase-dependent and caspase-independent apoptosis, suppression of transformation (tumor suppressor), inhibition of protein phosphatase 2A, regulation of mRNA trafficking and stability in association with ELAVL1, and inhibition of acetyltransferases as part of the INHAT (inhibitor of histone acetylt…	sp|O35381|AN32A_MOUSE;sp|Q64G17|AN32C_MOUSE	sp|O35381|AN32A_MOUSE Acidic leucine-rich nuclear phosphoprotein 32 family member A OS=Mus musculus OX=10090 GN=Anp32a PE=1 SV=1	2	10	10	8	30.8	28.537	1718400	1566100	1894900	1.72647e+06	1747200	1637400	2020800	1801800	0.95819	0.638402
O35382	Exocyst complex component 4	Exoc4	FUNCTION: Component of the exocyst complex involved in the docking of exocytic vesicles with fusion sites on the plasma membrane.	sp|O35382|EXOC4_MOUSE	sp|O35382|EXOC4_MOUSE Exocyst complex component 4 OS=Mus musculus OX=10090 GN=Exoc4 PE=1 SV=2	1	11	11	11	15.7	110.54	1267500	1338500	1165600	1257200	1106700	1119000	961060	1.06225e+06	1.18352	0.0523142
O35387	HCLS1-associated protein X-1	Hax1	FUNCTION: Recruits the Arp2/3 complex to the cell cortex and regulates reorganization of the cortical actin cytoskeleton via its interaction with KCNC3 and the Arp2/3 complex. Slows down the rate of inactivation of KCNC3 channels. Promotes GNA13-mediated cell migration. Involved in the clathrin-mediated endocytosis pathway. May be involved in internalization of ABC transporters such as ABCB11. Ma…	sp|O35387|HAX1_MOUSE	sp|O35387|HAX1_MOUSE HCLS1-associated protein X-1 OS=Mus musculus OX=10090 GN=Hax1 PE=1 SV=1	1	1	1	1	5	31.654		9642.1	11399	10520.5	12792	13295	6875.3	10987.4	0.957508	0.875558
O35393	Ephrin-B3	Efnb3	FUNCTION: Cell surface transmembrane ligand for Eph receptors, a family of receptor tyrosine kinases which are crucial for migration, repulsion and adhesion during neuronal, vascular and epithelial development. Binds promiscuously Eph receptors residing on adjacent cells, leading to contact-dependent bidirectional signaling into neighboring cells. The signaling pathway downstream of the receptor …	sp|O35393|EFNB3_MOUSE	sp|O35393|EFNB3_MOUSE Ephrin-B3 OS=Mus musculus OX=10090 GN=Efnb3 PE=1 SV=1	1	3	3	3	11.5	35.884	289090	45223	94498	142937	68217	64230	78706	70384.3	2.03081	0.385691
O35405	5-3 exonuclease PLD3	Pld3	FUNCTION: 5'->3' DNA exonuclease which digests single-stranded DNA (ssDNA) (PubMed:30111894). Regulates inflammatory cytokine responses via the degradation of nucleic acids, by reducing the concentration of ssDNA able to stimulate TLR9, a nucleotide-sensing receptor in collaboration with PLD4 (PubMed:30111894). May be important in myotube formation. Plays a role in lysosomal homeostasis. Involved…	sp|O35405|PLD3_MOUSE	sp|O35405|PLD3_MOUSE 5-3 exonuclease PLD3 OS=Mus musculus OX=10090 GN=Pld3 PE=1 SV=1	1	7	7	7	15.6	54.388	180920	137660	21967	113516	90196	1703500	186180	659959	0.172004	0.356441
O35409	Glutamate carboxypeptidase 2	Folh1	FUNCTION: Has both folate hydrolase and N-acetylated-alpha-linked-acidic dipeptidase (NAALADase) activity. Has a preference for tri-alpha-glutamate peptides (By similarity). In the intestine, required for the uptake of folate. In the brain, modulates excitatory neurotransmission through the hydrolysis of the neuropeptide, N-aceylaspartylglutamate (NAAG), thereby releasing glutamate. {ECO:0000250}…	sp|O35409|FOLH1_MOUSE	sp|O35409|FOLH1_MOUSE Glutamate carboxypeptidase 2 OS=Mus musculus OX=10090 GN=Folh1 PE=1 SV=2	1	7	7	7	11.3	84.573	175130	181550	328490	228390	118440	118830	94535	110602	2.06498	0.0809487
O35435	Dihydroorotate dehydrogenase (quinone), mitochondrial	Dhodh	FUNCTION: Catalyzes the conversion of dihydroorotate to orotate with quinone as electron acceptor.	sp|O35435|PYRD_MOUSE	sp|O35435|PYRD_MOUSE Dihydroorotate dehydrogenase (quinone), mitochondrial OS=Mus musculus OX=10090 GN=Dhodh PE=1 SV=2	1	10	10	10	30.6	42.699	681370	751470	829490	754110	697170	898760	515620	703850	1.07141	0.693607
O35449	Proline-rich transmembrane protein 1	Prrt1		sp|O35449|PRRT1_MOUSE	sp|O35449|PRRT1_MOUSE Proline-rich transmembrane protein 1 OS=Mus musculus OX=10090 GN=Prrt1 PE=1 SV=1	1	2	2	2	8.5	31.389	913650	1167500	1073200	1051450	944020	1690300	864310	1166210	0.901596	0.696114
O35454	Chloride transport protein 6	Clcn6	FUNCTION: Chloride transport protein, initially identified as voltage-gated chloride channel. The presence of the conserved gating glutamate residues suggests that is functions as antiporter. {ECO:0000269|PubMed:16950870}.	sp|O35454|CLCN6_MOUSE	sp|O35454|CLCN6_MOUSE Chloride transport protein 6 OS=Mus musculus OX=10090 GN=Clcn6 PE=1 SV=1	1	5	5	5	6.9	96.979	110520	148490	97591	118867	30777	163720	76285	90260.7	1.31693	0.532197
O35459	Delta(3,5)-Delta(2,4)-dienoyl-CoA isomerase, mitochondrial	Ech1	FUNCTION: Isomerization of 3-trans,5-cis-dienoyl-CoA to 2-trans,4-trans-dienoyl-CoA. {ECO:0000250|UniProtKB:Q62651}.	sp|O35459|ECH1_MOUSE	sp|O35459|ECH1_MOUSE Delta(3,5)-Delta(2,4)-dienoyl-CoA isomerase, mitochondrial OS=Mus musculus OX=10090 GN=Ech1 PE=1 SV=1	1	5	5	5	21.7	36.118	86361	621830	139090	282427	316530	313170	144060	257920	1.09502	0.89808
O35465	Peptidyl-prolyl cis-trans isomerase FKBP8	Fkbp8	FUNCTION: Constitutively inactive PPiase, which becomes active when bound to calmodulin and calcium. Seems to act as a chaperone for BCL2, targets it to the mitochondria and modulates its phosphorylation state. The BCL2/FKBP8/calmodulin/calcium complex probably interferes with the binding of BCL2 to its targets. The active form of FKBP8 may therefore play a role in the regulation of apoptosis (By…	sp|O35465|FKBP8_MOUSE	sp|O35465|FKBP8_MOUSE Peptidyl-prolyl cis-trans isomerase FKBP8 OS=Mus musculus OX=10090 GN=Fkbp8 PE=1 SV=2	1	9	9	9	29.1	43.528	858970	968750	814130	880617	776130	1078600	928860	927863	0.94908	0.657022
O35474	EGF-like repeat and discoidin I-like domain-containing protein 3	Edil3	FUNCTION: Promotes adhesion of endothelial cells through interaction with the alpha-v/beta-3 integrin receptor. Inhibits formation of vascular-like structures. May be involved in regulation of vascular morphogenesis of remodeling in embryonic development.	sp|O35474|EDIL3_MOUSE	sp|O35474|EDIL3_MOUSE EGF-like repeat and discoidin I-like domain-containing protein 3 OS=Mus musculus OX=10090 GN=Edil3 PE=1 SV=2	1	3	3	3	8.3	53.711	110730	64164	116960	97284.7	65754	17899	72078	51910.3	1.87409	0.130162
O35495	Cyclin-dependent kinase 14	Cdk14	FUNCTION: Serine/threonine-protein kinase involved in the control of the eukaryotic cell cycle, whose activity is controlled by an associated cyclin. Acts as a cell-cycle regulator of Wnt signaling pathway during G2/M phase by mediating the phosphorylation of LRP6 at 'Ser-1490', leading to the activation of the Wnt signaling pathway. Acts as a regulator of cell cycle progression and cell prolifer…	sp|O35495|CDK14_MOUSE	sp|O35495|CDK14_MOUSE Cyclin-dependent kinase 14 OS=Mus musculus OX=10090 GN=Cdk14 PE=1 SV=2	1	10	9	9	24.3	52.995	473470	646500	509460	543143	432330	528650	353950	438310	1.23918	0.224393
O35526	Syntaxin-1A	Stx1a	FUNCTION: Plays an essential role in hormone and neurotransmitter calcium-dependent exocytosis and endocytosis (PubMed:17502420, PubMed:28596237, PubMed:28031464). Part of the SNARE (Soluble NSF Attachment Receptor) complex composed of SNAP25, STX1A and VAMP2 which mediates the fusion of synaptic vesicles with the presynaptic plasma membrane. STX1A and SNAP25 are localized on the plasma membrane …	sp|O35526|STX1A_MOUSE	sp|O35526|STX1A_MOUSE Syntaxin-1A OS=Mus musculus OX=10090 GN=Stx1a PE=1 SV=3	1	15	13	13	52.8	33.054	3229500	2444400	3999200	3.22437e+06	4606700	3796500	3819700	4074300	0.791392	0.178733
O35551	Rab GTPase-binding effector protein 1	Rabep1	FUNCTION: Rab effector protein acting as linker between gamma-adaptin, RAB4A and RAB5A. Involved in endocytic membrane fusion and membrane trafficking of recycling endosomes. Involved in KCNH1 channels trafficking to and from the cell membrane. Stimulates RABGEF1 mediated nucleotide exchange on RAB5A. Mediates the traffic of PKD1:PKD2 complex from the endoplasmic reticulum through the Golgi to th…	sp|O35551|RABE1_MOUSE	sp|O35551|RABE1_MOUSE Rab GTPase-binding effector protein 1 OS=Mus musculus OX=10090 GN=Rabep1 PE=1 SV=2	1	19	19	19	28	99.523	1078900	1241700	892160	1070920	760930	1074400	836850	890727	1.2023	0.262387
O35566	CD151 antigen	Cd151	FUNCTION: Essential for the proper assembly of the glomerular and tubular basement membranes in kidney. {ECO:0000250|UniProtKB:P48509}.	sp|O35566|CD151_MOUSE	sp|O35566|CD151_MOUSE CD151 antigen OS=Mus musculus OX=10090 GN=Cd151 PE=1 SV=2	1	2	2	2	9.1	28.246	16797	59883	108100	61593.3	112100	62288	51175	75187.7	0.819195	0.695887
O35593	26S proteasome non-ATPase regulatory subunit 14	Psmd14	FUNCTION: Component of the 26S proteasome, a multiprotein complex involved in the ATP-dependent degradation of ubiquitinated proteins. This complex plays a key role in the maintenance of protein homeostasis by removing misfolded or damaged proteins, which could impair cellular functions, and by removing proteins whose functions are no longer required. Therefore, the proteasome participates in num…	sp|O35593|PSDE_MOUSE	sp|O35593|PSDE_MOUSE 26S proteasome non-ATPase regulatory subunit 14 OS=Mus musculus OX=10090 GN=Psmd14 PE=1 SV=2	1	3	3	3	20.3	34.577	244240	192070	89573	175294	151690	425330	40083	205701	0.85218	0.817106
O35594	Intraflagellar transport protein 81 homolog	Ift81	FUNCTION: Component of the intraflagellar transport (IFT) complex B: together with IFT74, forms a tubulin-binding module that specifically mediates transport of tubulin within the cilium. Binds tubulin via its CH (calponin-homology)-like region. Required for ciliogenesis. Required for proper regulation of SHH signaling. {ECO:0000250|UniProtKB:Q8WYA0}.; FUNCTION: [Isoform CDV-1]: May be involved i…	sp|O35594|IFT81_MOUSE	sp|O35594|IFT81_MOUSE Intraflagellar transport protein 81 homolog OS=Mus musculus OX=10090 GN=Ift81 PE=1 SV=4	1	3	3	3	5	79.284	110530	91179	31215	77641.3	46823	98362	76785	73990	1.04935	0.903114
O35598	Disintegrin and metalloproteinase domain-containing protein 10	Adam10	FUNCTION: Cleaves the membrane-bound precursor of TNF-alpha to its mature soluble form. Responsible for the proteolytical release of soluble JAM3 from endothelial cells surface (By similarity). Responsible for the proteolytic release of several other cell-surface proteins, including heparin-binding epidermal growth-like factor, ephrin-A2, CD44, CDH2 and for constitutive and regulated alpha-secret…	sp|O35598|ADA10_MOUSE	sp|O35598|ADA10_MOUSE Disintegrin and metalloproteinase domain-containing protein 10 OS=Mus musculus OX=10090 GN=Adam10 PE=1 SV=2	1	8	8	8	15.2	83.967	355360	340930	327030	341107	383420	253020	222150	286197	1.19186	0.334581
O35607	Bone morphogenetic protein receptor type-2	Bmpr2	FUNCTION: On ligand binding, forms a receptor complex consisting of two type II and two type I transmembrane serine/threonine kinases. Type II receptors phosphorylate and activate type I receptors which autophosphorylate, then bind and activate SMAD transcriptional regulators. Binds to BMP7, BMP2 and, less efficiently, BMP4. Binding is weak but enhanced by the presence of type I receptors for BMP…	sp|O35607|BMPR2_MOUSE	sp|O35607|BMPR2_MOUSE Bone morphogenetic protein receptor type-2 OS=Mus musculus OX=10090 GN=Bmpr2 PE=1 SV=1	1	7	7	7	9.5	115.02	25083	77926	60399	54469.3	42461	175990	39698	86049.7	0.632999	0.543213
O35609	Secretory carrier-associated membrane protein 3	Scamp3	FUNCTION: Functions in post-Golgi recycling pathways. Acts as a recycling carrier to the cell surface.	sp|O35609|SCAM3_MOUSE	sp|O35609|SCAM3_MOUSE Secretory carrier-associated membrane protein 3 OS=Mus musculus OX=10090 GN=Scamp3 PE=1 SV=3	1	7	7	7	33	38.458	1262400	1235300	1048200	1.18197e+06	596890	1168900	1091600	952463	1.24096	0.29671
O35621	Phosphomannomutase 1	Pmm1	FUNCTION: Involved in the synthesis of the GDP-mannose and dolichol-phosphate-mannose required for a number of critical mannosyl transfer reactions. In addition, may be responsible for the degradation of glucose-1,6-bisphosphate in ischemic brain. {ECO:0000269|PubMed:18927083}.	sp|O35621|PMM1_MOUSE	sp|O35621|PMM1_MOUSE Phosphomannomutase 1 OS=Mus musculus OX=10090 GN=Pmm1 PE=1 SV=1	1	8	8	7	37.8	29.774	1179300	1123700	773510	1.0255e+06	855150	1527200	708380	1.03024e+06	0.995399	0.987406
O35633	Vesicular inhibitory amino acid transporter	Slc32a1	FUNCTION: Involved in the uptake of GABA and glycine into the synaptic vesicles. {ECO:0000250|UniProtKB:O35458, ECO:0000269|PubMed:9395291}.	sp|O35633|VIAAT_MOUSE	sp|O35633|VIAAT_MOUSE Vesicular inhibitory amino acid transporter OS=Mus musculus OX=10090 GN=Slc32a1 PE=1 SV=3	1	10	10	10	23.2	57.38	1209900	1324500	1289900	1.27477e+06	1040300	1533700	949460	1.17449e+06	1.08538	0.615932
O35639	Annexin A3	Anxa3	FUNCTION: Inhibitor of phospholipase A2, also possesses anti-coagulant properties.	sp|O35639|ANXA3_MOUSE	sp|O35639|ANXA3_MOUSE Annexin A3 OS=Mus musculus OX=10090 GN=Anxa3 PE=1 SV=4	1	9	9	9	31.6	36.384	332960	488610	316920	379497	260200	404870	290090	318387	1.19194	0.433751
O35643	AP-1 complex subunit beta-1	Ap1b1	FUNCTION: Subunit of clathrin-associated adaptor protein complex 1 that plays a role in protein sorting in the late-Golgi/trans-Golgi network (TGN) and/or endosomes. The AP complexes mediate both the recruitment of clathrin to membranes and the recognition of sorting signals within the cytosolic tails of transmembrane cargo molecules.	sp|O35643|AP1B1_MOUSE	sp|O35643|AP1B1_MOUSE AP-1 complex subunit beta-1 OS=Mus musculus OX=10090 GN=Ap1b1 PE=1 SV=2	1	37	18	18	44.5	103.93	1568500	2109100	1481700	1.71977e+06	1807900	1722300	2521400	2017200	0.852551	0.405854
O35658	Complement component 1 Q subcomponent-binding protein, mitochondrial	C1qbp	FUNCTION: Is believed to be a multifunctional and multicompartmental protein involved in inflammation and infection processes, ribosome biogenesis, protein synthesis in mitochondria, regulation of apoptosis, transcriptional regulation and pre-mRNA splicing. At the cell surface is thought to act as an endothelial receptor for plasma proteins of the complement and kallikrein-kinin cascades. Putativ…	sp|O35658|C1QBP_MOUSE	sp|O35658|C1QBP_MOUSE Complement component 1 Q subcomponent-binding protein, mitochondrial OS=Mus musculus OX=10090 GN=C1qbp PE=1 SV=1	1	4	4	4	15.1	31.013	794980	2493600	560330	1282970	1211100	3402200	761820	1.79171e+06	0.71606	0.643483
O35668	Huntingtin-associated protein 1	Hap1	FUNCTION: Originally identified as neuronal protein that specifically associates with HTT/huntingtin and the binding is enhanced by an expanded polyglutamine repeat within HTT possibly affecting HAP1 interaction properties. Both HTT and HAP1 are involved in intracellular trafficking and HAP1 is proposed to link HTT to motor proteins and/or transport cargos. Seems to play a role in vesicular trans…	sp|O35668|HAP1_MOUSE	sp|O35668|HAP1_MOUSE Huntingtin-associated protein 1 OS=Mus musculus OX=10090 GN=Hap1 PE=1 SV=1	1	8	8	8	14.3	70.115	30613	113470	6947.5	50343.5	13219	55771	44889	37959.7	1.32624	0.739386
O35671	Integrin beta-1-binding protein 1	Itgb1bp1	FUNCTION: Key regulator of the integrin-mediated cell-matrix interaction signaling by binding to the ITGB1 cytoplasmic tail and preventing the activation of integrin alpha-5/beta-1 (heterodimer of ITGA5 and ITGB1) by talin or FERMT1. Plays a role in cell proliferation, differentiation, spreading, adhesion and migration in the context of mineralization and bone development and angiogenesis. Stimul…	sp|O35671|ITBP1_MOUSE	sp|O35671|ITBP1_MOUSE Integrin beta-1-binding protein 1 OS=Mus musculus OX=10090 GN=Itgb1bp1 PE=1 SV=1	1	2	2	2	15.5	21.644	24947		19683	22315	5532.5	30736	11979	16082.5	1.38753	0.575645
O35678	Monoglyceride lipase	Mgll	FUNCTION: Converts monoacylglycerides to free fatty acids and glycerol (PubMed:9341166, PubMed:17700715, PubMed:18096503, PubMed:19029917, PubMed:20554061, PubMed:20729846, PubMed:21454566). Hydrolyzes the endocannabinoid 2-arachidonoylglycerol, and thereby contributes to the regulation of endocannabinoid signaling, nociperception and perception of pain (PubMed:9341166, PubMed:17700715, PubMed:18…	sp|O35678|MGLL_MOUSE	sp|O35678|MGLL_MOUSE Monoglyceride lipase OS=Mus musculus OX=10090 GN=Mgll PE=1 SV=1	1	5	5	5	14.5	33.387	1065000	1199400	522500	928967	420480	863050	735690	673073	1.38019	0.355543
O35681	Synaptotagmin-3	Syt3	FUNCTION: Ca(2+) sensor involved in Ca(2+)-dependent exocytosis of secretory vesicles through Ca(2+) and phospholipid binding to the C2 domain. Ca(2+) induces binding of the C2-domains to phospholipid membranes and to assembled SNARE-complexes; both actions contribute to triggering exocytosis. Plays a role in dendrite formation by melanocytes. {ECO:0000250|UniProtKB:P40748, ECO:0000250|UniProtKB:…	sp|O35681|SYT3_MOUSE;sp|Q9R0N9|SYT9_MOUSE;sp|Q9R0N8|SYT6_MOUSE;sp|Q9R0N4|SYT10_MOUSE	sp|O35681|SYT3_MOUSE Synaptotagmin-3 OS=Mus musculus OX=10090 GN=Syt3 PE=1 SV=2	4	7	7	7	13.6	63.253	421240	467950	169380	352857	429780	18885	405580	284748	1.23919	0.696175
O35682	Myeloid-associated differentiation marker	Myadm		sp|O35682|MYADM_MOUSE	sp|O35682|MYADM_MOUSE Myeloid-associated differentiation marker OS=Mus musculus OX=10090 GN=Myadm PE=1 SV=2	1	2	2	2	8.4	35.284	359830	346130	464940	390300	727440	427820	412850	522703	0.746695	0.291721
O35684	Neuroserpin	Serpini1	FUNCTION: Serine protease inhibitor that inhibits plasminogen activators and plasmin but not thrombin (PubMed:9364046, PubMed:11557034). May be involved in the formation or reorganization of synaptic connections as well as for synaptic plasticity in the adult nervous system. May protect neurons from cell damage by tissue-type plasminogen activator (Probable). {ECO:0000269|PubMed:11557034, ECO:000…	sp|O35684|NEUS_MOUSE	sp|O35684|NEUS_MOUSE Neuroserpin OS=Mus musculus OX=10090 GN=Serpini1 PE=1 SV=1	1	5	5	5	14.4	46.347	150120	137280	155300	147567	80605		117320	98962.5	1.49114	0.0504677
O35685	Nuclear migration protein nudC	Nudc	FUNCTION: Plays a role in neurogenesis and neuronal migration. Necessary for correct formation of mitotic spindles and chromosome separation during mitosis (By similarity). {ECO:0000250, ECO:0000269|PubMed:11734602}.	sp|O35685|NUDC_MOUSE	sp|O35685|NUDC_MOUSE Nuclear migration protein nudC OS=Mus musculus OX=10090 GN=Nudc PE=1 SV=1	1	13	13	13	45.8	38.358	860140	1058400	992500	970347	997180	964830	962180	974730	0.995503	0.94469
O35691	Pinin	Pnn	FUNCTION: Transcriptional activator binding to the E-box 1 core sequence of the E-cadherin promoter gene; the core-binding sequence is 5'CAGGTG-3'. Capable of reversing CTBP1-mediated transcription repression. Auxiliary component of the splicing-dependent multiprotein exon junction complex (EJC) deposited at splice junction on mRNAs. The EJC is a dynamic structure consisting of core proteins and …	sp|O35691|PININ_MOUSE	sp|O35691|PININ_MOUSE Pinin OS=Mus musculus OX=10090 GN=Pnn PE=1 SV=4	1	3	3	3	5.4	82.435	68467	75531	77668	73888.7	81825	112510	55999	83444.7	0.885481	0.595003
O35710	Nocturnin	Noct	FUNCTION: Phosphatase which catalyzes the conversion of NADP(+) to NAD(+) and of NADPH to NADH (By similarity). Shows a small preference for NADPH over NADP(+) (By similarity). Represses translation and promotes degradation of target mRNA molecules (By similarity). Plays an important role in post-transcriptional regulation of metabolic genes under circadian control (PubMed:20685873, PubMed:204980…	sp|O35710|NOCT_MOUSE	sp|O35710|NOCT_MOUSE Nocturnin OS=Mus musculus OX=10090 GN=Noct PE=1 SV=3	1	6	6	6	19.8	48.3	105950	293800	150730	183493	4639.1	154860	117040	92179.7	1.9906	0.275856
O35737	Heterogeneous nuclear ribonucleoprotein H	Hnrnph1	FUNCTION: This protein is a component of the heterogeneous nuclear ribonucleoprotein (hnRNP) complexes which provide the substrate for the processing events that pre-mRNAs undergo before becoming functional, translatable mRNAs in the cytoplasm. Mediates pre-mRNA alternative splicing regulation. Inhibits, together with CUGBP1, insulin receptor (IR) pre-mRNA exon 11 inclusion in myoblast. Binds to …	sp|O35737|HNRH1_MOUSE	sp|O35737|HNRH1_MOUSE Heterogeneous nuclear ribonucleoprotein H OS=Mus musculus OX=10090 GN=Hnrnph1 PE=1 SV=3	1	14	14	6	39.4	49.199	4933900	4514400	5264500	4.90427e+06	4480700	4149800	4289900	4306800	1.13873	0.0654994
O35841	Apoptosis inhibitor 5	Api5	FUNCTION: Antiapoptotic factor that may have a role in protein assembly. Negatively regulates ACIN1. By binding to ACIN1, it suppresses ACIN1 cleavage from CASP3 and ACIN1-mediated DNA fragmentation. Also known to efficiently suppress E2F1-induced apoptosis (By similarity). {ECO:0000250}.	sp|O35841|API5_MOUSE	sp|O35841|API5_MOUSE Apoptosis inhibitor 5 OS=Mus musculus OX=10090 GN=Api5 PE=1 SV=2	1	8	8	8	18.8	56.784	768210	715330	566970	683503	563740	722890	638200	641610	1.06529	0.609792
O35855	Branched-chain-amino-acid aminotransferase, mitochondrial	Bcat2	FUNCTION: Catalyzes the first reaction in the catabolism of the essential branched chain amino acids leucine, isoleucine, and valine. May also function as a transporter of branched chain alpha-keto acids.	sp|O35855|BCAT2_MOUSE	sp|O35855|BCAT2_MOUSE Branched-chain-amino-acid aminotransferase, mitochondrial OS=Mus musculus OX=10090 GN=Bcat2 PE=1 SV=2	1	4	4	4	13.5	44.127	126000	65257	90618	93958.3	59001	192490	91359	114283	0.822153	0.667394
O35857	Mitochondrial import inner membrane translocase subunit TIM44	Timm44	FUNCTION: Essential component of the PAM complex, a complex required for the translocation of transit peptide-containing proteins from the inner membrane into the mitochondrial matrix in an ATP-dependent manner. Recruits mitochondrial HSP70 to drive protein translocation into the matrix using ATP as an energy source. {ECO:0000250|UniProtKB:Q01852}.	sp|O35857|TIM44_MOUSE	sp|O35857|TIM44_MOUSE Mitochondrial import inner membrane translocase subunit TIM44 OS=Mus musculus OX=10090 GN=Timm44 PE=1 SV=2	1	8	8	8	21.2	51.091	163650	600180	238340	334057	330080	639330	453780	474397	0.704172	0.435216
O35864	COP9 signalosome complex subunit 5	Cops5	FUNCTION: Probable protease subunit of the COP9 signalosome complex (CSN), a complex involved in various cellular and developmental processes. The CSN complex is an essential regulator of the ubiquitin (Ubl) conjugation pathway by mediating the deneddylation of the cullin subunits of the SCF-type E3 ligase complexes, leading to decrease the Ubl ligase activity of SCF-type complexes such as SCF, C…	sp|O35864|CSN5_MOUSE	sp|O35864|CSN5_MOUSE COP9 signalosome complex subunit 5 OS=Mus musculus OX=10090 GN=Cops5 PE=1 SV=3	1	12	12	12	40.4	37.548	1169700	863770	664250	899240	685740	744390	1155400	861843	1.04339	0.866317
O35874	Neutral amino acid transporter A	Slc1a4	FUNCTION: Transporter for alanine, serine, cysteine, and threonine. Exhibits sodium dependence (By similarity). {ECO:0000250}.	sp|O35874|SATT_MOUSE	sp|O35874|SATT_MOUSE Neutral amino acid transporter A OS=Mus musculus OX=10090 GN=Slc1a4 PE=1 SV=1	1	9	9	9	22.2	56.061	1169100	1011600	798470	993057	1079400	1356600	912540	1116180	0.889692	0.504833
O35887	Calumenin	Calu	FUNCTION: Involved in regulation of vitamin K-dependent carboxylation of multiple N-terminal glutamate residues. Seems to inhibit gamma-carboxylase GGCX. Binds 7 calcium ions with a low affinity (By similarity). {ECO:0000250}.	sp|O35887|CALU_MOUSE	sp|O35887|CALU_MOUSE Calumenin OS=Mus musculus OX=10090 GN=Calu PE=1 SV=1	1	8	8	8	32.1	37.063	523700	604940	659260	595967	701440	613480	429740	581553	1.02478	0.879477
O35927	Catenin delta-2	Ctnnd2	FUNCTION: Has a critical role in neuronal development, particularly in the formation and/or maintenance of dendritic spines and synapses (PubMed:17993462) (PubMed:25807484). Involved in the regulation of canonical Wnt signaling (By similarity). It probably acts on beta-catenin turnover, facilitating beta-catenin interaction with GSK3B, phosphorylation, ubiquitination and degradation (PubMed:20623…	sp|O35927|CTND2_MOUSE	sp|O35927|CTND2_MOUSE Catenin delta-2 OS=Mus musculus OX=10090 GN=Ctnnd2 PE=1 SV=1	1	34	34	32	35.8	135	3286300	4287900	3470600	3681600	3630600	4562100	3042600	3745100	0.983045	0.91188
O35943	Frataxin, mitochondrial	Fxn	FUNCTION: Promotes the biosynthesis of heme and assembly and repair of iron-sulfur clusters by delivering Fe(2+) to proteins involved in these pathways. May play a role in the protection against iron-catalyzed oxidative stress through its ability to catalyze the oxidation of Fe(2+) to Fe(3+); the oligomeric form but not the monomeric form has in vitro ferroxidase activity. May be able to store la…	sp|O35943|FRDA_MOUSE	sp|O35943|FRDA_MOUSE Frataxin, mitochondrial OS=Mus musculus OX=10090 GN=Fxn PE=1 SV=1	1	2	2	2	11.1	22.924	107860	13782		60821	139210	180790	96992	138997	0.43757	0.194503
O35954	Membrane-associated phosphatidylinositol transfer protein 1	Pitpnm1	FUNCTION: Regulates RHOA activity, and plays a role in cytoskeleton remodeling. Necessary for normal completion of cytokinesis. Plays a role in maintaining normal diacylglycerol levels in the Golgi apparatus. Binds phosphatidyl inositol phosphates (in vitro). May catalyze the transfer of phosphatidylinositol and phosphatidylcholine between membranes (By similarity). Necessary for maintaining the …	sp|O35954|PITM1_MOUSE	sp|O35954|PITM1_MOUSE Membrane-associated phosphatidylinositol transfer protein 1 OS=Mus musculus OX=10090 GN=Pitpnm1 PE=1 SV=1	1	23	23	22	26.2	134.94	685460	737450	742160	721690	714400	772610	471340	652783	1.10556	0.504326
O35963	Ras-related protein Rab-33B	Rab33b	FUNCTION: Protein transport. Acts, in coordination with RAB6A, to regulate intra-Golgi retrograde trafficking (By similarity). It is involved in autophagy, acting as a modulator of autophagosome formation. {ECO:0000250, ECO:0000269|PubMed:18448665}.	sp|O35963|RB33B_MOUSE	sp|O35963|RB33B_MOUSE Ras-related protein Rab-33B OS=Mus musculus OX=10090 GN=Rab33b PE=1 SV=1	1	3	3	2	16.6	25.766	163780	119300	453600	245560	181490	124600	145970	150687	1.62961	0.42182
O35969	Guanidinoacetate N-methyltransferase	Gamt	FUNCTION: Converts guanidinoacetate to creatine, using S-adenosylmethionine as the methyl donor. Important in nervous system development. {ECO:0000250|UniProtKB:Q14353}.	sp|O35969|GAMT_MOUSE	sp|O35969|GAMT_MOUSE Guanidinoacetate N-methyltransferase OS=Mus musculus OX=10090 GN=Gamt PE=1 SV=1	1	3	3	3	22	26.336	130340	89871	203970	141394	110650	18131	54466	61082.3	2.3148	0.134453
O35988	Syndecan-4	Sdc4	FUNCTION: Cell surface proteoglycan that bears heparan sulfate. Regulates exosome biogenesis in concert with SDCBP and PDCD6IP. {ECO:0000250|UniProtKB:P31431}.	sp|O35988|SDC4_MOUSE	sp|O35988|SDC4_MOUSE Syndecan-4 OS=Mus musculus OX=10090 GN=Sdc4 PE=1 SV=1	1	3	3	3	13.6	21.482		152430	70575	111502	180710	164780	90507	145332	0.767224	0.524471
O54692	Centromere/kinetochore protein zw10 homolog	Zw10	FUNCTION: Essential component of the mitotic checkpoint, which prevents cells from prematurely exiting mitosis. Required for the assembly of the dynein-dynactin and MAD1-MAD2 complexes onto kinetochores. Its function related to the spindle assembly machinery is proposed to depend on its association in the mitotic RZZ complex. Involved in regulation of membrane traffic between the Golgi and the en…	sp|O54692|ZW10_MOUSE	sp|O54692|ZW10_MOUSE Centromere/kinetochore protein zw10 homolog OS=Mus musculus OX=10090 GN=Zw10 PE=1 SV=3	1	4	4	4	6.7	88.062	52551	31514	69604	51223	77000	55085	52295	61460	0.833436	0.490627
O54724	Caveolae-associated protein 1	Cavin1	FUNCTION: Plays an important role in caveolae formation and organization. Essential for the formation of caveolae in all tissues (PubMed:18191225, PubMed:18840361, PubMed:18056712, PubMed:30188967). Core component of the CAVIN complex which is essential for recruitment of the complex to the caveolae in presence of calveolin-1 (CAV1) (PubMed:19546242). Essential for normal oligomerization of CAV1 …	sp|O54724|CAVN1_MOUSE	sp|O54724|CAVN1_MOUSE Caveolae-associated protein 1 OS=Mus musculus OX=10090 GN=Cavin1 PE=1 SV=1	1	7	7	7	25.3	43.953	104560	17243	233130	118311	259800	44021	201420	168414	0.702502	0.607059
O54734	Dolichyl-diphosphooligosaccharide--protein glycosyltransferase 48 kDa subunit	Ddost	FUNCTION: Subunit of the oligosaccharyl transferase (OST) complex that catalyzes the initial transfer of a defined glycan (Glc(3)Man(9)GlcNAc(2) in eukaryotes) from the lipid carrier dolichol-pyrophosphate to an asparagine residue within an Asn-X-Ser/Thr consensus motif in nascent polypeptide chains, the first step in protein N-glycosylation. N-glycosylation occurs cotranslationally and the compl…	sp|O54734|OST48_MOUSE	sp|O54734|OST48_MOUSE Dolichyl-diphosphooligosaccharide--protein glycosyltransferase 48 kDa subunit OS=Mus musculus OX=10090 GN=Ddost PE=1 SV=2	1	9	9	9	22.2	49.027	621190	667300	536360	608283	664440	1012800	500230	725823	0.83806	0.492847
O54774	AP-3 complex subunit delta-1	Ap3d1	FUNCTION: Part of the AP-3 complex, an adaptor-related complex which is not clathrin-associated. The complex is associated with the Golgi region as well as more peripheral structures. It facilitates the budding of vesicles from the Golgi membrane and may be directly involved in trafficking to lysosomes (By similarity). Involved in process of CD8+ T-cell and NK cell degranulation (By similarity). …	sp|O54774|AP3D1_MOUSE	sp|O54774|AP3D1_MOUSE AP-3 complex subunit delta-1 OS=Mus musculus OX=10090 GN=Ap3d1 PE=1 SV=1	1	32	32	32	34.4	135.08	2204800	2275400	2935700	2.47197e+06	3042400	2566000	2612000	2.74013e+06	0.902134	0.38911
O54781	SRSF protein kinase 2	Srpk2	FUNCTION: Serine/arginine-rich protein-specific kinase which specifically phosphorylates its substrates at serine residues located in regions rich in arginine/serine dipeptides, known as RS domains and is involved in the phosphorylation of SR splicing factors and the regulation of splicing (PubMed:9446799). Promotes neuronal apoptosis by up-regulating cyclin-D1 (CCND1) expression (PubMed:19592491…	sp|O54781|SRPK2_MOUSE;sp|Q9Z0G2|SRPK3_MOUSE	sp|O54781|SRPK2_MOUSE SRSF protein kinase 2 OS=Mus musculus OX=10090 GN=Srpk2 PE=1 SV=2	2	11	11	8	19.1	76.756	341670	416440	272630	343580	369790	298190	401660	356547	0.963633	0.813896
O54818	Tumor protein D53	Tpd52l1		sp|O54818|TPD53_MOUSE	sp|O54818|TPD53_MOUSE Tumor protein D53 OS=Mus musculus OX=10090 GN=Tpd52l1 PE=1 SV=1	1	5	5	5	31.4	22.515	138270	48333	195470	127358	146010	190500	125490	154000	0.826998	0.600552
O54829	Regulator of G-protein signaling 7	Rgs7	FUNCTION: Regulates G protein-coupled receptor signaling cascades. Inhibits signal transduction by increasing the GTPase activity of G protein alpha subunits, thereby driving them into their inactive GDP-bound form. The RGS7/GNB5 dimer enhances GNAO1 GTPase activity. May play a role in synaptic vesicle exocytosis. Modulates the activity of potassium channels that are activated by GNAO1 in respons…	sp|O54829|RGS7_MOUSE	sp|O54829|RGS7_MOUSE Regulator of G-protein signaling 7 OS=Mus musculus OX=10090 GN=Rgs7 PE=1 SV=2	1	9	9	6	26.7	54.791	1914400	1350600	1418200	1.56107e+06	1297200	1156700	1491000	1.31497e+06	1.18715	0.29096
O54833	Casein kinase II subunit alpha	Csnk2a2	FUNCTION: Catalytic subunit of a constitutively active serine/threonine-protein kinase complex that phosphorylates a large number of substrates containing acidic residues C-terminal to the phosphorylated serine or threonine. Regulates numerous cellular processes, such as cell cycle progression, apoptosis and transcription, as well as viral infection. May act as a regulatory node which integrates …	sp|O54833|CSK22_MOUSE	sp|O54833|CSK22_MOUSE Casein kinase II subunit alpha OS=Mus musculus OX=10090 GN=Csnk2a2 PE=1 SV=1	1	7	7	7	24.9	41.215	65299	88083	327700	160361	436090	535460	304590	425380	0.376982	0.0689628
O54865	Guanylate cyclase soluble subunit beta-1	Gucy1b1	FUNCTION: Mediates responses to nitric oxide (NO) by catalyzing the biosynthesis of the signaling molecule cGMP. {ECO:0000250|UniProtKB:P16068}.	sp|O54865|GCYB1_MOUSE	sp|O54865|GCYB1_MOUSE Guanylate cyclase soluble subunit beta-1 OS=Mus musculus OX=10090 GN=Gucy1b1 PE=1 SV=1	1	12	12	12	24.2	70.597	316630	229800	392460	312963	353060	391590	274380	339677	0.921357	0.670547
O54879	High mobility group protein B3	Hmgb3	FUNCTION: Multifunctional protein with various roles in different cellular compartments. May act in a redox sensitive manner. Associates with chromatin and binds DNA with a preference to non-canonical DNA structures such as single-stranded DNA. Can bent DNA and enhance DNA flexibility by looping thus providing a mechanism to promote activities on various gene promoters (By similarity). Proposed t…	sp|O54879|HMGB3_MOUSE	sp|O54879|HMGB3_MOUSE High mobility group protein B3 OS=Mus musculus OX=10090 GN=Hmgb3 PE=1 SV=3	1	3	3	3	13.5	23.01	70471	43836	45990	53432.3	55822	73524	57420	62255.3	0.858277	0.437619
O54901	OX-2 membrane glycoprotein	Cd200	FUNCTION: Costimulates T-cell proliferation. May regulate myeloid cell activity in a variety of tissues (By similarity). {ECO:0000250}.	sp|O54901|OX2G_MOUSE	sp|O54901|OX2G_MOUSE OX-2 membrane glycoprotein OS=Mus musculus OX=10090 GN=Cd200 PE=1 SV=1	1	7	7	7	27.7	31.256	1244900	1747400	943460	1311920	702420	1947300	1143300	1264340	1.03763	0.917859
O54916	RalBP1-associated Eps domain-containing protein 1	Reps1	FUNCTION: May coordinate the cellular actions of activated EGF receptors and Ral-GTPases.	sp|O54916|REPS1_MOUSE	sp|O54916|REPS1_MOUSE RalBP1-associated Eps domain-containing protein 1 OS=Mus musculus OX=10090 GN=Reps1 PE=1 SV=2	1	10	9	9	18.6	86.518	77720	241300	36464	118495	129140	260560	9729	133143	0.88998	0.885762
O54931	A-kinase anchor protein 2	Akap2	FUNCTION: Binds to regulatory subunit (RII) of protein kinase A. May be involved in establishing polarity in signaling systems or in integrating PKA-RII isoforms with downstream effectors to capture, amplify and focus diffuse, trans-cellular signals carried by cAMP.	sp|O54931|AKAP2_MOUSE	sp|O54931|AKAP2_MOUSE A-kinase anchor protein 2 OS=Mus musculus OX=10090 GN=Akap2 PE=1 SV=3	1	7	7	7	10.9	98.577	68745	86968	62250	72654.3	107920	78628	61970	82839.3	0.877051	0.542877
O54941	SWI/SNF-related matrix-associated actin-dependent regulator of chromatin subfamily E member 1	Smarce1	FUNCTION: Involved in transcriptional activation and repression of select genes by chromatin remodeling (alteration of DNA-nucleosome topology). Component of SWI/SNF chromatin remodeling complexes that carry out key enzymatic activities, changing chromatin structure by altering DNA-histone contacts within a nucleosome in an ATP-dependent manner (PubMed:12110891). Belongs to the neural progenitors…	sp|O54941|SMCE1_MOUSE	sp|O54941|SMCE1_MOUSE SWI/SNF-related matrix-associated actin-dependent regulator of chromatin subfamily E member 1 OS=Mus musculus OX=10090 GN=Smarce1 PE=1 SV=1	1	4	4	4	12.4	46.638	84650	102020	44578	77082.7	35937	69958	67926	57940.3	1.33038	0.398344
O54946	DnaJ homolog subfamily B member 6	Dnajb6	FUNCTION: Plays an indispensable role in the organization of KRT8/KRT18 filaments. Acts as an endogenous molecular chaperone for neuronal proteins including huntingtin. Suppresses aggregation and toxicity of polyglutamine-containing, aggregation-prone proteins (By similarity). Has a stimulatory effect on the ATPase activity of HSP70 in a dose-dependent and time-dependent manner and hence acts as …	sp|O54946|DNJB6_MOUSE;sp|Q9QYI8|DNJB7_MOUSE	sp|O54946|DNJB6_MOUSE DnaJ homolog subfamily B member 6 OS=Mus musculus OX=10090 GN=Dnajb6 PE=1 SV=4	2	6	5	5	15.9	39.807	298700	220600	222990	247430	26819	216320	162480	135206	1.83002	0.144226
O54950	5-AMP-activated protein kinase subunit gamma-1	Prkag1	FUNCTION: AMP/ATP-binding subunit of AMP-activated protein kinase (AMPK), an energy sensor protein kinase that plays a key role in regulating cellular energy metabolism. In response to reduction of intracellular ATP levels, AMPK activates energy-producing pathways and inhibits energy-consuming processes: inhibits protein, carbohydrate and lipid biosynthesis, as well as cell growth and proliferati…	sp|O54950|AAKG1_MOUSE	sp|O54950|AAKG1_MOUSE 5-AMP-activated protein kinase subunit gamma-1 OS=Mus musculus OX=10090 GN=Prkag1 PE=1 SV=2	1	3	2	2	9.7	37.52	21342	13583	29238	21387.7	20879		14802	17840.5	1.19883	0.610501
O54962	Barrier-to-autointegration factor	Banf1	FUNCTION: Plays fundamental roles in nuclear assembly, chromatin organization, gene expression and gonad development. May potently compress chromatin structure and be involved in membrane recruitment and chromatin decondensation during nuclear assembly. Contains 2 non-specific dsDNA-binding sites which may promote DNA cross-bridging. {ECO:0000250|UniProtKB:O75531}.	sp|O54962|BAF_MOUSE	sp|O54962|BAF_MOUSE Barrier-to-autointegration factor OS=Mus musculus OX=10090 GN=Banf1 PE=1 SV=1	1	2	2	2	34.8	10.102	156950	111310	138290	135517	121070	16079	231640	122930	1.10239	0.852832
O54983	Ketimine reductase mu-crystallin	Crym	FUNCTION: Specifically catalyzes the reduction of imine bonds in brain substrates that may include cystathionine ketimine (CysK) and lanthionine ketimine (LK). Binds thyroid hormone which is a strong reversible inhibitor. Presumably involved in the regulation of the free intracellular concentration of triiodothyronine and access to its nuclear receptors (By similarity). {ECO:0000250}.	sp|O54983|CRYM_MOUSE	sp|O54983|CRYM_MOUSE Ketimine reductase mu-crystallin OS=Mus musculus OX=10090 GN=Crym PE=1 SV=1	1	14	14	14	51.4	33.523	9757300	7214000	10943000	9.30477e+06	13684000	7757800	12884000	1.14419e+07	0.813216	0.378046
O54984	ATPase GET3	Get3	FUNCTION: ATPase required for the post-translational delivery of tail-anchored (TA) proteins to the endoplasmic reticulum. Recognizes and selectively binds the transmembrane domain of TA proteins in the cytosol. This complex then targets to the endoplasmic reticulum by membrane-bound receptors, where the tail-anchored protein is released for insertion. This process is regulated by ATP binding and…	sp|O54984|GET3_MOUSE	sp|O54984|GET3_MOUSE ATPase GET3 OS=Mus musculus OX=10090 GN=Get3 PE=1 SV=2	1	5	5	5	18.7	38.822	463870	567140	397310	476107	564540	1118600	496940	726693	0.655169	0.284662
O54988	STE20-like serine/threonine-protein kinase	Slk	FUNCTION: Mediates apoptosis and actin stress fiber dissolution. {ECO:0000269|PubMed:10611247}.	sp|O54988|SLK_MOUSE;sp|O55098|STK10_MOUSE	sp|O54988|SLK_MOUSE STE20-like serine/threonine-protein kinase OS=Mus musculus OX=10090 GN=Slk PE=1 SV=2	2	24	24	24	22.8	141.46	877490	1265500	930590	1.02453e+06	976890	1281500	689830	982740	1.04252	0.851704
O54990	Prominin-1	Prom1	FUNCTION: May play a role in cell differentiation, proliferation and apoptosis. Binds cholesterol in cholesterol-containing plasma membrane microdomains and may play a role in the organization of the apical plasma membrane in epithelial cells. During early retinal development acts as a key regulator of disk morphogenesis (PubMed:19228982). Involved in regulation of MAPK and Akt signaling pathways…	sp|O54990|PROM1_MOUSE	sp|O54990|PROM1_MOUSE Prominin-1 OS=Mus musculus OX=10090 GN=Prom1 PE=1 SV=1	1	7	7	7	11.5	97.112	115440	72210	77118	88256	138520	115810	83873	112734	0.782867	0.30708
O55003	BCL2/adenovirus E1B 19 kDa protein-interacting protein 3	Bnip3	FUNCTION: Apoptosis-inducing protein that can overcome BCL2 suppression. May play a role in repartitioning calcium between the two major intracellular calcium stores in association with BCL2 (By similarity). Involved in mitochondrial quality control via its interaction with SPATA18/MIEAP: in response to mitochondrial damage, participates in mitochondrial protein catabolic process (also named MALM…	sp|O55003|BNIP3_MOUSE	sp|O55003|BNIP3_MOUSE BCL2/adenovirus E1B 19 kDa protein-interacting protein 3 OS=Mus musculus OX=10090 GN=Bnip3 PE=1 SV=1	1	2	2	2	11.8	20.978	59967	26649	76224	54280	22134	38577	38024	32911.7	1.64926	0.241484
O55013	Trafficking protein particle complex subunit 3	Trappc3	FUNCTION: May play a role in vesicular transport from endoplasmic reticulum to Golgi.	sp|O55013|TPPC3_MOUSE	sp|O55013|TPPC3_MOUSE Trafficking protein particle complex subunit 3 OS=Mus musculus OX=10090 GN=Trappc3 PE=1 SV=1	1	6	6	6	31.7	20.302	388400	422390	198090	336293	366030	309470	384390	353297	0.951872	0.828051
O55017	Voltage-dependent N-type calcium channel subunit alpha-1B	Cacna1b	FUNCTION: Voltage-sensitive calcium channels (VSCC) mediate the entry of calcium ions into excitable cells and are also involved in a variety of calcium-dependent processes, including muscle contraction, hormone or neurotransmitter release, gene expression, cell motility, cell division and cell death. The isoform alpha-1B gives rise to N-type calcium currents. N-type calcium channels belong to th…	sp|O55017|CAC1B_MOUSE	sp|O55017|CAC1B_MOUSE Voltage-dependent N-type calcium channel subunit alpha-1B OS=Mus musculus OX=10090 GN=Cacna1b PE=1 SV=1	1	16	15	14	7.8	261.48	256620	286590	270500	271237	265900	287540	168140	240527	1.12768	0.461416
O55022	Membrane-associated progesterone receptor component 1	Pgrmc1	FUNCTION: Component of a progesterone-binding protein complex. Binds progesterone. Has many reported cellular functions (heme homeostasis, interaction with CYPs). Required for the maintenance of uterine histoarchitecture and normal female reproductive lifespan (PubMed:28005395). Intracellular heme chaperone. Regulates heme synthesis via interactions with FECH and acts as a heme donor for at least…	sp|O55022|PGRC1_MOUSE	sp|O55022|PGRC1_MOUSE Membrane-associated progesterone receptor component 1 OS=Mus musculus OX=10090 GN=Pgrmc1 PE=1 SV=4	1	6	6	5	31.3	21.694	1248000	1683000	1529700	1486900	1645200	1723600	1431100	1.59997e+06	0.929332	0.504824
O55023	Inositol monophosphatase 1	Impa1	FUNCTION: Responsible for the provision of inositol required for synthesis of phosphatidylinositol and polyphosphoinositides and has been implicated as the pharmacological target for lithium action in brain. Has broad substrate specificity and can use myo-inositol monophosphates, myo-inositol 1,3-diphosphate, myo-inositol 1,4-diphosphate, scyllo-inositol-phosphate, D-galactose 1-phosphate, glucos…	sp|O55023|IMPA1_MOUSE	sp|O55023|IMPA1_MOUSE Inositol monophosphatase 1 OS=Mus musculus OX=10090 GN=Impa1 PE=1 SV=1	1	12	12	12	43.3	30.436	2584300	2817800	2514100	2.63873e+06	2398300	2707200	2608400	2571300	1.02623	0.629585
O55026	Ectonucleoside triphosphate diphosphohydrolase 2	Entpd2	FUNCTION: In the nervous system, could hydrolyze ATP and other nucleotides to regulate purinergic neurotransmission. Hydrolyzes ADP only to a marginal extent (By similarity). {ECO:0000250}.	sp|O55026|ENTP2_MOUSE	sp|O55026|ENTP2_MOUSE Ectonucleoside triphosphate diphosphohydrolase 2 OS=Mus musculus OX=10090 GN=Entpd2 PE=1 SV=2	1	5	5	5	12.5	54.319	81028	32756	197450	103745	626180	203320	85217	304906	0.340252	0.305496
O55028	[3-methyl-2-oxobutanoate dehydrogenase [lipoamide]] kinase, mitochondrial	Bckdk	FUNCTION: Catalyzes the phosphorylation and inactivation of the branched-chain alpha-ketoacid dehydrogenase complex, the key regulatory enzyme of the valine, leucine and isoleucine catabolic pathways. Key enzyme that regulate the activity state of the BCKD complex. {ECO:0000250|UniProtKB:O14874}.	sp|O55028|BCKD_MOUSE	sp|O55028|BCKD_MOUSE [3-methyl-2-oxobutanoate dehydrogenase [lipoamide]] kinase, mitochondrial OS=Mus musculus OX=10090 GN=Bckdk PE=1 SV=1	1	2	2	2	4.4	46.587	39766	41090	42774	41210	25289	37997	39191	34159	1.20642	0.194789
O55029	Coatomer subunit beta	Copb2	FUNCTION: The coatomer is a cytosolic protein complex that binds to dilysine motifs and reversibly associates with Golgi non-clathrin-coated vesicles, which further mediate biosynthetic protein transport from the ER, via the Golgi up to the trans Golgi network. Coatomer complex is required for budding from Golgi membranes, and is essential for the retrograde Golgi-to-ER transport of dilysine-tagg…	sp|O55029|COPB2_MOUSE	sp|O55029|COPB2_MOUSE Coatomer subunit beta OS=Mus musculus OX=10090 GN=Copb2 PE=1 SV=2	1	16	16	16	24.1	102.45	1398000	1549300	1350800	1432700	1228600	1506800	1238100	1324500	1.08169	0.377414
O55033	Cytoplasmic protein NCK2	Nck2	FUNCTION: Adapter protein which associates with tyrosine-phosphorylated growth factor receptors or their cellular substrates. Maintains low levels of EIF2S1 phosphorylation by promoting its dephosphorylation by PP1. Plays a role in ELK1-dependent transcriptional activation in response to activated Ras signaling (By similarity). {ECO:0000250}.	sp|O55033|NCK2_MOUSE	sp|O55033|NCK2_MOUSE Cytoplasmic protein NCK2 OS=Mus musculus OX=10090 GN=Nck2 PE=1 SV=1	1	12	12	11	34.7	42.879	299920	336510	391930	342787	472770	282640	363170	372860	0.919344	0.649138
O55042	Alpha-synuclein	Snca	FUNCTION: Neuronal protein that plays several roles in synaptic activity such as regulation of synaptic vesicle trafficking and subsequent neurotransmitter release. Participates as a monomer in synaptic vesicle exocytosis by enhancing vesicle priming, fusion and dilation of exocytotic fusion pores. Mechanistically, acts by increasing local Ca(2+) release from microdomains which is essential for t…	sp|O55042|SYUA_MOUSE	sp|O55042|SYUA_MOUSE Alpha-synuclein OS=Mus musculus OX=10090 GN=Snca PE=1 SV=2	1	9	9	6	58.6	14.485	22299000	33677000	20192000	2.53893e+07	24000000	24810000	19509000	22773000	1.11489	0.592237
O55057	Retinal rod rhodopsin-sensitive cGMP 3,5-cyclic phosphodiesterase subunit delta	Pde6d	FUNCTION: Promotes the release of prenylated target proteins from cellular membranes (PubMed:22179043). Modulates the activity of prenylated or palmitoylated Ras family members by regulating their subcellular location (PubMed:22179043). Required for normal ciliary targeting of farnesylated target proteins, such as INPP5E (By similarity). Modulates the subcellular location of target proteins by ac…	sp|O55057|PDE6D_MOUSE	sp|O55057|PDE6D_MOUSE Retinal rod rhodopsin-sensitive cGMP 3,5-cyclic phosphodiesterase subunit delta OS=Mus musculus OX=10090 GN=Pde6d PE=1 SV=1	1	2	2	2	16	17.348	142320	35405	70849	82858	71626	51250	64421	62432.3	1.32716	0.558028
O55060	Thiopurine S-methyltransferase	Tpmt	FUNCTION: Catalyzes the S-methylation of thiopurine drugs such as 6-mercaptopurine (also called mercaptopurine, 6-MP or its brand name Purinethol) using S-adenosyl-L-methionine as the methyl donor (PubMed:18484748). TPMT activity modulates the cytotoxic effects of thiopurine prodrugs. A natural substrate for this enzyme has yet to be identified. {ECO:0000269|PubMed:18484748, ECO:0000305}.	sp|O55060|TPMT_MOUSE	sp|O55060|TPMT_MOUSE Thiopurine S-methyltransferase OS=Mus musculus OX=10090 GN=Tpmt PE=1 SV=1	1	4	4	4	19.2	27.585		68401	76498	72449.5	93309	202060	48752	114707	0.631605	0.524642
O55091	Protein IMPACT	Impact	FUNCTION: Translational regulator that ensures constant high levels of translation upon a variety of stress conditions, such as amino acid starvation, UV-C irradiation, proteasome inhibitor treatment and glucose deprivation. Plays a role as a negative regulator of the EIF2AK4/GCN2 kinase activity; impairs GCN1-mediated EIF2AK4/GCN2 activation, and hence EIF2AK4/GCN2-mediated eIF-2-alpha phosphory…	sp|O55091|IMPCT_MOUSE	sp|O55091|IMPCT_MOUSE Protein IMPACT OS=Mus musculus OX=10090 GN=Impact PE=1 SV=2	1	9	9	9	35.5	36.276	736040	870860	816670	807857	699380	802090	720810	740760	1.09058	0.251739
O55100	Synaptogyrin-1	Syngr1	FUNCTION: May play a role in regulated exocytosis. Modulates the localization of synaptophysin/SYP into synaptic-like microvesicles and may therefore play a role in synaptic-like microvesicle formation and/or maturation (By similarity). Involved in the regulation of short-term and long-term synaptic plasticity (PubMed:10595519). {ECO:0000250|UniProtKB:Q62876, ECO:0000269|PubMed:10595519}.	sp|O55100|SNG1_MOUSE	sp|O55100|SNG1_MOUSE Synaptogyrin-1 OS=Mus musculus OX=10090 GN=Syngr1 PE=1 SV=2	1	4	4	4	15.4	25.652	5780200	3475900	3008000	4.08803e+06	2511000	2682800	5894600	3.69613e+06	1.10603	0.792636
O55101	Synaptogyrin-2	Syngr2	FUNCTION: May play a role in regulated exocytosis. In neuronal cells, modulates the localization of synaptophysin/SYP into synaptic-like microvesicles and may therefore play a role in the formation and/or the maturation of this vesicles. May also play a role in GLUT4 storage and transport to the plasma membrane. {ECO:0000250|UniProtKB:O54980}.	sp|O55101|SNG2_MOUSE	sp|O55101|SNG2_MOUSE Synaptogyrin-2 OS=Mus musculus OX=10090 GN=Syngr2 PE=2 SV=1	1	2	2	2	12.5	24.778	82037	21834	63556	55809	21422	30132	23770	25108	2.22276	0.163181
O55106	Striatin	Strn	FUNCTION: Binds calmodulin in a calcium dependent manner. May function as scaffolding or signaling protein.	sp|O55106|STRN_MOUSE	sp|O55106|STRN_MOUSE Striatin OS=Mus musculus OX=10090 GN=Strn PE=1 SV=2	1	18	18	17	33.2	85.965	1116500	1132400	1639700	1296200	1317800	1058300	1230300	1.20213e+06	1.07825	0.643034
O55125	Protein NipSnap homolog 1	Nipsnap1		sp|O55125|NIPS1_MOUSE	sp|O55125|NIPS1_MOUSE Protein NipSnap homolog 1 OS=Mus musculus OX=10090 GN=Nipsnap1 PE=1 SV=1	1	8	8	8	30.6	33.363	3560700	3131600	3326400	3.33957e+06	2552100	3787300	3084200	3141200	1.06315	0.62801
O55126	Protein NipSnap homolog 2	Nipsnap2	FUNCTION: May act as a positive regulator of L-type calcium channels. {ECO:0000269|PubMed:22627147}.	sp|O55126|NIPS2_MOUSE	sp|O55126|NIPS2_MOUSE Protein NipSnap homolog 2 OS=Mus musculus OX=10090 GN=Nipsnap2 PE=1 SV=1	1	9	9	9	27	32.932	3965200	3315800	3408700	3.56323e+06	3511600	3374200	3882200	3.58933e+06	0.992728	0.922872
O55128	Histone deacetylase complex subunit SAP18	Sap18	FUNCTION: Component of the SIN3-repressing complex. Enhances the ability of SIN3-HDAC1-mediated transcriptional repression. When tethered to the promoter, it can direct the formation of a repressive complex to core histone proteins. Auxiliary component of the splicing-dependent multiprotein exon junction complex (EJC) deposited at splice junction on mRNAs. The EJC is a dynamic structure consistin…	sp|O55128|SAP18_MOUSE	sp|O55128|SAP18_MOUSE Histone deacetylase complex subunit SAP18 OS=Mus musculus OX=10090 GN=Sap18 PE=1 SV=1	1	2	2	2	8.5	17.595	99272	123230	93570	105357		225160	110040	167600	0.628624	0.256164
O55131	Septin-7	Septin7	FUNCTION: Filament-forming cytoskeletal GTPase. Required for normal organization of the actin cytoskeleton. Required for normal progress through mitosis. Involved in cytokinesis. Required for normal association of CENPE with the kinetochore. Plays a role in ciliogenesis and collective cell movements. Forms a filamentous structure with SEPTIN12, SEPTIN6, SEPTIN2 and probably SEPTIN4 at the sperm a…	sp|O55131|SEPT7_MOUSE;sp|Q9DA97|SEP14_MOUSE	sp|O55131|SEPT7_MOUSE Septin-7 OS=Mus musculus OX=10090 GN=Septin7 PE=1 SV=1	2	23	23	20	49.5	50.549	14182000	14336000	12437000	1.36517e+07	14343000	13350000	13360000	1.36843e+07	0.997613	0.964628
O55135	Eukaryotic translation initiation factor 6	Eif6	FUNCTION: Binds to the 60S ribosomal subunit and prevents its association with the 40S ribosomal subunit to form the 80S initiation complex in the cytoplasm. Behaves as a stimulatory translation initiation factor downstream insulin/growth factors. Is also involved in ribosome biogenesis. Associates with pre-60S subunits in the nucleus and is involved in its nuclear export. Cytoplasmic release of …	sp|O55135|IF6_MOUSE	sp|O55135|IF6_MOUSE Eukaryotic translation initiation factor 6 OS=Mus musculus OX=10090 GN=Eif6 PE=1 SV=2	1	3	3	3	16.7	26.511	272640	376420	200580	283213	178810	271150	209240	219733	1.2889	0.333871
O55137	Acyl-coenzyme A thioesterase 1	Acot1	FUNCTION: Acyl-CoA thioesterases are a group of enzymes that catalyze the hydrolysis of acyl-CoAs into free fatty acids and coenzyme A (CoASH), regulating intracellular levels of acyl-CoAs, free fatty acids and CoASH. More active towards saturated and unsaturated long chain fatty acyl-CoAs (C12-C20). {ECO:0000269|PubMed:11694534}.	sp|O55137|ACOT1_MOUSE;sp|Q32Q92|ACOT6_MOUSE;sp|Q8BWN8|ACOT4_MOUSE;sp|Q6Q2Z6|ACOT5_MOUSE;sp|Q9QYR7|ACOT3_MOUSE	sp|O55137|ACOT1_MOUSE Acyl-coenzyme A thioesterase 1 OS=Mus musculus OX=10090 GN=Acot1 PE=1 SV=1	5	13	13	7	30.8	46.135	683280	816590	790720	763530	849930	969210	666140	828427	0.921663	0.540649
O55142	60S ribosomal protein L35a	Rpl35a	FUNCTION: Required for the proliferation and viability of hematopoietic cells. Plays a role in 60S ribosomal subunit formation. The protein was found to bind to both initiator and elongator tRNAs and consequently was assigned to the P site or P and A site. {ECO:0000250}.	sp|O55142|RL35A_MOUSE	sp|O55142|RL35A_MOUSE 60S ribosomal protein L35a OS=Mus musculus OX=10090 GN=Rpl35a PE=1 SV=2	1	3	3	3	25.5	12.554	620020	871630	532870	674840	673880	679140	562130	638383	1.05711	0.753734
O55143	Sarcoplasmic/endoplasmic reticulum calcium ATPase 2	Atp2a2	FUNCTION: This magnesium-dependent enzyme catalyzes the hydrolysis of ATP coupled with the translocation of calcium from the cytosol to the sarcoplasmic reticulum lumen. Isoform SERCA2A is involved in the regulation of the contraction/relaxation cycle. Acts as a regulator of TNFSF11-mediated Ca(2+) signaling pathways via its interaction with TMEM64 which is critical for the TNFSF11-induced CREB1 …	sp|O55143|AT2A2_MOUSE;sp|Q8R429|AT2A1_MOUSE;sp|Q64518|AT2A3_MOUSE	sp|O55143|AT2A2_MOUSE Sarcoplasmic/endoplasmic reticulum calcium ATPase 2 OS=Mus musculus OX=10090 GN=Atp2a2 PE=1 SV=2	3	37	37	37	40.8	114.86	13259000	14004000	11482000	12915000	11467000	12985000	13283000	1.25783e+07	1.02677	0.737224
O55176	E3 ubiquitin-protein ligase Praja-1	Pja1	FUNCTION: Has E2-dependent E3 ubiquitin-protein ligase activity. Ubiquitinates MAGED1 antigen leading to its subsequent degradation by proteasome. May be involved in protein sorting. {ECO:0000269|PubMed:10500182, ECO:0000269|PubMed:12036302}.	sp|O55176|PJA1_MOUSE	sp|O55176|PJA1_MOUSE E3 ubiquitin-protein ligase Praja-1 OS=Mus musculus OX=10090 GN=Pja1 PE=1 SV=3	1	2	2	2	5	63.905	41154	50557	45174	45628.3	24868	53513	10747	29709.3	1.53582	0.283844
O55201	Transcription elongation factor SPT5	Supt5h	FUNCTION: Component of the DRB sensitivity-inducing factor complex (DSIF complex), which regulates mRNA processing and transcription elongation by RNA polymerase II. DSIF positively regulates mRNA capping by stimulating the mRNA guanylyltransferase activity of RNGTT/CAP1A. DSIF also acts cooperatively with the negative elongation factor complex (NELF complex) to enhance transcriptional pausing at…	sp|O55201|SPT5H_MOUSE	sp|O55201|SPT5H_MOUSE Transcription elongation factor SPT5 OS=Mus musculus OX=10090 GN=Supt5h PE=1 SV=1	1	11	11	11	14.8	120.66	174120	211620	187890	191210	207090	78173	109120	131461	1.4545	0.21296
O55222	Integrin-linked protein kinase	Ilk	FUNCTION: Receptor-proximal protein kinase regulating integrin-mediated signal transduction. May act as a mediator of inside-out integrin signaling. Focal adhesion protein part of the complex ILK-PINCH. This complex is considered to be one of the convergence points of integrin- and growth factor-signaling pathway. Could be implicated in mediating cell architecture, adhesion to integrin substrates…	sp|O55222|ILK_MOUSE	sp|O55222|ILK_MOUSE Integrin-linked protein kinase OS=Mus musculus OX=10090 GN=Ilk PE=1 SV=2	1	7	7	7	16.4	51.373	110700	28542	49263	62835	79190	36991	59487	58556	1.07308	0.883954
O55229	Choline/ethanolamine kinase	Chkb	FUNCTION: Has a key role in phospholipid metabolism, and catalyzes the first step of phosphatidylethanolamine and phosphatidylcholine biosynthesis. {ECO:0000250|UniProtKB:Q9Y259}.	sp|O55229|CHKB_MOUSE	sp|O55229|CHKB_MOUSE Choline/ethanolamine kinase OS=Mus musculus OX=10090 GN=Chkb PE=1 SV=3	1	5	5	5	13.7	45.126	50687	95010	138920	94872.3	210780	77076	103570	130475	0.727128	0.500786
O55234	Proteasome subunit beta type-5	Psmb5	FUNCTION: Component of the 20S core proteasome complex involved in the proteolytic degradation of most intracellular proteins. This complex plays numerous essential roles within the cell by associating with different regulatory particles. Associated with two 19S regulatory particles, forms the 26S proteasome and thus participates in the ATP-dependent degradation of ubiquitinated proteins. The 26S…	sp|O55234|PSB5_MOUSE	sp|O55234|PSB5_MOUSE Proteasome subunit beta type-5 OS=Mus musculus OX=10090 GN=Psmb5 PE=1 SV=3	1	9	9	9	36	28.532	1573300	1881000	1558200	1.67083e+06	1655800	2127500	2058900	1947400	0.857982	0.20096
O70139	cAMP-dependent protein kinase inhibitor gamma	Pkig	FUNCTION: Extremely potent competitive inhibitor of cAMP-dependent protein kinase activity, this protein interacts with the catalytic subunit of the enzyme after the cAMP-induced dissociation of its regulatory chains. {ECO:0000250}.	sp|O70139|IPKG_MOUSE	sp|O70139|IPKG_MOUSE cAMP-dependent protein kinase inhibitor gamma OS=Mus musculus OX=10090 GN=Pkig PE=1 SV=1	1	2	2	2	40.8	7.9434	152960	253510	192680	199717	135700	209370	87901	144324	1.38381	0.293618
O70152	Dolichol-phosphate mannosyltransferase subunit 1	Dpm1	FUNCTION: Transfers mannose from GDP-mannose to dolichol monophosphate to form dolichol phosphate mannose (Dol-P-Man) which is the mannosyl donor in pathways leading to N-glycosylation, glycosyl phosphatidylinositol membrane anchoring, and O-mannosylation of proteins; catalytic subunit of the dolichol-phosphate mannose (DPM) synthase complex. {ECO:0000250}.	sp|O70152|DPM1_MOUSE	sp|O70152|DPM1_MOUSE Dolichol-phosphate mannosyltransferase subunit 1 OS=Mus musculus OX=10090 GN=Dpm1 PE=1 SV=1	1	3	3	3	12.7	29.174	7634.2	27121	40805	25186.7	39421	48633	16095	34716.3	0.725501	0.523615
O70161	Phosphatidylinositol 4-phosphate 5-kinase type-1 gamma	Pip5k1c	FUNCTION: Catalyzes the phosphorylation of phosphatidylinositol 4-phosphate (PtdIns4P) to form phosphatidylinositol 4,5-bisphosphate (PtdIns(4,5)P2). PtdIns(4,5)P2 is involved in a variety of cellular processes and is the substrate to form phosphatidylinositol 3,4,5-trisphosphate (PtdIns(3,4,5)P3), another second messenger. The majority of PtdIns(4,5)P2 is thought to occur via type I phosphatidyl…	sp|O70161|PI51C_MOUSE	sp|O70161|PI51C_MOUSE Phosphatidylinositol 4-phosphate 5-kinase type-1 gamma OS=Mus musculus OX=10090 GN=Pip5k1c PE=1 SV=2	1	17	17	14	32.1	72.407	2158100	2703200	2327900	2396400	2356300	2265600	1726700	2116200	1.13241	0.331969
O70166	Stathmin-3	Stmn3	FUNCTION: Exhibits microtubule-destabilizing activity, which is antagonized by STAT3. {ECO:0000269|PubMed:16401721}.	sp|O70166|STMN3_MOUSE	sp|O70166|STMN3_MOUSE Stathmin-3 OS=Mus musculus OX=10090 GN=Stmn3 PE=1 SV=1	1	8	8	8	43.9	20.954	172460	309310	116600	199457	132510	230840	45639	136330	1.46305	0.465588
O70172	Phosphatidylinositol 5-phosphate 4-kinase type-2 alpha	Pip4k2a	FUNCTION: Catalyzes the phosphorylation of phosphatidylinositol 5-phosphate (PtdIns5P) on the fourth hydroxyl of the myo-inositol ring, to form phosphatidylinositol 4,5-bisphosphate (PtdIns(4,5)P2). May exert its function by regulating the levels of PtdIns5P, which functions in the cytosol by increasing AKT activity and in the nucleus signals through ING2. May regulate the pool of cytosolic PtdIn…	sp|O70172|PI42A_MOUSE	sp|O70172|PI42A_MOUSE Phosphatidylinositol 5-phosphate 4-kinase type-2 alpha OS=Mus musculus OX=10090 GN=Pip4k2a PE=1 SV=1	1	10	7	7	27.7	46.151	1360000	975610	1199900	1.1785e+06	1236100	884700	1033400	1051400	1.12089	0.447291
O70194	Eukaryotic translation initiation factor 3 subunit D	Eif3d	FUNCTION: mRNA cap-binding component of the eukaryotic translation initiation factor 3 (eIF-3) complex, a complex required for several steps in the initiation of protein synthesis of a specialized repertoire of mRNAs. The eIF-3 complex associates with the 40S ribosome and facilitates the recruitment of eIF-1, eIF-1A, eIF-2:GTP:methionyl-tRNAi and eIF-5 to form the 43S pre-initiation complex (43S …	sp|O70194|EIF3D_MOUSE	sp|O70194|EIF3D_MOUSE Eukaryotic translation initiation factor 3 subunit D OS=Mus musculus OX=10090 GN=Eif3d PE=1 SV=2	1	6	6	6	17.5	63.988	355000	88556	190940	211499	397980	116690	369560	294743	0.717569	0.520718
O70228	Probable phospholipid-transporting ATPase IIA	Atp9a		sp|O70228|ATP9A_MOUSE	sp|O70228|ATP9A_MOUSE Probable phospholipid-transporting ATPase IIA OS=Mus musculus OX=10090 GN=Atp9a PE=1 SV=3	1	10	10	7	10.4	118.61	347650	479770	34492	287304	448760	118330	314510	293867	0.977668	0.969853
O70250	Phosphoglycerate mutase 2	Pgam2	FUNCTION: Interconversion of 3- and 2-phosphoglycerate with 2,3-bisphosphoglycerate as the primer of the reaction. Can also catalyze the reaction of EC 5.4.2.4 (synthase), but with a reduced activity.	sp|O70250|PGAM2_MOUSE	sp|O70250|PGAM2_MOUSE Phosphoglycerate mutase 2 OS=Mus musculus OX=10090 GN=Pgam2 PE=1 SV=3	1	10	6	6	39.9	28.827	157720	184570	395650	245980	629450	608200	276780	504810	0.487272	0.131313
O70251	Elongation factor 1-beta	Eef1b	FUNCTION: EF-1-beta and EF-1-delta stimulate the exchange of GDP bound to EF-1-alpha to GTP. {ECO:0000250}.	sp|O70251|EF1B_MOUSE	sp|O70251|EF1B_MOUSE Elongation factor 1-beta OS=Mus musculus OX=10090 GN=Eef1b PE=1 SV=5	1	6	4	4	33.8	24.693	613520	527850	545570	562313	1212600	282590	748300	747830	0.751927	0.529405
O70274	Protein tyrosine phosphatase type IVA 2	Ptp4a2	FUNCTION: Protein tyrosine phosphatase which stimulates progression from G1 into S phase during mitosis. Inhibits geranylgeranyl transferase type II activity by blocking the association between RABGGTA and RABGGTB (By similarity). {ECO:0000250}.	sp|O70274|TP4A2_MOUSE	sp|O70274|TP4A2_MOUSE Protein tyrosine phosphatase type IVA 2 OS=Mus musculus OX=10090 GN=Ptp4a2 PE=1 SV=1	1	4	2	2	25.7	19.127	172740	237300	135350	181797	90520	288220	579120	319287	0.569384	0.396687
O70293	G protein-coupled receptor kinase 6	Grk6	FUNCTION: Specifically phosphorylates the activated forms of G protein-coupled receptors. Such receptor phosphorylation initiates beta-arrestin-mediated receptor desensitization, internalization, and signaling events leading to their desensitization. Seems to be involved in the desensitization of D2-like dopamine receptors in striatum and chemokine receptor CXCR4 which is critical for CXCL12-indu…	sp|O70293|GRK6_MOUSE;sp|Q8VEB1|GRK5_MOUSE	sp|O70293|GRK6_MOUSE G protein-coupled receptor kinase 6 OS=Mus musculus OX=10090 GN=Grk6 PE=1 SV=1	2	8	8	8	16.5	65.978	139700	29580	129420	99566.7	97450	111990	80925	96788.3	1.02871	0.942583
O70305	Ataxin-2	Atxn2	FUNCTION: Involved in EGFR trafficking, acting as negative regulator of endocytic EGFR internalization at the plasma membrane. {ECO:0000269|PubMed:18602463}.	sp|O70305|ATX2_MOUSE	sp|O70305|ATX2_MOUSE Ataxin-2 OS=Mus musculus OX=10090 GN=Atxn2 PE=1 SV=1	1	11	11	11	12.1	136.48	338720	438590	397630	391647	383690	356220	284900	341603	1.1465	0.292446
O70310	Glycylpeptide N-tetradecanoyltransferase 1	Nmt1	FUNCTION: Adds a myristoyl group to the N-terminal glycine residue of certain cellular and viral proteins. Required for normal embryogenesis. {ECO:0000269|PubMed:15753093}.	sp|O70310|NMT1_MOUSE	sp|O70310|NMT1_MOUSE Glycylpeptide N-tetradecanoyltransferase 1 OS=Mus musculus OX=10090 GN=Nmt1 PE=1 SV=1	1	8	8	7	20.2	56.888	901500	956770	1038400	965557	898550	878170	821790	866170	1.11474	0.0963891
O70311	Glycylpeptide N-tetradecanoyltransferase 2	Nmt2	FUNCTION: Adds a myristoyl group to the N-terminal glycine residue of certain cellular and viral proteins. {ECO:0000250|UniProtKB:O60551}.	sp|O70311|NMT2_MOUSE	sp|O70311|NMT2_MOUSE Glycylpeptide N-tetradecanoyltransferase 2 OS=Mus musculus OX=10090 GN=Nmt2 PE=1 SV=1	1	5	4	4	12.9	60.484	145100	104320	158840	136087	180130	131300	105690	139040	0.978759	0.919033
O70318	Band 4.1-like protein 2	Epb41l2	FUNCTION: Required for dynein-dynactin complex and NUMA1 recruitment at the mitotic cell cortex during anaphase. {ECO:0000250|UniProtKB:O43491}.	sp|O70318|E41L2_MOUSE	sp|O70318|E41L2_MOUSE Band 4.1-like protein 2 OS=Mus musculus OX=10090 GN=Epb41l2 PE=1 SV=2	1	28	25	25	33.3	109.94	6360000	7231900	6713100	6.76833e+06	6909300	7230600	5273100	6471000	1.04595	0.674257
O70325	Phospholipid hydroperoxide glutathione peroxidase	Gpx4	FUNCTION: Essential antioxidant peroxidase that directly reduces phospholipid hydroperoxide even if they are incorporated in membranes and lipoproteins (PubMed:29290465). Can also reduce fatty acid hydroperoxide, cholesterol hydroperoxide and thymine hydroperoxide (By similarity). Plays a key role in protecting cells from oxidative damage by preventing membrane lipid peroxidation (PubMed:12566075…	sp|O70325|GPX4_MOUSE	sp|O70325|GPX4_MOUSE Phospholipid hydroperoxide glutathione peroxidase OS=Mus musculus OX=10090 GN=Gpx4 PE=1 SV=4	1	8	8	8	43.7	22.228	1842300	1586000	2350900	1926400	1608700	1426700	1937600	1.65767e+06	1.16212	0.375847
O70370	Cathepsin S	Ctss	FUNCTION: Thiol protease. Key protease responsible for the removal of the invariant chain from MHC class II molecules. The bond-specificity of this proteinase is in part similar to the specificities of cathepsin L.	sp|O70370|CATS_MOUSE	sp|O70370|CATS_MOUSE Cathepsin S OS=Mus musculus OX=10090 GN=Ctss PE=1 SV=2	1	2	2	2	8.8	38.474	53240		12068	32654	102710	1852.9	13847	39470	0.827313	0.886315
O70378	ER membrane protein complex subunit 8	Emc8		sp|O70378|EMC8_MOUSE	sp|O70378|EMC8_MOUSE ER membrane protein complex subunit 8 OS=Mus musculus OX=10090 GN=Emc8 PE=1 SV=1	1	3	3	3	15	23.348	194830	7445.2	60410	87561.7	108250	379830	240430	242837	0.360579	0.181878
O70400	PDZ and LIM domain protein 1	Pdlim1	FUNCTION: Cytoskeletal protein that may act as an adapter that brings other proteins (like kinases) to the cytoskeleton (By similarity). Involved in assembly, disassembly and directioning of stress fibers in fibroblasts. Required for the localization of ACTN1 and PALLD to stress fibers. Required for cell migration and in maintaining cell polarity of fibroblasts (By similarity). {ECO:0000250|UniPr…	sp|O70400|PDLI1_MOUSE	sp|O70400|PDLI1_MOUSE PDZ and LIM domain protein 1 OS=Mus musculus OX=10090 GN=Pdlim1 PE=1 SV=4	1	4	4	4	15.9	35.774	41383		58807	50095	34897	71957	15909	40921	1.22419	0.707397
O70433	Four and a half LIM domains protein 2	Fhl2	FUNCTION: May function as a molecular transmitter linking various signaling pathways to transcriptional regulation. Negatively regulates the transcriptional repressor E4F1 and may function in cell growth. Inhibits the transcriptional activity of FOXO1 and its apoptotic function by enhancing the interaction of FOXO1 with SIRT1 and FOXO1 deacetylation (By similarity). Negatively regulates the calci…	sp|O70433|FHL2_MOUSE	sp|O70433|FHL2_MOUSE Four and a half LIM domains protein 2 OS=Mus musculus OX=10090 GN=Fhl2 PE=1 SV=1	1	7	7	7	32.3	32.072	263910	209830	230700	234813	214160	205510	170650	196773	1.19332	0.138685
O70435	Proteasome subunit alpha type-3	Psma3	FUNCTION: Component of the 20S core proteasome complex involved in the proteolytic degradation of most intracellular proteins. This complex plays numerous essential roles within the cell by associating with different regulatory particles. Associated with two 19S regulatory particles, forms the 26S proteasome and thus participates in the ATP-dependent degradation of ubiquitinated proteins. The 26S…	sp|O70435|PSA3_MOUSE	sp|O70435|PSA3_MOUSE Proteasome subunit alpha type-3 OS=Mus musculus OX=10090 GN=Psma3 PE=1 SV=3	1	8	8	8	30.6	28.405	1835800	1824600	1704100	1.78817e+06	1403200	2211400	1298700	1.63777e+06	1.09183	0.633056
O70439	Syntaxin-7	Stx7	FUNCTION: May be involved in protein trafficking from the plasma membrane to the early endosome (EE) as well as in homotypic fusion of endocytic organelles. Mediates the endocytic trafficking from early endosomes to late endosomes and lysosomes (By similarity). {ECO:0000250}.	sp|O70439|STX7_MOUSE	sp|O70439|STX7_MOUSE Syntaxin-7 OS=Mus musculus OX=10090 GN=Stx7 PE=1 SV=3	1	5	5	5	24.1	29.82	1813600	2469000	1334400	1.87233e+06	961560	2103100	1237500	1.43405e+06	1.30562	0.409108
O70443	Guanine nucleotide-binding protein G(z) subunit alpha	Gnaz	FUNCTION: Guanine nucleotide-binding proteins (G proteins) are involved as modulators or transducers in various transmembrane signaling systems.	sp|O70443|GNAZ_MOUSE	sp|O70443|GNAZ_MOUSE Guanine nucleotide-binding protein G(z) subunit alpha OS=Mus musculus OX=10090 GN=Gnaz PE=1 SV=4	1	11	10	10	38.6	40.849	1849400	2140500	1854500	1.94813e+06	2224900	2073000	2054600	2117500	0.920016	0.199445
O70456	14-3-3 protein sigma	Sfn	FUNCTION: Adapter protein implicated in the regulation of a large spectrum of both general and specialized signaling pathways. Binds to a large number of partners, usually by recognition of a phosphoserine or phosphothreonine motif. Binding generally results in the modulation of the activity of the binding partner. When bound to KRT17, regulates protein synthesis and epithelial cell growth by sti…	sp|O70456|1433S_MOUSE	sp|O70456|1433S_MOUSE 14-3-3 protein sigma OS=Mus musculus OX=10090 GN=Sfn PE=1 SV=2	1	4	1	1	13.3	27.706	1543700	2111300	1040100	1.56503e+06	1039900	1158400	1455300	1.21787e+06	1.28506	0.356237
O70480	Vesicle-associated membrane protein 4	Vamp4	FUNCTION: Involved in the pathway that functions to remove an inhibitor (probably synaptotagmin-4) of calcium-triggered exocytosis during the maturation of secretory granules. May be a marker for this sorting pathway that is critical for remodeling the secretory response of granule (By similarity). {ECO:0000250}.	sp|O70480|VAMP4_MOUSE	sp|O70480|VAMP4_MOUSE Vesicle-associated membrane protein 4 OS=Mus musculus OX=10090 GN=Vamp4 PE=1 SV=1	1	2	2	2	18.4	16.353	247810	301050	273160	274007	199280	264940	191250	218490	1.25409	0.117944
O70481	E3 ubiquitin-protein ligase UBR1	Ubr1	FUNCTION: E3 ubiquitin-protein ligase which is a component of the N-end rule pathway. Recognizes and binds to proteins bearing specific N-terminal residues that are destabilizing according to the N-end rule, leading to their ubiquitination and subsequent degradation. May be involved in pancreatic homeostasis. Binds leucine and is a negative regulator of the leucine-mTOR signaling pathway, thereby…	sp|O70481|UBR1_MOUSE	sp|O70481|UBR1_MOUSE E3 ubiquitin-protein ligase UBR1 OS=Mus musculus OX=10090 GN=Ubr1 PE=1 SV=2	1	8	8	8	6.1	200.24	109370	81976	86434	92593.3	41667	34693	77430	51263.3	1.80623	0.0582807
O70492	Sorting nexin-3	Snx3	FUNCTION: Phosphoinositide-binding protein required for multivesicular body formation. Specifically binds phosphatidylinositol 3-phosphate (PtdIns(P3)). Also can bind phosphatidylinositol 4-phosphate (PtdIns(P4)), phosphatidylinositol 5-phosphate (PtdIns(P5)) and phosphatidylinositol 3,5-biphosphate (PtdIns(3,5)P2) (PubMed:19576982). Plays a role in protein transport between cellular compartments…	sp|O70492|SNX3_MOUSE	sp|O70492|SNX3_MOUSE Sorting nexin-3 OS=Mus musculus OX=10090 GN=Snx3 PE=1 SV=3	1	7	5	5	35.2	18.757	420200	527410	548950	498853	231650	707810	482760	474073	1.05227	0.870995
O70503	Very-long-chain 3-oxoacyl-CoA reductase	Hsd17b12	FUNCTION: Catalyzes the second of the four reactions of the long-chain fatty acids elongation cycle. This endoplasmic reticulum-bound enzymatic process, allows the addition of two carbons to the chain of long- and very long-chain fatty acids/VLCFAs per cycle. This enzyme has a 3-ketoacyl-CoA reductase activity, reducing 3-ketoacyl-CoA to 3-hydroxyacyl-CoA, within each cycle of fatty acid elongati…	sp|O70503|DHB12_MOUSE	sp|O70503|DHB12_MOUSE Very-long-chain 3-oxoacyl-CoA reductase OS=Mus musculus OX=10090 GN=Hsd17b12 PE=1 SV=1	1	4	4	4	16.7	34.741	1398400	293070	1167500	952990	350970	209420	1024800	528397	1.80355	0.369463
O70566	Protein diaphanous homolog 2	Diaph2	FUNCTION: May be involved in oogenesis.	sp|O70566|DIAP2_MOUSE	sp|O70566|DIAP2_MOUSE Protein diaphanous homolog 2 OS=Mus musculus OX=10090 GN=Diaph2 PE=1 SV=2	1	7	7	7	7.9	124.87	1277700	380420	770130	809417	643950	579140	547040	590043	1.37179	0.448451
O70572	Sphingomyelin phosphodiesterase 2	Smpd2	FUNCTION: Converts sphingomyelin to ceramide. Hydrolyze 1-acyl-2-lyso-sn-glycero-3-phosphocholine (lyso-PC) and 1-O-alkyl-2-lyso-sn-glycero-3-phosphocholine (lyso-platelet-activating factor). The physiological substrate seems to be Lyso-PAF (By similarity). {ECO:0000250}.	sp|O70572|NSMA_MOUSE	sp|O70572|NSMA_MOUSE Sphingomyelin phosphodiesterase 2 OS=Mus musculus OX=10090 GN=Smpd2 PE=1 SV=1	1	2	2	2	8.1	47.466		6046.5	50388	28217.2	3574.9	7020.5	59339	23311.5	1.21045	0.874542
O70585	Dystrobrevin beta	Dtnb		sp|O70585|DTNB_MOUSE	sp|O70585|DTNB_MOUSE Dystrobrevin beta OS=Mus musculus OX=10090 GN=Dtnb PE=1 SV=3	1	3	2	2	5.2	74.398	140660	79290	151780	123910	84680	36583	38573	53278.7	2.3257	0.0619304
O70589	Peripheral plasma membrane protein CASK	Cask	FUNCTION: Multidomain scaffolding protein with a role in synaptic transmembrane protein anchoring and ion channel trafficking. Contributes to neural development and regulation of gene expression via interaction with the transcription factor TBR1. Binds to cell-surface proteins, including amyloid precursor protein, neurexins, and syndecans. May mediate a link between the extracellular matrix and t…	sp|O70589|CSKP_MOUSE	sp|O70589|CSKP_MOUSE Peripheral plasma membrane protein CASK OS=Mus musculus OX=10090 GN=Cask PE=1 SV=2	1	26	26	26	31.3	105.11	1330100	965810	1383200	1226370	1123100	1285400	1111800	1.17343e+06	1.04511	0.729408
O70591	Prefoldin subunit 2	Pfdn2	FUNCTION: Binds specifically to cytosolic chaperonin (c-CPN) and transfers target proteins to it. Binds to nascent polypeptide chain and promotes folding in an environment in which there are many competing pathways for nonnative proteins.	sp|O70591|PFD2_MOUSE	sp|O70591|PFD2_MOUSE Prefoldin subunit 2 OS=Mus musculus OX=10090 GN=Pfdn2 PE=1 SV=2	1	4	4	4	29.9	16.534	436550	457900	356470	416973	157270	213840	435550	268887	1.55074	0.176567
O70622	Reticulon-2	Rtn2		sp|O70622|RTN2_MOUSE	sp|O70622|RTN2_MOUSE Reticulon-2 OS=Mus musculus OX=10090 GN=Rtn2 PE=1 SV=1	1	1	1	1	3.6	51.346	82512	53566	73013	69697	32711	58152	34478	41780.3	1.66818	0.0776001
O88196	E3 ubiquitin-protein ligase TTC3	Ttc3	FUNCTION: E3 ubiquitin-protein ligase which catalyzes the formation of 'Lys-48'-polyubiquitin chains (By similarity). Mediates the ubiquitination and subsequent degradation of phosphorylated Akt (AKT1, AKT2 and AKT3) in the nucleus (By similarity). Acts as a terminal regulator of Akt signaling after activation; its phosphorylation by Akt, which is a prerequisite for ubiquitin ligase activity, sug…	sp|O88196|TTC3_MOUSE	sp|O88196|TTC3_MOUSE E3 ubiquitin-protein ligase TTC3 OS=Mus musculus OX=10090 GN=Ttc3 PE=1 SV=2	1	6	6	6	3.8	223.93	107770	111270	126000	115013	36410	105480	54992	65627.3	1.75252	0.0820231
O88271	Craniofacial development protein 1	Cfdp1	FUNCTION: May play a role during embryogenesis. May modulate tooth organogenesis since alterations of this protein function affect tooth organs size as well as individual cell fate and survival. In embryonic cells, blockage of the function results in increased number of apoptotic cells, reduced proliferation, alterations in cell shape and fibronection matrix synthesis. {ECO:0000269|PubMed:1041532…	sp|O88271|CFDP1_MOUSE	sp|O88271|CFDP1_MOUSE Craniofacial development protein 1 OS=Mus musculus OX=10090 GN=Cfdp1 PE=1 SV=1	1	3	3	3	15.9	32.921	76492	73236	83540	77756	55632	101460	49233	68775	1.13059	0.619765
O88291	DBIRD complex subunit ZNF326	Znf326	FUNCTION: Core component of the DBIRD complex, a multiprotein complex that acts at the interface between core mRNP particles and RNA polymerase II (RNAPII) and integrates transcript elongation with the regulation of alternative splicing: the DBIRD complex affects local transcript elongation rates and alternative splicing of a large set of exons embedded in (A + T)-rich DNA regions (By similarity)…	sp|O88291|ZN326_MOUSE	sp|O88291|ZN326_MOUSE DBIRD complex subunit ZNF326 OS=Mus musculus OX=10090 GN=Znf326 PE=1 SV=1	1	10	10	10	23.4	65.225	235740	244240	255860	245280	148900	233140	131460	171167	1.43299	0.0810371
O88307	Sortilin-related receptor	Sorl1	FUNCTION: Sorting receptor that directs several proteins to their correct location within the cell. Along with AP-1 complex, involved Golgi apparatus - endosome sorting. Sorting receptor for APP, regulating its intracellular trafficking and processing into amyloidogenic-beta peptides. Retains APP in the trans-Golgi network, hence preventing its transit through late endosomes where amyloid beta pe…	sp|O88307|SORL_MOUSE	sp|O88307|SORL_MOUSE Sortilin-related receptor OS=Mus musculus OX=10090 GN=Sorl1 PE=1 SV=3	1	9	9	9	5.4	247.08	198500	321680	160930	227037	181260	199580	118550	166463	1.36388	0.327863
O88322	Nidogen-2	Nid2	FUNCTION: Cell adhesion glycoprotein. Might be involved in osteoblast differentiation. It probably has a role in cell-extracellular matrix interactions.	sp|O88322|NID2_MOUSE	sp|O88322|NID2_MOUSE Nidogen-2 OS=Mus musculus OX=10090 GN=Nid2 PE=1 SV=2	1	8	8	8	7.3	153.91	210590	98256	120340	143062	95836	71188	129070	98698	1.44949	0.310458
O88343	Electrogenic sodium bicarbonate cotransporter 1	Slc4a4	FUNCTION: Electrogenic sodium/bicarbonate cotransporter with a Na(+):HCO3(-) stoichiometry varying from 1:2 to 1:3. May regulate bicarbonate influx/efflux at the basolateral membrane of cells and regulate intracellular pH. {ECO:0000250|UniProtKB:Q9Y6R1, ECO:0000269|PubMed:19033647}.; FUNCTION: [Isoform 2]: May have a higher activity than isoform 1. {ECO:0000250|UniProtKB:Q9Y6R1}.	sp|O88343|S4A4_MOUSE	sp|O88343|S4A4_MOUSE Electrogenic sodium bicarbonate cotransporter 1 OS=Mus musculus OX=10090 GN=Slc4a4 PE=1 SV=2	1	15	15	15	16.3	121.48	2383100	2833700	2846500	2.68777e+06	3374000	2445400	2393300	2.73757e+06	0.981809	0.89467
O88384	Vesicle transport through interaction with t-SNAREs homolog 1B	Vti1b	FUNCTION: V-SNARE that mediates vesicle transport pathways through interactions with t-SNAREs on the target membrane. These interactions are proposed to mediate aspects of the specificity of vesicle trafficking and to promote fusion of the lipid bilayers. {ECO:0000305|PubMed:15363411}.	sp|O88384|VTI1B_MOUSE	sp|O88384|VTI1B_MOUSE Vesicle transport through interaction with t-SNAREs homolog 1B OS=Mus musculus OX=10090 GN=Vti1b PE=1 SV=1	1	5	5	5	25.4	26.713	372460	316480	410330	366423	324910	298150	274740	299267	1.2244	0.0952506
O88441	Metaxin-2	Mtx2	FUNCTION: Involved in transport of proteins into the mitochondrion. {ECO:0000269|PubMed:10381257}.	sp|O88441|MTX2_MOUSE	sp|O88441|MTX2_MOUSE Metaxin-2 OS=Mus musculus OX=10090 GN=Mtx2 PE=1 SV=1	1	6	6	6	34.6	29.758	510570	731620	705360	649183	868470	433630	579130	627077	1.03525	0.886652
O88444	Adenylate cyclase type 1	Adcy1	FUNCTION: Catalyzes the formation of the signaling molecule cAMP in response to G-protein signaling. Mediates responses to increased cellular Ca(2+)/calmodulin levels (PubMed:9662407, PubMed:7816821). May be involved in regulatory processes in the central nervous system (PubMed:9662407). May play a role in memory and learning (PubMed:7816821). Plays a role in the regulation of the circadian rhyth…	sp|O88444|ADCY1_MOUSE	sp|O88444|ADCY1_MOUSE Adenylate cyclase type 1 OS=Mus musculus OX=10090 GN=Adcy1 PE=1 SV=2	1	7	7	7	8.5	123.37	106300	93367	120120	106596	122080	94816	65974	94290	1.13051	0.530575
O88447	Kinesin light chain 1	Klc1	FUNCTION: Kinesin is a microtubule-associated force-producing protein that may play a role in organelle transport. The light chain may function in coupling of cargo to the heavy chain or in the modulation of its ATPase activity.	sp|O88447|KLC1_MOUSE	sp|O88447|KLC1_MOUSE Kinesin light chain 1 OS=Mus musculus OX=10090 GN=Klc1 PE=1 SV=3	1	13	11	9	28.1	61.449	880950	993950	770250	881717	843860	1164700	711600	906720	0.972424	0.875059
O88448	Kinesin light chain 2	Klc2	FUNCTION: Kinesin is a microtubule-associated force-producing protein that may play a role in organelle transport. The light chain may function in coupling of cargo to the heavy chain or in the modulation of its ATPase activity.	sp|O88448|KLC2_MOUSE	sp|O88448|KLC2_MOUSE Kinesin light chain 2 OS=Mus musculus OX=10090 GN=Klc2 PE=1 SV=1	1	17	17	13	31.9	66.662	697630	906240	698190	767353	557910	824260	684080	688750	1.11412	0.490398
O88456	Calpain small subunit 1	Capns1	FUNCTION: Regulatory subunit of the calcium-regulated non-lysosomal thiol-protease which catalyzes limited proteolysis of substrates involved in cytoskeletal remodeling and signal transduction.	sp|O88456|CPNS1_MOUSE	sp|O88456|CPNS1_MOUSE Calpain small subunit 1 OS=Mus musculus OX=10090 GN=Capns1 PE=1 SV=1	1	4	4	4	17.5	28.463	447180	294190	425510	388960	534800	464220	258790	419270	0.927708	0.767048
O88485	Cytoplasmic dynein 1 intermediate chain 1	Dync1i1	FUNCTION: Acts as one of several non-catalytic accessory components of the cytoplasmic dynein 1 complex that are thought to be involved in linking dynein to cargos and to adapter proteins that regulate dynein function. Cytoplasmic dynein 1 acts as a motor for the intracellular retrograde motility of vesicles and organelles along microtubules. The intermediate chains mediate the binding of dynein …	sp|O88485|DC1I1_MOUSE	sp|O88485|DC1I1_MOUSE Cytoplasmic dynein 1 intermediate chain 1 OS=Mus musculus OX=10090 GN=Dync1i1 PE=1 SV=2	1	11	11	11	22.6	70.724	1341400	1490400	1430700	1.42083e+06	1557400	1926600	1293300	1.59243e+06	0.89224	0.414564
O88487	Cytoplasmic dynein 1 intermediate chain 2	Dync1i2	FUNCTION: Acts as one of several non-catalytic accessory components of the cytoplasmic dynein 1 complex that are thought to be involved in linking dynein to cargos and to adapter proteins that regulate dynein function. Cytoplasmic dynein 1 acts as a motor for the intracellular retrograde motility of vesicles and organelles along microtubules. The intermediate chains mediate the binding of dynein …	sp|O88487|DC1I2_MOUSE	sp|O88487|DC1I2_MOUSE Cytoplasmic dynein 1 intermediate chain 2 OS=Mus musculus OX=10090 GN=Dync1i2 PE=1 SV=1	1	8	8	8	14.9	68.393	762930	755810	875320	798020	665420	851050	612060	709510	1.12475	0.34178
O88507	Ciliary neurotrophic factor receptor subunit alpha	Cntfr	FUNCTION: Binds to CNTF. The alpha subunit provides the receptor specificity (By similarity). {ECO:0000250}.	sp|O88507|CNTFR_MOUSE	sp|O88507|CNTFR_MOUSE Ciliary neurotrophic factor receptor subunit alpha OS=Mus musculus OX=10090 GN=Cntfr PE=1 SV=2	1	3	3	3	8.9	40.801	124270	83694	165430	124465	149840	117540	138150	135177	0.920756	0.695059
O88531	Palmitoyl-protein thioesterase 1	Ppt1	FUNCTION: Removes thioester-linked fatty acyl groups such as palmitate from modified cysteine residues in proteins or peptides during lysosomal degradation. Prefers acyl chain lengths of 14 to 18 carbons. {ECO:0000250|UniProtKB:P45478}.	sp|O88531|PPT1_MOUSE	sp|O88531|PPT1_MOUSE Palmitoyl-protein thioesterase 1 OS=Mus musculus OX=10090 GN=Ppt1 PE=1 SV=2	1	4	4	4	16	34.49	366830	41335	767340	391835	517500	55526	567500	380175	1.03067	0.967111
O88532	Zinc finger RNA-binding protein	Zfr	FUNCTION: Involved in postimplantation and gastrulation stages of development. Binds to DNA and RNA. Involved in the nucleocytoplasmic shuttling of STAU2 (By similarity). {ECO:0000250, ECO:0000269|PubMed:16277607}.	sp|O88532|ZFR_MOUSE	sp|O88532|ZFR_MOUSE Zinc finger RNA-binding protein OS=Mus musculus OX=10090 GN=Zfr PE=1 SV=2	1	14	14	14	20.1	116.86	639660	734060	642160	671960	576100	734600	614990	641897	1.04684	0.625288
O88533	Aromatic-L-amino-acid decarboxylase	Ddc	FUNCTION: Catalyzes the decarboxylation of L-3,4-dihydroxyphenylalanine (DOPA) to dopamine, L-5-hydroxytryptophan to serotonin and L-tryptophan to tryptamine.	sp|O88533|DDC_MOUSE	sp|O88533|DDC_MOUSE Aromatic-L-amino-acid decarboxylase OS=Mus musculus OX=10090 GN=Ddc PE=1 SV=1	1	5	5	5	14.2	53.873	225470	79644	196350	167155	136000	12030	153970	100667	1.66048	0.351173
O88543	COP9 signalosome complex subunit 3	Cops3	FUNCTION: Component of the COP9 signalosome complex (CSN), a complex involved in various cellular and developmental processes (By similarity). The CSN complex is an essential regulator of the ubiquitin (Ubl) conjugation pathway by mediating the deneddylation of the cullin subunits of SCF-type E3 ligase complexes, leading to decrease the Ubl ligase activity of SCF-type complexes such as SCF, CSA o…	sp|O88543|CSN3_MOUSE	sp|O88543|CSN3_MOUSE COP9 signalosome complex subunit 3 OS=Mus musculus OX=10090 GN=Cops3 PE=1 SV=3	1	14	14	14	40.9	47.832	1184600	1305800	1352600	1281000	1856300	1472800	1408300	1.57913e+06	0.811204	0.115143
O88544	COP9 signalosome complex subunit 4	Cops4	FUNCTION: Component of the COP9 signalosome complex (CSN), a complex involved in various cellular and developmental processes (By similarity). The CSN complex is an essential regulator of the ubiquitin (Ubl) conjugation pathway by mediating the deneddylation of the cullin subunits of SCF-type E3 ligase complexes, leading to decrease the Ubl ligase activity of SCF-type complexes such as SCF, CSA o…	sp|O88544|CSN4_MOUSE	sp|O88544|CSN4_MOUSE COP9 signalosome complex subunit 4 OS=Mus musculus OX=10090 GN=Cops4 PE=1 SV=1	1	15	15	15	49	46.284	2295400	2164200	2376500	2278700	2266700	2400500	2208700	2.29197e+06	0.994212	0.882117
O88545	COP9 signalosome complex subunit 6	Cops6	FUNCTION: Component of the COP9 signalosome complex (CSN), a complex involved in various cellular and developmental processes (By similarity). The CSN complex is an essential regulator of the ubiquitin (Ubl) conjugation pathway by mediating the deneddylation of the cullin subunits of SCF-type E3 ligase complexes, leading to decrease the Ubl ligase activity of SCF-type complexes such as SCF, CSA o…	sp|O88545|CSN6_MOUSE	sp|O88545|CSN6_MOUSE COP9 signalosome complex subunit 6 OS=Mus musculus OX=10090 GN=Cops6 PE=1 SV=1	1	10	10	10	38	35.88	881750	672220	1304200	952723	1090700	1110400	1300100	1.16707e+06	0.81634	0.338791
O88569	Heterogeneous nuclear ribonucleoproteins A2/B1	Hnrnpa2b1	FUNCTION: Heterogeneous nuclear ribonucleoprotein (hnRNP) that associates with nascent pre-mRNAs, packaging them into hnRNP particles. The hnRNP particle arrangement on nascent hnRNA is non-random and sequence-dependent and serves to condense and stabilize the transcripts and minimize tangling and knotting. Packaging plays a role in various processes such as transcription, pre-mRNA processing, RN…	sp|O88569|ROA2_MOUSE	sp|O88569|ROA2_MOUSE Heterogeneous nuclear ribonucleoproteins A2/B1 OS=Mus musculus OX=10090 GN=Hnrnpa2b1 PE=1 SV=2	1	21	21	20	69.7	37.402	16772000	19507000	16464000	17581000	15296000	17094000	14674000	15688000	1.12067	0.192468
O88597	Beclin-1	Becn1	FUNCTION: Plays a central role in autophagy (PubMed:10604474, PubMed:12372286, PubMed:19270693, PubMed:28445460). Acts as core subunit of different PI3K complex forms that mediate formation of phosphatidylinositol 3-phosphate and are believed to play a role in multiple membrane trafficking pathways: PI3KC3-C1 is involved in initiation of autophagosomes and PI3KC3-C2 in maturation of autophagosome…	sp|O88597|BECN1_MOUSE	sp|O88597|BECN1_MOUSE Beclin-1 OS=Mus musculus OX=10090 GN=Becn1 PE=1 SV=3	1	4	4	4	11.4	51.588	68837	88898	76679	78138	6749.7	74932	75321	52334.2	1.49306	0.334355
O88602	Voltage-dependent calcium channel gamma-2 subunit	Cacng2	FUNCTION: Regulates the trafficking and gating properties of AMPA-selective glutamate receptors (AMPARs). Promotes their targeting to the cell membrane and synapses and modulates their gating properties by slowing their rates of activation, deactivation and desensitization. Does not show subunit-specific AMPA receptor regulation and regulates all AMPAR subunits. Thought to stabilize the calcium c…	sp|O88602|CCG2_MOUSE	sp|O88602|CCG2_MOUSE Voltage-dependent calcium channel gamma-2 subunit OS=Mus musculus OX=10090 GN=Cacng2 PE=1 SV=1	1	4	4	4	14.6	35.894	174790	153100	163540	163810	167640	226260	121200	171700	0.954048	0.81185
O88622	Poly(ADP-ribose) glycohydrolase	Parg	FUNCTION: Poly(ADP-ribose) glycohydrolase that degrades poly(ADP-ribose) by hydrolyzing the ribose-ribose bonds present in poly(ADP-ribose). PARG acts both as an endo- and exoglycosidase, releasing poly(ADP-ribose) of different length as well as ADP-ribose monomers. It is however unable to cleave the ester bond between the terminal ADP-ribose and ADP-ribosylated residues, leaving proteins that ar…	sp|O88622|PARG_MOUSE	sp|O88622|PARG_MOUSE Poly(ADP-ribose) glycohydrolase OS=Mus musculus OX=10090 GN=Parg PE=1 SV=2	1	1	1	1	1.5	109.32	25700		42640	34170	18666		11090	14878	2.29668	0.173137
O88630	Golgi SNAP receptor complex member 1	Gosr1	FUNCTION: Involved in transport from the ER to the Golgi apparatus as well as in intra-Golgi transport. It belongs to a super-family of proteins called t-SNAREs or soluble NSF (N-ethylmaleimide-sensitive factor) attachment protein receptor. May play a protective role against hydrogen peroxide induced cytotoxicity under glutathione depleted conditions in neuronal cells by regulating the intracellu…	sp|O88630|GOSR1_MOUSE	sp|O88630|GOSR1_MOUSE Golgi SNAP receptor complex member 1 OS=Mus musculus OX=10090 GN=Gosr1 PE=1 SV=2	1	2	2	2	5.2	28.489	2397.3	21657	2850.5	8968.27	3318.8		40974	22146.4	0.404954	0.476739
O88643	Serine/threonine-protein kinase PAK 1	Pak1	FUNCTION: Protein kinase involved in intracellular signaling pathways downstream of integrins and receptor-type kinases that plays an important role in cytoskeleton dynamics, in cell adhesion, migration, proliferation, apoptosis, mitosis, and in vesicle-mediated transport processes. Can directly phosphorylate BAD and protects cells against apoptosis. Activated by interaction with CDC42 and RAC1. …	sp|O88643|PAK1_MOUSE	sp|O88643|PAK1_MOUSE Serine/threonine-protein kinase PAK 1 OS=Mus musculus OX=10090 GN=Pak1 PE=1 SV=1	1	16	12	10	41.3	60.736	2227100	3872700	1951200	2.68367e+06	1464900	3222100	2243500	2.31017e+06	1.16168	0.659541
O88653	Ragulator complex protein LAMTOR3	Lamtor3	FUNCTION: As part of the Ragulator complex it is involved in amino acid sensing and activation of mTORC1, a signaling complex promoting cell growth in response to growth factors, energy levels, and amino acids. Activated by amino acids through a mechanism involving the lysosomal V-ATPase, the Ragulator functions as a guanine nucleotide exchange factor activating the small GTPases Rag. Activated R…	sp|O88653|LTOR3_MOUSE	sp|O88653|LTOR3_MOUSE Ragulator complex protein LAMTOR3 OS=Mus musculus OX=10090 GN=Lamtor3 PE=1 SV=1	1	1	1	1	8.9	13.553	1485.2		69641	35563.1	72835		80140	76487.5	0.464953	0.354869
O88665	Bromodomain-containing protein 7	Brd7	FUNCTION: Acts both as coactivator and as corepressor. May play a role in chromatin remodeling. Transcriptional corepressor that down-regulates the expression of target genes. Binds to target promoters, leading to increased histone H3 acetylation at 'Lys-9' (H3K9ac). Binds to the ESR1 promoter. Recruits BRCA1 and POU2F1 to the ESR1 promoter. Coactivator for TP53-mediated activation of transcripti…	sp|O88665|BRD7_MOUSE	sp|O88665|BRD7_MOUSE Bromodomain-containing protein 7 OS=Mus musculus OX=10090 GN=Brd7 PE=1 SV=1	1	1	1	1	1.8	73.999	589340	752610	671790	671247	566670	822490	432270	607143	1.10558	0.631854
O88685	26S proteasome regulatory subunit 6A	Psmc3	FUNCTION: Component of the 26S proteasome, a multiprotein complex involved in the ATP-dependent degradation of ubiquitinated proteins. This complex plays a key role in the maintenance of protein homeostasis by removing misfolded or damaged proteins, which could impair cellular functions, and by removing proteins whose functions are no longer required. Therefore, the proteasome participates in num…	sp|O88685|PRS6A_MOUSE	sp|O88685|PRS6A_MOUSE 26S proteasome regulatory subunit 6A OS=Mus musculus OX=10090 GN=Psmc3 PE=1 SV=2	1	19	19	18	51.6	49.548	1042400	977050	1150700	1.05672e+06	1193300	1221200	1052500	1.15567e+06	0.914378	0.245292
O88696	ATP-dependent Clp protease proteolytic subunit, mitochondrial	Clpp	FUNCTION: Protease component of the Clp complex that cleaves peptides and various proteins in an ATP-dependent process. Has low peptidase activity in the absence of CLPX. The Clp complex can degrade CSN1S1, CSN2 and CSN3, as well as synthetic peptides (in vitro) and may be responsible for a fairly general and central housekeeping function rather than for the degradation of specific substrates. Cl…	sp|O88696|CLPP_MOUSE	sp|O88696|CLPP_MOUSE ATP-dependent Clp protease proteolytic subunit, mitochondrial OS=Mus musculus OX=10090 GN=Clpp PE=1 SV=1	1	6	6	6	28.7	29.8	895680	737520	1348400	993867	1194200	1105000	805160	1.03479e+06	0.960456	0.859996
O88703	Potassium/sodium hyperpolarization-activated cyclic nucleotide-gated channel 2	Hcn2	FUNCTION: Hyperpolarization-activated ion channel exhibiting weak selectivity for potassium over sodium ions. Contributes to the native pacemaker currents in heart (If) and in neurons (Ih). Can also transport ammonium in the distal nephron. Produces a large instantaneous current. {ECO:0000269|PubMed:10962006, ECO:0000269|PubMed:11096117, ECO:0000269|PubMed:11741901, ECO:0000269|PubMed:12034718, E…	sp|O88703|HCN2_MOUSE	sp|O88703|HCN2_MOUSE Potassium/sodium hyperpolarization-activated cyclic nucleotide-gated channel 2 OS=Mus musculus OX=10090 GN=Hcn2 PE=1 SV=1	1	10	7	7	15.1	94.721	234800	210130	181530	208820	178890	197610	203440	193313	1.08022	0.415303
O88704	Potassium/sodium hyperpolarization-activated cyclic nucleotide-gated channel 1	Hcn1	FUNCTION: Hyperpolarization-activated ion channel exhibiting weak selectivity for potassium over sodium ions. Contributes to the native pacemaker currents in heart (If) and in neurons (Ih). May mediate responses to sour stimuli. {ECO:0000269|PubMed:11459060, ECO:0000269|PubMed:11675786, ECO:0000269|PubMed:12034718, ECO:0000269|PubMed:22006928, ECO:0000269|PubMed:9630217}.	sp|O88704|HCN1_MOUSE;sp|O70507|HCN4_MOUSE	sp|O88704|HCN1_MOUSE Potassium/sodium hyperpolarization-activated cyclic nucleotide-gated channel 1 OS=Mus musculus OX=10090 GN=Hcn1 PE=1 SV=1	2	11	11	8	14.5	102.43	867500	896290	771960	845250	663170	967890	535100	722053	1.17062	0.409109
O88712	C-terminal-binding protein 1	Ctbp1	FUNCTION: Corepressor targeting diverse transcription regulators such as GLIS2 or BCL6. Has dehydrogenase activity. Involved in controlling the equilibrium between tubular and stacked structures in the Golgi complex. Functions in brown adipose tissue (BAT) differentiation. {ECO:0000269|PubMed:10369679, ECO:0000269|PubMed:10567582, ECO:0000269|PubMed:16326862, ECO:0000269|PubMed:18483224, ECO:0000…	sp|O88712|CTBP1_MOUSE	sp|O88712|CTBP1_MOUSE C-terminal-binding protein 1 OS=Mus musculus OX=10090 GN=Ctbp1 PE=1 SV=2	1	11	11	8	27.9	47.744	3282900	2973600	3169200	3141900	2923000	3728100	2696300	3115800	1.00838	0.940004
O88735	Ensconsin	Map7	FUNCTION: Microtubule-stabilizing protein that may play an important role during reorganization of microtubules during polarization and differentiation of epithelial cells. Associates with microtubules in a dynamic manner. May play a role in the formation of intercellular contacts. Colocalization with TRPV4 results in the redistribution of TRPV4 toward the membrane and may link cytoskeletal micro…	sp|O88735|MAP7_MOUSE	sp|O88735|MAP7_MOUSE Ensconsin OS=Mus musculus OX=10090 GN=Map7 PE=1 SV=1	1	6	6	6	10.5	82.021	155950	185660	182150	174587	98545	215890	123900	146112	1.19489	0.482922
O88736	3-keto-steroid reductase/17-beta-hydroxysteroid dehydrogenase 7	Hsd17b7	FUNCTION: Responsible for the reduction of the keto group on the C-3 of sterols.	sp|O88736|DHB7_MOUSE	sp|O88736|DHB7_MOUSE 3-keto-steroid reductase/17-beta-hydroxysteroid dehydrogenase 7 OS=Mus musculus OX=10090 GN=Hsd17b7 PE=1 SV=1	1	3	3	3	12.3	37.316	109480	107730	100270	105827	66744	110350	70321	82471.7	1.28319	0.1768
O88737	Protein bassoon	Bsn	FUNCTION: Scaffold protein of the presynaptic cytomatrix at the active zone (CAZ) which is the place in the synapse where neurotransmitter is released (PubMed:12628168, PubMed:12628169, PubMed:19812333). After synthesis, participates in the formation of Golgi-derived membranous organelles termed Piccolo-Bassoon transport vesicles (PTVs) that are transported along axons to sites of nascent synapti…	sp|O88737|BSN_MOUSE	sp|O88737|BSN_MOUSE Protein bassoon OS=Mus musculus OX=10090 GN=Bsn PE=1 SV=4	1	130	126	125	46.8	418.84	21840000	25506000	22376000	2.32407e+07	20452000	27826000	17054000	2.17773e+07	1.0672	0.687271
O88738	Baculoviral IAP repeat-containing protein 6	Birc6	FUNCTION: Anti-apoptotic protein which can regulate cell death by controlling caspases and by acting as an E3 ubiquitin-protein ligase. Has an unusual ubiquitin conjugation system in that it could combine in a single polypeptide, ubiquitin conjugating (E2) with ubiquitin ligase (E3) activity, forming a chimeric E2/E3 ubiquitin ligase. Its tragets include CASP9 and DIABLO/SMAC. Acts as an inhibito…	sp|O88738|BIRC6_MOUSE	sp|O88738|BIRC6_MOUSE Baculoviral IAP repeat-containing protein 6 OS=Mus musculus OX=10090 GN=Birc6 PE=1 SV=2	1	16	16	16	5.5	532.16	228300	311090	315310	284900	302820	313910	182630	266453	1.06923	0.734331
O88741	Ganglioside-induced differentiation-associated protein 1	Gdap1	FUNCTION: Regulates the mitochondrial network by promoting mitochondrial fission. {ECO:0000250, ECO:0000269|PubMed:16172208}.	sp|O88741|GDAP1_MOUSE	sp|O88741|GDAP1_MOUSE Ganglioside-induced differentiation-associated protein 1 OS=Mus musculus OX=10090 GN=Gdap1 PE=1 SV=1	1	8	8	8	18.4	41.31	4063500	4162000	3566000	3930500	3713400	4590600	4069300	4.12443e+06	0.952979	0.570831
O88745	Scrapie-responsive protein 1	Scrg1		sp|O88745|SCRG1_MOUSE	sp|O88745|SCRG1_MOUSE Scrapie-responsive protein 1 OS=Mus musculus OX=10090 GN=Scrg1 PE=2 SV=1	1	2	2	2	19.4	11.173	167080	222340	122050	170490	96323	43051	147640	95671.3	1.78204	0.148451
O88746	Target of Myb protein 1	Tom1	FUNCTION: May be involved in intracellular trafficking. Probable association with membranes.	sp|O88746|TOM1_MOUSE	sp|O88746|TOM1_MOUSE Target of Myb protein 1 OS=Mus musculus OX=10090 GN=Tom1 PE=1 SV=1	1	6	6	6	19.3	54.325	549650	501050	523170	524623	354030	779730	424360	519373	1.01011	0.970292
O88809	Neuronal migration protein doublecortin	Dcx	FUNCTION: Microtubule-associated protein required for initial steps of neuronal dispersion and cortex lamination during cerebral cortex development. May act by competing with the putative neuronal protein kinase DCLK1 in binding to a target protein. May in that way participate in a signaling pathway that is crucial for neuronal interaction before and during migration, possibly as part of a calciu…	sp|O88809|DCX_MOUSE	sp|O88809|DCX_MOUSE Neuronal migration protein doublecortin OS=Mus musculus OX=10090 GN=Dcx PE=1 SV=1	1	3	2	2	10.4	40.612	28185		28264	28224.5	15026	22039	26461	21175.3	1.3329	0.199516
O88811	Signal transducing adapter molecule 2	Stam2	FUNCTION: Involved in intracellular signal transduction mediated by cytokines and growth factors. Upon IL-2 and GM-CSL stimulation, it plays a role in signaling leading to DNA synthesis and MYC induction. May also play a role in T-cell development. Involved in down-regulation of receptor tyrosine kinase via multivesicular body (MVBs) when complexed with HGS (ESCRT-0 complex). The ESCRT-0 complex …	sp|O88811|STAM2_MOUSE	sp|O88811|STAM2_MOUSE Signal transducing adapter molecule 2 OS=Mus musculus OX=10090 GN=Stam2 PE=1 SV=1	1	4	3	3	10.1	57.454	330050	129760	60393	173401	44763	7679.2	34315	28919.1	5.99608	0.151309
O88845	A-kinase anchor protein 10, mitochondrial	Akap10	FUNCTION: Differentially targeted protein that binds to type I and II regulatory subunits of protein kinase A and anchors them to the mitochondria or the plasma membrane. Although the physiological relevance between PKA and AKAPS with mitochondria is not fully understood, one idea is that BAD, a proapoptotic member, is phosphorylated and inactivated by mitochondria-anchored PKA. It cannot be excl…	sp|O88845|AKA10_MOUSE	sp|O88845|AKA10_MOUSE A-kinase anchor protein 10, mitochondrial OS=Mus musculus OX=10090 GN=Akap10 PE=1 SV=3	1	10	10	10	21.8	73.631	131590	167260	210080	169643	232680	294610	151070	226120	0.750236	0.298932
O88848	ADP-ribosylation factor-like protein 6	Arl6	FUNCTION: Involved in membrane protein trafficking at the base of the ciliary organelle (By similarity). Mediates recruitment onto plasma membrane of the BBSome complex which would constitute a coat complex required for sorting of specific membrane proteins to the primary cilia (By similarity). Together with BBS1, is necessary for correct trafficking of PKD1 to primary cilia (PubMed:24939912). To…	sp|O88848|ARL6_MOUSE	sp|O88848|ARL6_MOUSE ADP-ribosylation factor-like protein 6 OS=Mus musculus OX=10090 GN=Arl6 PE=1 SV=1	1	2	2	2	12.9	20.959	131150	170110	110510	137257	154080	137620	81655	124452	1.10289	0.671523
O88851	Putative hydrolase RBBP9	Rbbp9	FUNCTION: Serine hydrolase whose substrates have not been identified yet. May negatively regulate basal or autocrine TGF-beta signaling by suppressing SMAD2-SMAD3 phosphorylation. May play a role in the transformation process due to its capacity to confer resistance to the growth-inhibitory effects of TGF-beta through interaction with RB1 and the subsequent displacement of E2F1. {ECO:0000250|UniP…	sp|O88851|RBBP9_MOUSE	sp|O88851|RBBP9_MOUSE Putative hydrolase RBBP9 OS=Mus musculus OX=10090 GN=Rbbp9 PE=1 SV=2	1	2	2	2	11.3	20.911	4541.2	102000	152310	86283.7	457050	92791	90898	213580	0.403989	0.380384
O88878	AN1-type zinc finger protein 5	Zfand5	FUNCTION: Involved in protein degradation via the ubiquitin-proteasome system. May act by anchoring ubiquitinated proteins to the proteasome. Plays a role in ubiquitin-mediated protein degradation during muscle atrophy. Plays a role in the regulation of NF-kappa-B activation and apoptosis. Inhibits NF-kappa-B activation triggered by overexpression of RIPK1 and TRAF6 but not of RELA. Inhibits also…	sp|O88878|ZFAN5_MOUSE	sp|O88878|ZFAN5_MOUSE AN1-type zinc finger protein 5 OS=Mus musculus OX=10090 GN=Zfand5 PE=1 SV=1	1	1	1	1	8.5	23.058	12425	19990	14487	15634	22432		9094.9	15763.5	0.991788	0.983487
O88910	MAGUK p55 subfamily member 3	Mpp3		sp|O88910|MPP3_MOUSE	sp|O88910|MPP3_MOUSE MAGUK p55 subfamily member 3 OS=Mus musculus OX=10090 GN=Mpp3 PE=1 SV=2	1	14	14	14	30.5	64.4	457040	249870	446430	384447	435050	343120	523710	433960	0.885903	0.592221
O88935	Synapsin-1	Syn1	FUNCTION: Neuronal phosphoprotein that coats synaptic vesicles, binds to the cytoskeleton, and is believed to function in the regulation of neurotransmitter release. Regulation of neurotransmitter release. The complex formed with NOS1 and CAPON proteins is necessary for specific nitric-oxide functions at a presynaptic level.	sp|O88935|SYN1_MOUSE	sp|O88935|SYN1_MOUSE Synapsin-1 OS=Mus musculus OX=10090 GN=Syn1 PE=1 SV=2	1	38	38	36	71.2	74.096	55307000	69333000	57916000	60852000	57172000	60960000	64299000	6.08103e+07	1.00069	0.993454
O88951	Protein lin-7 homolog B	Lin7b	FUNCTION: Plays a role in establishing and maintaining the asymmetric distribution of channels and receptors at the plasma membrane of polarized cells. Forms membrane-associated multiprotein complexes that may regulate delivery and recycling of proteins to the correct membrane domains. The tripartite complex composed of LIN7 (LIN7A, LIN7B or LIN7C), CASK and APBA1 associates with the motor protei…	sp|O88951|LIN7B_MOUSE	sp|O88951|LIN7B_MOUSE Protein lin-7 homolog B OS=Mus musculus OX=10090 GN=Lin7b PE=1 SV=2	1	6	3	3	37.2	22.914	25936	10372	62983	33097	136500	10452	45606	64186	0.515642	0.48719
O88952	Protein lin-7 homolog C	Lin7c	FUNCTION: Plays a role in establishing and maintaining the asymmetric distribution of channels and receptors at the plasma membrane of polarized cells. Forms membrane-associated multiprotein complexes that may regulate delivery and recycling of proteins to the correct membrane domains. The tripartite complex composed of LIN7 (LIN7A, LIN7B or LIN7C), CASK and APBA1 associates with the motor protei…	sp|O88952|LIN7C_MOUSE	sp|O88952|LIN7C_MOUSE Protein lin-7 homolog C OS=Mus musculus OX=10090 GN=Lin7c PE=1 SV=2	1	6	3	3	39.1	21.834	195210	24466	152760	124145	492320	448460	160830	367203	0.338083	0.104073
O88958	Glucosamine-6-phosphate isomerase 1	Gnpda1	FUNCTION: Seems to trigger calcium oscillations in mammalian eggs. These oscillations serve as the essential trigger for egg activation and early development of the embryo (By similarity). {ECO:0000250}.	sp|O88958|GNPI1_MOUSE	sp|O88958|GNPI1_MOUSE Glucosamine-6-phosphate isomerase 1 OS=Mus musculus OX=10090 GN=Gnpda1 PE=1 SV=3	1	6	6	5	23.5	32.549	762150	878710	837340	826067	670480	442230	821670	644793	1.28113	0.191444
O88967	ATP-dependent zinc metalloprotease YME1L1	Yme1l1	FUNCTION: ATP-dependent metalloprotease that catalyzes the degradation of folded and unfolded proteins with a suitable degron sequence in the mitochondrial intermembrane region (By similarity). Plays an important role in regulating mitochondrial morphology and function by cleaving OPA1 at position S2, giving rise to a form of OPA1 that promotes maintenance of normal mitochondrial structure (PubMe…	sp|O88967|YMEL1_MOUSE	sp|O88967|YMEL1_MOUSE ATP-dependent zinc metalloprotease YME1L1 OS=Mus musculus OX=10090 GN=Yme1l1 PE=1 SV=1	1	4	4	4	7.7	80.027	63314	72301	56371	63995.3	68731	83743	75980	76151.3	0.84037	0.127151
O88983	Syntaxin-8	Stx8	FUNCTION: Vesicle trafficking protein that functions in the early secretory pathway, possibly by mediating retrograde transport from cis-Golgi membranes to the ER. {ECO:0000250}.	sp|O88983|STX8_MOUSE	sp|O88983|STX8_MOUSE Syntaxin-8 OS=Mus musculus OX=10090 GN=Stx8 PE=1 SV=1	1	3	3	3	18.2	26.925		87337	69768	78552.5	106550		118240	112395	0.698897	0.0849961
O88986	2-amino-3-ketobutyrate coenzyme A ligase, mitochondrial	Gcat		sp|O88986|KBL_MOUSE	sp|O88986|KBL_MOUSE 2-amino-3-ketobutyrate coenzyme A ligase, mitochondrial OS=Mus musculus OX=10090 GN=Gcat PE=1 SV=2	1	5	5	5	15.9	44.93	143720	121070	147740	137510	138270	151040	139810	143040	0.961339	0.581195
O88998	Noelin	Olfm1	FUNCTION: Contributes to the regulation of axonal growth in the embryonic and adult central nervous system by inhibiting interactions between RTN4R and LINGO1. Inhibits RTN4R-mediated axon growth cone collapse (PubMed:22923615). May play an important role in regulating the production of neural crest cells by the neural tube (By similarity). May be required for normal responses to olfactory stimul…	sp|O88998|NOE1_MOUSE	sp|O88998|NOE1_MOUSE Noelin OS=Mus musculus OX=10090 GN=Olfm1 PE=1 SV=1	1	8	8	8	17.1	55.397	453540	661830	297150	470840	435100	467950	413330	438793	1.07303	0.779107
O89001	Carboxypeptidase D	Cpd		sp|O89001|CBPD_MOUSE	sp|O89001|CBPD_MOUSE Carboxypeptidase D OS=Mus musculus OX=10090 GN=Cpd PE=1 SV=2	1	8	8	8	7	152.4	50828	75431	51243	59167.3	55773	114930	44655	71786	0.824218	0.616523
O89013	Leptin receptor gene-related protein	Leprot	FUNCTION: Negatively regulates leptin receptor (LEPR) cell surface expression, and thus decreases response to leptin. Negatively regulates growth hormone (GH) receptor cell surface expression in liver. May play a role in liver resistance to GH during periods of reduced nutrient availability. {ECO:0000269|PubMed:18042720, ECO:0000269|PubMed:19907080}.	sp|O89013|OBRG_MOUSE	sp|O89013|OBRG_MOUSE Leptin receptor gene-related protein OS=Mus musculus OX=10090 GN=Leprot PE=1 SV=1	1	1	1	1	9.9	14.316	83260	79927	64479	75888.7	66409	81730	52955	67031.3	1.13214	0.431174
O89017	Legumain	Lgmn	FUNCTION: Has a strict specificity for hydrolysis of asparaginyl bonds. Can also cleave aspartyl bonds slowly, especially under acidic conditions. May be involved in the processing of proteins for MHC class II antigen presentation in the lysosomal/endosomal system. Required for normal lysosomal protein degradation in renal proximal tubules. Required for normal degradation of internalized EGFR. Pl…	sp|O89017|LGMN_MOUSE	sp|O89017|LGMN_MOUSE Legumain OS=Mus musculus OX=10090 GN=Lgmn PE=1 SV=1	1	1	1	1	2.8	49.372	41911		37309	39610	28359	48686	36706	37917	1.04465	0.842218
O89023	Tripeptidyl-peptidase 1	Tpp1	FUNCTION: Lysosomal serine protease with tripeptidyl-peptidase I activity (PubMed:28464005). May act as a non-specific lysosomal peptidase which generates tripeptides from the breakdown products produced by lysosomal proteinases (By similarity). Requires substrates with an unsubstituted N-terminus (By similarity). {ECO:0000250|UniProtKB:O14773, ECO:0000269|PubMed:28464005}.	sp|O89023|TPP1_MOUSE	sp|O89023|TPP1_MOUSE Tripeptidyl-peptidase 1 OS=Mus musculus OX=10090 GN=Tpp1 PE=1 SV=2	1	2	2	2	6.2	61.341	11573	3380.5	35717	16890.2	38276		14682	26479	0.63787	0.575473
O89026	Roundabout homolog 1	Robo1	FUNCTION: Receptor for SLIT1 and SLIT2 that mediates cellular responses to molecular guidance cues in cellular migration, including axonal navigation at the ventral midline of the neural tube and projection of axons to different regions during neuronal development (PubMed:10433822, PubMed:24560577). Interaction with the intracellular domain of FLRT3 mediates axon attraction towards cells expressi…	sp|O89026|ROBO1_MOUSE	sp|O89026|ROBO1_MOUSE Roundabout homolog 1 OS=Mus musculus OX=10090 GN=Robo1 PE=1 SV=1	1	5	5	5	4.4	176.4	127450		100780	114115	85025	56143	50153	63773.7	1.78937	0.0602054
O89029	Matrilin-4	Matn4	FUNCTION: Major component of the extracellular matrix of cartilage.	sp|O89029|MATN4_MOUSE	sp|O89029|MATN4_MOUSE Matrilin-4 OS=Mus musculus OX=10090 GN=Matn4 PE=1 SV=1	1	3	3	3	7.1	68.918	35213		27115	31164	155250	82122	40442	92604.7	0.336527	0.252026
O89051	Integral membrane protein 2B	Itm2b	FUNCTION: Plays a regulatory role in the processing of the amyloid-beta A4 precursor protein (APP) and acts as an inhibitor of the amyloid-beta peptide aggregation and fibrils deposition. Plays a role in the induction of neurite outgrowth. Functions as a protease inhibitor by blocking access of secretases to APP cleavage sites (By similarity). {ECO:0000250}.; FUNCTION: Mature BRI2 (mBRI2) functio…	sp|O89051|ITM2B_MOUSE	sp|O89051|ITM2B_MOUSE Integral membrane protein 2B OS=Mus musculus OX=10090 GN=Itm2b PE=1 SV=1	1	8	8	8	30.8	30.26	180320	110330	99750	130133	232300	89770	82522	134864	0.964923	0.935503
O89053	Coronin-1A	Coro1a	FUNCTION: May be a crucial component of the cytoskeleton of highly motile cells, functioning both in the invagination of large pieces of plasma membrane, as well as in forming protrusions of the plasma membrane involved in cell locomotion. In mycobacteria-infected cells, its retention on the phagosomal membrane prevents fusion between phagosomes and lysosomes. {ECO:0000269|PubMed:10338208}.	sp|O89053|COR1A_MOUSE	sp|O89053|COR1A_MOUSE Coronin-1A OS=Mus musculus OX=10090 GN=Coro1a PE=1 SV=5	1	15	15	15	31.5	50.989	9490800	10174000	9096100	9.58697e+06	7722400	9894700	9181000	8932700	1.07324	0.410494
O89079	Coatomer subunit epsilon	Cope	FUNCTION: The coatomer is a cytosolic protein complex that binds to dilysine motifs and reversibly associates with Golgi non-clathrin-coated vesicles, which further mediate biosynthetic protein transport from the ER, via the Golgi up to the trans Golgi network. The coatomer complex is required for budding from Golgi membranes, and is essential for the retrograde Golgi-to-ER transport of dilysine-…	sp|O89079|COPE_MOUSE	sp|O89079|COPE_MOUSE Coatomer subunit epsilon OS=Mus musculus OX=10090 GN=Cope PE=1 SV=3	1	5	5	5	23.4	34.567	71498	35100	55022	53873.3		69449	148860	109154	0.493551	0.188144
O89084	cAMP-specific 3,5-cyclic phosphodiesterase 4A	Pde4a	FUNCTION: Hydrolyzes the second messenger cAMP, which is a key regulator of many important physiological processes. {ECO:0000250}.	sp|O89084|PDE4A_MOUSE	sp|O89084|PDE4A_MOUSE cAMP-specific 3,5-cyclic phosphodiesterase 4A OS=Mus musculus OX=10090 GN=Pde4a PE=1 SV=2	1	11	11	8	19	93.557	643240	658270	673330	658280	381020	659900	445910	495610	1.32822	0.127193
O89086	RNA-binding protein 3	Rbm3	FUNCTION: Cold-inducible mRNA binding protein that enhances global protein synthesis at both physiological and mild hypothermic temperatures. Reduces the relative abundance of microRNAs, when overexpressed. Enhances phosphorylation of translation initiation factors and active polysome formation. {ECO:0000269|PubMed:15684048}.	sp|O89086|RBM3_MOUSE	sp|O89086|RBM3_MOUSE RNA-binding protein 3 OS=Mus musculus OX=10090 GN=Rbm3 PE=1 SV=1	1	4	4	4	22.9	16.604	264990	235170	304810	268323	164040	259610	240070	221240	1.21282	0.254839
O89112	Glutathione S-transferase LANCL1	Lancl1	FUNCTION: Functions as glutathione transferase (PubMed:25158856). Catalyzes conjugation of the glutathione (GSH) to artificial substrates 1-chloro-2,4-dinitrobenzene (CDNB) and p-nitrophenyl acetate (PubMed:25158856). Mitigates neuronal oxidative stress during normal postnatal development and in response to oxidative stresses probably through GSH antioxidant defense mechanism (PubMed:25158856). M…	sp|O89112|LANC1_MOUSE	sp|O89112|LANC1_MOUSE Glutathione S-transferase LANCL1 OS=Mus musculus OX=10090 GN=Lancl1 PE=1 SV=1	1	11	11	11	28.6	45.341	2103300	2182600	1848500	2044800	1814000	1255300	2201700	1757000	1.1638	0.380988
O89114	DnaJ homolog subfamily B member 5	Dnajb5		sp|O89114|DNJB5_MOUSE	sp|O89114|DNJB5_MOUSE DnaJ homolog subfamily B member 5 OS=Mus musculus OX=10090 GN=Dnajb5 PE=2 SV=1	1	2	2	2	6.9	39.119	4137.3		16929	10533.1	73416		5856.9	39636.4	0.265744	0.486398
P00158	Cytochrome b	Mt-Cyb	FUNCTION: Component of the ubiquinol-cytochrome c reductase complex (complex III or cytochrome b-c1 complex) that is part of the mitochondrial respiratory chain. The b-c1 complex mediates electron transfer from ubiquinol to cytochrome c. Contributes to the generation of a proton gradient across the mitochondrial membrane that is then used for ATP synthesis. {ECO:0000250|UniProtKB:P00157}.	sp|P00158|CYB_MOUSE	sp|P00158|CYB_MOUSE Cytochrome b OS=Mus musculus OX=10090 GN=Mt-Cyb PE=1 SV=1	1	1	1	1	2.4	43.209	177590		232760	205175	425190	1049.6	263360	229867	0.892583	0.887749
P00405	Cytochrome c oxidase subunit 2	Mtco2	FUNCTION: Component of the cytochrome c oxidase, the last enzyme in the mitochondrial electron transport chain which drives oxidative phosphorylation. The respiratory chain contains 3 multisubunit complexes succinate dehydrogenase (complex II, CII), ubiquinol-cytochrome c oxidoreductase (cytochrome b-c1 complex, complex III, CIII) and cytochrome c oxidase (complex IV, CIV), that cooperate to tran…	sp|P00405|COX2_MOUSE	sp|P00405|COX2_MOUSE Cytochrome c oxidase subunit 2 OS=Mus musculus OX=10090 GN=Mtco2 PE=1 SV=1	1	6	6	6	32.2	25.976	3200800	2263700	4911800	3.45877e+06	5236100	1710400	6859200	4601900	0.751595	0.539533
P00493	Hypoxanthine-guanine phosphoribosyltransferase	Hprt1	FUNCTION: Converts guanine to guanosine monophosphate, and hypoxanthine to inosine monophosphate. Transfers the 5-phosphoribosyl group from 5-phosphoribosylpyrophosphate onto the purine. Plays a central role in the generation of purine nucleotides through the purine salvage pathway (By similarity). {ECO:0000250}.	sp|P00493|HPRT_MOUSE	sp|P00493|HPRT_MOUSE Hypoxanthine-guanine phosphoribosyltransferase OS=Mus musculus OX=10090 GN=Hprt1 PE=1 SV=3	1	9	9	9	44.5	24.57	1783300	2159800	1302800	1.74863e+06	1724800	1886800	1379000	1.66353e+06	1.05116	0.783565
P00520	Tyrosine-protein kinase ABL1	Abl1	FUNCTION: Non-receptor tyrosine-protein kinase that plays a role in many key processes linked to cell growth and survival such as cytoskeleton remodeling in response to extracellular stimuli, cell motility and adhesion, receptor endocytosis, autophagy, DNA damage response and apoptosis. Coordinates actin remodeling through tyrosine phosphorylation of proteins controlling cytoskeleton dynamics lik…	sp|P00520|ABL1_MOUSE	sp|P00520|ABL1_MOUSE Tyrosine-protein kinase ABL1 OS=Mus musculus OX=10090 GN=Abl1 PE=1 SV=3	1	6	4	4	7.3	122.67	438060	386240	245790	356697	196960	309310	191970	232747	1.53255	0.147031
P00848	ATP synthase subunit a	Mtatp6	FUNCTION: Mitochondrial membrane ATP synthase (F(1)F(0) ATP synthase or Complex V) produces ATP from ADP in the presence of a proton gradient across the membrane which is generated by electron transport complexes of the respiratory chain. F-type ATPases consist of two structural domains, F(1) - containing the extramembraneous catalytic core and F(0) - containing the membrane proton channel, linke…	sp|P00848|ATP6_MOUSE	sp|P00848|ATP6_MOUSE ATP synthase subunit a OS=Mus musculus OX=10090 GN=Mtatp6 PE=1 SV=1	1	1	1	1	4	25.095	85153	55313	90181	76882.3	120160	23073	175010	106081	0.724751	0.557915
P00920	Carbonic anhydrase 2	Ca2	FUNCTION: Essential for bone resorption and osteoclast differentiation. Reversible hydration of carbon dioxide. Contributes to intracellular pH regulation in the duodenal upper villous epithelium during proton-coupled peptide absorption. Stimulates the chloride-bicarbonate exchange activity of SLC26A6. {ECO:0000269|PubMed:20150244}.	sp|P00920|CAH2_MOUSE	sp|P00920|CAH2_MOUSE Carbonic anhydrase 2 OS=Mus musculus OX=10090 GN=Ca2 PE=1 SV=4	1	13	13	13	65.8	29.032	5191400	4360200	6379400	5.31033e+06	7001500	3752200	6430900	5728200	0.927051	0.736982
P01831	Thy-1 membrane glycoprotein	Thy1	FUNCTION: May play a role in cell-cell or cell-ligand interactions during synaptogenesis and other events in the brain.	sp|P01831|THY1_MOUSE	sp|P01831|THY1_MOUSE Thy-1 membrane glycoprotein OS=Mus musculus OX=10090 GN=Thy1 PE=1 SV=1	1	5	5	5	44.4	18.08	17002000	13568000	12502000	1.43573e+07	16080000	19353000	17123000	1.75187e+07	0.819545	0.130583
P01942	Hemoglobin subunit alpha	Hba	FUNCTION: Involved in oxygen transport from the lung to the various peripheral tissues.	sp|P01942|HBA_MOUSE	sp|P01942|HBA_MOUSE Hemoglobin subunit alpha OS=Mus musculus OX=10090 GN=Hba PE=1 SV=2	1	4	4	4	36.6	15.085	10819000	5753900	4905600	7159500	1074000	5527800	3803300	3.46837e+06	2.06423	0.177134
P02088	Hemoglobin subunit beta-1	Hbb-b1	FUNCTION: Involved in oxygen transport from the lung to the various peripheral tissues.	sp|P02088|HBB1_MOUSE;sp|P02089|HBB2_MOUSE;CON__Q3SX09;CON__P02070;sp|P02104|HBE_MOUSE	sp|P02088|HBB1_MOUSE Hemoglobin subunit beta-1 OS=Mus musculus OX=10090 GN=Hbb-b1 PE=1 SV=2;sp|P02089|HBB2_MOUSE Hemoglobin subunit beta-2 OS=Mus musculus OX=10090 GN=Hbb-b2 PE=1 SV=2	5	8	8	8	59.9	15.84	17484000	6357100	8896300	1.09125e+07	1063500	4957300	7226000	4415600	2.47134	0.163977
P02463	Collagen alpha-1(IV) chain	Col4a1	FUNCTION: Type IV collagen is the major structural component of glomerular basement membranes (GBM), forming a 'chicken-wire' meshwork together with laminins, proteoglycans and entactin/nidogen. {ECO:0000305|PubMed:28424209}.; FUNCTION: Arresten, comprising the C-terminal NC1 domain, inhibits angiogenesis and tumor formation. The C-terminal half is found to possess the anti-angiogenic activity. S…	sp|P02463|CO4A1_MOUSE	sp|P02463|CO4A1_MOUSE Collagen alpha-1(IV) chain OS=Mus musculus OX=10090 GN=Col4a1 PE=1 SV=4	1	3	3	3	2.3	160.68	215230	211540	211420	212730	400990	140010	224850	255283	0.833309	0.609354
P02468	Laminin subunit gamma-1	Lamc1	FUNCTION: Binding to cells via a high affinity receptor, laminin is thought to mediate the attachment, migration and organization of cells into tissues during embryonic development by interacting with other extracellular matrix components.	sp|P02468|LAMC1_MOUSE	sp|P02468|LAMC1_MOUSE Laminin subunit gamma-1 OS=Mus musculus OX=10090 GN=Lamc1 PE=1 SV=2	1	22	22	22	19	177.3	611790	423340	819130	618087	1050600	462410	605420	706143	0.875299	0.697578
P02469	Laminin subunit beta-1	Lamb1	FUNCTION: Binding to cells via a high affinity receptor, laminin is thought to mediate the attachment, migration and organization of cells into tissues during embryonic development by interacting with other extracellular matrix components. Involved in the organization of the laminar architecture of the cerebral cortex (By similarity). It is probably required for the integrity of the basement memb…	sp|P02469|LAMB1_MOUSE	sp|P02469|LAMB1_MOUSE Laminin subunit beta-1 OS=Mus musculus OX=10090 GN=Lamb1 PE=1 SV=3	1	2	2	2	1.5	197.09	16905	40232	14525	23887.3	30115	13730	12660	18835	1.26824	0.638598
P02798	Metallothionein-2	Mt2	FUNCTION: Metallothioneins have a high content of cysteine residues that bind various heavy metals; these proteins are transcriptionally regulated by both heavy metals and glucocorticoids.	sp|P02798|MT2_MOUSE	sp|P02798|MT2_MOUSE Metallothionein-2 OS=Mus musculus OX=10090 GN=Mt2 PE=1 SV=2	1	3	3	2	65.6	6.1153	676550	1027700	585280	763177	485340	875000	467100	609147	1.25286	0.461779
P02802	Metallothionein-1	Mt1	FUNCTION: Metallothioneins have a high content of cysteine residues that bind various heavy metals; these proteins are transcriptionally regulated by both heavy metals and glucocorticoids.	sp|P02802|MT1_MOUSE	sp|P02802|MT1_MOUSE Metallothionein-1 OS=Mus musculus OX=10090 GN=Mt1 PE=1 SV=1	1	3	3	2	68.9	6.0181	1231300	1621300	1006800	1.28647e+06	613440	1153000	624200	796880	1.61438	0.124933
P03888	NADH-ubiquinone oxidoreductase chain 1	Mtnd1	FUNCTION: Core subunit of the mitochondrial membrane respiratory chain NADH dehydrogenase (Complex I) that is believed to belong to the minimal assembly required for catalysis. Complex I functions in the transfer of electrons from NADH to the respiratory chain. The immediate electron acceptor for the enzyme is believed to be ubiquinone (By similarity). {ECO:0000250}.	sp|P03888|NU1M_MOUSE	sp|P03888|NU1M_MOUSE NADH-ubiquinone oxidoreductase chain 1 OS=Mus musculus OX=10090 GN=Mtnd1 PE=1 SV=3	1	3	3	3	11	36.059	34247	36728	56300	42425	9146.5	41469	33715	28110.2	1.50924	0.298186
P03893	NADH-ubiquinone oxidoreductase chain 2	Mtnd2	FUNCTION: Core subunit of the mitochondrial membrane respiratory chain NADH dehydrogenase (Complex I) that is believed to belong to the minimal assembly required for catalysis. Complex I functions in the transfer of electrons from NADH to the respiratory chain. The immediate electron acceptor for the enzyme is believed to be ubiquinone (By similarity). {ECO:0000250}.	sp|P03893|NU2M_MOUSE	sp|P03893|NU2M_MOUSE NADH-ubiquinone oxidoreductase chain 2 OS=Mus musculus OX=10090 GN=Mtnd2 PE=1 SV=2	1	2	2	2	7	38.752	582690	683790	482060	582847	379950		309320	344635	1.6912	0.0581058
P03899	NADH-ubiquinone oxidoreductase chain 3	Mtnd3	FUNCTION: Core subunit of the mitochondrial membrane respiratory chain NADH dehydrogenase (Complex I) that is believed to belong to the minimal assembly required for catalysis. Complex I functions in the transfer of electrons from NADH to the respiratory chain. The immediate electron acceptor for the enzyme is believed to be ubiquinone (By similarity). {ECO:0000250}.	sp|P03899|NU3M_MOUSE	sp|P03899|NU3M_MOUSE NADH-ubiquinone oxidoreductase chain 3 OS=Mus musculus OX=10090 GN=Mtnd3 PE=1 SV=3	1	1	1	1	13	13.219	1658900	2172200	1355700	1.72893e+06	1105500	2677500	1203900	1662300	1.04009	0.911253
P03903	NADH-ubiquinone oxidoreductase chain 4L	Mtnd4l	FUNCTION: Core subunit of the mitochondrial membrane respiratory chain NADH dehydrogenase (Complex I) that is believed to belong to the minimal assembly required for catalysis. Complex I functions in the transfer of electrons from NADH to the respiratory chain. The immediate electron acceptor for the enzyme is believed to be ubiquinone (By similarity). {ECO:0000250}.	sp|P03903|NU4LM_MOUSE	sp|P03903|NU4LM_MOUSE NADH-ubiquinone oxidoreductase chain 4L OS=Mus musculus OX=10090 GN=Mtnd4l PE=1 SV=2	1	1	1	1	18.4	10.607	46041	248790	108780	134537	262410	115620	110120	162717	0.826818	0.736056
P03911	NADH-ubiquinone oxidoreductase chain 4	Mtnd4	FUNCTION: Core subunit of the mitochondrial membrane respiratory chain NADH dehydrogenase (Complex I) that is believed to belong to the minimal assembly required for catalysis. Complex I functions in the transfer of electrons from NADH to the respiratory chain. The immediate electron acceptor for the enzyme is believed to be ubiquinone (By similarity). {ECO:0000250}.	sp|P03911|NU4M_MOUSE	sp|P03911|NU4M_MOUSE NADH-ubiquinone oxidoreductase chain 4 OS=Mus musculus OX=10090 GN=Mtnd4 PE=1 SV=1	1	3	3	3	6.8	51.881	176230	111940	398490	228887	464440	94644	397210	318765	0.718043	0.563959
P03921	NADH-ubiquinone oxidoreductase chain 5	Mtnd5	FUNCTION: Core subunit of the mitochondrial membrane respiratory chain NADH dehydrogenase (Complex I) that is believed to belong to the minimal assembly required for catalysis. Complex I functions in the transfer of electrons from NADH to the respiratory chain. The immediate electron acceptor for the enzyme is believed to be ubiquinone (By similarity). {ECO:0000250}.	sp|P03921|NU5M_MOUSE	sp|P03921|NU5M_MOUSE NADH-ubiquinone oxidoreductase chain 5 OS=Mus musculus OX=10090 GN=Mtnd5 PE=1 SV=3	1	4	4	4	10.5	68.474	1104900	1538700	1250200	1.29793e+06	1234700	1559200	1007100	1267000	1.02441	0.887215
P03930	ATP synthase protein 8	Mtatp8	FUNCTION: Mitochondrial membrane ATP synthase (F(1)F(0) ATP synthase or Complex V) produces ATP from ADP in the presence of a proton gradient across the membrane which is generated by electron transport complexes of the respiratory chain. F-type ATPases consist of two structural domains, F(1) - containing the extramembraneous catalytic core and F(0) - containing the membrane proton channel, linke…	sp|P03930|ATP8_MOUSE	sp|P03930|ATP8_MOUSE ATP synthase protein 8 OS=Mus musculus OX=10090 GN=Mtatp8 PE=1 SV=1	1	2	2	2	34.3	7.7662	1832700	4500800	1137700	2490400	1392100	6720100	2100100	3404100	0.731588	0.665339
P03995	Glial fibrillary acidic protein	Gfap	FUNCTION: GFAP, a class-III intermediate filament, is a cell-specific marker that, during the development of the central nervous system, distinguishes astrocytes from other glial cells.	sp|P03995|GFAP_MOUSE	sp|P03995|GFAP_MOUSE Glial fibrillary acidic protein OS=Mus musculus OX=10090 GN=Gfap PE=1 SV=4	1	30	27	25	64.9	49.899	11366000	12892000	8096600	1.07849e+07	8409200	11898000	10669000	10325400	1.0445	0.805309
P04370	Myelin basic protein	Mbp	FUNCTION: The classic group of MBP isoforms (isoform 4-isoform 13) are with PLP the most abundant protein components of the myelin membrane in the CNS. They have a role in both its formation and stabilization. The non-classic group of MBP isoforms (isoform 1-isoform 3/Golli-MBPs) may preferentially have a role in the early developing brain long before myelination, maybe as components of transcrip…	sp|P04370|MBP_MOUSE	sp|P04370|MBP_MOUSE Myelin basic protein OS=Mus musculus OX=10090 GN=Mbp PE=1 SV=2	1	6	6	6	32.8	27.167	151440000	150620000	150800000	1.50953e+08	118330000	157980000	160720000	1.45677e+08	1.03622	0.719695
P04627	Serine/threonine-protein kinase A-Raf	Araf	FUNCTION: Involved in the transduction of mitogenic signals from the cell membrane to the nucleus. May also regulate the TOR signaling cascade (By similarity). {ECO:0000250}.	sp|P04627|ARAF_MOUSE	sp|P04627|ARAF_MOUSE Serine/threonine-protein kinase A-Raf OS=Mus musculus OX=10090 GN=Araf PE=1 SV=2	1	7	4	4	12.4	67.581	501110	633080	435320	523170	654510	1003600	366300	674803	0.775293	0.476436
P04925	Major prion protein	Prnp	FUNCTION: Its primary physiological function is unclear. May play a role in neuronal development and synaptic plasticity. May be required for neuronal myelin sheath maintenance. May promote myelin homeostasis through acting as an agonist for ADGRG6 receptor. May play a role in iron uptake and iron homeostasis. Soluble oligomers are toxic to cultured neuroblastoma cells and induce apoptosis (in vi…	sp|P04925|PRIO_MOUSE	sp|P04925|PRIO_MOUSE Major prion protein OS=Mus musculus OX=10090 GN=Prnp PE=1 SV=2	1	8	8	8	31.9	27.977	4417500	4683900	3794800	4.29873e+06	3734500	4224600	3174500	3711200	1.15831	0.217473
P05063	Fructose-bisphosphate aldolase C	Aldoc		sp|P05063|ALDOC_MOUSE	sp|P05063|ALDOC_MOUSE Fructose-bisphosphate aldolase C OS=Mus musculus OX=10090 GN=Aldoc PE=1 SV=4	1	23	19	19	73.3	39.394	17456000	16757000	13856000	16023000	15041000	16400000	17139000	1.61933e+07	0.989481	0.899139
P05064	Fructose-bisphosphate aldolase A	Aldoa	FUNCTION: Plays a key role in glycolysis and gluconeogenesis. In addition, may also function as scaffolding protein (By similarity). {ECO:0000250}.	sp|P05064|ALDOA_MOUSE	sp|P05064|ALDOA_MOUSE Fructose-bisphosphate aldolase A OS=Mus musculus OX=10090 GN=Aldoa PE=1 SV=2	1	27	27	23	78.6	39.355	74961000	61249000	70553000	68921000	75115000	60521000	87342000	74326000	0.92728	0.569893
P05132	cAMP-dependent protein kinase catalytic subunit alpha	Prkaca	FUNCTION: Phosphorylates a large number of substrates in the cytoplasm and the nucleus (By similarity). Phosphorylates CDC25B, ABL1, NFKB1, CLDN3, PSMC5/RPT6, PJA2, RYR2, RORA, SOX9 and VASP (PubMed:10805756, PubMed:19223768). Regulates the abundance of compartmentalized pools of its regulatory subunits through phosphorylation of PJA2 which binds and ubiquitinates these subunits, leading to their…	sp|P05132|KAPCA_MOUSE	sp|P05132|KAPCA_MOUSE cAMP-dependent protein kinase catalytic subunit alpha OS=Mus musculus OX=10090 GN=Prkaca PE=1 SV=3	1	11	11	4	31.3	40.57	2290100	1754900	2441000	2162000	2713300	1807600	2149700	2.22353e+06	0.972326	0.863692
P05201	Aspartate aminotransferase, cytoplasmic	Got1	FUNCTION: Biosynthesis of L-glutamate from L-aspartate or L-cysteine. Important regulator of levels of glutamate, the major excitatory neurotransmitter of the vertebrate central nervous system. Acts as a scavenger of glutamate in brain neuroprotection. The aspartate aminotransferase activity is involved in hepatic glucose synthesis during development and in adipocyte glyceroneogenesis. Using L-cy…	sp|P05201|AATC_MOUSE	sp|P05201|AATC_MOUSE Aspartate aminotransferase, cytoplasmic OS=Mus musculus OX=10090 GN=Got1 PE=1 SV=3	1	22	22	22	60	46.247	16393000	15680000	12211000	1.47613e+07	14757000	16542000	20176000	1.71583e+07	0.860301	0.30762
P05202	Aspartate aminotransferase, mitochondrial	Got2	FUNCTION: Catalyzes the irreversible transamination of the L-tryptophan metabolite L-kynurenine to form kynurenic acid (KA). As a member of the malate-aspartate shuttle, it has a key role in the intracellular NAD(H) redox balance. Is important for metabolite exchange between mitochondria and cytosol, and for amino acid metabolism. Facilitates cellular uptake of long-chain free fatty acids. {ECO:0…	sp|P05202|AATM_MOUSE	sp|P05202|AATM_MOUSE Aspartate aminotransferase, mitochondrial OS=Mus musculus OX=10090 GN=Got2 PE=1 SV=1	1	25	25	25	49.3	47.411	33624000	35389000	23115000	3.07093e+07	29720000	29456000	35184000	3.14533e+07	0.976346	0.869896
P05213	Tubulin alpha-1B chain	Tuba1b	FUNCTION: Tubulin is the major constituent of microtubules. It binds two moles of GTP, one at an exchangeable site on the beta chain and one at a non-exchangeable site on the alpha chain.	sp|P05213|TBA1B_MOUSE	sp|P05213|TBA1B_MOUSE Tubulin alpha-1B chain OS=Mus musculus OX=10090 GN=Tuba1b PE=1 SV=2	1	23	2	0	64.7	50.151	101080	47730	1082400	410403	1142300	25789	1143700	770596	0.532579	0.512579
P05480	Neuronal proto-oncogene tyrosine-protein kinase Src	Src	FUNCTION: Non-receptor protein tyrosine kinase which is activated following engagement of many different classes of cellular receptors including immune response receptors, integrins and other adhesion receptors, receptor protein tyrosine kinases, G protein-coupled receptors as well as cytokine receptors. Participates in signaling pathways that control a diverse spectrum of biological activities i…	sp|P05480|SRC_MOUSE;sp|Q62270|SRMS_MOUSE;sp|P06240|LCK_MOUSE;sp|Q922K9|FRK_MOUSE;sp|P08103|HCK_MOUSE;sp|Q62190|RON_MOUSE;sp|P16056|MET_MOUSE	sp|P05480|SRC_MOUSE Neuronal proto-oncogene tyrosine-protein kinase Src OS=Mus musculus OX=10090 GN=Src PE=1 SV=5	7	15	15	11	32.9	59.89	1539700	2235200	1008300	1594400	1354300	2727400	1119800	1.73383e+06	0.919581	0.831612
P05532	Mast/stem cell growth factor receptor Kit	Kit	FUNCTION: Tyrosine-protein kinase that acts as cell-surface receptor for the cytokine KITLG/SCF and plays an essential role in the regulation of cell survival and proliferation, hematopoiesis, stem cell maintenance, gametogenesis, mast cell development, migration and function, and in melanogenesis. In response to KITLG/SCF binding, KIT can activate several signaling pathways. Phosphorylates PIK3R…	sp|P05532|KIT_MOUSE	sp|P05532|KIT_MOUSE Mast/stem cell growth factor receptor Kit OS=Mus musculus OX=10090 GN=Kit PE=1 SV=3	1	12	12	12	15.2	109.34	401150	633490	318200	450947	148530	374050	403900	308827	1.46019	0.316002
P06151	L-lactate dehydrogenase A chain	Ldha		sp|P06151|LDHA_MOUSE;sp|P00342|LDHC_MOUSE	sp|P06151|LDHA_MOUSE L-lactate dehydrogenase A chain OS=Mus musculus OX=10090 GN=Ldha PE=1 SV=3	2	17	17	16	53.6	36.498	14043000	16772000	13125000	1.46467e+07	14697000	12586000	15116000	14133000	1.03635	0.722197
P06537	Glucocorticoid receptor	Nr3c1	FUNCTION: Receptor for glucocorticoids (GC). Has a dual mode of action: as a transcription factor that binds to glucocorticoid response elements (GRE), both for nuclear and mitochondrial DNA, and as a modulator of other transcription factors. Affects inflammatory responses, cellular proliferation and differentiation in target tissues. Involved in chromatin remodeling (PubMed:10678832). Plays a ro…	sp|P06537|GCR_MOUSE	sp|P06537|GCR_MOUSE Glucocorticoid receptor OS=Mus musculus OX=10090 GN=Nr3c1 PE=1 SV=2	1	5	5	5	11.5	87.163	104740	82222	95431	94131	110420	76281	55927	80876	1.16389	0.483618
P06745	Glucose-6-phosphate isomerase	Gpi	FUNCTION: In the cytoplasm, catalyzes the conversion of glucose-6-phosphate to fructose-6-phosphate, the second step in glycolysis, and the reverse reaction during gluconeogenesis (PubMed:7277315, PubMed:2344351, PubMed:8417789). Besides it's role as a glycolytic enzyme, also acts as a secreted cytokine: acts as an angiogenic factor (AMF) that stimulates endothelial cell motility (By similarity).…	sp|P06745|G6PI_MOUSE	sp|P06745|G6PI_MOUSE Glucose-6-phosphate isomerase OS=Mus musculus OX=10090 GN=Gpi PE=1 SV=4	1	17	17	10	36.6	62.766	14947000	11766000	15621000	1.41113e+07	16865000	13617000	17189000	1.58903e+07	0.888045	0.340946
P06797	Procathepsin L	Ctsl	FUNCTION: Thiol protease important for the overall degradation of proteins in lysosomes (Probable). Involved in the solubilization of cross-linked TG/thyroglobulin and in the subsequent release of thyroid hormone thyroxine (T4) by limited proteolysis of TG/thyroglobulin in the thyroid follicle lumen (PubMed:12782676). {ECO:0000269|PubMed:12782676, ECO:0000305}.	sp|P06797|CATL1_MOUSE	sp|P06797|CATL1_MOUSE Procathepsin L OS=Mus musculus OX=10090 GN=Ctsl PE=1 SV=2	1	3	3	3	10.2	37.547	276990	508580	185560	323710	355260	495670	156550	335827	0.96392	0.934038
P06801	NADP-dependent malic enzyme	Me1		sp|P06801|MAOX_MOUSE	sp|P06801|MAOX_MOUSE NADP-dependent malic enzyme OS=Mus musculus OX=10090 GN=Me1 PE=1 SV=2	1	12	12	12	25.2	63.953	665680	418290	502250	528740	757620	600610	710620	689617	0.766716	0.135599
P06837	Neuromodulin	Gap43	FUNCTION: This protein is associated with nerve growth. It is a major component of the motile 'growth cones' that form the tips of elongating axons. Plays a role in axonal and dendritic filopodia induction. {ECO:0000250|UniProtKB:P17677}.	sp|P06837|NEUM_MOUSE	sp|P06837|NEUM_MOUSE Neuromodulin OS=Mus musculus OX=10090 GN=Gap43 PE=1 SV=1	1	17	17	17	78.9	23.632	10418000	13960000	12854000	1.24107e+07	12182000	16854000	9542600	1.28595e+07	0.965095	0.859585
P07356	Annexin A2	Anxa2	FUNCTION: Calcium-regulated membrane-binding protein whose affinity for calcium is greatly enhanced by anionic phospholipids. It binds two calcium ions with high affinity. May be involved in heat-stress response (By similarity). Inhibits PCSK9-enhanced LDLR degradation, probably reduces PCSK9 protein levels via a translational mechanism but also competes with LDLR for binding with PCSK9 (PubMed:2…	sp|P07356|ANXA2_MOUSE	sp|P07356|ANXA2_MOUSE Annexin A2 OS=Mus musculus OX=10090 GN=Anxa2 PE=1 SV=2	1	8	8	8	29.5	38.676	349840	714630	514500	526323	374000	445490	346460	388650	1.35423	0.277136
P07724	Albumin	Alb	FUNCTION: Binds water, Ca(2+), Na(+), K(+), fatty acids, hormones, bilirubin and drugs. Its main function is the regulation of the colloidal osmotic pressure of blood. Major zinc transporter in plasma, typically binds about 80% of all plasma zinc (By similarity). Major calcium and magnesium transporter in plasma, binds approximately 45% of circulating calcium and magnesium in plasma (By similarit…	sp|P07724|ALBU_MOUSE	sp|P07724|ALBU_MOUSE Albumin OS=Mus musculus OX=10090 GN=Alb PE=1 SV=3	1	30	30	26	53.8	68.692	15374000	11478000	6909800	1.12539e+07	3906000	6207000	4625800	4.91293e+06	2.29067	0.0669229
Q00896	Alpha-1-antitrypsin 1-3	Serpina1c	FUNCTION: Inhibitor of serine proteases. Can inhibit trypsin and chymotrypsin; relatively ineffective against elastase. {ECO:0000269|PubMed:11961105, ECO:0000269|PubMed:8619829}.	sp|Q00896|A1AT3_MOUSE;sp|P07758|A1AT1_MOUSE	sp|Q00896|A1AT3_MOUSE Alpha-1-antitrypsin 1-3 OS=Mus musculus OX=10090 GN=Serpina1c PE=1 SV=2;sp|P07758|A1AT1_MOUSE Alpha-1-antitrypsin 1-1 OS=Mus musculus OX=10090 GN=Serpina1a PE=1 SV=4	2	3	2	2	9.5	45.823	52852	26860		39856		20436	19871	20153.5	1.97762	0.268842
P07901	Heat shock protein HSP 90-alpha	Hsp90aa1	FUNCTION: Molecular chaperone that promotes the maturation, structural maintenance and proper regulation of specific target proteins involved for instance in cell cycle control and signal transduction. Undergoes a functional cycle that is linked to its ATPase activity which is essential for its chaperone activity. This cycle probably induces conformational changes in the client proteins, thereby …	sp|P07901|HS90A_MOUSE	sp|P07901|HS90A_MOUSE Heat shock protein HSP 90-alpha OS=Mus musculus OX=10090 GN=Hsp90aa1 PE=1 SV=4	1	31	19	19	42	84.787	11642000	10877000	11219000	11246000	14527000	11314000	14292000	1.33777e+07	0.840655	0.114039
P07934	Phosphorylase b kinase gamma catalytic chain, skeletal muscle/heart isoform	Phkg1	FUNCTION: Catalytic subunit of the phosphorylase b kinase (PHK), which mediates the neural and hormonal regulation of glycogen breakdown (glycogenolysis) by phosphorylating and thereby activating glycogen phosphorylase. In vitro, phosphorylates PYGM, TNNI3, MAPT/TAU, GAP43 and NRGN/RC3 (By similarity). {ECO:0000250}.	sp|P07934|PHKG1_MOUSE	sp|P07934|PHKG1_MOUSE Phosphorylase b kinase gamma catalytic chain, skeletal muscle/heart isoform OS=Mus musculus OX=10090 GN=Phkg1 PE=1 SV=3	1	3	3	3	12.1	44.959	146240	400810	107720	218257	60730		89143	74936.5	2.91255	0.315408
P08003	Protein disulfide-isomerase A4	Pdia4		sp|P08003|PDIA4_MOUSE	sp|P08003|PDIA4_MOUSE Protein disulfide-isomerase A4 OS=Mus musculus OX=10090 GN=Pdia4 PE=1 SV=3	1	20	20	20	30.6	71.982	1547600	1714700	1342300	1.53487e+06	1554600	1926700	1491900	1.65773e+06	0.925883	0.517325
P08030	Adenine phosphoribosyltransferase	Aprt	FUNCTION: Catalyzes a salvage reaction resulting in the formation of AMP, that is energically less costly than de novo synthesis.	sp|P08030|APT_MOUSE	sp|P08030|APT_MOUSE Adenine phosphoribosyltransferase OS=Mus musculus OX=10090 GN=Aprt PE=1 SV=2	1	2	2	2	16.1	19.724	478700	539000	164590	394097	190950	420950	226380	279427	1.41038	0.447593
P08113	Endoplasmin	Hsp90b1	FUNCTION: Molecular chaperone that functions in the processing and transport of secreted proteins (PubMed:20865800). When associated with CNPY3, required for proper folding of Toll-like receptors (PubMed:20865800). Functions in endoplasmic reticulum associated degradation (ERAD) (By similarity). Has ATPase activity (PubMed:20865800). {ECO:0000250|UniProtKB:P14625, ECO:0000269|PubMed:20865800}.	sp|P08113|ENPL_MOUSE	sp|P08113|ENPL_MOUSE Endoplasmin OS=Mus musculus OX=10090 GN=Hsp90b1 PE=1 SV=2	1	26	24	24	34.4	92.475	4432000	5516100	4379800	4.77597e+06	4489000	5185000	4429000	4701000	1.01595	0.873767
P08122	Collagen alpha-2(IV) chain	Col4a2	FUNCTION: Type IV collagen is the major structural component of glomerular basement membranes (GBM), forming a 'chicken-wire' meshwork together with laminins, proteoglycans and entactin/nidogen. {ECO:0000269|PubMed:3597383}.; FUNCTION: Canstatin, a cleavage product corresponding to the collagen alpha 2(IV) NC1 domain, possesses both anti-angiogenic and anti-tumor cell activity. It inhibits prolif…	sp|P08122|CO4A2_MOUSE	sp|P08122|CO4A2_MOUSE Collagen alpha-2(IV) chain OS=Mus musculus OX=10090 GN=Col4a2 PE=1 SV=4	1	5	5	5	4.4	167.32	219670	254000	141850	205173	250990	278430	75737	201719	1.01712	0.963851
P08226	Apolipoprotein E	Apoe	FUNCTION: APOE is an apolipoprotein, a protein associating with lipid particles, that mainly functions in lipoprotein-mediated lipid transport between organs via the plasma and interstitial fluids. APOE is a core component of plasma lipoproteins and is involved in their production, conversion and clearance. Apoliproteins are amphipathic molecules that interact both with lipids of the lipoprotein …	sp|P08226|APOE_MOUSE	sp|P08226|APOE_MOUSE Apolipoprotein E OS=Mus musculus OX=10090 GN=Apoe PE=1 SV=2	1	1	1	1	2.9	35.866	1304100	1643200	1030200	1.32583e+06	1014000	1419100	1088700	1.17393e+06	1.12939	0.521809
P08228	Superoxide dismutase [Cu-Zn]	Sod1	FUNCTION: Destroys radicals which are normally produced within the cells and which are toxic to biological systems.	sp|P08228|SODC_MOUSE	sp|P08228|SODC_MOUSE Superoxide dismutase [Cu-Zn] OS=Mus musculus OX=10090 GN=Sod1 PE=1 SV=2	1	7	7	7	49.4	15.942	13833000	12687000	14276000	1.35987e+07	11667000	13709000	13365000	1.29137e+07	1.05304	0.434284
P08249	Malate dehydrogenase, mitochondrial	Mdh2		sp|P08249|MDHM_MOUSE	sp|P08249|MDHM_MOUSE Malate dehydrogenase, mitochondrial OS=Mus musculus OX=10090 GN=Mdh2 PE=1 SV=3	1	18	18	18	65.7	35.611	52632000	49529000	42814000	48325000	47803000	55989000	57573000	5.37883e+07	0.898429	0.262291
P08551	Neurofilament light polypeptide	Nefl	FUNCTION: Neurofilaments usually contain three intermediate filament proteins: NEFL, NEFM, and NEFH which are involved in the maintenance of neuronal caliber. May additionally cooperate with the neuronal intermediate filament proteins PRPH and INA to form neuronal filamentous networks (PubMed:22723690). {ECO:0000269|PubMed:22723690}.	sp|P08551|NFL_MOUSE	sp|P08551|NFL_MOUSE Neurofilament light polypeptide OS=Mus musculus OX=10090 GN=Nefl PE=1 SV=5	1	33	29	29	64.6	61.508	14357000	16330000	12737000	1.44747e+07	14070000	16738000	15032000	15280000	0.947295	0.5689
P08553	Neurofilament medium polypeptide	Nefm	FUNCTION: Neurofilaments usually contain three intermediate filament proteins: NEFL, NEFM, and NEFH which are involved in the maintenance of neuronal caliber. May additionally cooperate with the neuronal intermediate filament proteins PRPH and INA to form neuronal filamentous networks (PubMed:22723690). {ECO:0000269|PubMed:22723690}.	sp|P08553|NFM_MOUSE;REV__sp|Q8R344|CCD12_MOUSE	sp|P08553|NFM_MOUSE Neurofilament medium polypeptide OS=Mus musculus OX=10090 GN=Nefm PE=1 SV=4	2	39	39	34	46	95.915	20311000	18591000	21286000	2.00627e+07	14683000	19827000	19272000	1.79273e+07	1.11911	0.303581
P08556	GTPase NRas	Nras	FUNCTION: Ras proteins bind GDP/GTP and possess intrinsic GTPase activity. {ECO:0000250|UniProtKB:P01111}.	sp|P08556|RASN_MOUSE	sp|P08556|RASN_MOUSE GTPase NRas OS=Mus musculus OX=10090 GN=Nras PE=1 SV=1	1	6	2	1	31.2	21.199	1539500		1036700	1288100	949910	1039300	887790	959000	1.34317	0.191382
P08752	Guanine nucleotide-binding protein G(i) subunit alpha-2	Gnai2	FUNCTION: Guanine nucleotide-binding proteins (G proteins) are involved as modulators or transducers in various transmembrane signaling systems. The G(i) proteins are involved in hormonal regulation of adenylate cyclase: they inhibit the cyclase in response to beta-adrenergic stimuli. May play a role in cell division.	sp|P08752|GNAI2_MOUSE	sp|P08752|GNAI2_MOUSE Guanine nucleotide-binding protein G(i) subunit alpha-2 OS=Mus musculus OX=10090 GN=Gnai2 PE=1 SV=5	1	16	14	8	53.8	40.489	7481200	6456600	8150900	7362900	6978800	7367100	7402500	7.24947e+06	1.01565	0.835206
P09055	Integrin beta-1	Itgb1	FUNCTION: Integrins alpha-1/beta-1, alpha-2/beta-1, alpha-10/beta-1 and alpha-11/beta-1 are receptors for collagen. Integrins alpha-1/beta-1 and alpha-2/beta-2 recognize the proline-hydroxylated sequence G-F-P-G-E-R in collagen. Integrins alpha-2/beta-1, alpha-3/beta-1, alpha-4/beta-1, alpha-5/beta-1, alpha-8/beta-1, alpha-10/beta-1, alpha-11/beta-1 and alpha-V/beta-1 are receptors for fibronecti…	sp|P09055|ITB1_MOUSE	sp|P09055|ITB1_MOUSE Integrin beta-1 OS=Mus musculus OX=10090 GN=Itgb1 PE=1 SV=1	1	13	13	13	18.8	88.231	432650	614140	507890	518227	430290	585770	381420	465827	1.11249	0.553117
P09103	Protein disulfide-isomerase	P4hb	FUNCTION: This multifunctional protein catalyzes the formation, breakage and rearrangement of disulfide bonds. At the cell surface, seems to act as a reductase that cleaves disulfide bonds of proteins attached to the cell. May therefore cause structural modifications of exofacial proteins. Inside the cell, seems to form/rearrange disulfide bonds of nascent proteins. At high concentrations, functi…	sp|P09103|PDIA1_MOUSE	sp|P09103|PDIA1_MOUSE Protein disulfide-isomerase OS=Mus musculus OX=10090 GN=P4hb PE=1 SV=2	1	17	17	17	32	57.058	2357300	2759900	2379500	2498900	2316900	2796500	2052400	2388600	1.04618	0.68646
P09240	Cholecystokinin	Cck	FUNCTION: This peptide hormone induces gall bladder contraction and the release of pancreatic enzymes in the gut. Its function in the brain is not clear. Binding to CCK-A receptors stimulates amylase release from the pancreas, binding to CCK-B receptors stimulates gastric acid secretion.	sp|P09240|CCKN_MOUSE	sp|P09240|CCKN_MOUSE Cholecystokinin OS=Mus musculus OX=10090 GN=Cck PE=1 SV=3	1	1	1	1	8.7	12.77	239570		394050	316810	213830	332330	268840	271667	1.16617	0.57803
P09405	Nucleolin	Ncl	FUNCTION: Nucleolin is the major nucleolar protein of growing eukaryotic cells. It is found associated with intranucleolar chromatin and pre-ribosomal particles. It induces chromatin decondensation by binding to histone H1. It is thought to play a role in pre-rRNA transcription and ribosome assembly. May play a role in the process of transcriptional elongation. Binds RNA oligonucleotides with 5'-…	sp|P09405|NUCL_MOUSE	sp|P09405|NUCL_MOUSE Nucleolin OS=Mus musculus OX=10090 GN=Ncl PE=1 SV=2	1	17	17	17	25	76.722	1233800	1247800	1163300	1.21497e+06	1103800	1396500	1037800	1.17937e+06	1.03019	0.769037
P09411	Phosphoglycerate kinase 1	Pgk1	FUNCTION: Catalyzes one of the two ATP producing reactions in the glycolytic pathway via the reversible conversion of 1,3-diphosphoglycerate to 3-phosphoglycerate. In addition to its role as a glycolytic enzyme, it seems that PGK-1 acts as a polymerase alpha cofactor protein (primer recognition protein). May play a role in sperm motility. {ECO:0000250|UniProtKB:P00558}.	sp|P09411|PGK1_MOUSE;sp|P09041|PGK2_MOUSE	sp|P09411|PGK1_MOUSE Phosphoglycerate kinase 1 OS=Mus musculus OX=10090 GN=Pgk1 PE=1 SV=4	2	27	27	27	68.1	44.55	38090000	34833000	38036000	3.69863e+07	42687000	30974000	39897000	3.78527e+07	0.977113	0.826041
P09470	Angiotensin-converting enzyme	Ace	FUNCTION: Converts angiotensin I to angiotensin II by release of the terminal His-Leu, this results in an increase of the vasoconstrictor activity of angiotensin. Also able to inactivate bradykinin, a potent vasodilator. Has also a glycosidase activity which releases GPI-anchored proteins from the membrane by cleaving the mannose linkage in the GPI moiety. This GPIase activity seems to be crucial…	sp|P09470|ACE_MOUSE	sp|P09470|ACE_MOUSE Angiotensin-converting enzyme OS=Mus musculus OX=10090 GN=Ace PE=1 SV=3	1	5	5	5	5.3	150.92	35122	69495	351970	152196	37572	47585	6902.4	30686.5	4.9597	0.295793
P09528	Ferritin heavy chain	Fth1	FUNCTION: Stores iron in a soluble, non-toxic, readily available form. Important for iron homeostasis. Has ferroxidase activity. Iron is taken up in the ferrous form and deposited as ferric hydroxides after oxidation. Also plays a role in delivery of iron to cells. Mediates iron uptake in capsule cells of the developing kidney. {ECO:0000269|PubMed:19154717}.	sp|P09528|FRIH_MOUSE	sp|P09528|FRIH_MOUSE Ferritin heavy chain OS=Mus musculus OX=10090 GN=Fth1 PE=1 SV=2	1	8	8	8	51.1	21.066	3362400	2918600	3373900	3218300	3415800	3538400	3093200	3.34913e+06	0.960935	0.549154
P09671	Superoxide dismutase [Mn], mitochondrial	Sod2	FUNCTION: Destroys superoxide anion radicals which are normally produced within the cells and which are toxic to biological systems.	sp|P09671|SODM_MOUSE	sp|P09671|SODM_MOUSE Superoxide dismutase [Mn], mitochondrial OS=Mus musculus OX=10090 GN=Sod2 PE=1 SV=3	1	6	6	6	23.9	24.603	3113700	2301100	3425700	2.94683e+06	3224900	2805500	2923500	2.98463e+06	0.987335	0.920927
P0C028	Diphosphoinositol polyphosphate phosphohydrolase 3-beta	Nudt11	FUNCTION: Cleaves a beta-phosphate from the diphosphate groups in PP-InsP5 (diphosphoinositol pentakisphosphate), suggesting that it may play a role in signal transduction. Also able to catalyze the hydrolysis of dinucleoside oligophosphates, with Ap6A and Ap5A being the preferred substrates. The major reaction products are ADP and p4a from Ap6A and ADP and ATP from Ap5A. Also able to hydrolyze 5…	sp|P0C028|NUD11_MOUSE;sp|P0C027|NUD10_MOUSE	sp|P0C028|NUD11_MOUSE Diphosphoinositol polyphosphate phosphohydrolase 3-beta OS=Mus musculus OX=10090 GN=Nudt11 PE=1 SV=1;sp|P0C027|NUD10_MOUSE Diphosphoinositol polyphosphate phosphohydrolase 3-alpha OS=Mus musculus OX=10090 GN=Nudt10 PE=1 SV=1	2	2	2	2	18.9	18.593	51692	11586		31639	12399		62241	37320	0.847776	0.875395
P0C0A3	Charged multivesicular body protein 6	Chmp6	FUNCTION: Probable core component of the endosomal sorting required for transport complex III (ESCRT-III) which is involved in multivesicular bodies (MVBs) formation and sorting of endosomal cargo proteins into MVBs. MVBs contain intraluminal vesicles (ILVs) that are generated by invagination and scission from the limiting membrane of the endosome and mostly are delivered to lysosomes enabling de…	sp|P0C0A3|CHMP6_MOUSE	sp|P0C0A3|CHMP6_MOUSE Charged multivesicular body protein 6 OS=Mus musculus OX=10090 GN=Chmp6 PE=1 SV=2	1	3	3	3	19.5	23.415	545370	683750	440890	556670	507720	683060	396690	529157	1.05199	0.813273
Q3THW5	Histone H2A.V	H2az2	FUNCTION: Variant histone H2A which replaces conventional H2A in a subset of nucleosomes. Nucleosomes wrap and compact DNA into chromatin, limiting DNA accessibility to the cellular machineries which require DNA as a template. Histones thereby play a central role in transcription regulation, DNA repair, DNA replication and chromosomal stability. DNA accessibility is regulated via a complex set of…	sp|Q3THW5|H2AV_MOUSE;sp|P0C0S6|H2AZ_MOUSE	sp|Q3THW5|H2AV_MOUSE Histone H2A.V OS=Mus musculus OX=10090 GN=H2az2 PE=1 SV=3;sp|P0C0S6|H2AZ_MOUSE Histone H2A.Z OS=Mus musculus OX=10090 GN=H2az1 PE=1 SV=2	2	4	2	2	31.2	13.509	43338	369800	5163	139434	324140	1025700	478990	609610	0.228726	0.124216
P0C192	Leucine-rich repeat-containing protein 4B	Lrrc4b	FUNCTION: Synaptic adhesion protein. Regulates the formation of excitatory synapses. The trans-synaptic adhesion between LRRC4B and PTPRF regulates the formation of excitatory synapses in a bidirectional manner (By similarity). {ECO:0000250}.	sp|P0C192|LRC4B_MOUSE;sp|Q99PH1|LRRC4_MOUSE	sp|P0C192|LRC4B_MOUSE Leucine-rich repeat-containing protein 4B OS=Mus musculus OX=10090 GN=Lrrc4b PE=1 SV=1	2	8	8	7	15	76.155	62422	47081	376590	162031	602510	34216	277490	304739	0.531705	0.507983
P0C7L0	WAS/WASL-interacting protein family member 3	Wipf3	FUNCTION: May be a regulator of cytoskeletal organization (Potential). May have a role in spermatogenesis. {ECO:0000269|PubMed:17573773, ECO:0000305}.	sp|P0C7L0|WIPF3_MOUSE	sp|P0C7L0|WIPF3_MOUSE WAS/WASL-interacting protein family member 3 OS=Mus musculus OX=10090 GN=Wipf3 PE=1 SV=1	1	10	10	10	23.9	49.452	2113200	2470100	1948300	2177200	2000700	3155500	1822200	2.32613e+06	0.935974	0.75486
P0C7M9	C-type lectin domain family 2 member L	Clec2l		sp|P0C7M9|CLC2L_MOUSE	sp|P0C7M9|CLC2L_MOUSE C-type lectin domain family 2 member L OS=Mus musculus OX=10090 GN=Clec2l PE=1 SV=1	1	5	5	5	21.8	23.653	33545		39832	36688.5	81468	32681	23502	45883.7	0.799598	0.719948
P0C913	Overexpressed in colon carcinoma 1 protein homolog			sp|P0C913|OCC1_MOUSE	sp|P0C913|OCC1_MOUSE Overexpressed in colon carcinoma 1 protein homolog OS=Mus musculus OX=10090 PE=3 SV=1	1	2	2	2	55.6	6.453	127210	92617	94902	104910	74131		71879	73005	1.43702	0.11423
P0DN34	NADH dehydrogenase [ubiquinone] 1 beta subcomplex subunit 1	Ndufb1	FUNCTION: Accessory subunit of the mitochondrial membrane respiratory chain NADH dehydrogenase (Complex I) that is believed not to be involved in catalysis. Complex I functions in the transfer of electrons from NADH to the respiratory chain. The immediate electron acceptor for the enzyme is believed to be ubiquinone. {ECO:0000250|UniProtKB:O75438}.	sp|P0DN34|NDUB1_MOUSE	sp|P0DN34|NDUB1_MOUSE NADH dehydrogenase [ubiquinone] 1 beta subcomplex subunit 1 OS=Mus musculus OX=10090 GN=Ndufb1 PE=1 SV=1	1	1	1	1	19.3	6.954	831200	573650	1020300	808383	446100	416370	1186800	683090	1.18342	0.68116
P0DP28	Calmodulin-3	Calm3	FUNCTION: Calmodulin mediates the control of a large number of enzymes, ion channels, aquaporins and other proteins through calcium-binding. Among the enzymes to be stimulated by the calmodulin-calcium complex are a number of protein kinases and phosphatases. Together with CCP110 and centrin, is involved in a genetic pathway that regulates the centrosome cycle and progression through cytokinesis.…	sp|P0DP28|CALM3_MOUSE;sp|P0DP27|CALM2_MOUSE;sp|P0DP26|CALM1_MOUSE;sp|Q9D6P8|CALL3_MOUSE	sp|P0DP28|CALM3_MOUSE Calmodulin-3 OS=Mus musculus OX=10090 GN=Calm3 PE=1 SV=1;sp|P0DP27|CALM2_MOUSE Calmodulin-2 OS=Mus musculus OX=10090 GN=Calm2 PE=1 SV=1;sp|P0DP26|CALM1_MOUSE Calmodulin-1 OS=Mus musculus OX=10090 GN=Calm1 PE=1 SV=1	4	11	11	10	63.8	16.837	44713000	42171000	46235000	44373000	39607000	29178000	55368000	4.13843e+07	1.07222	0.71783
P0DP60	Ly-6/neurotoxin-like protein 1	Lynx1	FUNCTION: Acts in different tissues through interaction to nicotinic acetylcholine receptors (nAChRs) (PubMed:10402197). The proposed role as modulator of nAChR activity seems to be dependent on the nAChR subtype and stoichiometry, and to involve an effect on nAChR trafficking and its cell surface expression, and on single channel properties of the nAChR inserted in the plasma membrane.Modulates …	sp|P0DP60|LYNX1_MOUSE	sp|P0DP60|LYNX1_MOUSE Ly-6/neurotoxin-like protein 1 OS=Mus musculus OX=10090 GN=Lynx1 PE=1 SV=1	1	2	2	2	24.1	12.835	609570	583050	429230	540617	600320	642210	709680	650737	0.830776	0.163542
P10126	Elongation factor 1-alpha 1	Eef1a1	FUNCTION: This protein promotes the GTP-dependent binding of aminoacyl-tRNA to the A-site of ribosomes during protein biosynthesis. With PARP1 and TXK, forms a complex that acts as a T helper 1 (Th1) cell-specific transcription factor and binds the promoter of IFN-gamma to directly regulate its transcription, and is thus involved importantly in Th1 cytokine production. {ECO:0000250|UniProtKB:P681…	sp|P10126|EF1A1_MOUSE	sp|P10126|EF1A1_MOUSE Elongation factor 1-alpha 1 OS=Mus musculus OX=10090 GN=Eef1a1 PE=1 SV=3	1	19	19	11	47	50.113	25602000	25059000	25008000	25223000	25440000	23615000	30285000	2.64467e+07	0.953731	0.573572
P10518	Delta-aminolevulinic acid dehydratase	Alad	FUNCTION: Catalyzes an early step in the biosynthesis of tetrapyrroles. Binds two molecules of 5-aminolevulinate per subunit, each at a distinct site, and catalyzes their condensation to form porphobilinogen (By similarity). {ECO:0000250}.	sp|P10518|HEM2_MOUSE	sp|P10518|HEM2_MOUSE Delta-aminolevulinic acid dehydratase OS=Mus musculus OX=10090 GN=Alad PE=1 SV=1	1	5	5	5	20.6	36.023	561120	516630	356490	478080	245010	463140	270450	326200	1.4656	0.176873
P10605	Cathepsin B	Ctsb	FUNCTION: Thiol protease which is believed to participate in intracellular degradation and turnover of proteins (By similarity). Cleaves matrix extracellular phosphoglycoprotein MEPE (By similarity). Involved in the solubilization of cross-linked TG/thyroglobulin in the thyroid follicle lumen (PubMed:12782676). Has also been implicated in tumor invasion and metastasis (By similarity). {ECO:000025…	sp|P10605|CATB_MOUSE	sp|P10605|CATB_MOUSE Cathepsin B OS=Mus musculus OX=10090 GN=Ctsb PE=1 SV=2	1	7	7	7	26.8	37.279	1299800	1623200	1233900	1.38563e+06	1357500	1908700	1202200	1.48947e+06	0.930288	0.694436
P10630	Eukaryotic initiation factor 4A-II	Eif4a2	FUNCTION: ATP-dependent RNA helicase which is a subunit of the eIF4F complex involved in cap recognition and is required for mRNA binding to ribosome. In the current model of translation initiation, eIF4A unwinds RNA secondary structures in the 5'-UTR of mRNAs which is necessary to allow efficient binding of the small ribosomal subunit, and subsequent scanning for the initiator codon.	sp|P10630|IF4A2_MOUSE	sp|P10630|IF4A2_MOUSE Eukaryotic initiation factor 4A-II OS=Mus musculus OX=10090 GN=Eif4a2 PE=1 SV=2	1	19	19	9	41.8	46.402	3310300	3046300	4002000	3.45287e+06	3436400	3576200	3666700	3.55977e+06	0.96997	0.733452
P10637	Microtubule-associated protein tau	Mapt	FUNCTION: Promotes microtubule assembly and stability, and might be involved in the establishment and maintenance of neuronal polarity. The C-terminus binds axonal microtubules while the N-terminus binds neural plasma membrane components, suggesting that tau functions as a linker protein between both. Axonal polarity is predetermined by tau localization (in the neuronal cell) in the domain of the…	sp|P10637|TAU_MOUSE	sp|P10637|TAU_MOUSE Microtubule-associated protein tau OS=Mus musculus OX=10090 GN=Mapt PE=1 SV=3	1	23	23	23	39.3	76.243	23095000	26690000	20576000	2.34537e+07	21649000	27749000	20527000	2.33083e+07	1.00624	0.961914
P10639	Thioredoxin	Txn	FUNCTION: Participates in various redox reactions through the reversible oxidation of its active center dithiol to a disulfide and catalyzes dithiol-disulfide exchange reactions (By similarity). Plays a role in the reversible S-nitrosylation of cysteine residues in target proteins, and thereby contributes to the response to intracellular nitric oxide. Nitrosylates the active site Cys of CASP3 in …	sp|P10639|THIO_MOUSE	sp|P10639|THIO_MOUSE Thioredoxin OS=Mus musculus OX=10090 GN=Txn PE=1 SV=3	1	5	5	5	40	11.675	2628500	2850900	1840000	2439800	1886100	3439600	1901000	2408900	1.01283	0.961378
P10649	Glutathione S-transferase Mu 1	Gstm1	FUNCTION: Conjugation of reduced glutathione to a wide number of exogenous and endogenous hydrophobic electrophiles. Involved in the formation of glutathione conjugates of both prostaglandin A2 (PGA2) and prostaglandin J2 (PGJ2). Participates in the formation of novel hepoxilin regioisomers. {ECO:0000250|UniProtKB:P09488}.	sp|P10649|GSTM1_MOUSE	sp|P10649|GSTM1_MOUSE Glutathione S-transferase Mu 1 OS=Mus musculus OX=10090 GN=Gstm1 PE=1 SV=2	1	13	12	8	58.7	25.97	8682500	12999000	7168200	9.61657e+06	7270600	12936000	9205700	9804100	0.980872	0.94175
P10711	Transcription elongation factor A protein 1	Tcea1	FUNCTION: Necessary for efficient RNA polymerase II transcription elongation past template-encoded arresting sites. The arresting sites in DNA have the property of trapping a certain fraction of elongating RNA polymerases that pass through, resulting in locked ternary complexes. Cleavage of the nascent transcript by S-II allows the resumption of elongation from the new 3'-terminus.	sp|P10711|TCEA1_MOUSE;sp|Q9QVN7|TCEA2_MOUSE	sp|P10711|TCEA1_MOUSE Transcription elongation factor A protein 1 OS=Mus musculus OX=10090 GN=Tcea1 PE=1 SV=2	2	10	10	10	38.2	33.88	535940	681510	505500	574317	497710	580570	373930	484070	1.18643	0.327436
P10852	4F2 cell-surface antigen heavy chain	Slc3a2	FUNCTION: Component of several heterodimeric amino acid transporter complexes. The precise substrate specificity depends on the other subunit in the heterodimer (PubMed:9915839). The heterodimer with SLC3A2 functions as sodium-independent, high-affinity transporter that mediates uptake of large neutral amino acids such as phenylalanine, tyrosine, L-DOPA, leucine, histidine, methionine and tryptop…	sp|P10852|4F2_MOUSE	sp|P10852|4F2_MOUSE 4F2 cell-surface antigen heavy chain OS=Mus musculus OX=10090 GN=Slc3a2 PE=1 SV=1	1	17	17	17	34.2	58.336	6170500	5601900	6770700	6.18103e+06	5000800	4947000	6994000	5.64727e+06	1.09452	0.517726
Q8CGP1	Histone H2B type 1-K	H2bc12	FUNCTION: Core component of nucleosome. Nucleosomes wrap and compact DNA into chromatin, limiting DNA accessibility to the cellular machineries which require DNA as a template. Histones thereby play a central role in transcription regulation, DNA repair, DNA replication and chromosomal stability. DNA accessibility is regulated via a complex set of post-translational modifications of histones, als…	sp|Q8CGP1|H2B1K_MOUSE;sp|Q6ZWY9|H2B1C_MOUSE;sp|Q64478|H2B1H_MOUSE;sp|P10853|H2B1F_MOUSE;sp|Q8CGP2|H2B1P_MOUSE;sp|Q64525|H2B2B_MOUSE;sp|Q64475|H2B1B_MOUSE;sp|P10854|H2B1M_MOUSE;sp|P70696|H2B1A_MOUSE	sp|Q8CGP1|H2B1K_MOUSE Histone H2B type 1-K OS=Mus musculus OX=10090 GN=H2bc12 PE=1 SV=3;sp|Q6ZWY9|H2B1C_MOUSE Histone H2B type 1-C/E/G OS=Mus musculus OX=10090 GN=H2bc4 PE=1 SV=3;sp|Q64478|H2B1H_MOUSE Histone H2B type 1-H OS=Mus musculus OX=10090 GN=H2bc9	9	7	7	3	50.8	13.92	22034000	22224000	18627000	2.09617e+07	15574000	17344000	21423000	1.81137e+07	1.15723	0.244504
P10922	Histone H1.0	H1-0	FUNCTION: Histones H1 are necessary for the condensation of nucleosome chains into higher-order structures. The histones H1.0 are found in cells that are in terminal stages of differentiation or that have low rates of cell division.	sp|P10922|H10_MOUSE	sp|P10922|H10_MOUSE Histone H1.0 OS=Mus musculus OX=10090 GN=H1-0 PE=2 SV=4	1	6	6	6	27.3	20.861	2042300	2483900	1689600	2.07193e+06	1612000	1818500	1640700	1690400	1.22571	0.185168
P11031	Activated RNA polymerase II transcriptional coactivator p15	Sub1	FUNCTION: General coactivator that functions cooperatively with TAFs and mediates functional interactions between upstream activators and the general transcriptional machinery. May be involved in stabilizing the multiprotein transcription complex. Binds single-stranded DNA. Also binds, in vitro, non-specifically to double-stranded DNA (ds DNA).	sp|P11031|TCP4_MOUSE	sp|P11031|TCP4_MOUSE Activated RNA polymerase II transcriptional coactivator p15 OS=Mus musculus OX=10090 GN=Sub1 PE=1 SV=3	1	4	4	4	37	14.427	435960	119720	546050	367243	622170	440900	367370	476813	0.770204	0.50162
P11087	Collagen alpha-1(I) chain	Col1a1	FUNCTION: Type I collagen is a member of group I collagen (fibrillar forming collagen).	sp|P11087|CO1A1_MOUSE	sp|P11087|CO1A1_MOUSE Collagen alpha-1(I) chain OS=Mus musculus OX=10090 GN=Col1a1 PE=1 SV=4	1	5	5	5	4.9	138.03	59244	640400	290280	329975	78175	305540	510230	297982	1.10737	0.8863
P11103	Poly [ADP-ribose] polymerase 1	Parp1	FUNCTION: Poly-ADP-ribosyltransferase that mediates poly-ADP-ribosylation of proteins and plays a key role in DNA repair. Mainly mediates glutamate and aspartate ADP-ribosylation of target proteins: the ADP-D-ribosyl group of NAD(+) is transferred to the acceptor carboxyl group of glutamate and aspartate residues and further ADP-ribosyl groups are transferred to the 2'-position of the terminal ad…	sp|P11103|PARP1_MOUSE	sp|P11103|PARP1_MOUSE Poly [ADP-ribose] polymerase 1 OS=Mus musculus OX=10090 GN=Parp1 PE=1 SV=3	1	9	9	9	12.4	113.1	172160	161840	70074	134691	132880	57276	81595	90583.7	1.48693	0.325188
P11352	Glutathione peroxidase 1	Gpx1	FUNCTION: Protects the hemoglobin in erythrocytes from oxidative breakdown. In platelets, plays a crucial role of glutathione peroxidase in the arachidonic acid metabolism (PubMed:9195979). {ECO:0000269|PubMed:9195979}.	sp|P11352|GPX1_MOUSE	sp|P11352|GPX1_MOUSE Glutathione peroxidase 1 OS=Mus musculus OX=10090 GN=Gpx1 PE=1 SV=2	1	5	5	5	32.8	22.329	766950	929450	562250	752883	307100	892270	460010	553127	1.36114	0.384838
P11404	Fatty acid-binding protein, heart	Fabp3	FUNCTION: FABP are thought to play a role in the intracellular transport of long-chain fatty acids and their acyl-CoA esters.	sp|P11404|FABPH_MOUSE	sp|P11404|FABPH_MOUSE Fatty acid-binding protein, heart OS=Mus musculus OX=10090 GN=Fabp3 PE=1 SV=5	1	7	7	7	43.6	14.819	3011600	3234100	2496500	2.91407e+06	2372500	3195300	2651200	2.73967e+06	1.06366	0.620729
P11438	Lysosome-associated membrane glycoprotein 1	Lamp1	FUNCTION: Presents carbohydrate ligands to selectins. Also implicated in tumor cell metastasis.	sp|P11438|LAMP1_MOUSE	sp|P11438|LAMP1_MOUSE Lysosome-associated membrane glycoprotein 1 OS=Mus musculus OX=10090 GN=Lamp1 PE=1 SV=2	1	3	3	3	8.4	43.865	510030	132370	375640	339347	158850	370920	37493	189088	1.79465	0.365468
P11499	Heat shock protein HSP 90-beta	Hsp90ab1	FUNCTION: Molecular chaperone that promotes the maturation, structural maintenance and proper regulation of specific target proteins involved for instance in cell cycle control and signal transduction. Undergoes a functional cycle that is linked to its ATPase activity. This cycle probably induces conformational changes in the client proteins, thereby causing their activation. Interacts dynamicall…	sp|P11499|HS90B_MOUSE	sp|P11499|HS90B_MOUSE Heat shock protein HSP 90-beta OS=Mus musculus OX=10090 GN=Hsp90ab1 PE=1 SV=3	1	35	35	21	48.8	83.28	28922000	34641000	30161000	3.12413e+07	31473000	34896000	27314000	3.12277e+07	1.00044	0.996335
P11531	Dystrophin	Dmd	FUNCTION: Anchors the extracellular matrix to the cytoskeleton via F-actin. Ligand for dystroglycan. Component of the dystrophin-associated glycoprotein complex which accumulates at the neuromuscular junction (NMJ) and at a variety of synapses in the peripheral and central nervous systems and has a structural function in stabilizing the sarcolemma. Also implicated in signaling events and synaptic…	sp|P11531|DMD_MOUSE;sp|Q05AA6|DRP2_MOUSE	sp|P11531|DMD_MOUSE Dystrophin OS=Mus musculus OX=10090 GN=Dmd PE=1 SV=3	2	13	13	13	4.3	425.83	47486	142180	204710	131459	346300	589140	120170	351870	0.3736	0.19787
P11627	Neural cell adhesion molecule L1	L1cam	FUNCTION: Neural cell adhesion molecule involved in the dynamics of cell adhesion and in the generation of transmembrane signals at tyrosine kinase receptors. During brain development, critical in multiple processes, including neuronal migration, axonal growth and fasciculation, and synaptogenesis. In the mature brain, plays a role in the dynamics of neuronal structure and function, including syn…	sp|P11627|L1CAM_MOUSE	sp|P11627|L1CAM_MOUSE Neural cell adhesion molecule L1 OS=Mus musculus OX=10090 GN=L1cam PE=1 SV=1	1	17	17	17	14.5	140.97	1293700	1497500	1515700	1.43563e+06	1401600	1547500	1140700	1.36327e+06	1.05308	0.629265
P11798	Calcium/calmodulin-dependent protein kinase type II subunit alpha	Camk2a	FUNCTION: Calcium/calmodulin-dependent protein kinase that functions autonomously after Ca(2+)/calmodulin-binding and autophosphorylation, and is involved in synaptic plasticity, neurotransmitter release and long-term potentiation. Member of the NMDAR signaling complex in excitatory synapses, it regulates NMDAR-dependent potentiation of the AMPAR and therefore excitatory synaptic transmission (By…	sp|P11798|KCC2A_MOUSE	sp|P11798|KCC2A_MOUSE Calcium/calmodulin-dependent protein kinase type II subunit alpha OS=Mus musculus OX=10090 GN=Camk2a PE=1 SV=2	1	19	15	13	40	54.114	21368000	23363000	15980000	20237000	12090000	20825000	18367000	17094000	1.18387	0.408801
P11835	Integrin beta-2	Itgb2	FUNCTION: Integrin ITGAL/ITGB2 is a receptor for ICAM1, ICAM2, ICAM3 and ICAM4. Integrin ITGAL/ITGB2 is also a receptor for the secreted form of ubiquitin-like protein ISG15; the interaction is mediated by ITGAL (By similarity). Integrins ITGAM/ITGB2 and ITGAX/ITGB2 are receptors for the iC3b fragment of the third complement component and for fibrinogen. Integrin ITGAX/ITGB2 recognizes the sequen…	sp|P11835|ITB2_MOUSE	sp|P11835|ITB2_MOUSE Integrin beta-2 OS=Mus musculus OX=10090 GN=Itgb2 PE=1 SV=2	1	7	7	7	14	85.025	60203	121930	142400	108178	81294	133650	72572	95838.7	1.12875	0.712761
P11881	Inositol 1,4,5-trisphosphate receptor type 1	Itpr1	FUNCTION: Intracellular channel that mediates calcium release from the endoplasmic reticulum following stimulation by inositol 1,4,5-trisphosphate. Involved in the regulation of epithelial secretion of electrolytes and fluid through the interaction with AHCYL1 (PubMed:23542070). Plays a role in ER stress-induced apoptosis. Cytoplasmic calcium released from the ER triggers apoptosis by the activat…	sp|P11881|ITPR1_MOUSE;sp|Q9Z329|ITPR2_MOUSE	sp|P11881|ITPR1_MOUSE Inositol 1,4,5-trisphosphate receptor type 1 OS=Mus musculus OX=10090 GN=Itpr1 PE=1 SV=2	2	46	46	42	19.1	313.16	1761800	1699600	1627200	1696200	1410400	1886000	1359700	1.55203e+06	1.09289	0.449281
P11983	T-complex protein 1 subunit alpha	Tcp1	FUNCTION: Component of the chaperonin-containing T-complex (TRiC), a molecular chaperone complex that assists the folding of proteins upon ATP hydrolysis. The TRiC complex mediates the folding of WRAP53/TCAB1, thereby regulating telomere maintenance. As part of the TRiC complex may play a role in the assembly of BBSome, a complex involved in ciliogenesis regulating transports vesicles to the cili…	sp|P11983|TCPA_MOUSE	sp|P11983|TCPA_MOUSE T-complex protein 1 subunit alpha OS=Mus musculus OX=10090 GN=Tcp1 PE=1 SV=3	1	26	26	26	55.2	60.448	5796500	5976000	5124100	5632200	5234100	5679900	5471000	5.46167e+06	1.03122	0.587479
P12023	Amyloid-beta precursor protein	App	FUNCTION: Functions as a cell surface receptor and performs physiological functions on the surface of neurons relevant to neurite growth, neuronal adhesion and axonogenesis. Interaction between APP molecules on neighboring cells promotes synaptogenesis. Involved in cell mobility and transcription regulation through protein-protein interactions. Can promote transcription activation through binding…	sp|P12023|A4_MOUSE	sp|P12023|A4_MOUSE Amyloid-beta precursor protein OS=Mus musculus OX=10090 GN=App PE=1 SV=3	1	18	18	17	27.7	86.721	2160900	2088900	2610400	2.28673e+06	2945900	1468500	2073400	2162600	1.0574	0.800119
P12025	Midkine	Mdk	FUNCTION: Secreted protein that functions as cytokine and growth factor and mediates its signal through cell-surface proteoglycan and non-proteoglycan receptors (PubMed:16901907). Binds cell-surface proteoglycan receptors via their chondroitin sulfate (CS) groups (PubMed:17230638). Thereby regulates many processes like inflammatory response, cell proliferation, cell adhesion, cell growth, cell su…	sp|P12025|MK_MOUSE	sp|P12025|MK_MOUSE Midkine OS=Mus musculus OX=10090 GN=Mdk PE=1 SV=2	1	1	1	1	7.1	15.434	33704	48330	13801	31945	10774	4243.5	9024.5	8014	3.98615	0.078744
P12367	cAMP-dependent protein kinase type II-alpha regulatory subunit	Prkar2a	FUNCTION: Regulatory subunit of the cAMP-dependent protein kinases involved in cAMP signaling in cells. Type II regulatory chains mediate membrane association by binding to anchoring proteins, including the MAP2 kinase.	sp|P12367|KAP2_MOUSE	sp|P12367|KAP2_MOUSE cAMP-dependent protein kinase type II-alpha regulatory subunit OS=Mus musculus OX=10090 GN=Prkar2a PE=1 SV=2	1	13	13	11	43.1	45.389	1022400	393040	983210	799550	1624100	340190	1009600	991297	0.80657	0.673803
P12382	ATP-dependent 6-phosphofructokinase, liver type	Pfkl	FUNCTION: Catalyzes the phosphorylation of D-fructose 6-phosphate to fructose 1,6-bisphosphate by ATP, the first committing step of glycolysis (By similarity). Negatively regulates the phagocyte oxidative burst in response to bacterial infection by controlling cellular NADPH biosynthesis and NADPH oxidase-derived reactive oxygen species. Upon macrophage activation, drives the metabolic switch tow…	sp|P12382|PFKAL_MOUSE	sp|P12382|PFKAL_MOUSE ATP-dependent 6-phosphofructokinase, liver type OS=Mus musculus OX=10090 GN=Pfkl PE=1 SV=4	1	20	16	16	25.3	85.359	4439500	3170500	5397100	4335700	5058200	2914600	4614200	4.19567e+06	1.03338	0.886133
P12657	Muscarinic acetylcholine receptor M1	Chrm1	FUNCTION: The muscarinic acetylcholine receptor mediates various cellular responses, including inhibition of adenylate cyclase, breakdown of phosphoinositides and modulation of potassium channels through the action of G proteins. Primary transducing effect is Pi turnover.	sp|P12657|ACM1_MOUSE	sp|P12657|ACM1_MOUSE Muscarinic acetylcholine receptor M1 OS=Mus musculus OX=10090 GN=Chrm1 PE=1 SV=2	1	3	3	3	8.9	51.378	333080	105120	266620	234940	208220	214290	211470	211327	1.11174	0.744861
[truncated: 3,992 more rows]

## Sheet: E3-AD vs E3-WT
Protein	Protein Name	Gene Name	Function	ProteinGroup	FastaHeaders	Proteins	Peptides	RazorUniquePeptides	UniquePeptides	Coverage	MolWeight	LFQ intensity A3-AD1	LFQ intensity A3-AD2	LFQ intensity A3-AD3	average APOE3-AD	LFQ intensity A3-WT1	LFQ intensity A3-WT2	LFQ intensity A3-WT3	average APOE3-WT	APOE3-AD/APOE3-WT	t test p value
[truncated: 4,741 more rows]

## Sheet: E4-AD vs E4-WT
Protein	Protein Name	Gene Name	Function	ProteinGroup	FastaHeaders	Proteins	Peptides	RazorUniquePeptides	UniquePeptides	Coverage	MolWeight	LFQ intensity A4-AD1	LFQ intensity A4-AD2	LFQ intensity A4-AD3	average APOE4-AD	LFQ intensity A4-WT1	LFQ intensity A4-WT2	LFQ intensity A4-WT3	average APOE4-WT	APOE4-AD/APOE4-WT	t test p value
[truncated: 4,828 more rows]

[truncated: 1 more sheets: E4-AD vs E3-AD]
