# Supplementary material for: Sequential Proteomic Analysis Reveals the Key APOE4‐Induced Pathological and Molecular Features at the Presymptomatic Stage in Alzheimer's Disease Mice
Source: CNS Neurosci Ther. 2025 Mar 12;31(3):e70306. doi: 10.1111/cns.70306 (PMC11903334; doi:10.1111/cns.70306)
Supplement: Supplementary file 3 — Appendix S2. [file CNS-31-e70306-s001.xlsx]

## Sheet: E4-WT vs E3-WT
Protein	Protein Name	Gene Name	Function	ProteinGroup	FastaHeaders	Proteins	Peptides	RazorUniquePeptides	UniquePeptides	Coverage	MolWeight	LFQ intensity A4-WT1	LFQ intensity A4-WT2	LFQ intensity A4-WT3	average APOE4-WT	LFQ intensity A3-WT1	LFQ intensity A3-WT2	LFQ intensity A3-WT3	average APOE3-WT	APOE4-WT/APOE3-WT	t test p value
Q8BLC3	Ly6/PLAUR domain-containing protein 1	Lypd1	FUNCTION: Believed to act as a modulator of nicotinic acetylcholine receptors (nAChRs) activity. In vitro increases receptor desensitization and decreases affinity for ACh of alpha-4:beta-2-containing nAChRs (PubMed:19246390). May play a role in the intracellular trafficking of alpha-4:beta-2 and alpha-7-containing nAChRs and may inhibit their expression at the cell surface (PubMed:26276394, PubM…	sp|Q8BLC3|LYPD1_MOUSE	sp|Q8BLC3|LYPD1_MOUSE Ly6/PLAUR domain-containing protein 1 OS=Mus musculus OX=10090 GN=Lypd1 PE=1 SV=1	1	2	2	2	14.2	15.261	45617	90541	72106	69421.3	3361		17467	10414	6.66615	0.0441794
Q9D113	DNL-type zinc finger protein	Dnlz	FUNCTION: May function as a co-chaperone towards HSPA9/mortalin which, by itself, is prone to self-aggregation. {ECO:0000250}.	sp|Q9D113|DNLZ_MOUSE	sp|Q9D113|DNLZ_MOUSE DNL-type zinc finger protein OS=Mus musculus OX=10090 GN=Dnlz PE=1 SV=1	1	1	1	1	7.3	19.403	6582.2	11767	7804.8	8718	1737.6	1259.9		1498.75	5.81685	0.037826
Q9CQR4	Acyl-coenzyme A thioesterase 13	Acot13	FUNCTION: Acyl-CoA thioesterases are a group of enzymes that catalyze the hydrolysis of acyl-CoAs to the free fatty acid and coenzyme A (CoASH), providing the potential to regulate intracellular levels of acyl-CoAs, free fatty acids and CoASH. Has acyl-CoA thioesterase activity towards medium (C12) and long-chain (C18) fatty acyl-CoA substrates. Can also hydrolyze 3-hydroxyphenylacetyl-CoA (in vi…	sp|Q9CQR4|ACO13_MOUSE	sp|Q9CQR4|ACO13_MOUSE Acyl-coenzyme A thioesterase 13 OS=Mus musculus OX=10090 GN=Acot13 PE=1 SV=1	1	5	5	5	57.1	15.183	189020	216680	227300	211000	43550	21011	74703	46421.3	4.54532	0.00103765
P19973	Lymphocyte-specific protein 1	Lsp1	FUNCTION: May play a role in mediating neutrophil activation and chemotaxis. {ECO:0000269|PubMed:17481585}.	sp|P19973|LSP1_MOUSE	sp|P19973|LSP1_MOUSE Lymphocyte-specific protein 1 OS=Mus musculus OX=10090 GN=Lsp1 PE=1 SV=2	1	4	4	4	17.9	36.713	16261	18461	8132.8	14284.9	4491.4	2471.8	4769.8	3911	3.6525	0.0323297
Q9CRA5	Golgi phosphoprotein 3	Golph3	FUNCTION: Phosphatidylinositol-4-phosphate-binding protein that links Golgi membranes to the cytoskeleton and may participate in the tensile force required for vesicle budding from the Golgi. Thereby, may play a role in Golgi membrane trafficking and could indirectly give its flattened shape to the Golgi apparatus. May also bind to the coatomer to regulate Golgi membrane trafficking. May play a r…	sp|Q9CRA5|GOLP3_MOUSE	sp|Q9CRA5|GOLP3_MOUSE Golgi phosphoprotein 3 OS=Mus musculus OX=10090 GN=Golph3 PE=1 SV=1	1	1	1	1	5.4	33.752	40332	32999		36665.5	11383	12011		11697	3.13461	0.0210386
Q9CYW4	Haloacid dehalogenase-like hydrolase domain-containing protein 3	Hdhd3		sp|Q9CYW4|HDHD3_MOUSE	sp|Q9CYW4|HDHD3_MOUSE Haloacid dehalogenase-like hydrolase domain-containing protein 3 OS=Mus musculus OX=10090 GN=Hdhd3 PE=1 SV=1	1	4	4	4	21.9	28.027	325520	255380	281210	287370	125970	44179	113140	94429.7	3.04322	0.004094
Q3SXD3	5-deoxynucleotidase HDDC2	Hddc2	FUNCTION: Catalyzes the dephosphorylation of the nucleoside 5'-monophosphates deoxyadenosine monophosphate (dAMP), deoxycytidine monophosphate (dCMP), deoxyguanosine monophosphate (dGMP) and deoxythymidine monophosphate (dTMP). {ECO:0000250|UniProtKB:P53144}.	sp|Q3SXD3|HDDC2_MOUSE	sp|Q3SXD3|HDDC2_MOUSE 5-deoxynucleotidase HDDC2 OS=Mus musculus OX=10090 GN=Hddc2 PE=1 SV=1	1	2	2	2	15.6	22.753	78196	87184	94106	86495.3	13294	8420.7	64628	28780.9	3.0053	0.0358809
Q7TPD0	Integrator complex subunit 3	Ints3	FUNCTION: Component of the Integrator (INT) complex. The Integrator complex is involved in the small nuclear RNAs (snRNA) U1 and U2 transcription and in their 3'-box-dependent processing. The Integrator complex is associated with the C-terminal domain (CTD) of RNA polymerase II largest subunit (POLR2A) and is recruited to the U1 and U2 snRNAs genes. Mediates recruitment of cytoplasmic dynein to t…	sp|Q7TPD0|INT3_MOUSE	sp|Q7TPD0|INT3_MOUSE Integrator complex subunit 3 OS=Mus musculus OX=10090 GN=Ints3 PE=1 SV=2	1	3	3	3	5.1	117.94		143000	194810	168905	88866	30850	63145	60953.7	2.77104	0.0338166
Q8K411	Presequence protease, mitochondrial	Pitrm1	FUNCTION: Metalloendopeptidase of the mitochondrial matrix that functions in peptide cleavage and degradation rather than in protein processing. Has an ATP-independent activity. Specifically cleaves peptides in the range of 5 to 65 residues. Shows a preference for cleavage after small polar residues and before basic residues, but without any positional preference. Degrades the transit peptides of…	sp|Q8K411|PREP_MOUSE	sp|Q8K411|PREP_MOUSE Presequence protease, mitochondrial OS=Mus musculus OX=10090 GN=Pitrm1 PE=1 SV=1	1	10	10	10	13	117.37	210780	193940	194700	199807	52251	121350	43032	72211	2.76698	0.00728135
Q62172	RalA-binding protein 1	Ralbp1	FUNCTION: Can activate specifically hydrolysis of GTP bound to RAC1 and CDC42, but not RALA. Mediates ATP-dependent transport of S-(2,4-dinitrophenyl)-glutathione (DNP-SG) and doxorubicin (DOX) and is the major ATP-dependent transporter of glutathione conjugates of electrophiles (GS-E) and DOX in erythrocytes. Can catalyze transport of glutathione conjugates and xenobiotics, and may contribute to…	sp|Q62172|RBP1_MOUSE	sp|Q62172|RBP1_MOUSE RalA-binding protein 1 OS=Mus musculus OX=10090 GN=Ralbp1 PE=1 SV=4	1	2	2	2	3.5	75.042	59751	77858	70254	69287.7	42970	8914.2	35971	29285.1	2.36597	0.0263411
Q8R3T5	Syntaxin-binding protein 6	Stxbp6	FUNCTION: Forms non-fusogenic complexes with SNAP25 and STX1A and may thereby modulate the formation of functional SNARE complexes and exocytosis. {ECO:0000250}.	sp|Q8R3T5|STXB6_MOUSE	sp|Q8R3T5|STXB6_MOUSE Syntaxin-binding protein 6 OS=Mus musculus OX=10090 GN=Stxbp6 PE=1 SV=1	1	2	2	2	11.9	23.671	247120	280920	263490	263843	172410	35760	143810	117327	2.24879	0.0265814
Q7TPD3	Roundabout homolog 2	Robo2	FUNCTION: Receptor for SLIT2, and probably SLIT1, which are thought to act as molecular guidance cue in cellular migration, including axonal navigation at the ventral midline of the neural tube and projection of axons to different regions during neuronal development. {ECO:0000269|PubMed:15091338}.	sp|Q7TPD3|ROBO2_MOUSE	sp|Q7TPD3|ROBO2_MOUSE Roundabout homolog 2 OS=Mus musculus OX=10090 GN=Robo2 PE=1 SV=2	1	3	3	3	3.1	161.19	69578	83376	78939	77297.7	36245	35949	34066	35420	2.18232	0.000529402
Q9QUN9	Dickkopf-related protein 3	Dkk3	FUNCTION: Antagonizes canonical Wnt signaling by inhibiting LRP5/6 interaction with Wnt and by forming a ternary complex with the transmembrane protein KREMEN that promotes internalization of LRP5/6. DKKs play an important role in vertebrate development, where they locally inhibit Wnt regulated processes such as antero-posterior axial patterning, limb development, somitogenesis and eye formation.…	sp|Q9QUN9|DKK3_MOUSE	sp|Q9QUN9|DKK3_MOUSE Dickkopf-related protein 3 OS=Mus musculus OX=10090 GN=Dkk3 PE=2 SV=1	1	4	4	4	15.8	38.387	37883	39309	42011	39734.3	20594	22641	12360	18531.7	2.14413	0.0032499
Q9JJR8	Transmembrane protein 9B	Tmem9b	FUNCTION: Enhances production of proinflammatory cytokines induced by TNF, IL1B, and TLR ligands. Has a role in TNF activation of both the NF-kappaB and MAPK pathways. {ECO:0000250|UniProtKB:Q9NQ34}.	sp|Q9JJR8|TMM9B_MOUSE;sp|Q9CR23|TMEM9_MOUSE	sp|Q9JJR8|TMM9B_MOUSE Transmembrane protein 9B OS=Mus musculus OX=10090 GN=Tmem9b PE=1 SV=1	2	3	3	3	23.1	22.607	181650	158990	225660	188767	64294	136960	77287	92847	2.03309	0.0320725
P29391	Ferritin light chain 1	Ftl1	FUNCTION: Stores iron in a soluble, non-toxic, readily available form. Important for iron homeostasis. Iron is taken up in the ferrous form and deposited as ferric hydroxides after oxidation. Also plays a role in delivery of iron to cells. Mediates iron uptake in capsule cells of the developing kidney. {ECO:0000269|PubMed:19154717}.	sp|P29391|FRIL1_MOUSE;sp|P49945|FRIL2_MOUSE	sp|P29391|FRIL1_MOUSE Ferritin light chain 1 OS=Mus musculus OX=10090 GN=Ftl1 PE=1 SV=2;sp|P49945|FRIL2_MOUSE Ferritin light chain 2 OS=Mus musculus OX=10090 GN=Ftl2 PE=3 SV=2	2	5	5	5	41	20.802	13330	21858	8932.2	14706.7	31271	27937	30416	29874.7	0.492281	0.018061
A2AAJ9	Obscurin	Obscn	FUNCTION: Structural component of striated muscles which plays a role in myofibrillogenesis. Probably involved in the assembly of myosin into sarcomeric A bands in striated muscle (By similarity). Has serine/threonine protein kinase activity and phosphorylates N-cadherin CDH2 and sodium/potassium-transporting ATPase subunit ATP1B1 (PubMed:23392350). Binds (via the PH domain) strongly to phosphati…	sp|A2AAJ9|OBSCN_MOUSE	sp|A2AAJ9|OBSCN_MOUSE Obscurin OS=Mus musculus OX=10090 GN=Obscn PE=1 SV=3	1	2	2	2	0.3	966.58	175370	158850	82260	138827	237820	362210	280690	293573	0.472886	0.028982
P70188	Kinesin-associated protein 3	Kifap3	FUNCTION: Involved in tethering the chromosomes to the spindle pole and in chromosome movement. Binds to the tail domain of the KIF3A/KIF3B heterodimer to form a heterotrimeric KIF3 complex and may regulate the membrane binding of this complex.	sp|P70188|KIFA3_MOUSE	sp|P70188|KIFA3_MOUSE Kinesin-associated protein 3 OS=Mus musculus OX=10090 GN=Kifap3 PE=1 SV=1	1	5	5	5	7.8	91.29	103350	77292	72911	84517.7	201090	155340	200670	185700	0.45513	0.00483391
Q8BGE6	Cysteine protease ATG4B	Atg4b	FUNCTION: Cysteine protease required for the cytoplasm to vacuole transport (Cvt) and autophagy. Cleaves the C-terminal amino acid of ATG8 family proteins MAP1LC3, GABARAPL1, GABARAPL2 and GABARAP, to reveal a C-terminal glycine. Exposure of the glycine at the C-terminus is essential for ATG8 proteins conjugation to phosphatidylethanolamine (PE) and insertion to membranes, which is necessary for …	sp|Q8BGE6|ATG4B_MOUSE	sp|Q8BGE6|ATG4B_MOUSE Cysteine protease ATG4B OS=Mus musculus OX=10090 GN=Atg4b PE=1 SV=2	1	2	2	2	8.1	44.375	52739	5067.8	28102	28636.3	68963	75618	63245	69275.3	0.413369	0.0460356
Q5BKP2	Ubiquitin carboxyl-terminal hydrolase 13	Usp13	FUNCTION: Deubiquitinase that mediates deubiquitination of target proteins such as BECN1, MITF, SKP2 and USP10 and is involved in various processes such as autophagy and endoplasmic reticulum-associated degradation (ERAD). Component of a regulatory loop that controls autophagy and p53/TP53 levels: mediates deubiquitination of BECN1, a key regulator of autophagy, leading to stabilize the PIK3C3/VP…	sp|Q5BKP2|UBP13_MOUSE	sp|Q5BKP2|UBP13_MOUSE Ubiquitin carboxyl-terminal hydrolase 13 OS=Mus musculus OX=10090 GN=Usp13 PE=1 SV=1	1	2	2	2	3.1	96.722		3142.1	16344	9743.05	25185	28060	26878	26707.7	0.364803	0.0434659
O54781	SRSF protein kinase 2	Srpk2	FUNCTION: Serine/arginine-rich protein-specific kinase which specifically phosphorylates its substrates at serine residues located in regions rich in arginine/serine dipeptides, known as RS domains and is involved in the phosphorylation of SR splicing factors and the regulation of splicing (PubMed:9446799). Promotes neuronal apoptosis by up-regulating cyclin-D1 (CCND1) expression (PubMed:19592491…	sp|O54781|SRPK2_MOUSE;sp|O70551|SRPK1_MOUSE	sp|O54781|SRPK2_MOUSE SRSF protein kinase 2 OS=Mus musculus OX=10090 GN=Srpk2 PE=1 SV=2	2	5	5	4	11.5	76.756	90811	4949.2	65133	53631.1	157270	148950	138610	148277	0.361696	0.0219896
Q80U93	Nuclear pore complex protein Nup214	Nup214	FUNCTION: Part of the nuclear pore complex. Has a critical role in nucleocytoplasmic transport. May serve as a docking site in the receptor-mediated import of substrates across the nuclear pore complex. {ECO:0000250|UniProtKB:P35658}.	sp|Q80U93|NU214_MOUSE	sp|Q80U93|NU214_MOUSE Nuclear pore complex protein Nup214 OS=Mus musculus OX=10090 GN=Nup214 PE=1 SV=2	1	3	3	3	2.3	212.98	38884	23443	35002	32443	106970	66938	99137	91015	0.356458	0.0110576
Q80U56	Late secretory pathway protein AVL9 homolog	Avl9	FUNCTION: Functions in cell migration. {ECO:0000250}.	sp|Q80U56|AVL9_MOUSE	sp|Q80U56|AVL9_MOUSE Late secretory pathway protein AVL9 homolog OS=Mus musculus OX=10090 GN=Avl9 PE=1 SV=2	1	3	3	3	7.9	72.185	40039	30295	48283	39539	107190	110940	143040	120390	0.328424	0.00295039
Q8VE18	Nonsense-mediated mRNA decay factor SMG8	Smg8	FUNCTION: Involved in nonsense-mediated decay (NMD) of mRNAs containing premature stop codons. Is recruited by release factors to stalled ribosomes together with SMG1 and SMG9 (forming the SMG1C protein kinase complex) and, in the SMG1C complex, is required to mediate the recruitment of SMG1 to the ribosome:SURF complex and to suppress SMG1 kinase activity until the ribosome:SURF complex locates …	sp|Q8VE18|SMG8_MOUSE	sp|Q8VE18|SMG8_MOUSE Nonsense-mediated mRNA decay factor SMG8 OS=Mus musculus OX=10090 GN=Smg8 PE=1 SV=1	1	1	1	1	2.2	109.67	33248		31882	32565	110950	94571	92838	99453	0.327441	0.00293539
P39061	Collagen alpha-1(XVIII) chain	Col18a1	FUNCTION: Probably plays a major role in determining the retinal structure as well as in the closure of the neural tube. {ECO:0000250|UniProtKB:P39060}.; FUNCTION: [Non-collagenous domain 1]: May regulate extracellular matrix-dependent motility and morphogenesis of endothelial and non-endothelial cells; the function requires homotrimerization and implicates MAPK signaling. {ECO:0000250|UniProtKB:…	sp|P39061|COIA1_MOUSE	sp|P39061|COIA1_MOUSE Collagen alpha-1(XVIII) chain OS=Mus musculus OX=10090 GN=Col18a1 PE=1 SV=4	1	1	1	1	1	182.17	101230	50340	67024	72864.7	255640	207500	241880	235007	0.310054	0.00143942
Q61189	Methylosome subunit pICln	Clns1a	FUNCTION: Involved in both the assembly of spliceosomal snRNPs and the methylation of Sm proteins (By similarity). Chaperone that regulates the assembly of spliceosomal U1, U2, U4 and U5 small nuclear ribonucleoproteins (snRNPs), the building blocks of the spliceosome. Thereby, plays an important role in the splicing of cellular pre-mRNAs. Most spliceosomal snRNPs contain a common set of Sm prote…	sp|Q61189|ICLN_MOUSE	sp|Q61189|ICLN_MOUSE Methylosome subunit pICln OS=Mus musculus OX=10090 GN=Clns1a PE=1 SV=1	1	3	3	3	18.2	26.021	5405.1	1438.1	4529	3790.73	24772		14443	19607.5	0.193331	0.03178
Q99JP0	Mitogen-activated protein kinase kinase kinase kinase 3	Map4k3	FUNCTION: May play a role in the response to environmental stress. Appears to act upstream of the JUN N-terminal pathway (By similarity). {ECO:0000250}.	sp|Q99JP0|M4K3_MOUSE	sp|Q99JP0|M4K3_MOUSE Mitogen-activated protein kinase kinase kinase kinase 3 OS=Mus musculus OX=10090 GN=Map4k3 PE=1 SV=4	1	2	2	2	3.2	101.12	12375		11308	11841.5	77778	56025	56361	63388	0.18681	0.0115713
Q9JIX0	Transcription and mRNA export factor ENY2	Eny2	FUNCTION: Involved in mRNA export coupled transcription activation by association with both the TREX-2 and the SAGA complexes. The transcription regulatory histone acetylation (HAT) complex SAGA is a multiprotein complex that activates transcription by remodeling chromatin and mediating histone acetylation and deubiquitination. Within the SAGA complex, participates in a subcomplex that specifical…	sp|Q9JIX0|ENY2_MOUSE	sp|Q9JIX0|ENY2_MOUSE Transcription and mRNA export factor ENY2 OS=Mus musculus OX=10090 GN=Eny2 PE=1 SV=1	1	3	3	3	21.8	11.528	10243		14326	12284.5	103500	59461	83107	82022.7	0.14977	0.0242148
Q9CQ40	39S ribosomal protein L49, mitochondrial	Mrpl49		sp|Q9CQ40|RM49_MOUSE	sp|Q9CQ40|RM49_MOUSE 39S ribosomal protein L49, mitochondrial OS=Mus musculus OX=10090 GN=Mrpl49 PE=1 SV=1	1	2	2	2	15.1	19.133	26088		990.56	13539.3	118010		95344	106677	0.126918	0.0314142
A2AHC3	Calmodulin-regulated spectrin-associated protein 1	Camsap1	FUNCTION: Key microtubule-organizing protein that specifically binds the minus-end of non-centrosomal microtubules and regulates their dynamics and organization. Specifically recognizes growing microtubule minus-ends and stabilizes microtubules. Acts on free microtubule minus-ends that are not capped by microtubule-nucleating proteins or other factors and protects microtubule minus-ends from depo…	sp|A2AHC3|CAMP1_MOUSE	sp|A2AHC3|CAMP1_MOUSE Calmodulin-regulated spectrin-associated protein 1 OS=Mus musculus OX=10090 GN=Camsap1 PE=1 SV=1	1	3	3	3	3	175.89	20721	26789	24669	24059.7	41474	44155	42804	42811	0.561997	0.000639881
A2AJA9	Apical junction component 1 homolog	Ajm1	FUNCTION: May be involved in the control of adherens junction integrity. {ECO:0000250|UniProtKB:A0A1C3NSL9}.	sp|A2AJA9|AJM1_MOUSE	sp|A2AJA9|AJM1_MOUSE Apical junction component 1 homolog OS=Mus musculus OX=10090 GN=Ajm1 PE=1 SV=1	1	3	3	3	5	107.18	163830	96674	169220	143241	212810	231420	204130	216120	0.662786	0.0418718
O08749	Dihydrolipoyl dehydrogenase, mitochondrial	Dld	FUNCTION: Lipoamide dehydrogenase is a component of the glycine cleavage system as well as an E3 component of three alpha-ketoacid dehydrogenase complexes (pyruvate-, alpha-ketoglutarate-, and branched-chain amino acid-dehydrogenase complex) (By similarity). The 2-oxoglutarate dehydrogenase complex is mainly active in the mitochondrion (By similarity). A fraction of the 2-oxoglutarate dehydrogena…	sp|O08749|DLDH_MOUSE	sp|O08749|DLDH_MOUSE Dihydrolipoyl dehydrogenase, mitochondrial OS=Mus musculus OX=10090 GN=Dld PE=1 SV=2	1	22	22	22	69	54.272	14227000	13748000	14441000	1.41387e+07	16418000	16267000	15069000	15918000	0.888219	0.0197933
O35188	Fractalkine	Cx3cl1	FUNCTION: Acts as a ligand for both CX3CR1 and integrins. Binds to CX3CR1 and to integrins ITGAV:ITGB3 and ITGA4:ITGB1. Can activate integrins in both a CX3CR1-dependent and CX3CR1-independent manner. In the presence of CX3CR1, activates integrins by binding to the classical ligand-binding site (site 1) in integrins. In the absence of CX3CR1, binds to a second site (site 2) in integrins which is …	sp|O35188|X3CL1_MOUSE	sp|O35188|X3CL1_MOUSE Fractalkine OS=Mus musculus OX=10090 GN=Cx3cl1 PE=1 SV=3	1	2	2	2	6.6	42.098	74557	84958	79086	79533.7	124140	104890	104400	111143	0.715595	0.0115763
O54983	Ketimine reductase mu-crystallin	Crym	FUNCTION: Specifically catalyzes the reduction of imine bonds in brain substrates that may include cystathionine ketimine (CysK) and lanthionine ketimine (LK). Binds thyroid hormone which is a strong reversible inhibitor. Presumably involved in the regulation of the free intracellular concentration of triiodothyronine and access to its nuclear receptors (By similarity). {ECO:0000250}.	sp|O54983|CRYM_MOUSE	sp|O54983|CRYM_MOUSE Ketimine reductase mu-crystallin OS=Mus musculus OX=10090 GN=Crym PE=1 SV=1	1	18	18	18	88.8	33.523	9697000	10248000	10377000	1.01073e+07	9065400	9465600	9448200	9326400	1.08373	0.0337279
O70200	Allograft inflammatory factor 1	Aif1	FUNCTION: Actin-binding protein that enhances membrane ruffling and RAC activation. Enhances the actin-bundling activity of LCP1. Binds calcium. Plays a role in RAC signaling and in phagocytosis. May play a role in macrophage activation and function. Promotes the proliferation of vascular smooth muscle cells and of T-lymphocytes. Enhances lymphocyte migration. Plays a role in vascular inflammatio…	sp|O70200|AIF1_MOUSE	sp|O70200|AIF1_MOUSE Allograft inflammatory factor 1 OS=Mus musculus OX=10090 GN=Aif1 PE=1 SV=1	1	1	1	1	11.6	16.91	18995	17493		18244		22978	22781	22879.5	0.797395	0.0256752
O88507	Ciliary neurotrophic factor receptor subunit alpha	Cntfr	FUNCTION: Binds to CNTF. The alpha subunit provides the receptor specificity (By similarity). {ECO:0000250}.	sp|O88507|CNTFR_MOUSE	sp|O88507|CNTFR_MOUSE Ciliary neurotrophic factor receptor subunit alpha OS=Mus musculus OX=10090 GN=Cntfr PE=1 SV=2	1	3	3	3	12.6	40.801	398370	412820	404450	405213	453660	475250	451320	460077	0.880752	0.00322259
O88952	Protein lin-7 homolog C	Lin7c	FUNCTION: Plays a role in establishing and maintaining the asymmetric distribution of channels and receptors at the plasma membrane of polarized cells. Forms membrane-associated multiprotein complexes that may regulate delivery and recycling of proteins to the correct membrane domains. The tripartite complex composed of LIN7 (LIN7A, LIN7B or LIN7C), CASK and APBA1 associates with the motor protei…	sp|O88952|LIN7C_MOUSE	sp|O88952|LIN7C_MOUSE Protein lin-7 homolog C OS=Mus musculus OX=10090 GN=Lin7c PE=1 SV=2	1	9	9	5	54.8	21.834	1888600	1940800	1864300	1897900	1679200	1773400	1803900	1.75217e+06	1.08317	0.0291669
P04370	Myelin basic protein	Mbp	FUNCTION: The classic group of MBP isoforms (isoform 4-isoform 13) are with PLP the most abundant protein components of the myelin membrane in the CNS. They have a role in both its formation and stabilization. The non-classic group of MBP isoforms (isoform 1-isoform 3/Golli-MBPs) may preferentially have a role in the early developing brain long before myelination, maybe as components of transcrip…	sp|P04370|MBP_MOUSE	sp|P04370|MBP_MOUSE Myelin basic protein OS=Mus musculus OX=10090 GN=Mbp PE=1 SV=2	1	10	10	10	38.4	27.167	46085000	44262000	39823000	43390000	58403000	63906000	54565000	58958000	0.735948	0.00906473
P08030	Adenine phosphoribosyltransferase	Aprt	FUNCTION: Catalyzes a salvage reaction resulting in the formation of AMP, that is energically less costly than de novo synthesis.	sp|P08030|APT_MOUSE	sp|P08030|APT_MOUSE Adenine phosphoribosyltransferase OS=Mus musculus OX=10090 GN=Aprt PE=1 SV=2	1	6	6	6	53.3	19.724	164360	145340	170490	160063	180930	196150	185700	187593	0.853246	0.0352982
P0DN34	NADH dehydrogenase [ubiquinone] 1 beta subcomplex subunit 1	Ndufb1	FUNCTION: Accessory subunit of the mitochondrial membrane respiratory chain NADH dehydrogenase (Complex I) that is believed not to be involved in catalysis. Complex I functions in the transfer of electrons from NADH to the respiratory chain. The immediate electron acceptor for the enzyme is believed to be ubiquinone. {ECO:0000250|UniProtKB:O75438}.	sp|P0DN34|NDUB1_MOUSE	sp|P0DN34|NDUB1_MOUSE NADH dehydrogenase [ubiquinone] 1 beta subcomplex subunit 1 OS=Mus musculus OX=10090 GN=Ndufb1 PE=1 SV=1	1	3	3	3	66.7	6.954	1039900	1037300	906270	994490	1357000	1252300	1175400	1.26157e+06	0.788298	0.0177037
P0DP60	Ly-6/neurotoxin-like protein 1	Lynx1	FUNCTION: Acts in different tissues through interaction to nicotinic acetylcholine receptors (nAChRs) (PubMed:10402197). The proposed role as modulator of nAChR activity seems to be dependent on the nAChR subtype and stoichiometry, and to involve an effect on nAChR trafficking and its cell surface expression, and on single channel properties of the nAChR inserted in the plasma membrane.Modulates …	sp|P0DP60|LYNX1_MOUSE	sp|P0DP60|LYNX1_MOUSE Ly-6/neurotoxin-like protein 1 OS=Mus musculus OX=10090 GN=Lynx1 PE=1 SV=1	1	3	3	3	25	12.835	166260	202000	232440	200233	70930	136760	124970	110887	1.80575	0.0327019
P10518	Delta-aminolevulinic acid dehydratase	Alad	FUNCTION: Catalyzes an early step in the biosynthesis of tetrapyrroles. Binds two molecules of 5-aminolevulinate per subunit, each at a distinct site, and catalyzes their condensation to form porphobilinogen (By similarity). {ECO:0000250}.	sp|P10518|HEM2_MOUSE	sp|P10518|HEM2_MOUSE Delta-aminolevulinic acid dehydratase OS=Mus musculus OX=10090 GN=Alad PE=1 SV=1	1	5	5	5	24.5	36.023	338260	370720	300350	336443	442870	417940	469120	443310	0.758935	0.0131419
P15116	Cadherin-2	Cdh2	FUNCTION: Calcium-dependent cell adhesion protein; preferentially mediates homotypic cell-cell adhesion by dimerization with a CDH2 chain from another cell (PubMed:2762814, PubMed:11433297, PubMed:17988630, PubMed:9655503, PubMed:25253890). Cadherins may thus contribute to the sorting of heterogeneous cell types. Acts as a regulator of neural stem cells quiescence by mediating anchorage of neural…	sp|P15116|CADH2_MOUSE	sp|P15116|CADH2_MOUSE Cadherin-2 OS=Mus musculus OX=10090 GN=Cdh2 PE=1 SV=2	1	16	16	16	26.8	99.795	1257200	1349100	1311600	1.30597e+06	1117100	1154300	1112000	1127800	1.15798	0.00394491
P17879	Heat shock 70 kDa protein 1B	Hspa1b	FUNCTION: Molecular chaperone implicated in a wide variety of cellular processes, including protection of the proteome from stress, folding and transport of newly synthesized polypeptides, activation of proteolysis of misfolded proteins and the formation and dissociation of protein complexes. Plays a pivotal role in the protein quality control system, ensuring the correct folding of proteins, the…	sp|P17879|HS71B_MOUSE;sp|Q61696|HS71A_MOUSE	sp|P17879|HS71B_MOUSE Heat shock 70 kDa protein 1B OS=Mus musculus OX=10090 GN=Hspa1b PE=1 SV=3;sp|Q61696|HS71A_MOUSE Heat shock 70 kDa protein 1A OS=Mus musculus OX=10090 GN=Hspa1a PE=1 SV=2	2	20	16	11	46.4	70.175	1701000	1732500	1706300	1.71327e+06	2370100	1924000	2154700	2149600	0.797016	0.027838
P20917	Myelin-associated glycoprotein	Mag	FUNCTION: Adhesion molecule that mediates interactions between myelinating cells and neurons by binding to neuronal sialic acid-containing gangliosides and to the glycoproteins RTN4R and RTN4RL2 (PubMed:7533044, PubMed:12089450, PubMed:27922006). Not required for initial myelination, but seems to play a role in the maintenance of normal axon myelination (PubMed:7516497, PubMed:9262180, PubMed:948…	sp|P20917|MAG_MOUSE	sp|P20917|MAG_MOUSE Myelin-associated glycoprotein OS=Mus musculus OX=10090 GN=Mag PE=1 SV=3	1	12	12	12	26.2	69.387	4257400	4223800	4421100	4.30077e+06	5156900	5242900	4793700	5064500	0.849199	0.00711474
P26043	Radixin	Rdx	FUNCTION: Probably plays a crucial role in the binding of the barbed end of actin filaments to the plasma membrane.	sp|P26043|RADI_MOUSE	sp|P26043|RADI_MOUSE Radixin OS=Mus musculus OX=10090 GN=Rdx PE=1 SV=3	1	17	9	8	29	68.542	419840	451420	448050	439770	465700	503460	513000	494053	0.890127	0.0366091
P26350	Prothymosin alpha	Ptma	FUNCTION: Prothymosin alpha may mediate immune function by conferring resistance to certain opportunistic infections.	sp|P26350|PTMA_MOUSE	sp|P26350|PTMA_MOUSE Prothymosin alpha OS=Mus musculus OX=10090 GN=Ptma PE=1 SV=2	1	8	8	8	38.7	12.254	2541600	2146300	2252900	2313600	3122200	2834600	2620000	2.85893e+06	0.809253	0.0436589
P27601	Guanine nucleotide-binding protein subunit alpha-13	Gna13	FUNCTION: Guanine nucleotide-binding proteins (G proteins) are involved as modulators or transducers in various transmembrane signaling systems (PubMed:21212405, PubMed:19151758, PubMed:16388592). Activates effector molecule RhoA by binding and activating RhoGEFs (ARHGEF1/p115RhoGEF, ARHGEF11/PDZ-RhoGEF and ARHGEF12/LARG) (PubMed:16388592). GNA13-dependent Rho signaling subsequently regulates tra…	sp|P27601|GNA13_MOUSE	sp|P27601|GNA13_MOUSE Guanine nucleotide-binding protein subunit alpha-13 OS=Mus musculus OX=10090 GN=Gna13 PE=1 SV=1	1	10	9	9	34.7	44.054	667440	743740	703160	704780	800460	940330	1019400	920063	0.766012	0.0335337
P28184	Metallothionein-3	Mt3	FUNCTION: Binds heavy metals. Contains three zinc and three copper atoms per polypeptide chain and only a negligible amount of cadmium. Inhibits survival and neurite formation of cortical neurons in vitro (By similarity). {ECO:0000250}.	sp|P28184|MT3_MOUSE	sp|P28184|MT3_MOUSE Metallothionein-3 OS=Mus musculus OX=10090 GN=Mt3 PE=1 SV=1	1	5	5	5	63.2	7.0092	6253900	7198600	6202900	6551800	7793200	8104500	7676000	7857900	0.833785	0.0199053
P28740	Kinesin-like protein KIF2A	Kif2a	FUNCTION: Plus end-directed microtubule-dependent motor required for normal brain development. May regulate microtubule dynamics during axonal growth. Required for normal progression through mitosis. Required for normal congress of chromosomes at the metaphase plate. Required for normal spindle dynamics during mitosis. Promotes spindle turnover. Implicated in formation of bipolar mitotic spindles…	sp|P28740|KIF2A_MOUSE	sp|P28740|KIF2A_MOUSE Kinesin-like protein KIF2A OS=Mus musculus OX=10090 GN=Kif2a PE=1 SV=2	1	12	12	11	22.6	79.755	1451700	1358700	1483200	1431200	1345500	1287700	1290600	1.30793e+06	1.09425	0.0421193
P30416	Peptidyl-prolyl cis-trans isomerase FKBP4	Fkbp4	FUNCTION: Immunophilin protein with PPIase and co-chaperone activities. Component of steroid receptors heterocomplexes through interaction with heat-shock protein 90 (HSP90). May play a role in the intracellular trafficking of heterooligomeric forms of steroid hormone receptors between cytoplasm and nuclear compartments. The isomerase activity controls neuronal growth cones via regulation of TRPC…	sp|P30416|FKBP4_MOUSE	sp|P30416|FKBP4_MOUSE Peptidyl-prolyl cis-trans isomerase FKBP4 OS=Mus musculus OX=10090 GN=Fkbp4 PE=1 SV=5	1	21	21	21	53.5	51.572	1451200	1535600	1453200	1480000	1609400	1740500	1780300	1.71007e+06	0.865463	0.0171985
P35550	rRNA 2-O-methyltransferase fibrillarin	Fbl	FUNCTION: S-adenosyl-L-methionine-dependent methyltransferase that has the ability to methylate both RNAs and proteins (PubMed:32017896). Involved in pre-rRNA processing by catalyzing the site-specific 2'-hydroxyl methylation of ribose moieties in pre-ribosomal RNA (By similarity). Site specificity is provided by a guide RNA that base pairs with the substrate (By similarity). Methylation occurs a…	sp|P35550|FBRL_MOUSE	sp|P35550|FBRL_MOUSE rRNA 2-O-methyltransferase fibrillarin OS=Mus musculus OX=10090 GN=Fbl PE=1 SV=2	1	4	4	2	17.4	34.306	385370	340360	341460	355730	416400	434760	425450	425537	0.835956	0.0113842
P39054	Dynamin-2	Dnm2	FUNCTION: Microtubule-associated force-producing protein involved in producing microtubule bundles and able to bind and hydrolyze GTP. Plays a role in the regulation of neuron morphology, axon growth and formation of neuronal growth cones (By similarity). Plays an important role in vesicular trafficking processes, in particular endocytosis. Involved in cytokinesis (PubMed:18923138). Regulates mat…	sp|P39054|DYN2_MOUSE	sp|P39054|DYN2_MOUSE Dynamin-2 OS=Mus musculus OX=10090 GN=Dnm2 PE=1 SV=2	1	17	6	6	20.5	98.144	763940	793230	666370	741180	412730	457980	242440	371050	1.99752	0.00821988
P39688	Tyrosine-protein kinase Fyn	Fyn	FUNCTION: Non-receptor tyrosine-protein kinase that plays a role in many biological processes including regulation of cell growth and survival, cell adhesion, integrin-mediated signaling, cytoskeletal remodeling, cell motility, immune response and axon guidance. Inactive FYN is phosphorylated on its C-terminal tail within the catalytic domain. Following activation by PKA, the protein subsequently…	sp|P39688|FYN_MOUSE;sp|P06240|LCK_MOUSE;sp|P25911|LYN_MOUSE;sp|P08103|HCK_MOUSE	sp|P39688|FYN_MOUSE Tyrosine-protein kinase Fyn OS=Mus musculus OX=10090 GN=Fyn PE=1 SV=4	4	5	2	2	10.1	60.674	339150	352610	322640	338133	256280	308150	291050	285160	1.18577	0.0392215
P43276	Histone H1.5	H1-5	FUNCTION: Histone H1 protein binds to linker DNA between nucleosomes forming the macromolecular structure known as the chromatin fiber. Histones H1 are necessary for the condensation of nucleosome chains into higher-order structured fibers. Acts also as a regulator of individual gene transcription through chromatin remodeling, nucleosome spacing and DNA methylation (By similarity). {ECO:0000250}.	sp|P43276|H15_MOUSE	sp|P43276|H15_MOUSE Histone H1.5 OS=Mus musculus OX=10090 GN=H1-5 PE=1 SV=2	1	1	1	1	7.2	22.576	34966	31237	45667	37290	58502	56316	52006	55608	0.670587	0.0179139
P45376	Aldo-keto reductase family 1 member B1	Akr1b1	FUNCTION: Catalyzes the NADPH-dependent reduction of a wide variety of carbonyl-containing compounds to their corresponding alcohols (PubMed:17381426, PubMed:19010934, PubMed:7851421). Displays enzymatic activity towards endogenous metabolites such as aromatic and aliphatic aldehydes, ketones, monosacharides, bile acids and xenobiotics substrates. Key enzyme in the polyol pathway, catalyzes reduc…	sp|P45376|ALDR_MOUSE	sp|P45376|ALDR_MOUSE Aldo-keto reductase family 1 member B1 OS=Mus musculus OX=10090 GN=Akr1b1 PE=1 SV=3	1	15	15	15	59.5	35.732	2795100	2803400	3012700	2870400	3077000	3150700	3107600	3.11177e+06	0.922434	0.0314588
P46660	Alpha-internexin	Ina	FUNCTION: Class-IV neuronal intermediate filament that is able to self-assemble. It is involved in the morphogenesis of neurons. It may form an independent structural network without the involvement of other neurofilaments or it may cooperate with NEFL to form the filamentous backbone to which NEFM and NEFH attach to form the cross-bridges (By similarity). May also cooperate with the neuronal int…	sp|P46660|AINX_MOUSE	sp|P46660|AINX_MOUSE Alpha-internexin OS=Mus musculus OX=10090 GN=Ina PE=1 SV=3	1	36	31	31	69.3	55.382	15791000	15293000	15437000	15507000	20241000	18750000	16691000	1.85607e+07	0.835476	0.0425182
P46935	E3 ubiquitin-protein ligase NEDD4	Nedd4	FUNCTION: E3 ubiquitin-protein ligase which accepts ubiquitin from an E2 ubiquitin-conjugating enzyme in the form of a thioester and then directly transfers the ubiquitin to targeted substrates. Specifically ubiquitinates 'Lys-63' in target proteins (By similarity). Monoubiquitinates IGF1R at multiple sites, thus leading to receptor internalization and degradation in lysosomes. Ubiquitinates FGFR…	sp|P46935|NEDD4_MOUSE	sp|P46935|NEDD4_MOUSE E3 ubiquitin-protein ligase NEDD4 OS=Mus musculus OX=10090 GN=Nedd4 PE=1 SV=3	1	11	11	10	15.1	102.71	211190	170820	215340	199117	247940	286220	258720	264293	0.753393	0.0231721
P49312	Heterogeneous nuclear ribonucleoprotein A1	Hnrnpa1	FUNCTION: Involved in the packaging of pre-mRNA into hnRNP particles, transport of poly(A) mRNA from the nucleus to the cytoplasm and may modulate splice site selection. May bind to specific miRNA hairpins. Binds to the IRES and thereby inhibits the translation of the apoptosis protease activating factor APAF1. {ECO:0000250|UniProtKB:P09651}.	sp|P49312|ROA1_MOUSE	sp|P49312|ROA1_MOUSE Heterogeneous nuclear ribonucleoprotein A1 OS=Mus musculus OX=10090 GN=Hnrnpa1 PE=1 SV=2	1	17	16	16	53.4	34.196	4644000	4284000	4468200	4465400	4776800	4952000	5192100	4.97363e+06	0.897814	0.0330343
P50586	Tubby protein	Tub	FUNCTION: Functions in signal transduction from heterotrimeric G protein-coupled receptors. Binds to membranes containing phosphatidylinositol 4,5-bisphosphate. Can bind DNA (in vitro). May contribute to the regulation of transcription in the nucleus. Could be involved in the hypothalamic regulation of body weight. Contribute to stimulation of phagocytosis of apoptotic retinal pigment epithelium …	sp|P50586|TUB_MOUSE	sp|P50586|TUB_MOUSE Tubby protein OS=Mus musculus OX=10090 GN=Tub PE=1 SV=1	1	3	3	3	9.3	55.361	65571	97879	62679	75376.3	140330	103430	119590	121117	0.622345	0.0422072
P51432	1-phosphatidylinositol 4,5-bisphosphate phosphodiesterase beta-3	Plcb3	FUNCTION: The production of the second messenger molecules diacylglycerol (DAG) and inositol 1,4,5-trisphosphate (IP3) is mediated by activated phosphatidylinositol-specific phospholipase C enzymes.	sp|P51432|PLCB3_MOUSE	sp|P51432|PLCB3_MOUSE 1-phosphatidylinositol 4,5-bisphosphate phosphodiesterase beta-3 OS=Mus musculus OX=10090 GN=Plcb3 PE=1 SV=2	1	4	4	4	5.4	139.49	116720	113650	103800	111390	91311	97075	89301	92562.3	1.20341	0.0142984
P51807	Dynein light chain Tctex-type 1	Dynlt1	FUNCTION: Acts as one of several non-catalytic accessory components of the cytoplasmic dynein 1 complex that are thought to be involved in linking dynein to cargos and to adapter proteins that regulate dynein function. Cytoplasmic dynein 1 acts as a motor for the intracellular retrograde motility of vesicles and organelles along microtubules. Binds to transport cargos and is involved in apical ca…	sp|P51807|DYLT1_MOUSE	sp|P51807|DYLT1_MOUSE Dynein light chain Tctex-type 1 OS=Mus musculus OX=10090 GN=Dynlt1 PE=1 SV=1	1	2	2	2	30.1	12.483	60734	55206	68184	61374.7	42183	42982	50531	45232	1.35689	0.0247832
P53702	Holocytochrome c-type synthase	Hccs	FUNCTION: Links covalently the heme group to the apoprotein of cytochrome c. {ECO:0000250}.	sp|P53702|CCHL_MOUSE	sp|P53702|CCHL_MOUSE Holocytochrome c-type synthase OS=Mus musculus OX=10090 GN=Hccs PE=1 SV=2	1	5	5	5	19.1	30.977	220390	226320	193320	213343	162370	73531	125480	120460	1.77107	0.0284772
P54116	Stomatin	Stom	FUNCTION: Regulates ion channel activity and transmembrane ion transport. Regulates ASIC2 and ASIC3 channel activity. {ECO:0000269|PubMed:15471860, ECO:0000269|PubMed:22850675}.	sp|P54116|STOM_MOUSE	sp|P54116|STOM_MOUSE Stomatin OS=Mus musculus OX=10090 GN=Stom PE=1 SV=3	1	1	1	1	6.7	31.375	51274	50001	52051	51108.7	58061	58541	60464	59022	0.865926	0.00111963
P56379	ATP synthase subunit ATP5MPL, mitochondrial	Atp5mpl	FUNCTION: Mitochondrial membrane ATP synthase (F(1)F(0) ATP synthase or Complex V) produces ATP from ADP in the presence of a proton gradient across the membrane which is generated by electron transport complexes of the respiratory chain. F-type ATPases consist of two structural domains, F(1) - containing the extramembraneous catalytic core and F(0) - containing the membrane proton channel, linke…	sp|P56379|ATP68_MOUSE	sp|P56379|ATP68_MOUSE ATP synthase subunit ATP5MPL, mitochondrial OS=Mus musculus OX=10090 GN=Atp5mpl PE=1 SV=1	1	2	2	2	13.8	6.6979	432880	480640	442240	451920	228460	219990	392770	280407	1.61166	0.0418892
P56873	Protein ZNRD2	Znrd2	FUNCTION: Might play a role in mitosis. Could be a centromere-associated protein. Antigenic molecule. May induce anti-centromere antibodies. {ECO:0000250|UniProtKB:O60232}.	sp|P56873|ZNRD2_MOUSE	sp|P56873|ZNRD2_MOUSE Protein ZNRD2 OS=Mus musculus OX=10090 GN=Znrd2 PE=1 SV=1	1	5	5	5	46.2	21.336	91523	87466	102490	93826.3	73371	74998	70660	73009.7	1.28512	0.0111185
P59764	Dedicator of cytokinesis protein 4	Dock4	FUNCTION: Functions as a guanine nucleotide exchange factor (GEF) that promotes the exchange of GDP to GTP, converting inactive GDP-bound small GTPases into their active GTP-bound form. Involved in regulation of adherens junction between cells. Plays a role in cell migration. {ECO:0000250|UniProtKB:Q8N1I0}.; FUNCTION: [Isoform 2]: Has a higher guanine nucleotide exchange factor activity compared …	sp|P59764|DOCK4_MOUSE	sp|P59764|DOCK4_MOUSE Dedicator of cytokinesis protein 4 OS=Mus musculus OX=10090 GN=Dock4 PE=1 SV=1	1	20	20	19	14	226.55	878300	846600	960080	894993	592010	694930	687590	658177	1.35981	0.0074817
P60122	RuvB-like 1	Ruvbl1	FUNCTION: Possesses single-stranded DNA-stimulated ATPase and ATP-dependent DNA helicase (3' to 5') activity; hexamerization is thought to be critical for ATP hydrolysis and adjacent subunits in the ring-like structure contribute to the ATPase activity (By similarity). Component of the NuA4 histone acetyltransferase complex which is involved in transcriptional activation of select genes principal…	sp|P60122|RUVB1_MOUSE	sp|P60122|RUVB1_MOUSE RuvB-like 1 OS=Mus musculus OX=10090 GN=Ruvbl1 PE=1 SV=1	1	10	10	10	33.8	50.213	359970	336060	367100	354377	269320	267600	253970	263630	1.34422	0.00101054
P61205	ADP-ribosylation factor 3	Arf3	FUNCTION: GTP-binding protein that functions as an allosteric activator of the cholera toxin catalytic subunit, an ADP-ribosyltransferase. Involved in protein trafficking; may modulate vesicle budding and uncoating within the Golgi apparatus.	sp|P61205|ARF3_MOUSE;sp|P84078|ARF1_MOUSE;sp|Q8BSL7|ARF2_MOUSE	sp|P61205|ARF3_MOUSE ADP-ribosylation factor 3 OS=Mus musculus OX=10090 GN=Arf3 PE=2 SV=2;sp|P84078|ARF1_MOUSE ADP-ribosylation factor 1 OS=Mus musculus OX=10090 GN=Arf1 PE=1 SV=2;sp|Q8BSL7|ARF2_MOUSE ADP-ribosylation factor 2 OS=Mus musculus OX=10090 GN=A	3	11	11	6	58.6	20.601	10265000	11206000	12201000	11224000	9400000	9835700	9080200	9.43863e+06	1.18916	0.0409766
P61957	Small ubiquitin-related modifier 2	Sumo2	FUNCTION: Ubiquitin-like protein that can be covalently attached to proteins as a monomer or as a lysine-linked polymer. Covalent attachment via an isopeptide bond to its substrates requires prior activation by the E1 complex SAE1-SAE2 and linkage to the E2 enzyme UBE2I, and can be promoted by an E3 ligase such as PIAS1-4, RANBP2 or CBX4. This post-translational modification on lysine residues of…	sp|P61957|SUMO2_MOUSE	sp|P61957|SUMO2_MOUSE Small ubiquitin-related modifier 2 OS=Mus musculus OX=10090 GN=Sumo2 PE=1 SV=1	1	2	1	1	23.2	10.871	296880	380200	300420	325833	494990	452650	403320	450320	0.72356	0.0305389
P62192	26S proteasome regulatory subunit 4	Psmc1	FUNCTION: Component of the 26S proteasome, a multiprotein complex involved in the ATP-dependent degradation of ubiquitinated proteins. This complex plays a key role in the maintenance of protein homeostasis by removing misfolded or damaged proteins, which could impair cellular functions, and by removing proteins whose functions are no longer required. Therefore, the proteasome participates in num…	sp|P62192|PRS4_MOUSE	sp|P62192|PRS4_MOUSE 26S proteasome regulatory subunit 4 OS=Mus musculus OX=10090 GN=Psmc1 PE=1 SV=1	1	14	14	14	43.2	49.184	919330	935920	1036300	963850	752590	747190	831810	777197	1.24016	0.0149821
P62305	Small nuclear ribonucleoprotein E	Snrpe	FUNCTION: Plays role in pre-mRNA splicing as core component of the SMN-Sm complex that mediates spliceosomal snRNP assembly and as component of the spliceosomal U1, U2, U4 and U5 small nuclear ribonucleoproteins (snRNPs), the building blocks of the spliceosome. Component of both the pre-catalytic spliceosome B complex and activated spliceosome C complexes. Is also a component of the minor U12 spl…	sp|P62305|RUXE_MOUSE	sp|P62305|RUXE_MOUSE Small nuclear ribonucleoprotein E OS=Mus musculus OX=10090 GN=Snrpe PE=1 SV=1	1	1	1	1	12	10.803		9271.3	8958.6	9114.95		16631	14253	15442	0.59027	0.0340989
P62317	Small nuclear ribonucleoprotein Sm D2	Snrpd2	FUNCTION: Plays role in pre-mRNA splicing as core component of the SMN-Sm complex that mediates spliceosomal snRNP assembly and as component of the spliceosomal U1, U2, U4 and U5 small nuclear ribonucleoproteins (snRNPs), the building blocks of the spliceosome. Component of both the pre-catalytic spliceosome B complex and activated spliceosome C complexes. Is also a component of the minor U12 spl…	sp|P62317|SMD2_MOUSE	sp|P62317|SMD2_MOUSE Small nuclear ribonucleoprotein Sm D2 OS=Mus musculus OX=10090 GN=Snrpd2 PE=1 SV=1	1	5	5	5	39	13.527	205110	265650	254400	241720	311330	293570	303530	302810	0.798256	0.033948
P63080	Gamma-aminobutyric acid receptor subunit beta-3	Gabrb3	FUNCTION: Ligand-gated chloride channel which is a component of the heteropentameric receptor for GABA, the major inhibitory neurotransmitter in the brain (PubMed:9108119). Plays an important role in the formation of functional inhibitory GABAergic synapses in addition to mediating synaptic inhibition as a GABA- gated ion channel (PubMed:27129275). The gamma2 subunit is necessary but not sufficie…	sp|P63080|GBRB3_MOUSE	sp|P63080|GBRB3_MOUSE Gamma-aminobutyric acid receptor subunit beta-3 OS=Mus musculus OX=10090 GN=Gabrb3 PE=1 SV=1	1	6	3	3	13.5	54.165	562170	588190	608480	586280	521390	484570	454100	486687	1.20464	0.0135228
P63280	SUMO-conjugating enzyme UBC9	Ube2i	FUNCTION: Accepts the ubiquitin-like proteins SUMO1, SUMO2 and SUMO3 from the UBLE1A-UBLE1B E1 complex and catalyzes their covalent attachment to other proteins with the help of an E3 ligase such as RANBP2, CBX4 and ZNF451. Can catalyze the formation of poly-SUMO chains. Essential for nuclear architecture, chromosome segregation and embryonic viability. Necessary for sumoylation of FOXL2 and KAT5…	sp|P63280|UBC9_MOUSE	sp|P63280|UBC9_MOUSE SUMO-conjugating enzyme UBC9 OS=Mus musculus OX=10090 GN=Ube2i PE=1 SV=1	1	4	4	4	34.2	18.007	328340	328460	330010	328937	383780	448590	488160	440177	0.747283	0.0216616
P63328	Protein phosphatase 3 catalytic subunit alpha	Ppp3ca	FUNCTION: Calcium-dependent, calmodulin-stimulated protein phosphatase which plays an essential role in the transduction of intracellular Ca(2+)-mediated signals (PubMed:7791792, PubMed:26794871). Many of the substrates contain a PxIxIT motif and/or a LxVP motif (By similarity). In response to increased Ca(2+) levels, dephosphorylates and activates phosphatase SSH1 which results in cofilin dephos…	sp|P63328|PP2BA_MOUSE;sp|P48455|PP2BC_MOUSE	sp|P63328|PP2BA_MOUSE Protein phosphatase 3 catalytic subunit alpha OS=Mus musculus OX=10090 GN=Ppp3ca PE=1 SV=1	2	20	20	14	60.1	58.643	18912000	19684000	19559000	19385000	17524000	18561000	18548000	18211000	1.06447	0.0485898
P68037	Ubiquitin-conjugating enzyme E2 L3	Ube2l3	FUNCTION: Ubiquitin-conjugating enzyme E2 that specifically acts with HECT-type and RBR family E3 ubiquitin-protein ligases. Does not function with most RING-containing E3 ubiquitin-protein ligases because it lacks intrinsic E3-independent reactivity with lysine: in contrast, it has activity with the RBR family E3 enzymes, such as PRKN and ARIH1, that function like function like RING-HECT hybrids…	sp|P68037|UB2L3_MOUSE	sp|P68037|UB2L3_MOUSE Ubiquitin-conjugating enzyme E2 L3 OS=Mus musculus OX=10090 GN=Ube2l3 PE=1 SV=1	1	6	6	6	48.7	17.861	2440300	2377100	2467500	2428300	2564000	2523400	2523900	2537100	0.957116	0.0221436
P68368	Tubulin alpha-4A chain	Tuba4a	FUNCTION: Tubulin is the major constituent of microtubules. It binds two moles of GTP, one at an exchangeable site on the beta chain and one at a non-exchangeable site on the alpha chain.	sp|P68368|TBA4A_MOUSE	sp|P68368|TBA4A_MOUSE Tubulin alpha-4A chain OS=Mus musculus OX=10090 GN=Tuba4a PE=1 SV=1	1	26	5	5	69	49.924	1920500	2188500	2282600	2.13053e+06	1751500	1807900	1861000	1806800	1.17917	0.0456871
P70689	Gap junction beta-6 protein	Gjb6	FUNCTION: One gap junction consists of a cluster of closely packed pairs of transmembrane channels, the connexons, through which materials of low MW diffuse from one cell to a neighboring cell.	sp|P70689|CXB6_MOUSE	sp|P70689|CXB6_MOUSE Gap junction beta-6 protein OS=Mus musculus OX=10090 GN=Gjb6 PE=1 SV=1	1	2	2	2	11.1	30.366	29654	30939	31098	30563.7	47698	49336	41939	46324.3	0.659776	0.00233257
P80560	Receptor-type tyrosine-protein phosphatase N2	Ptprn2	FUNCTION: Plays a role in vesicle-mediated secretory processes (PubMed:21732083). Required for normal accumulation of secretory vesicles in hippocampus, pituitary and pancreatic islets. Required for the accumulation of normal levels of insulin-containing vesicles and preventing their degradation (PubMed:21732083). Plays a role in insulin secretion in response to glucose stimuli (PubMed:15220191, …	sp|P80560|PTPR2_MOUSE	sp|P80560|PTPR2_MOUSE Receptor-type tyrosine-protein phosphatase N2 OS=Mus musculus OX=10090 GN=Ptprn2 PE=1 SV=2	1	15	15	14	19.2	111.5	537710	552900	522330	537647	615080	617640	683140	638620	0.841888	0.013534
P97384	Annexin A11	Anxa11	FUNCTION: Required for midbody formation and completion of the terminal phase of cytokinesis (By similarity). Binds specifically to calcyclin in a calcium-dependent manner. {ECO:0000250}.	sp|P97384|ANX11_MOUSE	sp|P97384|ANX11_MOUSE Annexin A11 OS=Mus musculus OX=10090 GN=Anxa11 PE=1 SV=2	1	8	8	8	16.9	54.079	367980	395790	460230	408000	495890	475710	487060	486220	0.839126	0.048825
P97952	Sodium channel subunit beta-1	Scn1b	FUNCTION: Regulatory subunit of multiple voltage-gated sodium channel complexes that play important roles in excitable membranes in brain, heart and skeletal muscle. Enhances the presence of the pore-forming alpha subunit at the cell surface and modulates channel gating characteristics and the rate of channel inactivation. Modulates the activity of a variety of pore-forming alpha subunits, such a…	sp|P97952|SCN1B_MOUSE	sp|P97952|SCN1B_MOUSE Sodium channel subunit beta-1 OS=Mus musculus OX=10090 GN=Scn1b PE=1 SV=1	1	3	3	3	11.9	24.65	280190	294740	294780	289903	211510	226330	234480	224107	1.2936	0.00136693
Q04750	DNA topoisomerase 1	Top1	FUNCTION: Releases the supercoiling and torsional tension of DNA introduced during the DNA replication and transcription by transiently cleaving and rejoining one strand of the DNA duplex. Introduces a single-strand break via transesterification at a target site in duplex DNA. The scissile phosphodiester is attacked by the catalytic tyrosine of the enzyme, resulting in the formation of a DNA-(3'-…	sp|Q04750|TOP1_MOUSE	sp|Q04750|TOP1_MOUSE DNA topoisomerase 1 OS=Mus musculus OX=10090 GN=Top1 PE=1 SV=2	1	3	3	3	6.3	90.875	59742	53533	68389	60554.7	102660	86830	117000	102163	0.592724	0.0128385
Q14BI2	Metabotropic glutamate receptor 2	Grm2	FUNCTION: G-protein coupled receptor for glutamate. Ligand binding causes a conformation change that triggers signaling via guanine nucleotide-binding proteins (G proteins) and modulates the activity of down-stream effectors. Signaling inhibits adenylate cyclase activity. May mediate suppression of neurotransmission or may be involved in synaptogenesis or synaptic stabilization. {ECO:0000269|PubM…	sp|Q14BI2|GRM2_MOUSE	sp|Q14BI2|GRM2_MOUSE Metabotropic glutamate receptor 2 OS=Mus musculus OX=10090 GN=Grm2 PE=1 SV=2	1	10	9	9	15.9	95.886	727610	663060	691210	693960	621380	589970	569020	593457	1.16935	0.0140204
Q3TIV5	Zinc finger CCCH domain-containing protein 15	Zc3h15	FUNCTION: Protects DRG1 from proteolytic degradation (PubMed:15676025). Stimulates DRG1 GTPase activity likely by increasing the affinity for the potassium ions (By similarity). {ECO:0000250|UniProtKB:Q8WU90, ECO:0000269|PubMed:15676025}.	sp|Q3TIV5|ZC3HF_MOUSE	sp|Q3TIV5|ZC3HF_MOUSE Zinc finger CCCH domain-containing protein 15 OS=Mus musculus OX=10090 GN=Zc3h15 PE=1 SV=2	1	4	4	4	13.4	48.327	55338	88121	56009	66489.3	89337	112050	104570	101986	0.651948	0.0492307
Q3UHJ0	AP2-associated protein kinase 1	Aak1	FUNCTION: Regulates clathrin-mediated endocytosis by phosphorylating the AP2M1/mu2 subunit of the adaptor protein complex 2 (AP-2) which ensures high affinity binding of AP-2 to cargo membrane proteins during the initial stages of endocytosis. Isoform 1 and isoform 2 display similar levels of kinase activity towards AP2M1. Regulates phosphorylation of other AP-2 subunits as well as AP-2 localizat…	sp|Q3UHJ0|AAK1_MOUSE	sp|Q3UHJ0|AAK1_MOUSE AP2-associated protein kinase 1 OS=Mus musculus OX=10090 GN=Aak1 PE=1 SV=2	1	34	34	34	54.6	103.35	7606200	7821800	7406400	7.61147e+06	9052300	9323600	8679000	9018300	0.844002	0.00317697
Q3V188	Uridylate-specific endoribonuclease	Endou	FUNCTION: Endoribonuclease that cleaves single-stranded RNAs at uridylates and releases products that have 2'-3'-cyclic phosphate termini. {ECO:0000250}.	sp|Q3V188|ENDOU_MOUSE	sp|Q3V188|ENDOU_MOUSE Uridylate-specific endoribonuclease OS=Mus musculus OX=10090 GN=Endou PE=2 SV=1	1	1	1	1	2.9	47.01	1557600	1202500	1308500	1356200	2233000	1693500	1958100	1.96153e+06	0.691398	0.032272
Q3V3Q7	Phosphofurin acidic cluster sorting protein 2	Pacs2	FUNCTION: Multifunctional sorting protein that controls the endoplasmic reticulum (ER)-mitochondria communication, including the apposition of mitochondria with the ER and ER homeostasis. In addition, in response to apoptotic inducer, translocates BIB to mitochondria, which initiates a sequence of events including the formation of mitochondrial truncated BID, the release of cytochrome c, the acti…	sp|Q3V3Q7|PACS2_MOUSE	sp|Q3V3Q7|PACS2_MOUSE Phosphofurin acidic cluster sorting protein 2 OS=Mus musculus OX=10090 GN=Pacs2 PE=1 SV=2	1	4	2	2	5.5	94.931	66815	73467		70141	41878	49859	41336	44357.7	1.58126	0.0095071
Q5EG47	5-AMP-activated protein kinase catalytic subunit alpha-1	Prkaa1	FUNCTION: Catalytic subunit of AMP-activated protein kinase (AMPK), an energy sensor protein kinase that plays a key role in regulating cellular energy metabolism. In response to reduction of intracellular ATP levels, AMPK activates energy-producing pathways and inhibits energy-consuming processes: inhibits protein, carbohydrate and lipid biosynthesis, as well as cell growth and proliferation. AM…	sp|Q5EG47|AAPK1_MOUSE	sp|Q5EG47|AAPK1_MOUSE 5-AMP-activated protein kinase catalytic subunit alpha-1 OS=Mus musculus OX=10090 GN=Prkaa1 PE=1 SV=2	1	5	5	4	14.7	63.928	238520	229400	257540	241820	166820	83247	135310	128459	1.88247	0.0116522
Q5H8C4	Intermembrane lipid transfer protein VPS13A	Vps13a	FUNCTION: Required for the formation or stabilization of ER-mitochondria contact sites which enable transfer of lipids between the ER and mitochondria (By similarity). Negatively regulates lipid droplet size and motility (By similarity). Required for efficient lysosomal protein degradation (By similarity). {ECO:0000250|UniProtKB:Q96RL7}.	sp|Q5H8C4|VP13A_MOUSE	sp|Q5H8C4|VP13A_MOUSE Intermembrane lipid transfer protein VPS13A OS=Mus musculus OX=10090 GN=Vps13a PE=1 SV=1	1	14	14	14	7.7	359.4	243750	188620	190600	207657	308890	365840	288120	320950	0.647006	0.0182956
Q5XKN4	Protein jagunal homolog 1	Jagn1	FUNCTION: Endoplasmic reticulum transmembrane protein involved in vesicle-mediated transport, which is required for neutrophil function. Required for vesicle-mediated transport; it is however unclear whether it is involved in early secretory pathway or intracellular protein transport. Acts as a regulator of neutrophil function, probably via its role in vesicle-mediated transport: required for def…	sp|Q5XKN4|JAGN1_MOUSE	sp|Q5XKN4|JAGN1_MOUSE Protein jagunal homolog 1 OS=Mus musculus OX=10090 GN=Jagn1 PE=1 SV=2	1	1	1	1	6.6	21.102	124000	134260	112650	123637	92013	94206	90063	92094	1.34251	0.00768558
Q60692	Proteasome subunit beta type-6	Psmb6	FUNCTION: Component of the 20S core proteasome complex involved in the proteolytic degradation of most intracellular proteins. This complex plays numerous essential roles within the cell by associating with different regulatory particles. Associated with two 19S regulatory particles, forms the 26S proteasome and thus participates in the ATP-dependent degradation of ubiquitinated proteins. The 26S…	sp|Q60692|PSB6_MOUSE	sp|Q60692|PSB6_MOUSE Proteasome subunit beta type-6 OS=Mus musculus OX=10090 GN=Psmb6 PE=1 SV=3	1	4	4	4	30.3	25.378	1048500	1020000	1042300	1.03693e+06	801050	882810	946400	876753	1.1827	0.0203049
Q61033	Lamina-associated polypeptide 2, isoforms alpha/zeta	Tmpo	FUNCTION: May be involved in the structural organization of the nucleus and in the post-mitotic nuclear assembly. Plays an important role, together with LMNA, in the nuclear anchorage of RB1 (By similarity). {ECO:0000250}.	sp|Q61033|LAP2A_MOUSE	sp|Q61033|LAP2A_MOUSE Lamina-associated polypeptide 2, isoforms alpha/zeta OS=Mus musculus OX=10090 GN=Tmpo PE=1 SV=4	1	7	7	1	15.4	75.167	620460	660010	662350	647607	789660	744150	861230	798347	0.811185	0.0147452
Q61151	Serine/threonine-protein phosphatase 2A 56 kDa regulatory subunit epsilon isoform	Ppp2r5e	FUNCTION: The B regulatory subunit might modulate substrate selectivity and catalytic activity, and also might direct the localization of the catalytic enzyme to a particular subcellular compartment. Interacts with cyclin G in vitro.	sp|Q61151|2A5E_MOUSE	sp|Q61151|2A5E_MOUSE Serine/threonine-protein phosphatase 2A 56 kDa regulatory subunit epsilon isoform OS=Mus musculus OX=10090 GN=Ppp2r5e PE=1 SV=3	1	12	12	8	36.4	54.713	1144800	1115000	1212400	1157400	1528200	1401600	1361000	1.43027e+06	0.80922	0.00928323
Q61469	Phospholipid phosphatase 1	Plpp1	FUNCTION: Magnesium-independent phospholipid phosphatase of the plasma membrane that catalyzes the dephosphorylation of a variety of glycerolipid and sphingolipid phosphate esters including phosphatidate/PA, lysophosphatidate/LPA, diacylglycerol pyrophosphate/DGPP, sphingosine 1-phosphate/S1P and ceramide 1-phosphate/C1P (PubMed:8702556, PubMed:10359651, PubMed:10818444, PubMed:10620492, PubMed:1…	sp|Q61469|PLPP1_MOUSE	sp|Q61469|PLPP1_MOUSE Phospholipid phosphatase 1 OS=Mus musculus OX=10090 GN=Plpp1 PE=1 SV=1	1	2	2	2	14.1	31.891	29630	26319	25800	27249.7		50267	45649	47958	0.568199	0.00294848
Q61578	NADPH:adrenodoxin oxidoreductase, mitochondrial	Fdxr	FUNCTION: Serves as the first electron transfer protein in all the mitochondrial P450 systems including cholesterol side chain cleavage in all steroidogenic tissues, steroid 11-beta hydroxylation in the adrenal cortex, 25-OH-vitamin D3-24 hydroxylation in the kidney, and sterol C-27 hydroxylation in the liver. {ECO:0000250|UniProtKB:P08165}.	sp|Q61578|ADRO_MOUSE	sp|Q61578|ADRO_MOUSE NADPH:adrenodoxin oxidoreductase, mitochondrial OS=Mus musculus OX=10090 GN=Fdxr PE=1 SV=1	1	2	2	2	8.9	54.201	39654		39846	39750	45656	46356	49168	47060	0.844666	0.0133239
Q61699	Heat shock protein 105 kDa	Hsph1	FUNCTION: Acts as a nucleotide-exchange factor (NEF) for chaperone proteins HSPA1A and HSPA1B, promoting the release of ADP from HSPA1A/B thereby triggering client/substrate protein release (By similarity). Prevents the aggregation of denatured proteins in cells under severe stress, on which the ATP levels decrease markedly. Inhibits HSPA8/HSC70 ATPase and chaperone activities (PubMed:14644449, P…	sp|Q61699|HS105_MOUSE	sp|Q61699|HS105_MOUSE Heat shock protein 105 kDa OS=Mus musculus OX=10090 GN=Hsph1 PE=1 SV=2	1	33	31	31	48	96.406	5083300	5217600	5345600	5215500	5847500	5600400	5662000	5703300	0.914471	0.010037
Q62077	1-phosphatidylinositol 4,5-bisphosphate phosphodiesterase gamma-1	Plcg1	FUNCTION: Mediates the production of the second messenger molecules diacylglycerol (DAG) and inositol 1,4,5-trisphosphate (IP3). Plays an important role in the regulation of intracellular signaling cascades. Becomes activated in response to ligand-mediated activation of receptor-type tyrosine kinases, such as PDGFRA, PDGFRB, FGFR1, FGFR2, FGFR3 and FGFR4. Plays a role in actin reorganization and …	sp|Q62077|PLCG1_MOUSE	sp|Q62077|PLCG1_MOUSE 1-phosphatidylinositol 4,5-bisphosphate phosphodiesterase gamma-1 OS=Mus musculus OX=10090 GN=Plcg1 PE=1 SV=2	1	5	5	5	4.8	149.67	152550	72579	113480	112870	224780	179780	201380	201980	0.558816	0.0282121
Q62351	Transferrin receptor protein 1	Tfrc	FUNCTION: Cellular uptake of iron occurs via receptor-mediated endocytosis of ligand-occupied transferrin receptor into specialized endosomes. Endosomal acidification leads to iron release. The apotransferrin-receptor complex is then recycled to the cell surface with a return to neutral pH and the concomitant loss of affinity of apotransferrin for its receptor. Transferrin receptor is necessary f…	sp|Q62351|TFR1_MOUSE	sp|Q62351|TFR1_MOUSE Transferrin receptor protein 1 OS=Mus musculus OX=10090 GN=Tfrc PE=1 SV=1	1	7	7	7	12.3	85.73	149360	137960	214870	167397	243540	259380	273150	258690	0.647094	0.0230051
Q62393	Tumor protein D52	Tpd52		sp|Q62393|TPD52_MOUSE	sp|Q62393|TPD52_MOUSE Tumor protein D52 OS=Mus musculus OX=10090 GN=Tpd52 PE=1 SV=2	1	6	6	6	28.1	24.313	247740	251090	244210	247680	177370	218900	170610	188960	1.31075	0.0182035
Q62433	Protein NDRG1	Ndrg1	FUNCTION: Stress-responsive protein involved in hormone responses, cell growth, and differentiation. Acts as a tumor suppressor in many cell types. Necessary but not sufficient for p53/TP53-mediated caspase activation and apoptosis. Required for vesicular recycling of CDH1 and TF. May also function in lipid trafficking. Protects cells from spindle disruption damage. Functions in p53/TP53-dependen…	sp|Q62433|NDRG1_MOUSE	sp|Q62433|NDRG1_MOUSE Protein NDRG1 OS=Mus musculus OX=10090 GN=Ndrg1 PE=1 SV=1	1	9	9	9	38.1	43.008	2037500	1876400	1766100	1.89333e+06	2474400	2436900	2086200	2332500	0.811718	0.0401164
Q63739	Protein tyrosine phosphatase type IVA 1	Ptp4a1	FUNCTION: Protein tyrosine phosphatase which stimulates progression from G1 into S phase during mitosis. May play a role in the development and maintenance of differentiating epithelial tissues (By similarity). {ECO:0000250}.	sp|Q63739|TP4A1_MOUSE;sp|O70274|TP4A2_MOUSE	sp|Q63739|TP4A1_MOUSE Protein tyrosine phosphatase type IVA 1 OS=Mus musculus OX=10090 GN=Ptp4a1 PE=1 SV=1;sp|O70274|TP4A2_MOUSE Protein tyrosine phosphatase type IVA 2 OS=Mus musculus OX=10090 GN=Ptp4a2 PE=1 SV=1	2	4	4	4	29.5	19.815	279520	275340	275160	276673	461230	339170	356870	385757	0.717222	0.0458135
Q69ZC8	GPALPP motifs-containing protein 1	Gpalpp1		sp|Q69ZC8|GPAM1_MOUSE	sp|Q69ZC8|GPAM1_MOUSE GPALPP motifs-containing protein 1 OS=Mus musculus OX=10090 GN=Gpalpp1 PE=1 SV=2	1	2	2	2	7.2	38.954	186360	199220	201040	195540	99714	116650	134500	116955	1.67193	0.00206893
Q6P9R2	Serine/threonine-protein kinase OSR1	Oxsr1	FUNCTION: Phosphorylates RELL1, RELL2, RELT and PAK1. Phosphorylates PLSCR1 in the presence of RELT. {ECO:0000250|UniProtKB:O95747}.	sp|Q6P9R2|OXSR1_MOUSE	sp|Q6P9R2|OXSR1_MOUSE Serine/threonine-protein kinase OSR1 OS=Mus musculus OX=10090 GN=Oxsr1 PE=1 SV=1	1	4	3	3	7.8	58.213	350620	352370	258100	320363	224770	222790	180140	209233	1.53113	0.0318773
Q6ZPQ6	Membrane-associated phosphatidylinositol transfer protein 2	Pitpnm2	FUNCTION: Catalyzes the transfer of phosphatidylinositol and phosphatidylcholine between membranes (in vitro). Binds calcium ions (By similarity). {ECO:0000250}.	sp|Q6ZPQ6|PITM2_MOUSE	sp|Q6ZPQ6|PITM2_MOUSE Membrane-associated phosphatidylinositol transfer protein 2 OS=Mus musculus OX=10090 GN=Pitpnm2 PE=1 SV=2	1	11	11	11	13.6	148.03	737740	782740	819100	779860	669640	691790	723050	694827	1.12238	0.0392305
Q78IK4	MICOS complex subunit Mic27	Apool	FUNCTION: Component of the MICOS complex, a large protein complex of the mitochondrial inner membrane that plays crucial roles in the maintenance of crista junctions, inner membrane architecture, and formation of contact sites to the outer membrane. Specifically binds to cardiolipin (in vitro) but not to the precursor lipid phosphatidylglycerol. Plays a crucial role in crista junction formation a…	sp|Q78IK4|MIC27_MOUSE	sp|Q78IK4|MIC27_MOUSE MICOS complex subunit Mic27 OS=Mus musculus OX=10090 GN=Apool PE=1 SV=1	1	5	5	5	25.3	29.26	41592	86750	65241	64527.7	108500	123990	122320	118270	0.545596	0.0181955
Q7TT50	Serine/threonine-protein kinase MRCK beta	Cdc42bpb	FUNCTION: Serine/threonine-protein kinase which is an important downstream effector of CDC42 and plays a role in the regulation of cytoskeleton reorganization and cell migration. Regulates actin cytoskeletal reorganization via phosphorylation of PPP1R12C and MYL9/MLC2. In concert with MYO18A and LURAP1, is involved in modulating lamellar actomyosin retrograde flow that is crucial to cell protrusi…	sp|Q7TT50|MRCKB_MOUSE	sp|Q7TT50|MRCKB_MOUSE Serine/threonine-protein kinase MRCK beta OS=Mus musculus OX=10090 GN=Cdc42bpb PE=1 SV=2	1	12	12	12	9.3	194.75	718850	842380	705970	755733	605110	638100	515190	586133	1.28935	0.0407502
Q80VD1	Protein FAM98B	Fam98b	FUNCTION: Positively stimulates PRMT1-induced protein arginine dimethylated arginine methylation. {ECO:0000250|UniProtKB:Q52LJ0}.	sp|Q80VD1|FA98B_MOUSE	sp|Q80VD1|FA98B_MOUSE Protein FAM98B OS=Mus musculus OX=10090 GN=Fam98b PE=1 SV=1	1	6	6	5	18.4	45.349	213370	200740	211490	208533	228140	230750	249160	236017	0.883553	0.0233552
Q80VP9	Aspartate beta-hydroxylase domain-containing protein 2	Asphd2	FUNCTION: May function as 2-oxoglutarate-dependent dioxygenase. {ECO:0000250}.	sp|Q80VP9|ASPH2_MOUSE	sp|Q80VP9|ASPH2_MOUSE Aspartate beta-hydroxylase domain-containing protein 2 OS=Mus musculus OX=10090 GN=Asphd2 PE=1 SV=1	1	3	3	3	10.5	38.731	174370	140400	122970	145913	101580	106380	71827	93262.3	1.56455	0.047035
Q80W21	Glutathione S-transferase Mu 7	Gstm7	FUNCTION: Conjugation of reduced glutathione to a wide number of exogenous and endogenous hydrophobic electrophiles. {ECO:0000250|UniProtKB:P28161}.	sp|Q80W21|GSTM7_MOUSE	sp|Q80W21|GSTM7_MOUSE Glutathione S-transferase Mu 7 OS=Mus musculus OX=10090 GN=Gstm7 PE=1 SV=1	1	16	10	7	70.6	25.709	543520	518100	501880	521167	583680	575040	573030	577250	0.902844	0.0110865
Q80Y17	Lethal(2) giant larvae protein homolog 1	Llgl1	FUNCTION: Cortical cytoskeleton protein found in a complex involved in maintaining cell polarity and epithelial integrity. Involved in the regulation of mitotic spindle orientation, proliferation, differentiation and tissue organization of neuroepithelial cells. Involved in axonogenesis through RAB10 activation thereby regulating vesicular membrane trafficking toward the axonal plasma membrane.	sp|Q80Y17|L2GL1_MOUSE	sp|Q80Y17|L2GL1_MOUSE Lethal(2) giant larvae protein homolog 1 OS=Mus musculus OX=10090 GN=Llgl1 PE=1 SV=1	1	11	11	11	17.5	112.62	545820	621080	446190	537697	371930	362490	364690	366370	1.46763	0.0278563
Q80Y86	Mitogen-activated protein kinase 15	Mapk15	FUNCTION: Atypical MAPK protein that regulates several process such as autophagy, ciliogenesis, protein trafficking/secretion and genome integrity, in a kinase activity-dependent manner (By similarity) (PubMed:25823377). Controls both, basal and starvation-induced autophagy throught its interaction with GABARAP, MAP1LC3B and GABARAPL1 leading to autophagosome formation, SQSTM1 degradation and red…	sp|Q80Y86|MK15_MOUSE	sp|Q80Y86|MK15_MOUSE Mitogen-activated protein kinase 15 OS=Mus musculus OX=10090 GN=Mapk15 PE=1 SV=1	1	1	1	1	1.5	60.678	376420	387980	363870	376090	195790	283970	309600	263120	1.42935	0.0325079
Q810B7	SLIT and NTRK-like protein 5	Slitrk5	FUNCTION: Suppresses neurite outgrowth. {ECO:0000269|PubMed:14550773}.	sp|Q810B7|SLIK5_MOUSE	sp|Q810B7|SLIK5_MOUSE SLIT and NTRK-like protein 5 OS=Mus musculus OX=10090 GN=Slitrk5 PE=2 SV=1	1	2	2	2	3.6	107.16		28161	25521	26841	14330	15832	19790	16650.7	1.61201	0.0218934
Q8BG92	Clavesin-2	Clvs2	FUNCTION: Required for normal morphology of late endosomes and/or lysosomes in neurons. Binds phosphatidylinositol 3,5-bisphosphate (PtdIns(3,5)P2) (By similarity). {ECO:0000250}.	sp|Q8BG92|CLVS2_MOUSE	sp|Q8BG92|CLVS2_MOUSE Clavesin-2 OS=Mus musculus OX=10090 GN=Clvs2 PE=1 SV=1	1	4	4	3	17.7	37.954	323170	334910	332010	330030	301750	271710	295100	289520	1.13992	0.0143016
Q8BGN3	Glycerophosphocholine cholinephosphodiesterase ENPP6	Enpp6	FUNCTION: Choline-specific glycerophosphodiesterase that hydrolyzes glycerophosphocholine (GPC) and lysophosphatidylcholine (LPC) and contributes to supplying choline to the cells (PubMed:15788404, PubMed:26888014). Has a preference for LPC with short (12:0 and 14:0) or polyunsaturated (18:2 and 20:4) fatty acids (PubMed:15788404). In vitro, hydrolyzes only choline-containing lysophospholipids, s…	sp|Q8BGN3|ENPP6_MOUSE	sp|Q8BGN3|ENPP6_MOUSE Glycerophosphocholine cholinephosphodiesterase ENPP6 OS=Mus musculus OX=10090 GN=Enpp6 PE=1 SV=1	1	9	9	9	29.1	50.618	395620	356230	340790	364213	410050	439230	405940	418407	0.870477	0.0491212
Q8BH66	Atlastin-1	Atl1	FUNCTION: GTPase tethering membranes through formation of trans-homooligomers and mediating homotypic fusion of endoplasmic reticulum membranes. Functions in endoplasmic reticulum tubular network biogenesis. May also regulate Golgi biogenesis. May regulate axonal development. {ECO:0000250|UniProtKB:Q8WXF7}.	sp|Q8BH66|ATLA1_MOUSE	sp|Q8BH66|ATLA1_MOUSE Atlastin-1 OS=Mus musculus OX=10090 GN=Atl1 PE=1 SV=1	1	17	17	16	38.7	63.377	2476400	2468300	2424000	2.45623e+06	2319300	2279900	2373100	2324100	1.05685	0.0138146
Q8BHK0	Paraneoplastic antigen Ma2 homolog	Pnma2		sp|Q8BHK0|PNMA2_MOUSE	sp|Q8BHK0|PNMA2_MOUSE Paraneoplastic antigen Ma2 homolog OS=Mus musculus OX=10090 GN=Pnma2 PE=2 SV=1	1	1	1	1	5.8	41.201	17508	19274	13483	16755	31663	25845	37031	31513	0.531685	0.0156529
Q8BHL5	Engulfment and cell motility protein 2	Elmo2	FUNCTION: Involved in cytoskeletal rearrangements required for phagocytosis of apoptotic cells and cell motility. Acts in association with DOCK1 and CRK. Was initially proposed to be required in complex with DOCK1 to activate Rac Rho small GTPases. May enhance the guanine nucleotide exchange factor (GEF) activity of DOCK1 (By similarity). {ECO:0000250}.	sp|Q8BHL5|ELMO2_MOUSE	sp|Q8BHL5|ELMO2_MOUSE Engulfment and cell motility protein 2 OS=Mus musculus OX=10090 GN=Elmo2 PE=1 SV=1	1	10	10	9	18.2	83.886	851070	829140	767980	816063	723100	692940	680930	698990	1.16749	0.013649
Q8BLJ3	PI-PLC X domain-containing protein 3	Plcxd3		sp|Q8BLJ3|PLCX3_MOUSE	sp|Q8BLJ3|PLCX3_MOUSE PI-PLC X domain-containing protein 3 OS=Mus musculus OX=10090 GN=Plcxd3 PE=1 SV=1	1	3	3	3	15	36.313	495000	530000	537060	520687	599130	560050	612160	590447	0.881852	0.0265962
Q8BMF4	Dihydrolipoyllysine-residue acetyltransferase component of pyruvate dehydrogenase complex, mitochondrial	Dlat	FUNCTION: The pyruvate dehydrogenase complex catalyzes the overall conversion of pyruvate to acetyl-CoA and CO(2), and thereby links the glycolytic pathway to the tricarboxylic cycle. {ECO:0000250}.	sp|Q8BMF4|ODP2_MOUSE	sp|Q8BMF4|ODP2_MOUSE Dihydrolipoyllysine-residue acetyltransferase component of pyruvate dehydrogenase complex, mitochondrial OS=Mus musculus OX=10090 GN=Dlat PE=1 SV=2	1	15	15	15	33.2	67.941	4878800	5386700	5195800	5.15377e+06	5701000	5717600	5687500	5.70203e+06	0.903847	0.020923
Q8BML9	Glutamine--tRNA ligase	Qars1	FUNCTION: Glutamine--tRNA ligase. Plays a critical role in brain development. {ECO:0000250|UniProtKB:P47897}.	sp|Q8BML9|SYQ_MOUSE	sp|Q8BML9|SYQ_MOUSE Glutamine--tRNA ligase OS=Mus musculus OX=10090 GN=Qars1 PE=1 SV=1	1	4	4	4	8.1	87.676	158050	145820	131490	145120	117710	115130	122070	118303	1.22668	0.027829
Q8BVA2	Transmembrane protein 222	Tmem222		sp|Q8BVA2|TM222_MOUSE	sp|Q8BVA2|TM222_MOUSE Transmembrane protein 222 OS=Mus musculus OX=10090 GN=Tmem222 PE=1 SV=1	1	1	1	1	12.5	23.18	49708	65240	64036	59661.3	20986	42890	27837	30571	1.95157	0.0235671
Q8BXK8	Arf-GAP with GTPase, ANK repeat and PH domain-containing protein 1	Agap1	FUNCTION: GTPase-activating protein for ARF1 and, to a lesser extent, ARF5. Directly and specifically regulates the adapter protein 3 (AP-3)-dependent trafficking of proteins in the endosomal-lysosomal system (By similarity). {ECO:0000250}.	sp|Q8BXK8|AGAP1_MOUSE	sp|Q8BXK8|AGAP1_MOUSE Arf-GAP with GTPase, ANK repeat and PH domain-containing protein 1 OS=Mus musculus OX=10090 GN=Agap1 PE=1 SV=1	1	7	3	3	10.5	94.41	85203	89294	86618	87038.3	77877	82009	83565	81150.3	1.07256	0.0471967
Q8BZ98	Dynamin-3	Dnm3	FUNCTION: Microtubule-associated force-producing protein involved in producing microtubule bundles and able to bind and hydrolyze GTP. Most probably involved in vesicular trafficking processes, in particular endocytosis (By similarity). {ECO:0000250}.	sp|Q8BZ98|DYN3_MOUSE	sp|Q8BZ98|DYN3_MOUSE Dynamin-3 OS=Mus musculus OX=10090 GN=Dnm3 PE=1 SV=1	1	22	16	12	29.8	97.189	2239500	2094100	2317600	2.21707e+06	2414000	2453500	2400000	2422500	0.915198	0.0381328
Q8C0M9	Isoaspartyl peptidase/L-asparaginase	Asrgl1	FUNCTION: Has both L-asparaginase and beta-aspartyl peptidase activity. May be involved in the production of L-aspartate, which can act as an excitatory neurotransmitter in some brain regions. Is highly active with L-Asp beta-methyl ester. Besides, has catalytic activity toward beta-aspartyl dipeptides and their methyl esters, including beta-L-Asp-L-Phe, beta-L-Asp-L-Phe methyl ester (aspartame),…	sp|Q8C0M9|ASGL1_MOUSE	sp|Q8C0M9|ASGL1_MOUSE Isoaspartyl peptidase/L-asparaginase OS=Mus musculus OX=10090 GN=Asrgl1 PE=1 SV=1	1	10	10	10	40.2	33.95	2572400	2577000	2558500	2569300	2584600	2601300	2599900	2.59527e+06	0.989995	0.028162
Q8C5W3	Tubulin-specific chaperone cofactor E-like protein	Tbcel	FUNCTION: Acts as a regulator of tubulin stability. {ECO:0000250}.	sp|Q8C5W3|TBCEL_MOUSE	sp|Q8C5W3|TBCEL_MOUSE Tubulin-specific chaperone cofactor E-like protein OS=Mus musculus OX=10090 GN=Tbcel PE=1 SV=1	1	8	8	8	26.4	48.031	103170	107290	79094	96518	193550	144490	185470	174503	0.553101	0.0112993
Q8C739	Protein FAM110B	Fam110b		sp|Q8C739|F110B_MOUSE	sp|Q8C739|F110B_MOUSE Protein FAM110B OS=Mus musculus OX=10090 GN=Fam110b PE=1 SV=1	1	2	2	2	9.8	40.36	26589	24667		25628	12278	18824	17043	16048.3	1.59693	0.0354157
Q8CA95	cAMP and cAMP-inhibited cGMP 3,5-cyclic phosphodiesterase 10A	Pde10a	FUNCTION: Plays a role in signal transduction by regulating the intracellular concentration of cyclic nucleotides. Can hydrolyze both cAMP and cGMP, but has higher affinity for cAMP and is more efficient with cAMP as substrate. May play a critical role in regulating cAMP and cGMP levels in the striatum, a region of the brain that contributes to the control of movement and cognition. {ECO:0000269|…	sp|Q8CA95|PDE10_MOUSE	sp|Q8CA95|PDE10_MOUSE cAMP and cAMP-inhibited cGMP 3,5-cyclic phosphodiesterase 10A OS=Mus musculus OX=10090 GN=Pde10a PE=1 SV=2	1	1	1	1	2.4	89.407		16889	15545	16217	12091	12777	13602	12823.3	1.26465	0.020497
Q8CAQ8	MICOS complex subunit Mic60	Immt	FUNCTION: Component of the MICOS complex, a large protein complex of the mitochondrial inner membrane that plays crucial roles in the maintenance of crista junctions, inner membrane architecture, and formation of contact sites to the outer membrane. Plays an important role in the maintenance of the MICOS complex stability and the mitochondrial cristae morphology. {ECO:0000250|UniProtKB:Q16891}.	sp|Q8CAQ8|MIC60_MOUSE	sp|Q8CAQ8|MIC60_MOUSE MICOS complex subunit Mic60 OS=Mus musculus OX=10090 GN=Immt PE=1 SV=1	1	39	39	39	58.5	83.899	14222000	14019000	14129000	1.41233e+07	14889000	15217000	14469000	1.48583e+07	0.950533	0.0305835
Q8CDN6	Thioredoxin-like protein 1	Txnl1	FUNCTION: Active thioredoxin with a redox potential of about -250 mV. {ECO:0000250}.	sp|Q8CDN6|TXNL1_MOUSE	sp|Q8CDN6|TXNL1_MOUSE Thioredoxin-like protein 1 OS=Mus musculus OX=10090 GN=Txnl1 PE=1 SV=3	1	10	10	10	50.9	32.237	2436200	2501800	2469000	2469000	2266000	2326900	2364300	2.31907e+06	1.06465	0.0120035
Q8CG72	ADP-ribosylhydrolase ARH3	Adprs	FUNCTION: ADP-ribose glycohydrolase that preferentially hydrolyzes the scissile alpha-O-linkage attached to the anomeric C1'' position of ADP-ribose and acts on different substrates, such as proteins ADP-ribosylated on serine, free poly(ADP-ribose) and O-acetyl-ADP-D-ribose (By similarity). Specifically acts as a serine mono-ADP-ribosylhydrolase by mediating the removal of mono-ADP-ribose attache…	sp|Q8CG72|ADPRS_MOUSE	sp|Q8CG72|ADPRS_MOUSE ADP-ribosylhydrolase ARH3 OS=Mus musculus OX=10090 GN=Adprs PE=1 SV=1	1	6	6	6	23	39.414	253740	257970	270970	260893	242050	228770	228610	233143	1.11903	0.015345
Q8CGC7	Bifunctional glutamate/proline--tRNA ligase	Eprs1	FUNCTION: Multifunctional protein which is primarily part of the aminoacyl-tRNA synthetase multienzyme complex, also know as multisynthetase complex, that catalyzes the attachment of the cognate amino acid to the corresponding tRNA in a two-step reaction: the amino acid is first activated by ATP to form a covalent intermediate with AMP and is then transferred to the acceptor end of the cognate tR…	sp|Q8CGC7|SYEP_MOUSE	sp|Q8CGC7|SYEP_MOUSE Bifunctional glutamate/proline--tRNA ligase OS=Mus musculus OX=10090 GN=Eprs1 PE=1 SV=4	1	28	28	28	29.8	170.08	2268100	2099600	1965000	2110900	1845000	1626300	1745500	1.73893e+06	1.21391	0.0262663
Q8CIB5	Fermitin family homolog 2	Fermt2	FUNCTION: Scaffolding protein that enhances integrin activation mediated by TLN1 and/or TLN2, but activates integrins only weakly by itself. Binds to membranes enriched in phosphoinositides. Enhances integrin-mediated cell adhesion onto the extracellular matrix and cell spreading; this requires both its ability to interact with integrins and with phospholipid membranes. Required for the assembly …	sp|Q8CIB5|FERM2_MOUSE	sp|Q8CIB5|FERM2_MOUSE Fermitin family homolog 2 OS=Mus musculus OX=10090 GN=Fermt2 PE=1 SV=1	1	8	8	8	17.5	77.8	297840	209070	264520	257143	187170	160750	189430	179117	1.43562	0.0468863
Q8CIN4	Serine/threonine-protein kinase PAK 2	Pak2	FUNCTION: Serine/threonine protein kinase that plays a role in a variety of different signaling pathways including cytoskeleton regulation, cell motility, cell cycle progression, apoptosis or proliferation. Acts as downstream effector of the small GTPases CDC42 and RAC1. Activation by the binding of active CDC42 and RAC1 results in a conformational change and a subsequent autophosphorylation on s…	sp|Q8CIN4|PAK2_MOUSE	sp|Q8CIN4|PAK2_MOUSE Serine/threonine-protein kinase PAK 2 OS=Mus musculus OX=10090 GN=Pak2 PE=1 SV=1	1	16	12	10	43.9	57.93	498940	590810	566120	551957	701510	627950	756590	695350	0.793783	0.0362819
Q8K0Z7	Translational activator of cytochrome c oxidase 1	Taco1	FUNCTION: Acts as a translational activator of mitochondrially-encoded cytochrome c oxidase 1. {ECO:0000250}.	sp|Q8K0Z7|TACO1_MOUSE	sp|Q8K0Z7|TACO1_MOUSE Translational activator of cytochrome c oxidase 1 OS=Mus musculus OX=10090 GN=Taco1 PE=1 SV=1	1	3	3	3	19	32.314	147270	122900	138650	136273	168010	160220	167540	165257	0.824616	0.0186169
Q8K212	Phosphofurin acidic cluster sorting protein 1	Pacs1	FUNCTION: Coat protein that is involved in the localization of trans-Golgi network (TGN) membrane proteins that contain acidic cluster sorting motifs. Controls the endosome-to-Golgi trafficking of furin and mannose-6-phosphate receptor by connecting the acidic-cluster-containing cytoplasmic domain of these molecules with the adapter-protein complex-1 (AP-1) of endosomal clathrin-coated membrane p…	sp|Q8K212|PACS1_MOUSE	sp|Q8K212|PACS1_MOUSE Phosphofurin acidic cluster sorting protein 1 OS=Mus musculus OX=10090 GN=Pacs1 PE=1 SV=2	1	15	15	13	20.5	104.83	2262200	2273900	2186600	2240900	2418400	2432800	2569300	2473500	0.905963	0.0136443
Q8K2C9	Very-long-chain (3R)-3-hydroxyacyl-CoA dehydratase 3	Hacd3	FUNCTION: Catalyzes the third of the four reactions of the long-chain fatty acids elongation cycle. This endoplasmic reticulum-bound enzymatic process, allows the addition of two carbons to the chain of long- and very long-chain fatty acids/VLCFAs per cycle. This enzyme catalyzes the dehydration of the 3-hydroxyacyl-CoA intermediate into trans-2,3-enoyl-CoA, within each cycle of fatty acid elonga…	sp|Q8K2C9|HACD3_MOUSE	sp|Q8K2C9|HACD3_MOUSE Very-long-chain (3R)-3-hydroxyacyl-CoA dehydratase 3 OS=Mus musculus OX=10090 GN=Hacd3 PE=1 SV=2	1	5	5	5	21.8	43.131	704510	739950	741380	728613	780900	771000	788480	780127	0.933968	0.0169736
Q8K4Q0	Regulatory-associated protein of mTOR	Rptor	FUNCTION: Involved in the control of the mammalian target of rapamycin complex 1 (mTORC1) activity which regulates cell growth and survival, and autophagy in response to nutrient and hormonal signals; functions as a scaffold for recruiting mTORC1 substrates. mTORC1 is activated in response to growth factors or amino acids. Growth factor-stimulated mTORC1 activation involves a AKT1-mediated phosph…	sp|Q8K4Q0|RPTOR_MOUSE	sp|Q8K4Q0|RPTOR_MOUSE Regulatory-associated protein of mTOR OS=Mus musculus OX=10090 GN=Rptor PE=1 SV=1	1	7	7	7	8.2	149.47	329180	334810	279390	314460	502860	438220	398270	446450	0.704357	0.0199415
Q8K4R4	Cytoplasmic phosphatidylinositol transfer protein 1	Pitpnc1	FUNCTION: Phosphatidylinositol transfer proteins mediate the monomeric transport of lipids by shielding a lipid from the aqueous environment and binding the lipid in a hydrophobic cavity. Able to transfer phosphatidylinositol in vitro. Isoform 2 specifically binds to phosphatidylinositol but not to other phospholipids and may play a role in the phosphoinositide-mediated signaling in the neural de…	sp|Q8K4R4|PITC1_MOUSE	sp|Q8K4R4|PITC1_MOUSE Cytoplasmic phosphatidylinositol transfer protein 1 OS=Mus musculus OX=10090 GN=Pitpnc1 PE=1 SV=1	1	7	7	7	27.1	38.383	407740	359860	364670	377423	213730	248010	300620	254120	1.48522	0.0139193
Q8R086	Sulfite oxidase, mitochondrial	Suox		sp|Q8R086|SUOX_MOUSE	sp|Q8R086|SUOX_MOUSE Sulfite oxidase, mitochondrial OS=Mus musculus OX=10090 GN=Suox PE=1 SV=2	1	6	6	6	17.2	60.755	139160	128170	145330	137553	158730	171820	156460	162337	0.847334	0.0233014
Q8R0Y6	Cytosolic 10-formyltetrahydrofolate dehydrogenase	Aldh1l1		sp|Q8R0Y6|AL1L1_MOUSE	sp|Q8R0Y6|AL1L1_MOUSE Cytosolic 10-formyltetrahydrofolate dehydrogenase OS=Mus musculus OX=10090 GN=Aldh1l1 PE=1 SV=1	1	29	29	27	45.1	98.708	3310700	3184500	3094800	3.19667e+06	3364800	3488500	3453300	3.43553e+06	0.930472	0.0302522
Q8R317	Ubiquilin-1	Ubqln1	FUNCTION: Plays an important role in the regulation of different protein degradation mechanisms and pathways including ubiquitin-proteasome system (UPS), autophagy and endoplasmic reticulum-associated protein degradation (ERAD) pathway. Mediates the proteasomal targeting of misfolded or accumulated proteins for degradation by binding (via UBA domain) to their polyubiquitin chains and by interacti…	sp|Q8R317|UBQL1_MOUSE	sp|Q8R317|UBQL1_MOUSE Ubiquilin-1 OS=Mus musculus OX=10090 GN=Ubqln1 PE=1 SV=1	1	10	10	8	24.7	61.976	790170	782050	771490	781237	825520	809380	833790	822897	0.949374	0.00973523
Q8R3P0	Aspartoacylase	Aspa	FUNCTION: Catalyzes the deacetylation of N-acetylaspartic acid (NAA) to produce acetate and L-aspartate. NAA occurs in high concentration in brain and its hydrolysis NAA plays a significant part in the maintenance of intact white matter (By similarity). {ECO:0000250}.	sp|Q8R3P0|ACY2_MOUSE	sp|Q8R3P0|ACY2_MOUSE Aspartoacylase OS=Mus musculus OX=10090 GN=Aspa PE=1 SV=2	1	7	7	7	31.1	35.344	642510	680750	684230	669163	582370	604970	602560	596633	1.12157	0.0087565
Q8R3V5	Endophilin-B2	Sh3glb2		sp|Q8R3V5|SHLB2_MOUSE	sp|Q8R3V5|SHLB2_MOUSE Endophilin-B2 OS=Mus musculus OX=10090 GN=Sh3glb2 PE=1 SV=2	1	12	12	12	35.8	44.503	2349100	2487100	2523600	2.45327e+06	2202100	2209700	2342000	2.25127e+06	1.08973	0.0445783
Q8VE70	Programmed cell death protein 10	Pdcd10	FUNCTION: Promotes cell proliferation. Modulates apoptotic pathways. Increases mitogen-activated protein kinase activity and STK26 activity. Important for cell migration, and for normal structure and assembly of the Golgi complex (By similarity). Important for KDR/VEGFR2 signaling. Increases the stability of KDR/VEGFR2 and prevents its breakdown. Required for normal cardiovascular development. Re…	sp|Q8VE70|PDC10_MOUSE	sp|Q8VE70|PDC10_MOUSE Programmed cell death protein 10 OS=Mus musculus OX=10090 GN=Pdcd10 PE=1 SV=1	1	4	4	4	26.9	24.715	327260	421430	336990	361893	208580	261470	256720	242257	1.49384	0.02527
Q8VHE0	Translocation protein SEC63 homolog	Sec63	FUNCTION: Mediates cotranslational and post-translational transport of certain precursor polypeptides across endoplasmic reticulum (ER) (PubMed:22375059). Proposed to play an auxiliary role in recognition of precursors with short and apolar signal peptides. May cooperate with SEC62 and HSPA5/BiP to facilitate targeting of small presecretory proteins into the SEC61 channel-forming translocon compl…	sp|Q8VHE0|SEC63_MOUSE	sp|Q8VHE0|SEC63_MOUSE Translocation protein SEC63 homolog OS=Mus musculus OX=10090 GN=Sec63 PE=1 SV=4	1	2	2	2	5	87.869	30240	33094	23322	28885.3	16656	16024		16340	1.76777	0.0442886
Q91W39	Nuclear receptor coactivator 5	Ncoa5	FUNCTION: Nuclear receptor coregulator that can have both coactivator and corepressor functions. Interacts with nuclear receptors for steroids (ESR1 and ESR2) independently of the steroid binding domain (AF-2) of the ESR receptors, and with the orphan nuclear receptor NR1D2. Involved in the coactivation of nuclear steroid receptors (ER) as well as the corepression of MYC in response to 17-beta-es…	sp|Q91W39|NCOA5_MOUSE	sp|Q91W39|NCOA5_MOUSE Nuclear receptor coactivator 5 OS=Mus musculus OX=10090 GN=Ncoa5 PE=1 SV=1	1	3	3	3	7.6	65.318	94445	89450	90516	91470.3	51659	19377	70907	47314.3	1.93325	0.0431419
Q91YH5	Atlastin-3	Atl3	FUNCTION: GTPase tethering membranes through formation of trans-homooligomers and mediating homotypic fusion of endoplasmic reticulum membranes. Functions in endoplasmic reticulum tubular network biogenesis (By similarity). {ECO:0000250|UniProtKB:Q6DD88}.	sp|Q91YH5|ATLA3_MOUSE	sp|Q91YH5|ATLA3_MOUSE Atlastin-3 OS=Mus musculus OX=10090 GN=Atl3 PE=1 SV=1	1	3	3	3	6.3	60.574	171760	164970	156500	164410	216580	190610	187760	198317	0.829028	0.0290496
Q91YK2	Ribosomal RNA processing protein 1 homolog B	Rrp1b	FUNCTION: Positively regulates DNA damage-induced apoptosis by acting as a transcriptional coactivator of proapoptotic target genes of the transcriptional activator E2F1 (By similarity). Likely to play a role in ribosome biogenesis by targeting serine/threonine protein phosphatase PP1 to the nucleolus (By similarity). Involved in regulation of mRNA splicing (PubMed:23604122). Inhibits SIPA1 GTPas…	sp|Q91YK2|RRP1B_MOUSE	sp|Q91YK2|RRP1B_MOUSE Ribosomal RNA processing protein 1 homolog B OS=Mus musculus OX=10090 GN=Rrp1b PE=1 SV=2	1	1	1	1	2.8	80.581	627660	668060	611310	635677	546390	596900	570510	571267	1.11275	0.0446249
Q923D2	Flavin reductase (NADPH)	Blvrb	FUNCTION: Broad specificity oxidoreductase that catalyzes the NADPH-dependent reduction of a variety of flavins, such as riboflavin, FAD or FMN, biliverdins, methemoglobin and PQQ (pyrroloquinoline quinone). Contributes to heme catabolism and metabolizes linear tetrapyrroles. Can also reduce the complexed Fe(3+) iron to Fe(2+) in the presence of FMN and NADPH. In the liver, converts biliverdin to…	sp|Q923D2|BLVRB_MOUSE	sp|Q923D2|BLVRB_MOUSE Flavin reductase (NADPH) OS=Mus musculus OX=10090 GN=Blvrb PE=1 SV=3	1	7	7	7	52.9	22.197	361580	371560	240610	324583	485930	530480	487410	501273	0.647518	0.0165915
Q99J99	3-mercaptopyruvate sulfurtransferase	Mpst	FUNCTION: Transfer of a sulfur ion to cyanide or to other thiol compounds. Also has weak rhodanese activity. Detoxifies cyanide and is required for thiosulfate biosynthesis. Acts as an antioxidant. In combination with cysteine aminotransferase (CAT), contributes to the catabolism of cysteine and is an important producer of hydrogen sulfide in the brain, retina and vascular endothelial cells. Hydr…	sp|Q99J99|THTM_MOUSE	sp|Q99J99|THTM_MOUSE 3-mercaptopyruvate sulfurtransferase OS=Mus musculus OX=10090 GN=Mpst PE=1 SV=4	1	8	8	8	38.7	33.097	910580	881770	909350	900567	799650	846010	855690	833783	1.0801	0.0274679
Q99JN2	Kelch-like protein 22	Klhl22	FUNCTION: Substrate-specific adapter of a BCR (BTB-CUL3-RBX1) E3 ubiquitin ligase complex required for chromosome alignment and localization of PLK1 at kinetochores. The BCR(KLHL22) ubiquitin ligase complex mediates monoubiquitination of PLK1, leading to PLK1 dissociation from phosphoreceptor proteins and subsequent removal from kinetochores, allowing silencing of the spindle assembly checkpoint …	sp|Q99JN2|KLH22_MOUSE	sp|Q99JN2|KLH22_MOUSE Kelch-like protein 22 OS=Mus musculus OX=10090 GN=Klhl22 PE=1 SV=1	1	5	5	5	12	71.686	124390	120500	116530	120473	108040	98262	108200	104834	1.14918	0.0173037
Q99KI3	ER membrane protein complex subunit 3	Emc3		sp|Q99KI3|EMC3_MOUSE	sp|Q99KI3|EMC3_MOUSE ER membrane protein complex subunit 3 OS=Mus musculus OX=10090 GN=Emc3 PE=1 SV=3	1	4	4	4	16.9	29.98	142880	128190	157070	142713	195240	192860	214260	200787	0.710771	0.00566664
Q99KR7	Peptidyl-prolyl cis-trans isomerase F, mitochondrial	Ppif	FUNCTION: PPIase that catalyzes the cis-trans isomerization of proline imidic peptide bonds in oligopeptides and may therefore assist protein folding. Involved in regulation of the mitochondrial permeability transition pore (mPTP). It is proposed that its association with the mPTP is masking a binding site for inhibiting inorganic phosphate (Pi) and promotes the open probability of the mPTP leadi…	sp|Q99KR7|PPIF_MOUSE	sp|Q99KR7|PPIF_MOUSE Peptidyl-prolyl cis-trans isomerase F, mitochondrial OS=Mus musculus OX=10090 GN=Ppif PE=1 SV=1	1	5	5	5	35.4	21.737	650990	653710	634630	646443	629730	597340	581120	602730	1.07253	0.047655
Q99L13	3-hydroxyisobutyrate dehydrogenase, mitochondrial	Hibadh		sp|Q99L13|3HIDH_MOUSE	sp|Q99L13|3HIDH_MOUSE 3-hydroxyisobutyrate dehydrogenase, mitochondrial OS=Mus musculus OX=10090 GN=Hibadh PE=1 SV=1	1	7	7	7	31	35.44	1061300	1051300	1092100	1.06823e+06	1277400	1279400	1189100	1.24863e+06	0.855522	0.00498662
Q99L43	Phosphatidate cytidylyltransferase 2	Cds2	FUNCTION: Catalyzes the conversion of phosphatidic acid (PA) to CDP-diacylglycerol (CDP-DAG), an essential intermediate in the synthesis of phosphatidylglycerol, cardiolipin and phosphatidylinositol (By similarity). Exhibits specificity for the nature of the acyl chains at the sn-1 and sn-2 positions in the substrate, PA and the preferred acyl chain composition is 1-stearoyl-2-arachidonoyl-sn-pho…	sp|Q99L43|CDS2_MOUSE	sp|Q99L43|CDS2_MOUSE Phosphatidate cytidylyltransferase 2 OS=Mus musculus OX=10090 GN=Cds2 PE=1 SV=1	1	6	6	5	22.3	51.313	1993200	1832200	2002900	1.94277e+06	2373400	2123700	2171000	2222700	0.874057	0.0414471
Q99MN1	Lysine--tRNA ligase	Kars1	FUNCTION: Catalyzes the specific attachment of an amino acid to its cognate tRNA in a 2 step reaction: the amino acid (AA) is first activated by ATP to form AA-AMP and then transferred to the acceptor end of the tRNA. When secreted, acts as a signaling molecule that induces immune response through the activation of monocyte/macrophages. Catalyzes the synthesis of the signaling molecule diadenosin…	sp|Q99MN1|SYK_MOUSE	sp|Q99MN1|SYK_MOUSE Lysine--tRNA ligase OS=Mus musculus OX=10090 GN=Kars1 PE=1 SV=1	1	12	12	12	22	67.839	935430	880390	857050	890957	760530	750320	799530	770127	1.1569	0.0119728
Q99N95	39S ribosomal protein L3, mitochondrial	Mrpl3		sp|Q99N95|RM03_MOUSE	sp|Q99N95|RM03_MOUSE 39S ribosomal protein L3, mitochondrial OS=Mus musculus OX=10090 GN=Mrpl3 PE=1 SV=1	1	1	1	1	4.3	39.109	32570	30114	30651	31111.7	28800	27648	25004	27150.7	1.14589	0.0424983
Q9CPU4	Microsomal glutathione S-transferase 3	Mgst3	FUNCTION: Catalyzes oxydation of hydroxy-fatty acids. May participate to the lipid metabolism. {ECO:0000250|UniProtKB:O14880}.	sp|Q9CPU4|MGST3_MOUSE	sp|Q9CPU4|MGST3_MOUSE Microsomal glutathione S-transferase 3 OS=Mus musculus OX=10090 GN=Mgst3 PE=1 SV=1	1	6	6	6	54.2	16.958	1430500	1471300	1496700	1.46617e+06	1750700	1668400	1730900	1.71667e+06	0.854078	0.00134039
Q9CPW4	Actin-related protein 2/3 complex subunit 5	Arpc5	FUNCTION: Component of the Arp2/3 complex, a multiprotein complex that mediates actin polymerization upon stimulation by nucleation-promoting factor (NPF). The Arp2/3 complex mediates the formation of branched actin networks in the cytoplasm, providing the force for cell motility. In addition to its role in the cytoplasmic cytoskeleton, the Arp2/3 complex also promotes actin polymerization in the…	sp|Q9CPW4|ARPC5_MOUSE	sp|Q9CPW4|ARPC5_MOUSE Actin-related protein 2/3 complex subunit 5 OS=Mus musculus OX=10090 GN=Arpc5 PE=1 SV=3	1	7	7	7	57.6	16.288	1235800	1328800	1168700	1.24443e+06	1031500	954250	1082900	1.02288e+06	1.21659	0.0205257
Q9CQ22	Ragulator complex protein LAMTOR1	Lamtor1	FUNCTION: As part of the Ragulator complex it is involved in amino acid sensing and activation of mTORC1, a signaling complex promoting cell growth in response to growth factors, energy levels, and amino acids. Activated by amino acids through a mechanism involving the lysosomal V-ATPase, the Ragulator functions as a guanine nucleotide exchange factor activating the small GTPases Rag. Activated R…	sp|Q9CQ22|LTOR1_MOUSE	sp|Q9CQ22|LTOR1_MOUSE Ragulator complex protein LAMTOR1 OS=Mus musculus OX=10090 GN=Lamtor1 PE=1 SV=1	1	4	4	4	49.1	17.749	165410	174320	162270	167333	143820	144200	153910	147310	1.13593	0.0149326
Q9CQ69	Cytochrome b-c1 complex subunit 8	Uqcrq	FUNCTION: Component of the ubiquinol-cytochrome c oxidoreductase, a multisubunit transmembrane complex that is part of the mitochondrial electron transport chain which drives oxidative phosphorylation. The respiratory chain contains 3 multisubunit complexes succinate dehydrogenase (complex II, CII), ubiquinol-cytochrome c oxidoreductase (cytochrome b-c1 complex, complex III, CIII) and cytochrome …	sp|Q9CQ69|QCR8_MOUSE	sp|Q9CQ69|QCR8_MOUSE Cytochrome b-c1 complex subunit 8 OS=Mus musculus OX=10090 GN=Uqcrq PE=1 SV=3	1	7	7	7	63.4	9.7681	1488500	1275400	1477800	1413900	1662000	1734900	1623800	1.67357e+06	0.844842	0.0275294
Q9CQE3	28S ribosomal protein S17, mitochondrial	Mrps17		sp|Q9CQE3|RT17_MOUSE	sp|Q9CQE3|RT17_MOUSE 28S ribosomal protein S17, mitochondrial OS=Mus musculus OX=10090 GN=Mrps17 PE=1 SV=1	1	1	1	1	20	13.382	36216	37386		36801		30475	32488	31481.5	1.16897	0.0447069
Q9CR86	Calcium-regulated heat stable protein 1	Carhsp1	FUNCTION: Binds mRNA and regulates the stability of target mRNA. {ECO:0000269|PubMed:21078874}.	sp|Q9CR86|CHSP1_MOUSE	sp|Q9CR86|CHSP1_MOUSE Calcium-regulated heat stable protein 1 OS=Mus musculus OX=10090 GN=Carhsp1 PE=1 SV=1	1	2	2	2	18.2	16.062	325190	320670	316250	320703	367050	350080	343170	353433	0.907394	0.0122968
Q9CRD0	OCIA domain-containing protein 1	Ociad1	FUNCTION: Maintains stem cell potency (PubMed:23972987). Increases STAT3 phosphorylation and controls ERK phosphorylation (PubMed:23972987). May act as a scaffold, increasing STAT3 recruitment onto endosomes (PubMed:23972987). {ECO:0000269|PubMed:23972987}.	sp|Q9CRD0|OCAD1_MOUSE	sp|Q9CRD0|OCAD1_MOUSE OCIA domain-containing protein 1 OS=Mus musculus OX=10090 GN=Ociad1 PE=1 SV=1	1	8	8	8	47	27.61	1184700	1201700	1195200	1.19387e+06	1320600	1411400	1290400	1340800	0.890414	0.0160761
Q9CS84	Neurexin-1	Nrxn1	FUNCTION: Cell surface protein involved in cell-cell-interactions, exocytosis of secretory granules and regulation of signal transmission. Function is isoform-specific. Alpha-type isoforms have a long N-terminus with six laminin G-like domains and play an important role in synaptic signal transmission. Alpha-type isoforms play a role in the regulation of calcium channel activity and Ca(2+)-trigge…	sp|Q9CS84|NRX1A_MOUSE	sp|Q9CS84|NRX1A_MOUSE Neurexin-1 OS=Mus musculus OX=10090 GN=Nrxn1 PE=1 SV=3	1	24	24	14	21.7	166.17	1876600	1897500	1913700	1.89593e+06	1744300	1692100	1768500	1.73497e+06	1.09278	0.00298016
Q9CW46	Ribonucleoprotein PTB-binding 1	Raver1	FUNCTION: Cooperates with PTBP1 to modulate regulated alternative splicing events. Promotes exon skipping. Cooperates with PTBP1 to modulate switching between mutually exclusive exons during maturation of the TPM1 pre-mRNA. {ECO:0000269|PubMed:14633994}.	sp|Q9CW46|RAVR1_MOUSE	sp|Q9CW46|RAVR1_MOUSE Ribonucleoprotein PTB-binding 1 OS=Mus musculus OX=10090 GN=Raver1 PE=1 SV=2	1	3	3	3	7	79.381	35507	23961	31175	30214.3	50612	45123	44820	46851.7	0.644893	0.0125198
Q9CX00	IST1 homolog	Ist1	FUNCTION: ESCRT-III-like protein involved in specific functions of the ESCRT machinery. Is required for efficient abscission during cytokinesis, but not for HIV-1 budding. The involvement in the MVB pathway is not established. Involved in recruiting VPS4A and/or VPS4B to the midbody of dividing cells. During late anaphase, involved in nuclear envelope reassembly and mitotic spindle disassembly to…	sp|Q9CX00|IST1_MOUSE	sp|Q9CX00|IST1_MOUSE IST1 homolog OS=Mus musculus OX=10090 GN=Ist1 PE=1 SV=1	1	4	4	4	11.3	39.468	198180	202120	195290	198530	113420	149200	119600	127407	1.55824	0.00316904
Q9CXW4	60S ribosomal protein L11	Rpl11	FUNCTION: Component of the ribosome, a large ribonucleoprotein complex responsible for the synthesis of proteins in the cell. The small ribosomal subunit (SSU) binds messenger RNAs (mRNAs) and translates the encoded message by selecting cognate aminoacyl-transfer RNA (tRNA) molecules. The large subunit (LSU) contains the ribosomal catalytic site termed the peptidyl transferase center (PTC), which…	sp|Q9CXW4|RL11_MOUSE	sp|Q9CXW4|RL11_MOUSE 60S ribosomal protein L11 OS=Mus musculus OX=10090 GN=Rpl11 PE=1 SV=4	1	5	5	5	28.1	20.252	600150	664260	739790	668067	434510	434140	558010	475553	1.40482	0.0289185
Q9CXZ1	NADH dehydrogenase [ubiquinone] iron-sulfur protein 4, mitochondrial	Ndufs4	FUNCTION: Accessory subunit of the mitochondrial membrane respiratory chain NADH dehydrogenase (Complex I), that is believed not to be involved in catalysis. Complex I functions in the transfer of electrons from NADH to the respiratory chain. The immediate electron acceptor for the enzyme is believed to be ubiquinone. {ECO:0000250|UniProtKB:O43181}.	sp|Q9CXZ1|NDUS4_MOUSE	sp|Q9CXZ1|NDUS4_MOUSE NADH dehydrogenase [ubiquinone] iron-sulfur protein 4, mitochondrial OS=Mus musculus OX=10090 GN=Ndufs4 PE=1 SV=3	1	6	6	6	26.9	19.784	3246400	3166000	3147500	3.18663e+06	3350900	3660800	3459800	3490500	0.912945	0.0336998
Q9CY64	Biliverdin reductase A	Blvra	FUNCTION: Reduces the gamma-methene bridge of the open tetrapyrrole, biliverdin IX alpha, to bilirubin with the concomitant oxidation of a NADH or NADPH cofactor. {ECO:0000250}.	sp|Q9CY64|BIEA_MOUSE	sp|Q9CY64|BIEA_MOUSE Biliverdin reductase A OS=Mus musculus OX=10090 GN=Blvra PE=1 SV=1	1	11	11	11	42.7	33.524	333480	307970	286690	309380	260810	268600	272460	267290	1.15747	0.0392937
Q9CZB0	Succinate dehydrogenase cytochrome b560 subunit, mitochondrial	Sdhc	FUNCTION: Membrane-anchoring subunit of succinate dehydrogenase (SDH) that is involved in complex II of the mitochondrial electron transport chain and is responsible for transferring electrons from succinate to ubiquinone (coenzyme Q). {ECO:0000250}.	sp|Q9CZB0|C560_MOUSE	sp|Q9CZB0|C560_MOUSE Succinate dehydrogenase cytochrome b560 subunit, mitochondrial OS=Mus musculus OX=10090 GN=Sdhc PE=1 SV=1	1	4	4	4	30.8	18.382	1466300	1520200	1422000	1469500	1712600	1632300	1556000	1.63363e+06	0.899529	0.0371345
Q9D0G0	28S ribosomal protein S30, mitochondrial	Mrps30		sp|Q9D0G0|RT30_MOUSE	sp|Q9D0G0|RT30_MOUSE 28S ribosomal protein S30, mitochondrial OS=Mus musculus OX=10090 GN=Mrps30 PE=1 SV=1	1	3	3	3	10.4	49.939	99324	162570	157110	139668	238590	194640	205310	212847	0.656191	0.0389063
Q9D0I9	Arginine--tRNA ligase, cytoplasmic	Rars1	FUNCTION: Forms part of a macromolecular complex that catalyzes the attachment of specific amino acids to cognate tRNAs during protein synthesis (PubMed:12060739). Modulates the secretion of AIMP1 and may be involved in generation of the inflammatory cytokine EMAP2 from AIMP1. {ECO:0000250|UniProtKB:P54136, ECO:0000269|PubMed:12060739}.	sp|Q9D0I9|SYRC_MOUSE	sp|Q9D0I9|SYRC_MOUSE Arginine--tRNA ligase, cytoplasmic OS=Mus musculus OX=10090 GN=Rars1 PE=1 SV=2	1	9	9	9	18	75.673	436350	472980	445190	451507	584920	571210	773360	643163	0.702009	0.0442289
Q9D0J8	Parathymosin	Ptms	FUNCTION: Parathymosin may mediate immune function by blocking the effect of prothymosin alpha which confers resistance to certain opportunistic infections. {ECO:0000250}.	sp|Q9D0J8|PTMS_MOUSE	sp|Q9D0J8|PTMS_MOUSE Parathymosin OS=Mus musculus OX=10090 GN=Ptms PE=1 SV=3	1	4	4	4	23.8	11.43	2181700	2162400	2199700	2.18127e+06	2395000	2237600	2332900	2.32183e+06	0.939459	0.0403655
Q9D1L0	Coiled-coil-helix-coiled-coil-helix domain-containing protein 2	Chchd2	FUNCTION: Transcription factor. Binds to the oxygen responsive element of COX4I2 and activates its transcription under hypoxia conditions (4% oxygen), as well as normoxia conditions (20% oxygen). {ECO:0000250|UniProtKB:Q9Y6H1}.	sp|Q9D1L0|CHCH2_MOUSE	sp|Q9D1L0|CHCH2_MOUSE Coiled-coil-helix-coiled-coil-helix domain-containing protein 2 OS=Mus musculus OX=10090 GN=Chchd2 PE=2 SV=1	1	3	3	3	30.7	15.661	269810	274290	263040	269047	234140	180570	233380	216030	1.24541	0.0423717
Q9D1P4	Cysteine and histidine-rich domain-containing protein 1	Chordc1	FUNCTION: Regulates centrosome duplication, probably by inhibiting the kinase activity of ROCK2. Proposed to act as co-chaperone for HSP90. May play a role in the regulation of NOD1 via a HSP90 chaperone complex. In vitro, has intrinsic chaperone activity. This function may be achieved by inhibiting association of ROCK2 with NPM1. Involved in stress response. Prevents tumorigenesis (By similarity…	sp|Q9D1P4|CHRD1_MOUSE	sp|Q9D1P4|CHRD1_MOUSE Cysteine and histidine-rich domain-containing protein 1 OS=Mus musculus OX=10090 GN=Chordc1 PE=1 SV=1	1	9	9	9	48.3	37.35	869900	887950	841720	866523	1071800	1043700	1082200	1065900	0.81295	0.000353635
Q9D8N2	DENN domain-containing protein 10	Dennd10	FUNCTION: Guanine nucleotide exchange factor (GEF) regulating homeostasis of late endocytic pathway, including endosomal positioning, maturation and secretion, possibly through activating Rab proteins such as RAB27A and RAB27B. Seems to promote the exchange of GDP to GTP, converting inactive GDP-bound RAB27A and RAB27B into their active GTP-bound form. {ECO:0000250|UniProtKB:Q8TCE6}.	sp|Q9D8N2|DEN10_MOUSE	sp|Q9D8N2|DEN10_MOUSE DENN domain-containing protein 10 OS=Mus musculus OX=10090 GN=Dennd10 PE=1 SV=2	1	2	2	2	8.1	40.42	46143	48989	44147	46426.3	24026	24479	30285	26263.3	1.76772	0.00120059
Q9D8S9	BolA-like protein 1	Bola1	FUNCTION: Acts as a mitochondrial iron-sulfur (Fe-S) cluster assembly factor that facilitates (Fe-S) cluster insertion into a subset of mitochondrial proteins (By similarity). Probably acts together with the monothiol glutaredoxin GLRX5. May protect cells against oxidative stress (By similarity). {ECO:0000250|UniProtKB:Q3E793, ECO:0000250|UniProtKB:Q9Y3E2}.	sp|Q9D8S9|BOLA1_MOUSE	sp|Q9D8S9|BOLA1_MOUSE BolA-like protein 1 OS=Mus musculus OX=10090 GN=Bola1 PE=1 SV=1	1	6	6	6	62.8	14.379	271670	298720	303920	291437	337900	344590	323200	335230	0.869363	0.0207757
Q9D8X2	Coiled-coil domain-containing protein 124	Ccdc124	FUNCTION: Required for proper progression of late cytokinetic stages. {ECO:0000250}.	sp|Q9D8X2|CC124_MOUSE	sp|Q9D8X2|CC124_MOUSE Coiled-coil domain-containing protein 124 OS=Mus musculus OX=10090 GN=Ccdc124 PE=1 SV=1	1	4	4	4	25.3	25.345	35032	34706	19684	29807.3	49918	59911	58214	56014.3	0.532138	0.0115139
Q9DCS3	Enoyl-[acyl-carrier-protein] reductase, mitochondrial	Mecr	FUNCTION: Catalyzes the NADPH-dependent reduction of trans-2-enoyl thioesters in mitochondrial fatty acid synthesis (fatty acid synthesis type II). Fatty acid chain elongation in mitochondria uses acyl carrier protein (ACP) as an acyl group carrier, but the enzyme accepts both ACP and CoA thioesters as substrates in vitro. Has a preference for short and medium chain substrates, including trans-2-…	sp|Q9DCS3|MECR_MOUSE	sp|Q9DCS3|MECR_MOUSE Enoyl-[acyl-carrier-protein] reductase, mitochondrial OS=Mus musculus OX=10090 GN=Mecr PE=1 SV=2	1	8	8	8	25.2	40.342	718760	647480	717620	694620	790220	802420	790420	794353	0.874447	0.0140274
Q9EP69	Phosphatidylinositol-3-phosphatase SAC1	Sacm1l	FUNCTION: Phosphoinositide phosphatase which catalyzes the hydrolysis of phosphatidylinositol 4-phosphate (PtdIns(4)P), phosphatidylinositol 3-phosphate (PtdIns(3)P) and has low activity towards phosphatidylinositol-3,5-bisphosphate (PtdIns(3,5)P2) (By similarity). Shows a very robust PtdIns(4)P phosphatase activity when it binds PtdIns(4)P in a 'cis' configuration in the cellular environment, wi…	sp|Q9EP69|SAC1_MOUSE	sp|Q9EP69|SAC1_MOUSE Phosphatidylinositol-3-phosphatase SAC1 OS=Mus musculus OX=10090 GN=Sacm1l PE=1 SV=1	1	15	15	15	33	66.943	980620	904470	964440	949843	1140200	1078200	1101300	1.10657e+06	0.85837	0.00595504
Q9EPR4	Solute carrier family 23 member 2	Slc23a2	FUNCTION: Sodium/ascorbate cotransporter. Mediates electrogenic uptake of vitamin C, with a stoichiometry of 2 Na(+) for each ascorbate (By similarity). {ECO:0000250}.	sp|Q9EPR4|S23A2_MOUSE	sp|Q9EPR4|S23A2_MOUSE Solute carrier family 23 member 2 OS=Mus musculus OX=10090 GN=Slc23a2 PE=1 SV=2	1	3	3	3	7.1	70.048	101570	56549	73851	77323.3	126010	106710	122750	118490	0.652573	0.04603
Q9ES56	Trafficking protein particle complex subunit 4	Trappc4	FUNCTION: May play a role in vesicular transport from endoplasmic reticulum to Golgi. May play a role in dendrite postsynaptic membrane trafficking.	sp|Q9ES56|TPPC4_MOUSE	sp|Q9ES56|TPPC4_MOUSE Trafficking protein particle complex subunit 4 OS=Mus musculus OX=10090 GN=Trappc4 PE=1 SV=1	1	2	2	2	11.9	24.385	107580	105460	94475	102505	70241	89687	84080	81336	1.26027	0.0400577
Q9ESN9	C-Jun-amino-terminal kinase-interacting protein 3	Mapk8ip3	FUNCTION: The JNK-interacting protein (JIP) group of scaffold proteins selectively mediates JNK signaling by aggregating specific components of the MAPK cascade to form a functional JNK signaling module. May function as a regulator of vesicle transport, through interactions with the JNK-signaling components and motor proteins (PubMed:10523642, PubMed:10629060). Promotes neuronal axon elongation i…	sp|Q9ESN9|JIP3_MOUSE	sp|Q9ESN9|JIP3_MOUSE C-Jun-amino-terminal kinase-interacting protein 3 OS=Mus musculus OX=10090 GN=Mapk8ip3 PE=1 SV=1	1	13	13	11	13.2	147.56	583880	584090	566900	578290	704440	700290	720030	708253	0.816502	9.6195e-05
Q9JIY5	Serine protease HTRA2, mitochondrial	Htra2	FUNCTION: Serine protease that shows proteolytic activity against a non-specific substrate beta-casein. Promotes or induces cell death either by direct binding to and inhibition of BIRC proteins (also called inhibitor of apoptosis proteins, IAPs), leading to an increase in caspase activity, or by a BIRC inhibition-independent, caspase-independent and serine protease activity-dependent mechanism. …	sp|Q9JIY5|HTRA2_MOUSE;sp|A2RT60|HTRA4_MOUSE	sp|Q9JIY5|HTRA2_MOUSE Serine protease HTRA2, mitochondrial OS=Mus musculus OX=10090 GN=Htra2 PE=1 SV=2	2	5	5	5	13.8	49.348	151770	167410	199740	172973	136030	72025	94979	101011	1.71242	0.0373468
Q9JJF0	Nucleosome assembly protein 1-like 5	Nap1l5		sp|Q9JJF0|NP1L5_MOUSE	sp|Q9JJF0|NP1L5_MOUSE Nucleosome assembly protein 1-like 5 OS=Mus musculus OX=10090 GN=Nap1l5 PE=1 SV=1	1	3	3	3	14.1	17.023	100800	97686	83090	93858.7	165390	148640	136990	150340	0.624309	0.00464253
Q9JKF6	Nectin-1	Nectin1	FUNCTION: Involved in cell adhesion and synaptogegesis. Has some neurite outgrowth-promoting activity. Receptor for alphaherpesvirus (HSV-1, HSV-2 and pseudorabies virus) entry into cells. {ECO:0000269|PubMed:11827984, ECO:0000269|PubMed:22955284}.	sp|Q9JKF6|NECT1_MOUSE	sp|Q9JKF6|NECT1_MOUSE Nectin-1 OS=Mus musculus OX=10090 GN=Nectin1 PE=1 SV=3	1	9	9	9	26.4	57.034	652060	692930	636020	660337	586470	605620	538990	577027	1.14438	0.0330112
Q9JKR6	Hypoxia up-regulated protein 1	Hyou1	FUNCTION: Has a pivotal role in cytoprotective cellular mechanisms triggered by oxygen deprivation. May play a role as a molecular chaperone and participate in protein folding (By similarity). {ECO:0000250}.	sp|Q9JKR6|HYOU1_MOUSE	sp|Q9JKR6|HYOU1_MOUSE Hypoxia up-regulated protein 1 OS=Mus musculus OX=10090 GN=Hyou1 PE=1 SV=1	1	27	27	27	39	111.18	1748100	1674200	1644700	1689000	1857900	1830000	1785300	1824400	0.925784	0.0221979
Q9JL56	Glycerophosphodiester phosphodiesterase 1	Gde1	FUNCTION: Has glycerophosphoinositol phosphodiesterase activity. Hydrolyzes lysoglycerophospholipids to produce lysophosphatidic acid (LPA) and the corresponding amines (PubMed:25596343). Has little or no activity towards glycerophosphocholine. GDE1 activity can be modulated by G-protein signaling pathways (By similarity). {ECO:0000250|UniProtKB:Q9JL55, ECO:0000269|PubMed:25596343}.	sp|Q9JL56|GDE1_MOUSE	sp|Q9JL56|GDE1_MOUSE Glycerophosphodiester phosphodiesterase 1 OS=Mus musculus OX=10090 GN=Gde1 PE=1 SV=1	1	3	3	3	12.7	37.629	10706	12790	11303	11599.7	6311.2	7306.3	3967.9	5861.8	1.97886	0.00796083
Q9JMC3	DnaJ homolog subfamily A member 4	Dnaja4		sp|Q9JMC3|DNJA4_MOUSE	sp|Q9JMC3|DNJA4_MOUSE DnaJ homolog subfamily A member 4 OS=Mus musculus OX=10090 GN=Dnaja4 PE=1 SV=1	1	5	5	5	16.4	44.901	316020	324850	313310	318060	268110	281860	288320	279430	1.13825	0.00500467
Q9QXT0	Protein canopy homolog 2	Cnpy2	FUNCTION: Positive regulator of neurite outgrowth by stabilizing myosin regulatory light chain (MRLC). It prevents MIR-mediated MRLC ubiquitination and its subsequent proteasomal degradation (By similarity). {ECO:0000250}.	sp|Q9QXT0|CNPY2_MOUSE	sp|Q9QXT0|CNPY2_MOUSE Protein canopy homolog 2 OS=Mus musculus OX=10090 GN=Cnpy2 PE=1 SV=1	1	7	7	7	46.2	20.767	1167700	1180500	1269900	1.20603e+06	1079500	1123100	1104900	1102500	1.09391	0.0400525
Q9QYI5	DnaJ homolog subfamily B member 2	Dnajb2	FUNCTION: Functions as a co-chaperone, regulating the substrate binding and activating the ATPase activity of chaperones of the HSP70/heat shock protein 70 family. In parallel, also contributes to the ubiquitin-dependent proteasomal degradation of misfolded proteins. Thereby, may regulate the aggregation and promote the functional recovery of misfolded proteins like HTT, MC4R, PRKN, RHO and SOD1 …	sp|Q9QYI5|DNJB2_MOUSE	sp|Q9QYI5|DNJB2_MOUSE DnaJ homolog subfamily B member 2 OS=Mus musculus OX=10090 GN=Dnajb2 PE=1 SV=3	1	9	9	8	36.4	35.593	177470	198230	170340	182013	298160	233070	248080	259770	0.700671	0.022033
Q9R0H0	Peroxisomal acyl-coenzyme A oxidase 1	Acox1	FUNCTION: Catalyzes the desaturation of acyl-CoAs to 2-trans-enoyl-CoAs (By similarity). Isoform 1 shows highest activity against medium-chain fatty acyl-CoAs and activity decreases with increasing chain length (By similarity). Isoform 2 is active against a much broader range of substrates and shows activity towards very long-chain acyl-CoAs (By similarity). {ECO:0000250|UniProtKB:P07872}.	sp|Q9R0H0|ACOX1_MOUSE	sp|Q9R0H0|ACOX1_MOUSE Peroxisomal acyl-coenzyme A oxidase 1 OS=Mus musculus OX=10090 GN=Acox1 PE=1 SV=5	1	4	4	4	7.9	74.648	56693	51002	53423	53706	97239	141450	82906	107198	0.500997	0.0390509
Q9R1L5	Microtubule-associated serine/threonine-protein kinase 1	Mast1	FUNCTION: Microtubule-associated protein essential for correct brain development (PubMed:30449657). Appears to link the dystrophin/utrophin network with microtubule filaments via the syntrophins. Phosphorylation of DMD or UTRN may modulate their affinities for associated proteins. {ECO:0000269|PubMed:10404183, ECO:0000269|PubMed:30449657, ECO:0000303|PubMed:10404183}.	sp|Q9R1L5|MAST1_MOUSE	sp|Q9R1L5|MAST1_MOUSE Microtubule-associated serine/threonine-protein kinase 1 OS=Mus musculus OX=10090 GN=Mast1 PE=1 SV=3	1	2	2	2	2.1	171	38216	35225	45193	39544.7	58611	49539	54373	54174.3	0.729952	0.0207403
Q9R1P1	Proteasome subunit beta type-3	Psmb3	FUNCTION: Component of the 20S core proteasome complex involved in the proteolytic degradation of most intracellular proteins. This complex plays numerous essential roles within the cell by associating with different regulatory particles. Associated with two 19S regulatory particles, forms the 26S proteasome and thus participates in the ATP-dependent degradation of ubiquitinated proteins. The 26S…	sp|Q9R1P1|PSB3_MOUSE	sp|Q9R1P1|PSB3_MOUSE Proteasome subunit beta type-3 OS=Mus musculus OX=10090 GN=Psmb3 PE=1 SV=1	1	6	6	6	39	22.965	881880	863060	921570	888837	1106100	1067600	1151500	1108400	0.80191	0.0017977
Q9WUD8	Fas apoptotic inhibitory molecule 1	Faim	FUNCTION: Plays a role as an inducible effector molecule that mediates Fas resistance produced by surface Ig engagement in B cells. {ECO:0000269|PubMed:10075978}.	sp|Q9WUD8|FAIM1_MOUSE	sp|Q9WUD8|FAIM1_MOUSE Fas apoptotic inhibitory molecule 1 OS=Mus musculus OX=10090 GN=Faim PE=1 SV=1	1	5	5	5	37.4	20.201	123240	121720	129280	124747	104690	93458	95470	97872.7	1.27458	0.00295078
Q9Z1W9	STE20/SPS1-related proline-alanine-rich protein kinase	Stk39	FUNCTION: May act as a mediator of stress-activated signals. Mediates the inhibition of SLC4A4, SLC26A6 as well as CFTR activities by the WNK scaffolds, probably through phosphorylation (PubMed:21317537, PubMed:23542070). Phosphorylates RELT (PubMed:16530727). {ECO:0000269|PubMed:16530727, ECO:0000269|PubMed:21317537, ECO:0000269|PubMed:23542070}.	sp|Q9Z1W9|STK39_MOUSE	sp|Q9Z1W9|STK39_MOUSE STE20/SPS1-related proline-alanine-rich protein kinase OS=Mus musculus OX=10090 GN=Stk39 PE=1 SV=1	1	7	7	6	16.9	60.319	355930	338210	360780	351640	385920	505140	461840	450967	0.779747	0.0489593
Q9Z2A0	3-phosphoinositide-dependent protein kinase 1	Pdpk1	FUNCTION: Serine/threonine kinase which acts as a master kinase, phosphorylating and activating a subgroup of the AGC family of protein kinases. Its targets include: protein kinase B (PKB/AKT1, PKB/AKT2, PKB/AKT3), p70 ribosomal protein S6 kinase (RPS6KB1), p90 ribosomal protein S6 kinase (RPS6KA1, RPS6KA2 and RPS6KA3), cyclic AMP-dependent protein kinase (PRKACA), protein kinase C (PRKCD and PRK…	sp|Q9Z2A0|PDPK1_MOUSE	sp|Q9Z2A0|PDPK1_MOUSE 3-phosphoinositide-dependent protein kinase 1 OS=Mus musculus OX=10090 GN=Pdpk1 PE=1 SV=2	1	6	6	6	16.5	63.758	359400	344880	339380	347887	284550	302880	323010	303480	1.14632	0.0244166
Q9Z2H7	PDZ domain-containing protein GIPC2	Gipc2		sp|Q9Z2H7|GIPC2_MOUSE	sp|Q9Z2H7|GIPC2_MOUSE PDZ domain-containing protein GIPC2 OS=Mus musculus OX=10090 GN=Gipc2 PE=1 SV=1	1	1	1	1	5.4	34.118	69474	60575	72941	67663.3	56276	52272	58522	55690	1.215	0.0435818
Q9Z2W8	Glutamate receptor 4	Gria4	FUNCTION: Receptor for glutamate that functions as ligand-gated ion channel in the central nervous system and plays an important role in excitatory synaptic transmission. L-glutamate acts as an excitatory neurotransmitter at many synapses in the central nervous system. Binding of the excitatory neurotransmitter L-glutamate induces a conformation change, leading to the opening of the cation channe…	sp|Q9Z2W8|GRIA4_MOUSE	sp|Q9Z2W8|GRIA4_MOUSE Glutamate receptor 4 OS=Mus musculus OX=10090 GN=Gria4 PE=1 SV=2	1	5	1	1	9.4	100.85	63219	66016	72289	67174.7	52220	60314	57647	56727	1.18417	0.0435402
A0A1W2P872	RNA-binding protein Nova-2	Nova2		sp|A0A1W2P872|NOVA2_MOUSE	sp|A0A1W2P872|NOVA2_MOUSE RNA-binding protein Nova-2 OS=Mus musculus OX=10090 GN=Nova2 PE=1 SV=1	1	10	10	7	32.5	49.066	312780	355890	380770	349813	252550	402190	367870	340870	1.02624	0.865204
A2A432	Cullin-4B	Cul4b	FUNCTION: Core component of multiple cullin-RING-based E3 ubiquitin-protein ligase complexes which mediate the ubiquitination and subsequent proteasomal degradation of target proteins. The functional specificity of the E3 ubiquitin-protein ligase complex depends on the variable substrate recognition subunit. CUL4B may act within the complex as a scaffold protein, contributing to catalysis through…	sp|A2A432|CUL4B_MOUSE	sp|A2A432|CUL4B_MOUSE Cullin-4B OS=Mus musculus OX=10090 GN=Cul4b PE=1 SV=1	1	9	9	7	12	110.7	183350	384080	295010	287480	201570	230200	312940	248237	1.15809	0.58943
A2A4P0	ATP-dependent RNA helicase DHX8	Dhx8	FUNCTION: Involved in pre-mRNA splicing as component of the spliceosome. Facilitates nuclear export of spliced mRNA by releasing the RNA from the spliceosome. {ECO:0000250|UniProtKB:Q14562}.	sp|A2A4P0|DHX8_MOUSE	sp|A2A4P0|DHX8_MOUSE ATP-dependent RNA helicase DHX8 OS=Mus musculus OX=10090 GN=Dhx8 PE=2 SV=1	1	1	1	1	1.6	142.57	735770	2070700	769350	1191940	785260	819290	768760	791103	1.50668	0.41358
A2A5R2	Brefeldin A-inhibited guanine nucleotide-exchange protein 2	Arfgef2	FUNCTION: Promotes guanine-nucleotide exchange on ARF1 and ARF3 and to a lower extent on ARF5 and ARF6. Promotes the activation of ARF1/ARF5/ARF6 through replacement of GDP with GTP. Involved in the regulation of Golgi vesicular transport. Required for the integrity of the endosomal compartment. Involved in trafficking from the trans-Golgi network (TGN) to endosomes and is required for membrane a…	sp|A2A5R2|BIG2_MOUSE	sp|A2A5R2|BIG2_MOUSE Brefeldin A-inhibited guanine nucleotide-exchange protein 2 OS=Mus musculus OX=10090 GN=Arfgef2 PE=1 SV=1	1	12	12	9	9	202.24	597610	681800	384260	554557	590690	688660	401250	560200	0.989926	0.965408
A2A690	Protein TANC2	Tanc2	FUNCTION: Scaffolding protein in the dendritic spines which acts as immobile postsynaptic posts able to recruit KIF1A-driven dense core vesicles to dendritic spines. {ECO:0000250|UniProtKB:F1LTE0}.	sp|A2A690|TANC2_MOUSE	sp|A2A690|TANC2_MOUSE Protein TANC2 OS=Mus musculus OX=10090 GN=Tanc2 PE=1 SV=1	1	10	10	10	7.7	220.26	176890	243710	208350	209650	166720	217950	203100	195923	1.07006	0.606294
A2A699	Protein FAM171A2	Fam171a2		sp|A2A699|F1712_MOUSE	sp|A2A699|F1712_MOUSE Protein FAM171A2 OS=Mus musculus OX=10090 GN=Fam171a2 PE=1 SV=1	1	4	4	4	6.8	87.486	209110	208460	167080	194883	187280	8127.8	177450	124286	1.56802	0.303095
A2A884	Transcription factor HIVEP3	Hivep3	FUNCTION: Plays a role of transcription factor; binds to recognition signal sequences (Rss heptamer) for somatic recombination of immunoglobulin and T-cell receptor gene segments; Binds also to the kappa-B motif of gene such as S100A4, involved in cell progression and differentiation. Kappa-B motif is a gene regulatory element found in promoters and enhancers of genes involved in immunity, inflam…	sp|A2A884|ZEP3_MOUSE	sp|A2A884|ZEP3_MOUSE Transcription factor HIVEP3 OS=Mus musculus OX=10090 GN=Hivep3 PE=1 SV=1	1	1	1	1	0.4	253.41		61568	5611.4	33589.7	58755	18356	4312.3	27141.1	1.2376	0.841742
A2A8L1	Chromodomain-helicase-DNA-binding protein 5	Chd5	FUNCTION: Chromatin-remodeling protein that binds DNA through histones and regulates gene transcription. May specifically recognize and bind trimethylated 'Lys-27' (H3K27me3) and non-methylated 'Lys-4' of histone H3. Plays a role in the development of the nervous system by activating the expression of genes promoting neuron terminal differentiation. In parallel, it may also positively regulate th…	sp|A2A8L1|CHD5_MOUSE	sp|A2A8L1|CHD5_MOUSE Chromodomain-helicase-DNA-binding protein 5 OS=Mus musculus OX=10090 GN=Chd5 PE=1 SV=1	1	3	2	2	1.9	222.51	669700	433270	415060	506010	469570	417920	435700	441063	1.14725	0.479637
A2A8L5	Receptor-type tyrosine-protein phosphatase F	Ptprf	FUNCTION: Possible cell adhesion receptor. It possesses an intrinsic protein tyrosine phosphatase activity (PTPase) and dephosphorylates EPHA2 regulating its activity (By similarity). {ECO:0000250}.	sp|A2A8L5|PTPRF_MOUSE	sp|A2A8L5|PTPRF_MOUSE Receptor-type tyrosine-protein phosphatase F OS=Mus musculus OX=10090 GN=Ptprf PE=1 SV=1	1	8	4	4	6.3	211.49	14498	10118		12308	5773.2		5654.5	5713.85	2.15406	0.0949242
A2AAE1	Bridge-like lipid transfer protein family member 1	Bltp1	FUNCTION: Plays a role in endosomal trafficking and endosome recycling. Also involved in the actin cytoskeleton and cilia structural dynamics. Acts as regulator of phagocytosis. {ECO:0000250|UniProtKB:Q2LD37}.	sp|A2AAE1|BLTP1_MOUSE	sp|A2AAE1|BLTP1_MOUSE Bridge-like lipid transfer protein family member 1 OS=Mus musculus OX=10090 GN=Bltp1 PE=1 SV=4	1	2	2	2	0.6	555.36	12526	3842.5	16190	10852.8	7819.9	21246	33942	21002.6	0.516737	0.292658
A2ADY9	Protein DDI1 homolog 2	Ddi2	FUNCTION: Aspartic protease that mediates the cleavage of NFE2L1/NRF1 at 'Leu-104', thereby promoting release of NFE2L1/NRF1 from the endoplasmic reticulum membrane. Ubiquitination of NFE2L1/NRF1 is a prerequisite for cleavage, suggesting that DDI2 specifically recognizes and binds ubiquitinated NFE2L1/NRF1. Seems to act as a proteasomal shuttle which links the proteasome and replication fork pro…	sp|A2ADY9|DDI2_MOUSE;sp|Q9DAF3|DDI1_MOUSE	sp|A2ADY9|DDI2_MOUSE Protein DDI1 homolog 2 OS=Mus musculus OX=10090 GN=Ddi2 PE=1 SV=1	2	7	7	7	26.8	44.59	298140	275900	273940	282660	320260	291520	133370	248383	1.138	0.590113
A2AG50	MAP7 domain-containing protein 2	Map7d2		sp|A2AG50|MA7D2_MOUSE	sp|A2AG50|MA7D2_MOUSE MAP7 domain-containing protein 2 OS=Mus musculus OX=10090 GN=Map7d2 PE=1 SV=1	1	7	7	7	12.4	86.049	460870	539040	477790	492567	550110	514770	534220	533033	0.924082	0.192536
A2AGT5	Cytoskeleton-associated protein 5	Ckap5	FUNCTION: Binds to the plus end of microtubules and regulates microtubule dynamics and microtubule organization. Acts as processive microtubule polymerase. Promotes cytoplasmic microtubule nucleation and elongation. Plays a major role in organizing spindle poles. In spindle formation protects kinetochore microtubules from depolymerization by KIF2C and has an essential role in centrosomal microtub…	sp|A2AGT5|CKAP5_MOUSE	sp|A2AGT5|CKAP5_MOUSE Cytoskeleton-associated protein 5 OS=Mus musculus OX=10090 GN=Ckap5 PE=1 SV=1	1	19	19	19	13.6	225.63	1194600	1284900	1018200	1165900	1185300	1198600	1188200	1190700	0.979172	0.76763
A2AHG0	Leucine zipper putative tumor suppressor 3	Lzts3	FUNCTION: May be involved in promoting the maturation of dendritic spines, probably via regulating SIPA1L1 levels at the postsynaptic density of synapses. {ECO:0000250|UniProtKB:Q8K1Q4}.	sp|A2AHG0|LZTS3_MOUSE	sp|A2AHG0|LZTS3_MOUSE Leucine zipper putative tumor suppressor 3 OS=Mus musculus OX=10090 GN=Lzts3 PE=1 SV=1	1	3	3	3	8.1	74.985	59387	94200	56094	69893.7	55800	82951	77699	72150	0.968727	0.885871
A2AJI0	MAP7 domain-containing protein 1	Map7d1		sp|A2AJI0|MA7D1_MOUSE	sp|A2AJI0|MA7D1_MOUSE MAP7 domain-containing protein 1 OS=Mus musculus OX=10090 GN=Map7d1 PE=1 SV=1	1	6	6	6	12.2	93.275	244690	246340	259680	250237	234590	227170	294270	252010	0.992963	0.938969
A2ALS5	Rap1 GTPase-activating protein 1	Rap1gap	FUNCTION: GTPase activator for the nuclear Ras-related regulatory protein RAP-1A (KREV-1), converting it to the putatively inactive GDP-bound state. {ECO:0000250}.	sp|A2ALS5|RPGP1_MOUSE	sp|A2ALS5|RPGP1_MOUSE Rap1 GTPase-activating protein 1 OS=Mus musculus OX=10090 GN=Rap1gap PE=1 SV=2	1	18	18	18	40.1	73.432	1222900	1218700	1016100	1.15257e+06	1374800	1276500	1246200	1.29917e+06	0.887158	0.135257
A2ALU4	Protein Shroom2	Shroom2	FUNCTION: May be involved in endothelial cell morphology changes during cell spreading. In the retinal pigment epithelium, may regulate the biogenesis of melanosomes and promote their association with the apical cell surface by inducing gamma-tubulin redistribution. {ECO:0000269|PubMed:16684770, ECO:0000269|PubMed:16987870}.	sp|A2ALU4|SHRM2_MOUSE;sp|Q1W617|SHRM4_MOUSE	sp|A2ALU4|SHRM2_MOUSE Protein Shroom2 OS=Mus musculus OX=10090 GN=Shroom2 PE=1 SV=1	2	13	13	13	11	164.7	497050	490580	462260	483297	504490	414990	473220	464233	1.04106	0.537703
A2AN08	E3 ubiquitin-protein ligase UBR4	Ubr4	FUNCTION: E3 ubiquitin-protein ligase which is a component of the N-end rule pathway. Recognizes and binds to proteins bearing specific N-terminal residues that are destabilizing according to the N-end rule, leading to their ubiquitination and subsequent degradation. Together with clathrin, forms meshwork structures involved in membrane morphogenesis and cytoskeletal organization. Regulates integ…	sp|A2AN08|UBR4_MOUSE	sp|A2AN08|UBR4_MOUSE E3 ubiquitin-protein ligase UBR4 OS=Mus musculus OX=10090 GN=Ubr4 PE=1 SV=1	1	19	19	19	6.3	572.28	739090	667510	531310	645970	543510	538930	574000	552147	1.16992	0.204326
A2AP18	1-phosphatidylinositol 4,5-bisphosphate phosphodiesterase eta-2	Plch2	FUNCTION: The production of the second messenger molecules diacylglycerol (DAG) and inositol 1,4,5-trisphosphate (IP3) is mediated by activated phosphatidylinositol-specific phospholipase C enzymes. This phospholipase activity is very sensitive to calcium. May be important for formation and maintenance of the neuronal network in the postnatal brain. {ECO:0000269|PubMed:15899900, ECO:0000269|PubMe…	sp|A2AP18|PLCH2_MOUSE	sp|A2AP18|PLCH2_MOUSE 1-phosphatidylinositol 4,5-bisphosphate phosphodiesterase eta-2 OS=Mus musculus OX=10090 GN=Plch2 PE=1 SV=2	1	12	12	11	11.2	164.3	930930	1008300	879920	939717	955550	884970	888320	909613	1.03309	0.529959
A2APV2	Formin-like protein 2	Fmnl2	FUNCTION: Plays a role in the regulation of cell morphology and cytoskeletal organization. Required in the cortical actin filament dynamics (By similarity). {ECO:0000250}.	sp|A2APV2|FMNL2_MOUSE	sp|A2APV2|FMNL2_MOUSE Formin-like protein 2 OS=Mus musculus OX=10090 GN=Fmnl2 PE=1 SV=2	1	5	5	5	5.7	123.1	338060	416330	368090	374160	433580	285830	348650	356020	1.05095	0.727383
A2APY7	Arginine-hydroxylase NDUFAF5, mitochondrial	Ndufaf5	FUNCTION: Arginine hydroxylase involved in the assembly of mitochondrial NADH:ubiquinone oxidoreductase complex (complex I, MT-ND1) at early stages. Acts by mediating hydroxylation of 'Arg-111' of NDUFS7. May also have methyltransferase activity. {ECO:0000250|UniProtKB:Q5TEU4}.	sp|A2APY7|NDUF5_MOUSE	sp|A2APY7|NDUF5_MOUSE Arginine-hydroxylase NDUFAF5, mitochondrial OS=Mus musculus OX=10090 GN=Ndufaf5 PE=1 SV=1	1	2	2	2	10.2	38.404	113660	109900	93122	105561	102850	112070	110890	108603	0.971984	0.683978
A2AQ25	Sickle tail protein	Skt	FUNCTION: Required for normal development of intervertebral disks. {ECO:0000269|PubMed:16204209}.	sp|A2AQ25|SKT_MOUSE	sp|A2AQ25|SKT_MOUSE Sickle tail protein OS=Mus musculus OX=10090 GN=Skt PE=1 SV=1	1	16	16	16	11.4	213.03	686020	518150	447520	550563	597960	546910	594900	579923	0.949373	0.706742
A2ASQ1	Agrin	Agrn	FUNCTION: [Isoform 1]: heparan sulfate basal lamina glycoprotein that plays a central role in the formation and the maintenance of the neuromuscular junction (NMJ) and directs key events in postsynaptic differentiation. This neuron-specific (z+) isoform is a component of the AGRN-LRP4 receptor complex that induces the phosphorylation and activation of MUSK. The activation of MUSK in myotubes indu…	sp|A2ASQ1|AGRIN_MOUSE	sp|A2ASQ1|AGRIN_MOUSE Agrin OS=Mus musculus OX=10090 GN=Agrn PE=1 SV=1	1	13	13	13	9.9	207.54	517690	417450	453640	462927	499090	461270	526730	495697	0.933891	0.401059
A2ASS6	Titin	Ttn	FUNCTION: Key component in the assembly and functioning of vertebrate striated muscles. By providing connections at the level of individual microfilaments, it contributes to the fine balance of forces between the two halves of the sarcomere. The size and extensibility of the cross-links are the main determinants of sarcomere extensibility properties of muscle. In non-muscle cells, seems to play a…	sp|A2ASS6|TITIN_MOUSE	sp|A2ASS6|TITIN_MOUSE Titin OS=Mus musculus OX=10090 GN=Ttn PE=1 SV=1	1	6	6	6	0.2	3906.4	201910	339820	160990	234240	343800	340000	197360	293720	0.797494	0.457761
A2ASZ8	Calcium-binding mitochondrial carrier protein SCaMC-2	Slc25a25	FUNCTION: Calcium-dependent mitochondrial solute carrier. Mitochondrial solute carriers shuttle metabolites, nucleotides, and cofactors through the mitochondrial inner membrane. May act as a ATP-Mg/Pi exchanger that mediates the transport of Mg-ATP in exchange for phosphate, catalyzing the net uptake or efflux of adenine nucleotides into or from the mitochondria (By similarity). {ECO:0000250}.	sp|A2ASZ8|SCMC2_MOUSE	sp|A2ASZ8|SCMC2_MOUSE Calcium-binding mitochondrial carrier protein SCaMC-2 OS=Mus musculus OX=10090 GN=Slc25a25 PE=1 SV=1	1	6	6	6	23	52.62	180140	137380	138310	151943	232110	113290	158130	167843	0.905269	0.692631
A2AV25	Fibrinogen C domain-containing protein 1	Fibcd1	FUNCTION: Acetyl group-binding receptor which shows a high-affinity and calcium-dependent binding to acetylated structures such as chitin, some N-acetylated carbohydrates, and amino acids, but not to their non-acetylated counterparts. Can facilitate the endocytosis of acetylated components (By similarity). {ECO:0000250}.	sp|A2AV25|FBCD1_MOUSE	sp|A2AV25|FBCD1_MOUSE Fibrinogen C domain-containing protein 1 OS=Mus musculus OX=10090 GN=Fibcd1 PE=2 SV=1	1	2	2	2	5.9	50.601	24307	25945	15052	21768	14657	16873	50323	27284.3	0.79782	0.670245
A2AWA9	Rab GTPase-activating protein 1	Rabgap1	FUNCTION: May act as a GTPase-activating protein of RAB6A. May play a role in microtubule nucleation by centrosome. May participate in a RAB6A-mediated pathway involved in the metaphase-anaphase transition (By similarity). {ECO:0000250|UniProtKB:Q9Y3P9}.	sp|A2AWA9|RBGP1_MOUSE	sp|A2AWA9|RBGP1_MOUSE Rab GTPase-activating protein 1 OS=Mus musculus OX=10090 GN=Rabgap1 PE=1 SV=1	1	9	9	9	12.8	120.8	736750	890910	698510	775390	698260	907740	853180	819727	0.945913	0.633329
A2BDX3	Adenylyltransferase and sulfurtransferase MOCS3	Mocs3	FUNCTION: Plays a central role in 2-thiolation of mcm(5)S(2)U at tRNA wobble positions of cytosolic tRNA(Lys), tRNA(Glu) and tRNA(Gln). Also essential during biosynthesis of the molybdenum cofactor. Acts by mediating the C-terminal thiocarboxylation of sulfur carriers URM1 and MOCS2A. Its N-terminus first activates URM1 and MOCS2A as acyl-adenylates (-COAMP), then the persulfide sulfur on the cat…	sp|A2BDX3|MOCS3_MOUSE	sp|A2BDX3|MOCS3_MOUSE Adenylyltransferase and sulfurtransferase MOCS3 OS=Mus musculus OX=10090 GN=Mocs3 PE=1 SV=1	1	3	3	3	8	49.374	18564	356250	43856	139557	262160		169010	215585	0.647339	0.635038
A2BH40	AT-rich interactive domain-containing protein 1A	Arid1a	FUNCTION: Involved in transcriptional activation and repression of select genes by chromatin remodeling (alteration of DNA-nucleosome topology). Component of SWI/SNF chromatin remodeling complexes that carry out key enzymatic activities, changing chromatin structure by altering DNA-histone contacts within a nucleosome in an ATP-dependent manner. Binds DNA non-specifically (PubMed:22952240, PubMed…	sp|A2BH40|ARI1A_MOUSE	sp|A2BH40|ARI1A_MOUSE AT-rich interactive domain-containing protein 1A OS=Mus musculus OX=10090 GN=Arid1a PE=1 SV=1	1	4	4	4	3.1	242.09	82404	93197	13416	63005.7	38347	96793	113280	82806.7	0.760877	0.589274
A2CG49	Kalirin	Kalrn	FUNCTION: Promotes the exchange of GDP by GTP. Activates specific Rho GTPase family members, thereby inducing various signaling mechanisms that regulate neuronal shape, growth, and plasticity, through their effects on the actin cytoskeleton. Induces lamellipodia independent of its GEF activity (By similarity). {ECO:0000250|UniProtKB:P97924}.	sp|A2CG49|KALRN_MOUSE	sp|A2CG49|KALRN_MOUSE Kalirin OS=Mus musculus OX=10090 GN=Kalrn PE=1 SV=1	1	21	17	17	10.3	337	419350	856310	854240	709967	911720	351690	826920	696777	1.01893	0.956433
A2RSJ4	Bridge-like lipid transfer protein family member 3B	Bltp3b		sp|A2RSJ4|BLT3B_MOUSE	sp|A2RSJ4|BLT3B_MOUSE Bridge-like lipid transfer protein family member 3B OS=Mus musculus OX=10090 GN=Bltp3b PE=1 SV=2	1	7	7	7	6.4	161.94	135270	162630	83573	127158	118390	142650	137920	132987	0.956169	0.8225
A2RT62	F-box/LRR-repeat protein 16	Fbxl16	FUNCTION: Substrate-recognition component of the SCF (SKP1-CUL1-F-box protein)-type E3 ubiquitin ligase complex. {ECO:0000250}.	sp|A2RT62|FXL16_MOUSE	sp|A2RT62|FXL16_MOUSE F-box/LRR-repeat protein 16 OS=Mus musculus OX=10090 GN=Fbxl16 PE=1 SV=1	1	9	9	9	31.9	51.878	721610	1030600	924370	892193	962380	911720	916500	930200	0.959141	0.700903
A3KMP2	Tetratricopeptide repeat protein 38	Ttc38		sp|A3KMP2|TTC38_MOUSE	sp|A3KMP2|TTC38_MOUSE Tetratricopeptide repeat protein 38 OS=Mus musculus OX=10090 GN=Ttc38 PE=1 SV=2	1	2	2	2	6.7	52.223	166470	167250	31472	121731		176010	215840	195925	0.621313	0.30505
A4Q9E8	Tubulin polyglutamylase TTLL6	Ttll6	FUNCTION: Polyglutamylase which preferentially modifies alpha-tubulin (PubMed:17499049, PubMed:21074048). Mediates tubulin polyglutamylation in cilia (PubMed:22246503). Involved in the side-chain elongation step of the polyglutamylation reaction rather than in the initiation step (PubMed:17499049, PubMed:21074048). Generates long side-chains (PubMed:20530212). Generates polyglutamylation of CGAS,…	sp|A4Q9E8|TTLL6_MOUSE	sp|A4Q9E8|TTLL6_MOUSE Tubulin polyglutamylase TTLL6 OS=Mus musculus OX=10090 GN=Ttll6 PE=1 SV=1	1	1	1	1	1.9	94.506	140330	92519	100090	110980	97177	106250	100560	101329	1.09524	0.556796
A6H5Z3	Exocyst complex component 6B	Exoc6b	FUNCTION: Component of the exocyst complex involved in the docking of exocytic vesicles with fusion sites on the plasma membrane. {ECO:0000250}.	sp|A6H5Z3|EXC6B_MOUSE	sp|A6H5Z3|EXC6B_MOUSE Exocyst complex component 6B OS=Mus musculus OX=10090 GN=Exoc6b PE=1 SV=1	1	5	5	5	9.8	94.128	203350	189420	253530	215433	58399	167720	226290	150803	1.42857	0.288962
A6H611	Mitochondrial intermediate peptidase	Mipep	FUNCTION: Cleaves proteins, imported into the mitochondrion, to their mature size. {ECO:0000250}.	sp|A6H611|MIPEP_MOUSE	sp|A6H611|MIPEP_MOUSE Mitochondrial intermediate peptidase OS=Mus musculus OX=10090 GN=Mipep PE=1 SV=1	1	3	3	3	6	80.851	28610	92921	70806	64112.3	78432	29231	73226	60296.3	1.06329	0.883687
A6X919	Probable C-mannosyltransferase DPY19L1	Dpy19l1	FUNCTION: Probable C-mannosyltransferase that mediates C-mannosylation of tryptophan residues on target proteins. {ECO:0000250}.	sp|A6X919|D19L1_MOUSE;sp|P0CW70|D19L2_MOUSE	sp|A6X919|D19L1_MOUSE Probable C-mannosyltransferase DPY19L1 OS=Mus musculus OX=10090 GN=Dpy19l1 PE=1 SV=1;sp|P0CW70|D19L2_MOUSE Probable C-mannosyltransferase DPY19L2 OS=Mus musculus OX=10090 GN=Dpy19l2 PE=1 SV=1	2	2	2	2	3.2	84.186	3058700	929300	1103400	1.69713e+06	1331800	82102	588620	667507	2.54249	0.253746
B0F2B4	Neuroligin 4-like	Nlgn4l	FUNCTION: Cell surface protein involved in cell-cell-interactions. Plays a role in the formation or maintenance of synaptic junctions via its interactions (via the extracellular domains) with neurexin family members. Plays a role in synaptic signal transmission. {ECO:0000269|PubMed:18434543, ECO:0000269|PubMed:21282647}.	sp|B0F2B4|NLGN4_MOUSE	sp|B0F2B4|NLGN4_MOUSE Neuroligin 4-like OS=Mus musculus OX=10090 GN=Nlgn4l PE=1 SV=1	1	7	4	4	12.5	97.347	122750	112000	122320	119023	134130	109380	124230	122580	0.970985	0.679789
B0V2N1	Receptor-type tyrosine-protein phosphatase S	Ptprs	FUNCTION: Cell surface receptor that binds to glycosaminoglycans, including chondroitin sulfate proteoglycans and heparan sulfate proteoglycans (PubMed:19833921, PubMed:21454754, PubMed:22406547). Binding to chondroitin sulfate and heparan sulfate proteoglycans has opposite effects on PTPRS oligomerization and regulation of neurite outgrowth (PubMed:21454754). Contributes to the inhibition of neu…	sp|B0V2N1|PTPRS_MOUSE	sp|B0V2N1|PTPRS_MOUSE Receptor-type tyrosine-protein phosphatase S OS=Mus musculus OX=10090 GN=Ptprs PE=1 SV=1	1	29	29	22	23.2	211.9	1798500	1993700	1830600	1.87427e+06	2053000	1773000	1618100	1814700	1.03282	0.694175
B1AR13	CDGSH iron-sulfur domain-containing protein 3, mitochondrial	Cisd3	FUNCTION: Can transfer its iron-sulfur clusters to the apoferrodoxins FDX1 and FDX2. Contributes to mitochondrial iron homeostasis and in maintaining normal levels of free iron and reactive oxygen species, and thereby contributes to normal mitochondrial function. {ECO:0000250|UniProtKB:P0C7P0}.	sp|B1AR13|CISD3_MOUSE	sp|B1AR13|CISD3_MOUSE CDGSH iron-sulfur domain-containing protein 3, mitochondrial OS=Mus musculus OX=10090 GN=Cisd3 PE=1 SV=1	1	3	3	3	26.3	15.676	234590	192190	244350	223710	228840	174970	191740	198517	1.12691	0.326943
B1AVZ0	Uracil phosphoribosyltransferase homolog	Uprt		sp|B1AVZ0|UPP_MOUSE	sp|B1AVZ0|UPP_MOUSE Uracil phosphoribosyltransferase homolog OS=Mus musculus OX=10090 GN=Uprt PE=1 SV=1	1	1	1	1	6.1	34.278		18487	15906	17196.5	22011		22381	22196	0.774757	0.0617652
B1AWN6	Sodium channel protein type 2 subunit alpha	Scn2a	FUNCTION: Mediates the voltage-dependent sodium ion permeability of excitable membranes. Assuming opened or closed conformations in response to the voltage difference across the membrane, the protein forms a sodium-selective channel through which Na(+) ions may pass in accordance with their electrochemical gradient (PubMed:10827969, PubMed:11166117, PubMed:28137877). Implicated in the regulation …	sp|B1AWN6|SCN2A_MOUSE;sp|A2ASI5|SCN3A_MOUSE;sp|A2APX8|SCN1A_MOUSE;sp|Q62205|SCN9A_MOUSE;sp|Q6QIY3|SCNAA_MOUSE	sp|B1AWN6|SCN2A_MOUSE Sodium channel protein type 2 subunit alpha OS=Mus musculus OX=10090 GN=Scn2a PE=1 SV=1	5	20	20	18	14.9	227.94	1244000	1225600	1173500	1.21437e+06	1385200	1393100	1234300	1.33753e+06	0.907915	0.0919604
B1AXH1	NHS-like protein 2	Nhsl2		sp|B1AXH1|NHSL2_MOUSE	sp|B1AXH1|NHSL2_MOUSE NHS-like protein 2 OS=Mus musculus OX=10090 GN=Nhsl2 PE=1 SV=2	1	7	7	7	9.1	132.35	228030	230770	113870	190890	132170	202440	200930	178513	1.06933	0.796703
B1AXV0	DOMON domain-containing protein FRRS1L	Frrs1l	FUNCTION: Important modulator of glutamate signaling pathway. {ECO:0000250|UniProtKB:Q9P0K9}.	sp|B1AXV0|FRS1L_MOUSE	sp|B1AXV0|FRS1L_MOUSE DOMON domain-containing protein FRRS1L OS=Mus musculus OX=10090 GN=Frrs1l PE=1 SV=1	1	5	5	5	19.8	32.506	778370	691640	769780	746597	801380	693230	686850	727153	1.02674	0.695992
B1AY13	Ubiquitin carboxyl-terminal hydrolase 24	Usp24	FUNCTION: Protease that can remove conjugated ubiquitin from target proteins and polyubiquitin chains. Deubiquitinates DDB2, preventing its proteasomal degradation (By similarity). {ECO:0000250}.	sp|B1AY13|UBP24_MOUSE	sp|B1AY13|UBP24_MOUSE Ubiquitin carboxyl-terminal hydrolase 24 OS=Mus musculus OX=10090 GN=Usp24 PE=1 SV=1	1	8	8	7	5	294	99007	40497	254750	131418	37178	128000	71625	78934.3	1.6649	0.490426
B1AZA5	Transmembrane protein 245	Tmem245		sp|B1AZA5|TM245_MOUSE	sp|B1AZA5|TM245_MOUSE Transmembrane protein 245 OS=Mus musculus OX=10090 GN=Tmem245 PE=1 SV=1	1	1	1	1	1.6	97.356		52216	49440	50828	195890	47875	39377	94380.7	0.538542	0.554261
B1AZP2	Disks large-associated protein 4	Dlgap4	FUNCTION: May play a role in the molecular organization of synapses and neuronal cell signaling. Could be an adapter protein linking ion channel to the subsynaptic cytoskeleton. May induce enrichment of PSD-95/SAP90 at the plasma membrane (By similarity). {ECO:0000250}.	sp|B1AZP2|DLGP4_MOUSE	sp|B1AZP2|DLGP4_MOUSE Disks large-associated protein 4 OS=Mus musculus OX=10090 GN=Dlgap4 PE=1 SV=1	1	17	17	17	27.1	108.04	1279000	1208200	945460	1144220	1077700	1069400	1267300	1.13813e+06	1.00535	0.962072
B2RQC6	CAD protein	Cad	FUNCTION: This protein is a 'fusion' protein encoding four enzymatic activities of the pyrimidine pathway (GATase, CPSase, ATCase and DHOase). {ECO:0000250|UniProtKB:P27708}.	sp|B2RQC6|PYR1_MOUSE	sp|B2RQC6|PYR1_MOUSE CAD protein OS=Mus musculus OX=10090 GN=Cad PE=1 SV=1	1	6	6	6	4.1	243.24	113570	65680	78668	85972.7	66060	58620	67728	64136	1.34047	0.208322
B2RRE7	OTU domain-containing protein 4	Otud4	FUNCTION: Deubiquitinase which hydrolyzes the isopeptide bond between the ubiquitin C-terminus and the lysine epsilon-amino group of the target protein. May negatively regulate inflammatory and pathogen recognition signaling in innate immune response. Upon phosphorylation at Ser-202 and Ser-204 residues, via IL-1 receptor and Toll-like receptor signaling pathway, specifically deubiquitinates 'Lys…	sp|B2RRE7|OTUD4_MOUSE	sp|B2RRE7|OTUD4_MOUSE OTU domain-containing protein 4 OS=Mus musculus OX=10090 GN=Otud4 PE=1 SV=1	1	2	2	2	2.4	123.05	60394	56957	54533	57294.7	50910	64026	62559	59165	0.968388	0.698013
B2RSH2	Guanine nucleotide-binding protein G(i) subunit alpha-1	Gnai1	FUNCTION: Guanine nucleotide-binding proteins (G proteins) function as transducers downstream of G protein-coupled receptors (GPCRs) in numerous signaling cascades. The alpha chain contains the guanine nucleotide binding site and alternates between an active, GTP-bound state and an inactive, GDP-bound state. Signaling by an activated GPCR promotes GDP release and GTP binding. The alpha subunit ha…	sp|B2RSH2|GNAI1_MOUSE;sp|P20612|GNAT1_MOUSE;sp|Q3V3I2|GNAT3_MOUSE;sp|P50149|GNAT2_MOUSE	sp|B2RSH2|GNAI1_MOUSE Guanine nucleotide-binding protein G(i) subunit alpha-1 OS=Mus musculus OX=10090 GN=Gnai1 PE=1 SV=1	4	14	7	7	48.9	40.361	2352000	2586900	2930500	2.62313e+06	3064200	2732300	2471400	2.75597e+06	0.951802	0.609542
B2RUJ5	Amyloid-beta A4 precursor protein-binding family A member 1	Apba1	FUNCTION: Putative function in synaptic vesicle exocytosis by binding to Munc18-1, an essential component of the synaptic vesicle exocytotic machinery. May modulate processing of the amyloid-beta precursor protein (APP) and hence formation of AAP-beta (By similarity). Component of the LIN-10-LIN-2-LIN-7 complex, which associates with the motor protein KIF17 to transport vesicles containing N-meth…	sp|B2RUJ5|APBA1_MOUSE	sp|B2RUJ5|APBA1_MOUSE Amyloid-beta A4 precursor protein-binding family A member 1 OS=Mus musculus OX=10090 GN=Apba1 PE=1 SV=2	1	4	4	4	9.3	92.908	149380	86361	122330	119357	49742	159990	113320	107684	1.1084	0.766937
B2RXC1	Trafficking protein particle complex subunit 11	Trappc11	FUNCTION: Involved in endoplasmic reticulum to Golgi apparatus trafficking at a very early stage. {ECO:0000250}.	sp|B2RXC1|TPC11_MOUSE	sp|B2RXC1|TPC11_MOUSE Trafficking protein particle complex subunit 11 OS=Mus musculus OX=10090 GN=Trappc11 PE=1 SV=1	1	5	5	5	6.4	128.39	81508	49723	47741	59657.3	76764	74565	84720	78683	0.758199	0.169486
B2RXS4	Plexin-B2	Plxnb2	FUNCTION: Cell surface receptor for SEMA4C, SEMA4D and SEMA4G that plays an important role in cell-cell signaling (PubMed:17554007). Plays a role in glutamatergic synapse development and is required for SEMA4A-mediated excitatory synapse development (PubMed:29981480). Binding to class 4 semaphorins promotes downstream activation of RHOA and phosphorylation of ERBB2 at 'Tyr-1248' (PubMed:17554007)…	sp|B2RXS4|PLXB2_MOUSE	sp|B2RXS4|PLXB2_MOUSE Plexin-B2 OS=Mus musculus OX=10090 GN=Plxnb2 PE=1 SV=1	1	14	14	14	11.2	206.23	109350	80216	10153	66573	134570	154840	78272	122561	0.543184	0.207733
B2RY56	RNA-binding protein 25	Rbm25	FUNCTION: RNA-binding protein that acts as a regulator of alternative pre-mRNA splicing. Involved in apoptotic cell death through the regulation of the apoptotic factor BCL2L1 isoform expression. Modulates the ratio of proapoptotic BCL2L1 isoform S to antiapoptotic BCL2L1 isoform L mRNA expression. When overexpressed, stimulates proapoptotic BCL2L1 isoform S 5'-splice site (5'-ss) selection, wher…	sp|B2RY56|RBM25_MOUSE	sp|B2RY56|RBM25_MOUSE RNA-binding protein 25 OS=Mus musculus OX=10090 GN=Rbm25 PE=1 SV=2	1	3	3	3	6.3	99.551	58509	75113	62514	65378.7	61821	65805	46819	58148.3	1.12434	0.397791
B5TVM2	Immunoglobulin-like domain-containing receptor 2	Ildr2	FUNCTION: May be involved in lipid homeostasis and ER stress pathways. {ECO:0000269|PubMed:23826244}.	sp|B5TVM2|ILDR2_MOUSE	sp|B5TVM2|ILDR2_MOUSE Immunoglobulin-like domain-containing receptor 2 OS=Mus musculus OX=10090 GN=Ildr2 PE=1 SV=2	1	2	2	2	4.7	73.235	79842	3104.9	21678	34875	35147	28233	80432	47937.3	0.727512	0.668627
Q8CHZ9	Transcription termination factor 1a, mitochondrial	Mterf1a	FUNCTION: Transcription termination factor. Binds to a 28 bp region within the tRNA(Leu(uur)) gene at a position immediately adjacent to and downstream of the 16S rRNA gene; this region comprises a tridecamer sequence critical for directing accurate termination. Binds DNA along the major grove and promotes DNA bending and partial unwinding. Promotes base flipping. Transcription termination activi…	sp|Q8CHZ9|MTF1A_MOUSE;sp|B9EJ57|MTF1B_MOUSE	sp|Q8CHZ9|MTF1A_MOUSE Transcription termination factor 1a, mitochondrial OS=Mus musculus OX=10090 GN=Mterf1a PE=2 SV=1;sp|B9EJ57|MTF1B_MOUSE Transcription termination factor 1b, mitochondrial OS=Mus musculus OX=10090 GN=Mterf1b PE=2 SV=1	2	1	1	1	3.7	43.814	106160	109290	111320	108923	138120	134230	258530	176960	0.615525	0.170958
B9EJ80	PDZ domain-containing protein 8	Pdzd8	FUNCTION: Molecular tethering protein that connects endoplasmic reticulum and mitochondria membranes (PubMed:29097544). PDZD8-dependent endoplasmic reticulum-mitochondria membrane tethering is essential for endoplasmic reticulum-mitochondria Ca(2+) transfer (PubMed:29097544). In neurons, involved in the regulation of dendritic Ca(2+) dynamics by regulating mitochondrial Ca(2+) uptake in neurons (…	sp|B9EJ80|PDZD8_MOUSE	sp|B9EJ80|PDZD8_MOUSE PDZ domain-containing protein 8 OS=Mus musculus OX=10090 GN=Pdzd8 PE=1 SV=1	1	2	2	2	3.1	127.74	71488	73047	72261	72265.3	87172	95525	73711	85469.3	0.845512	0.1069
B9EJ86	Oxysterol-binding protein-related protein 8	Osbpl8	FUNCTION: Lipid transporter involved in lipid countertransport between the endoplasmic reticulum and the plasma membrane: specifically exchanges phosphatidylserine with phosphatidylinositol 4-phosphate (PI4P), delivering phosphatidylserine to the plasma membrane in exchange for PI4P, which is degraded by the SAC1/SACM1L phosphatase in the endoplasmic reticulum. Binds phosphatidylserine and PI4P i…	sp|B9EJ86|OSBL8_MOUSE;sp|Q9ER64|OSBL5_MOUSE	sp|B9EJ86|OSBL8_MOUSE Oxysterol-binding protein-related protein 8 OS=Mus musculus OX=10090 GN=Osbpl8 PE=1 SV=1	2	4	4	4	6.6	101.27	152840	135920	151520	146760	166110	141300	149610	152340	0.963371	0.572614
B9EJA2	Cortactin-binding protein 2	Cttnbp2	FUNCTION: Regulates the dendritic spine distribution of CTTN/cortactin in hippocampal neurons, and thus controls dendritic spinogenesis and dendritic spine maintenance. {ECO:0000269|PubMed:23015759}.	sp|B9EJA2|CTTB2_MOUSE	sp|B9EJA2|CTTB2_MOUSE Cortactin-binding protein 2 OS=Mus musculus OX=10090 GN=Cttnbp2 PE=1 SV=2	1	17	17	17	13.4	178.77	902310	1052400	1014500	989737	1110900	964530	900020	991817	0.997903	0.979732
B9EKI3	TATA element modulatory factor	Tmf1	FUNCTION: Potential coactivator of the androgen receptor. May play critical roles in two RAB6-dependent retrograde transport processes: one from endosomes to the Golgi and the other from the Golgi to the ER (By similarity). Mediates STAT3 degradation. {ECO:0000250, ECO:0000269|PubMed:15467733}.	sp|B9EKI3|TMF1_MOUSE	sp|B9EKI3|TMF1_MOUSE TATA element modulatory factor OS=Mus musculus OX=10090 GN=Tmf1 PE=1 SV=2	1	2	2	2	2.3	121.8	159800	164710	129250	151253	201850	150850	46304	133001	1.13723	0.718141
B9EKR1	Receptor-type tyrosine-protein phosphatase zeta	Ptprz1	FUNCTION: Protein tyrosine phosphatase that negatively regulates oligodendrocyte precursor proliferation in the embryonic spinal cord. Required for normal differentiation of the precursor cells into mature, fully myelinating oligodendrocytes. May play a role in protecting oligondendrocytes against apoptosis. May play a role in the establishment of contextual memory, probably via the dephosphoryla…	sp|B9EKR1|PTPRZ_MOUSE	sp|B9EKR1|PTPRZ_MOUSE Receptor-type tyrosine-protein phosphatase zeta OS=Mus musculus OX=10090 GN=Ptprz1 PE=1 SV=1	1	23	23	23	10.6	254.4	5260300	5559600	5021700	5.28053e+06	5162500	5008700	4767100	4.97943e+06	1.06047	0.194741
Q8CGP6	Histone H2A type 1-H	H2ac12	FUNCTION: Core component of nucleosome. Nucleosomes wrap and compact DNA into chromatin, limiting DNA accessibility to the cellular machineries which require DNA as a template. Histones thereby play a central role in transcription regulation, DNA repair, DNA replication and chromosomal stability. DNA accessibility is regulated via a complex set of post-translational modifications of histones, als…	sp|Q8CGP6|H2A1H_MOUSE;sp|Q8R1M2|H2AJ_MOUSE;sp|Q8CGP7|H2A1K_MOUSE;sp|Q8CGP5|H2A1F_MOUSE;sp|Q8BFU2|H2A3_MOUSE;sp|C0HKE9|H2A1P_MOUSE;sp|C0HKE8|H2A1O_MOUSE;sp|C0HKE7|H2A1N_MOUSE;sp|C0HKE6|H2A1I_MOUSE;sp|C0HKE5|H2A1G_MOUSE;sp|C0HKE4|H2A1E_MOUSE;sp|C0HKE3|H2A1D_MOUSE;sp|C0HKE2|H2A1C_MOUSE;sp|C0HKE1|H2A1B_MOUSE	sp|Q8CGP6|H2A1H_MOUSE Histone H2A type 1-H OS=Mus musculus OX=10090 GN=H2ac12 PE=1 SV=3;sp|Q8R1M2|H2AJ_MOUSE Histone H2A.J OS=Mus musculus OX=10090 GN=H2aj PE=1 SV=1;sp|Q8CGP7|H2A1K_MOUSE Histone H2A type 1-K OS=Mus musculus OX=10090 GN=H2ac15 PE=1 SV=3;sp	14	4	1	0	50	13.95	4440700	4001800	5196000	4.54617e+06	5929100	5662600	5165000	5.58557e+06	0.813913	0.0662015
D3YUB6	BTB/POZ domain-containing protein 8	Btbd8		sp|D3YUB6|BTBD8_MOUSE	sp|D3YUB6|BTBD8_MOUSE BTB/POZ domain-containing protein 8 OS=Mus musculus OX=10090 GN=Btbd8 PE=1 SV=2	1	19	19	19	16.9	190.84	643010	635590	402700	560433	624950	496080	612750	577927	0.969731	0.853674
D3YVF0	A-kinase anchor protein 5	Akap5	FUNCTION: Multivalent scaffold protein that anchors the cAMP-dependent protein kinase/PKA to cytoskeletal and/or organelle-associated proteins, targeting the signal carried by cAMP to specific intracellular effectors. Association with the beta2-adrenergic receptor (beta2-AR) not only regulates beta2-AR signaling pathway, but also the activation by PKA by switching off the beta2-AR signaling casca…	sp|D3YVF0|AKAP5_MOUSE	sp|D3YVF0|AKAP5_MOUSE A-kinase anchor protein 5 OS=Mus musculus OX=10090 GN=Akap5 PE=1 SV=2	1	21	21	21	51.8	79.396	3440700	3492300	3331500	3421500	3602400	3497200	3687000	3.59553e+06	0.951597	0.0744006
D3YWQ0	Diacylglycerol kinase iota	Dgki		sp|D3YWQ0|DGKI_MOUSE	sp|D3YWQ0|DGKI_MOUSE Diacylglycerol kinase iota OS=Mus musculus OX=10090 GN=Dgki PE=1 SV=1	1	9	9	9	13.5	118.21	397960	477690	377530	417727	490430	321720	365950	392700	1.06373	0.693395
D3YXJ0	Diacylglycerol kinase eta	Dgkh		sp|D3YXJ0|DGKH_MOUSE	sp|D3YXJ0|DGKH_MOUSE Diacylglycerol kinase eta OS=Mus musculus OX=10090 GN=Dgkh PE=1 SV=2	1	8	8	8	12.1	134.13	261370	300230	232320	264640	317780	304260	335550	319197	0.829081	0.0654275
D3YXK2	Scaffold attachment factor B1	Safb	FUNCTION: Binds to scaffold/matrix attachment region (S/MAR) DNA and forms a molecular assembly point to allow the formation of a 'transcriptosomal' complex (consisting of SR proteins and RNA polymerase II) coupling transcription and RNA processing. Can function as an estrogen receptor corepressor and can also bind to the HSP27 promoter and decrease its transcription. Can inhibit cell proliferati…	sp|D3YXK2|SAFB1_MOUSE	sp|D3YXK2|SAFB1_MOUSE Scaffold attachment factor B1 OS=Mus musculus OX=10090 GN=Safb PE=1 SV=2	1	10	10	5	15.6	105.1	636290	615100	691240	647543	757800	699960	610640	689467	0.939195	0.43565
D3YZI9	PiggyBac transposable element-derived protein 5	Pgbd5	FUNCTION: Transposase that mediates sequence-specific genomic rearrangements. {ECO:0000250|UniProtKB:Q8N414}.	sp|D3YZI9|PGBD5_MOUSE	sp|D3YZI9|PGBD5_MOUSE PiggyBac transposable element-derived protein 5 OS=Mus musculus OX=10090 GN=Pgbd5 PE=1 SV=1	1	5	5	5	9.9	58.3	182220	236870	386550	268547	357920	142280	124130	208110	1.29041	0.566206
D3YZP9	Coiled-coil domain-containing protein 6	Ccdc6		sp|D3YZP9|CCDC6_MOUSE	sp|D3YZP9|CCDC6_MOUSE Coiled-coil domain-containing protein 6 OS=Mus musculus OX=10090 GN=Ccdc6 PE=1 SV=1	1	8	8	8	24.7	52.938	319330	203440	149430	224067	65219	46064	281100	130794	1.71312	0.360953
D3YZU1	SH3 and multiple ankyrin repeat domains protein 1	Shank1	FUNCTION: Seems to be an adapter protein in the postsynaptic density (PSD) of excitatory synapses that interconnects receptors of the postsynaptic membrane including NMDA-type and metabotropic glutamate receptors, and the actin-based cytoskeleton. Plays a role in the structural and functional organization of the dendritic spine and synaptic junction. Overexpression promotes maturation of dendriti…	sp|D3YZU1|SHAN1_MOUSE	sp|D3YZU1|SHAN1_MOUSE SH3 and multiple ankyrin repeat domains protein 1 OS=Mus musculus OX=10090 GN=Shank1 PE=1 SV=1	1	26	26	26	20.5	226.31	1302700	1311100	962280	1.19203e+06	1219500	1093900	1394200	1.23587e+06	0.964527	0.776219
D3Z6Q9	Bridging integrator 2	Bin2	FUNCTION: Promotes cell motility and migration, probably via its interaction with the cell membrane and with podosome proteins that mediate interaction with the cytoskeleton. Modulates membrane curvature and mediates membrane tubulation. Inhibits phagocytosis (By similarity). Plays a role in podosome formation. {ECO:0000250, ECO:0000269|PubMed:23285027}.	sp|D3Z6Q9|BIN2_MOUSE	sp|D3Z6Q9|BIN2_MOUSE Bridging integrator 2 OS=Mus musculus OX=10090 GN=Bin2 PE=1 SV=1	1	6	4	4	14.5	52.553	81025	127410	74402	94279	100730	95783	88462	94991.7	0.992498	0.968666
D3Z7P3	Glutaminase kidney isoform, mitochondrial	Gls	FUNCTION: Catalyzes the first reaction in the primary pathway for the renal catabolism of glutamine. Plays a role in maintaining acid-base homeostasis. Regulates the levels of the neurotransmitter glutamate, the main excitatory neurotransmitter in the brain. {ECO:0000269|PubMed:16641247, ECO:0000269|PubMed:22228304, ECO:0000269|PubMed:22373647}.	sp|D3Z7P3|GLSK_MOUSE	sp|D3Z7P3|GLSK_MOUSE Glutaminase kidney isoform, mitochondrial OS=Mus musculus OX=10090 GN=Gls PE=1 SV=1	1	26	26	26	54.5	73.963	9303200	10005000	10022000	9.77673e+06	8282200	10520000	9176000	9.32607e+06	1.04832	0.550468
E0CYV9	Uncharacterized protein C4orf54 homolog			sp|E0CYV9|CD054_MOUSE	sp|E0CYV9|CD054_MOUSE Uncharacterized protein C4orf54 homolog OS=Mus musculus OX=10090 PE=1 SV=1	1	2	2	2	1.3	189.75	403810	387960	403500	398423	262760	372900	512810	382823	1.04075	0.84025
E5FYH1	Protein TOPAZ1	Topaz1	FUNCTION: Important for normal spermatogenesis and male fertility. Specifically required for progression to the post-meiotic stages of spermatocyte development. Seems to be necessary for normal expression levels of a number of testis-expressed gene transcripts, although its role in this process is unclear. {ECO:0000269|PubMed:26358182}.	sp|E5FYH1|TOPZ1_MOUSE	sp|E5FYH1|TOPZ1_MOUSE Protein TOPAZ1 OS=Mus musculus OX=10090 GN=Topaz1 PE=2 SV=1	1	2	2	2	1.7	185.49	141510	309500	311540	254183		335350	311240	323295	0.786227	0.415238
E9PUL5	Proline-rich transmembrane protein 2	Prrt2	FUNCTION: As a component of the outer core of AMPAR complex, may be involved in synaptic transmission in the central nervous system. In hippocampal neurons, in presynaptic terminals, plays an important role in the final steps of neurotransmitter release, possibly by regulating Ca(2+)-sensing (PubMed:27052163). In the cerebellum, may inhibit SNARE complex formation and downregulate short-term faci…	sp|E9PUL5|PRRT2_MOUSE	sp|E9PUL5|PRRT2_MOUSE Proline-rich transmembrane protein 2 OS=Mus musculus OX=10090 GN=Prrt2 PE=1 SV=1	1	9	9	9	50	35.923	1841100	1832700	1413800	1.69587e+06	1380100	1983100	1722500	1.69523e+06	1.00037	0.997884
E9PVA8	eIF-2-alpha kinase activator GCN1	Gcn1	FUNCTION: Acts as a positive activator of the GCN2 protein kinase activity in response to amino acid starvation (PubMed:15937339). Forms a complex with EIF2AK4/GCN2 on translating ribosomes; during this process, GCN1 seems to act as a chaperone to facilitate delivery of uncharged tRNAs that enter the A site of ribosomes to the tRNA-binding domain of EIF2AK4/GCN2, and hence stimulating EIF2AK4/GCN…	sp|E9PVA8|GCN1_MOUSE	sp|E9PVA8|GCN1_MOUSE eIF-2-alpha kinase activator GCN1 OS=Mus musculus OX=10090 GN=Gcn1 PE=1 SV=1	1	6	6	6	3.8	293.02	64491	84911	72001	73801	83058	78195	69992	77081.7	0.957439	0.667092
E9PVD1	Coiled-coil domain-containing protein 62	Ccdc62	FUNCTION: Nuclear receptor coactivator that can enhance preferentially estrogen receptors ESR1 and ESR2 transactivation. Modulates also progesterone/PGR, glucocorticoid/NR3C1 and androgen/AR receptors transactivation, although at lower level; little effect on vitamin D receptor/VDR (By similarity). {ECO:0000250}.	sp|E9PVD1|CCD62_MOUSE	sp|E9PVD1|CCD62_MOUSE Coiled-coil domain-containing protein 62 OS=Mus musculus OX=10090 GN=Ccdc62 PE=1 SV=1	1	1	1	1	2.1	79.316	421800	423350	439740	428297	474530	413370	447640	445180	0.962075	0.415499
E9PYK3	Protein mono-ADP-ribosyltransferase PARP4	Parp4	FUNCTION: Mono-ADP-ribosyltransferase that mediates mono-ADP-ribosylation of target proteins. {ECO:0000250|UniProtKB:Q9UKK3}.	sp|E9PYK3|PARP4_MOUSE	sp|E9PYK3|PARP4_MOUSE Protein mono-ADP-ribosyltransferase PARP4 OS=Mus musculus OX=10090 GN=Parp4 PE=1 SV=1	1	1	1	1	0.7	216.13	101130	96384	118230	105248	15919	114190	95802	75303.7	1.39765	0.387163
E9PZJ8	Activating signal cointegrator 1 complex subunit 3	Ascc3	FUNCTION: 3'-5' DNA helicase involved in repair of alkylated DNA. Promotes DNA unwinding to generate single-stranded substrate needed for ALKBH3, enabling ALKBH3 to process alkylated N3-methylcytosine (3mC) within double-stranded regions. Part of the ASC-1 complex that enhances NF-kappa-B, SRF and AP1 transactivation. {ECO:0000250|UniProtKB:Q8N3C0}.	sp|E9PZJ8|ASCC3_MOUSE	sp|E9PZJ8|ASCC3_MOUSE Activating signal cointegrator 1 complex subunit 3 OS=Mus musculus OX=10090 GN=Ascc3 PE=1 SV=1	1	2	2	2	1	250.55	482540	435310	370270	429373	529660	559640	452850	514050	0.835275	0.136253
E9Q0S6	Tensin-1	Tns1		sp|E9Q0S6|TENS1_MOUSE;sp|Q8CGB6|TENS2_MOUSE;sp|Q5SSZ5|TENS3_MOUSE	sp|E9Q0S6|TENS1_MOUSE Tensin-1 OS=Mus musculus OX=10090 GN=Tns1 PE=1 SV=1	3	4	4	4	3.2	201.38	366920	214480	166050	249150	376410	203900	294230	291513	0.854678	0.617587
E9Q137	Testis-expressed protein 264 homolog	Tex264		sp|E9Q137|TX264_MOUSE	sp|E9Q137|TX264_MOUSE Testis-expressed protein 264 homolog OS=Mus musculus OX=10090 GN=Tex264 PE=2 SV=1	1	1	1	1	4.5	33.589		23022	25463	24242.5		23910	22676	23293	1.04076	0.559309
E9Q1P8	Interferon regulatory factor 2-binding protein 2	Irf2bp2	FUNCTION: Acts as a transcriptional corepressor in a IRF2-dependent manner, this repression is not mediated by histone deacetylase activities. Represses the NFAT1-dependent transactivation of NFAT-responsive promoters. Acts as a coactivator of VEGFA expression in cardiac and skeletal muscles. Plays a role in immature B-cell differentiation (By similarity). {ECO:0000250|UniProtKB:Q7Z5L9}.	sp|E9Q1P8|I2BP2_MOUSE	sp|E9Q1P8|I2BP2_MOUSE Interferon regulatory factor 2-binding protein 2 OS=Mus musculus OX=10090 GN=Irf2bp2 PE=1 SV=1	1	2	1	1	5.4	59.291	20921		14164	17542.5	19153	17947	19488	18862.7	0.930012	0.645335
E9Q3L2	Phosphatidylinositol 4-kinase alpha	Pi4ka	FUNCTION: Acts on phosphatidylinositol (PtdIns) in the first committed step in the production of the second messenger inositol-1,4,5,-trisphosphate. {ECO:0000250|UniProtKB:P42356}.	sp|E9Q3L2|PI4KA_MOUSE	sp|E9Q3L2|PI4KA_MOUSE Phosphatidylinositol 4-kinase alpha OS=Mus musculus OX=10090 GN=Pi4ka PE=1 SV=2	1	40	40	40	26.6	237.04	2274900	2127800	1938300	2.11367e+06	2035800	2003700	2258600	2.09937e+06	1.00681	0.915215
E9Q3S4	Mitogen-activated protein kinase kinase kinase 19	Map3k19		sp|E9Q3S4|M3K19_MOUSE	sp|E9Q3S4|M3K19_MOUSE Mitogen-activated protein kinase kinase kinase 19 OS=Mus musculus OX=10090 GN=Map3k19 PE=3 SV=1	1	3	3	3	3	146.41	3934900	4591300	496070	3.00742e+06	2622200	2444000	2152300	2.40617e+06	1.24988	0.662349
E9Q401	Ryanodine receptor 2	Ryr2	FUNCTION: Calcium channel that mediates the release of Ca(2+) from the sarcoplasmic reticulum into the cytoplasm and thereby plays a key role in triggering cardiac muscle contraction. Aberrant channel activation can lead to cardiac arrhythmia. In cardiac myocytes, calcium release is triggered by increased Ca(2+) levels due to activation of the L-type calcium channel CACNA1C. The calcium channel a…	sp|E9Q401|RYR2_MOUSE;sp|E9PZQ0|RYR1_MOUSE	sp|E9Q401|RYR2_MOUSE Ryanodine receptor 2 OS=Mus musculus OX=10090 GN=Ryr2 PE=1 SV=1	2	59	59	57	17	564.81	2454300	3737000	5011000	3734100	3300500	2960300	2841800	3034200	1.23067	0.403974
E9Q4S1	High affinity cAMP-specific and IBMX-insensitive 3,5-cyclic phosphodiesterase 8B	Pde8b	FUNCTION: Hydrolyzes the second messenger cAMP, which is a key regulator of many important physiological processes. May be involved in specific signaling in the thyroid gland (By similarity). {ECO:0000250}.	sp|E9Q4S1|PDE8B_MOUSE	sp|E9Q4S1|PDE8B_MOUSE High affinity cAMP-specific and IBMX-insensitive 3,5-cyclic phosphodiesterase 8B OS=Mus musculus OX=10090 GN=Pde8b PE=1 SV=1	1	1	1	1	2.9	96.738	10238	17423	15921	14527.3	16229		14042	15135.5	0.959819	0.849364
E9Q5C9	Nucleolar and coiled-body phosphoprotein 1	Nolc1	FUNCTION: Nucleolar protein that acts as a regulator of RNA polymerase I by connecting RNA polymerase I with enzymes responsible for ribosomal processing and modification (By similarity). Required for neural crest specification: following monoubiquitination by the BCR(KBTBD8) complex, associates with TCOF1 and acts as a platform to connect RNA polymerase I with enzymes responsible for ribosomal p…	sp|E9Q5C9|NOLC1_MOUSE	sp|E9Q5C9|NOLC1_MOUSE Nucleolar and coiled-body phosphoprotein 1 OS=Mus musculus OX=10090 GN=Nolc1 PE=1 SV=1	1	2	2	2	4	73.697	45652	23212	42002	36955.3	39959	46248	36239	40815.3	0.905428	0.635693
E9Q6B2	Coiled-coil domain-containing protein 85C	Ccdc85c	FUNCTION: May play a role in cell-cell adhesion and epithelium development through its interaction with proteins of the beta-catenin family (By similarity). May play an important role in cortical development, especially in the maintenance of radial glia (PubMed:22056358). {ECO:0000250|UniProtKB:A6NKD9, ECO:0000269|PubMed:22056358}.	sp|E9Q6B2|CC85C_MOUSE	sp|E9Q6B2|CC85C_MOUSE Coiled-coil domain-containing protein 85C OS=Mus musculus OX=10090 GN=Ccdc85c PE=1 SV=1	1	3	3	3	16.7	45.333	69476	48958	54645	57693	40317	62883	40610	47936.7	1.20353	0.369514
E9Q6P5	Tetratricopeptide repeat protein 7B	Ttc7b	FUNCTION: Component of a complex required to localize phosphatidylinositol 4-kinase (PI4K) to the plasma membrane. The complex acts as a regulator of phosphatidylinositol 4-phosphate (PtdIns(4)P) synthesis. In the complex, plays a central role in bridging PI4KA to EFR3B and FAM126A, via direct interactions. {ECO:0000250|UniProtKB:Q86TV6}.	sp|E9Q6P5|TTC7B_MOUSE	sp|E9Q6P5|TTC7B_MOUSE Tetratricopeptide repeat protein 7B OS=Mus musculus OX=10090 GN=Ttc7b PE=1 SV=1	1	11	11	11	18.9	94.202	586960	666580	605020	619520	647250	628080	536170	603833	1.02598	0.727153
E9Q735	Ubiquitin conjugation factor E4 A	Ube4a	FUNCTION: Ubiquitin-protein ligase that probably functions as an E3 ligase in conjunction with specific E1 and E2 ligases. May also function as an E4 ligase mediating the assembly of polyubiquitin chains on substrates ubiquitinated by another E3 ubiquitin ligase. Mediates 'Lys-48'-linked polyubiquitination of substrates. {ECO:0000250|UniProtKB:P54860, ECO:0000269|PubMed:11435423}.	sp|E9Q735|UBE4A_MOUSE	sp|E9Q735|UBE4A_MOUSE Ubiquitin conjugation factor E4 A OS=Mus musculus OX=10090 GN=Ube4a PE=1 SV=1	1	1	1	1	1.4	118.2	133460	62524	96529	97504.3	85464		70184	77824	1.25288	0.519526
E9Q7F2	E3 ubiquitin-protein ligase RNF169	Rnf169	FUNCTION: Probable E3 ubiquitin-protein ligase that acts as a negative regulator of double-strand breaks (DSBs) repair following DNA damage. Recruited to DSB repair sites by recognizing and binding ubiquitin catalyzed by RNF168 and competes with TP53BP1 and BRCA1 for association with RNF168-modified chromatin, thereby acting as a negative regulator of DSBs repair. E3 ubiquitin-protein ligase acti…	sp|E9Q7F2|RN169_MOUSE	sp|E9Q7F2|RN169_MOUSE E3 ubiquitin-protein ligase RNF169 OS=Mus musculus OX=10090 GN=Rnf169 PE=1 SV=1	1	1	1	1	2.2	75.795	286930	321850	343240	317340		314220	274480	294350	1.0781	0.43932
E9Q7G0	Nuclear mitotic apparatus protein 1	Numa1	FUNCTION: Microtubule (MT)-binding protein that plays a role in the formation and maintenance of the spindle poles and the alignement and the segregation of chromosomes during mitotic cell division (PubMed:19255246, PubMed:24109598, PubMed:26765568). Functions to tether the minus ends of MTs at the spindle poles, which is critical for the establishment and maintenance of the spindle poles (PubMed…	sp|E9Q7G0|NUMA1_MOUSE	sp|E9Q7G0|NUMA1_MOUSE Nuclear mitotic apparatus protein 1 OS=Mus musculus OX=10090 GN=Numa1 PE=1 SV=1	1	7	7	7	4.7	235.63	229520	180000	237080	215533	201700	177180	228880	202587	1.06391	0.608209
E9Q7X7	Neurexin-2	Nrxn2	FUNCTION: Neuronal cell surface protein that may be involved in cell recognition and cell adhesion. May mediate intracellular signaling. {ECO:0000250|UniProtKB:Q63374}.	sp|E9Q7X7|NRX2A_MOUSE	sp|E9Q7X7|NRX2A_MOUSE Neurexin-2 OS=Mus musculus OX=10090 GN=Nrxn2 PE=1 SV=1	1	7	4	4	5.2	184.88	103980	88600	3777.2	65452.4	80076	81706	112720	91500.7	0.715322	0.473016
E9Q8I9	Protein furry homolog	Fry	FUNCTION: Plays a crucial role in the structural integrity of mitotic centrosomes and in the maintenance of spindle bipolarity by promoting PLK1 activity at the spindle poles in early mitosis. May function as a scaffold promoting the interaction between AURKA and PLK1, thereby enhancing AURKA-mediated PLK1 phosphorylation. {ECO:0000269|PubMed:22753416}.	sp|E9Q8I9|FRY_MOUSE	sp|E9Q8I9|FRY_MOUSE Protein furry homolog OS=Mus musculus OX=10090 GN=Fry PE=1 SV=1	1	6	6	6	2.7	339.09	48359	160620	132480	113820	108530	132430	82948	107969	1.05419	0.88083
E9Q912	Rap1 GTPase-GDP dissociation stimulator 1	Rap1gds1		sp|E9Q912|GDS1_MOUSE	sp|E9Q912|GDS1_MOUSE Rap1 GTPase-GDP dissociation stimulator 1 OS=Mus musculus OX=10090 GN=Rap1gds1 PE=2 SV=1	1	23	23	23	62.6	66.076	4722300	5531900	5415100	5223100	5781000	5471900	4979800	5410900	0.965292	0.614025
F6SEU4	Ras/Rap GTPase-activating protein SynGAP	Syngap1	FUNCTION: Major constituent of the PSD essential for postsynaptic signaling. Inhibitory regulator of the Ras-cAMP pathway. Member of the NMDAR signaling complex in excitatory synapses, it may play a role in NMDAR-dependent control of AMPAR potentiation, AMPAR membrane trafficking and synaptic plasticity. Regulates AMPAR-mediated miniature excitatory postsynaptic currents. Exhibits dual GTPase-act…	sp|F6SEU4|SYGP1_MOUSE	sp|F6SEU4|SYGP1_MOUSE Ras/Rap GTPase-activating protein SynGAP OS=Mus musculus OX=10090 GN=Syngap1 PE=1 SV=2	1	51	51	49	52.5	148.24	14494000	16605000	13224000	1.47743e+07	15748000	13682000	15537000	14989000	0.985678	0.864999
F6ZDS4	Nucleoprotein TPR	Tpr	FUNCTION: Component of the nuclear pore complex (NPC), a complex required for the trafficking across the nuclear envelope. Functions as a scaffolding element in the nuclear phase of the NPC essential for normal nucleocytoplasmic transport of proteins and mRNAs, plays a role in the establishment of nuclear-peripheral chromatin compartmentalization in interphase, and in the mitotic spindle checkpoi…	sp|F6ZDS4|TPR_MOUSE	sp|F6ZDS4|TPR_MOUSE Nucleoprotein TPR OS=Mus musculus OX=10090 GN=Tpr PE=1 SV=1	1	30	30	30	15.7	273.99	709500	777210	792340	759683	953770	577440	894840	808683	0.939408	0.70304
F8VPU2	FERM, ARHGEF and pleckstrin domain-containing protein 1	Farp1	FUNCTION: Functions as guanine nucleotide exchange factor for RAC1. May play a role in semaphorin signaling. Plays a role in the assembly and disassembly of dendritic filopodia, the formation of dendritic spines, regulation of dendrite length and ultimately the formation of synapses (By similarity). {ECO:0000250}.	sp|F8VPU2|FARP1_MOUSE	sp|F8VPU2|FARP1_MOUSE FERM, ARHGEF and pleckstrin domain-containing protein 1 OS=Mus musculus OX=10090 GN=Farp1 PE=1 SV=1	1	16	16	16	21.5	118.87	1030100	1213600	1130200	1.12463e+06	1381900	1110500	1184500	1.22563e+06	0.917594	0.355782
G3X9J0	Signal-induced proliferation-associated 1-like protein 3	Sipa1l3	FUNCTION: Plays a critical role in epithelial cell morphogenesis, polarity, adhesion and cytoskeletal organization in the lens (PubMed:26231217). {ECO:0000269|PubMed:26231217}.	sp|G3X9J0|SI1L3_MOUSE	sp|G3X9J0|SI1L3_MOUSE Signal-induced proliferation-associated 1-like protein 3 OS=Mus musculus OX=10090 GN=Sipa1l3 PE=1 SV=1	1	5	4	4	3.9	195.06	131590	137380	160570	143180	73778	117890	120600	104089	1.37555	0.090124
G3X9K3	Brefeldin A-inhibited guanine nucleotide-exchange protein 1	Arfgef1	FUNCTION: Promotes guanine-nucleotide exchange on ARF1 and ARF3. Promotes the activation of ARF1/ARF3 through replacement of GDP with GTP. Involved in vesicular trafficking. Required for the maintenance of Golgi structure; the function may be independent of its GEF activity. Required for the maturaion of integrin beta-1 in the Golgi. Involved in the establishment and persistence of cell polarity …	sp|G3X9K3|BIG1_MOUSE	sp|G3X9K3|BIG1_MOUSE Brefeldin A-inhibited guanine nucleotide-exchange protein 1 OS=Mus musculus OX=10090 GN=Arfgef1 PE=1 SV=1	1	10	7	7	7.8	208.5	185890	121840	128600	145443	139950	104910	223860	156240	0.930897	0.804008
G3XA57	Rab11 family-interacting protein 2	Rab11fip2	FUNCTION: A Rab11 effector binding preferentially phosphatidylinositol 3,4,5-trisphosphate (PtdInsP3) and phosphatidic acid (PA) and acting in the regulation of the transport of vesicles from the endosomal recycling compartment (ERC) to the plasma membrane. Involved in insulin granule exocytosis. Also involved in receptor-mediated endocytosis and membrane trafficking of recycling endosomes, proba…	sp|G3XA57|RFIP2_MOUSE	sp|G3XA57|RFIP2_MOUSE Rab11 family-interacting protein 2 OS=Mus musculus OX=10090 GN=Rab11fip2 PE=1 SV=1	1	6	6	6	18.2	58.206	107250	200390	7588.1	105076	81279	89137	123730	98048.7	1.07167	0.908106
G5E829	Plasma membrane calcium-transporting ATPase 1	Atp2b1	FUNCTION: Catalyzes the hydrolysis of ATP coupled with the transport of calcium from the cytoplasm to the extracellular space thereby maintaining intracellular calcium homeostasis (PubMed:22311909, PubMed:16956963, PubMed:28827723, PubMed:26392310, PubMed:29950683, PubMed:24805951, PubMed:23266958). Plays a role in blood pressure regulation through regulation of intracellular calcium concentratio…	sp|G5E829|AT2B1_MOUSE	sp|G5E829|AT2B1_MOUSE Plasma membrane calcium-transporting ATPase 1 OS=Mus musculus OX=10090 GN=Atp2b1 PE=1 SV=1	1	43	43	24	43.4	134.75	17315000	19334000	18696000	1.84483e+07	19465000	17533000	16446000	1.78147e+07	1.03557	0.583901
G5E8K5	Ankyrin-3	Ank3	FUNCTION: Membrane-cytoskeleton linker. May participate in the maintenance/targeting of ion channels and cell adhesion molecules at the nodes of Ranvier and axonal initial segments (By similarity). In skeletal muscle, required for costamere localization of DMD and betaDAG1. Regulates KCNA1 channel activity in function of dietary Mg(2+) levels, and thereby contributes to the regulation of renal Mg…	sp|G5E8K5|ANK3_MOUSE	sp|G5E8K5|ANK3_MOUSE Ankyrin-3 OS=Mus musculus OX=10090 GN=Ank3 PE=1 SV=1	1	40	30	29	26.7	214.06	4849400	4882500	4872600	4.86817e+06	5226400	5123300	4863600	5071100	0.959982	0.134452
G5E8P0	Gamma-tubulin complex component 6	Tubgcp6	FUNCTION: Gamma-tubulin complex is necessary for microtubule nucleation at the centrosome. {ECO:0000250|UniProtKB:Q96RT7}.	sp|G5E8P0|GCP6_MOUSE	sp|G5E8P0|GCP6_MOUSE Gamma-tubulin complex component 6 OS=Mus musculus OX=10090 GN=Tubgcp6 PE=1 SV=1	1	2	2	2	1.2	197.19	3017000	16031000	9087	6.35236e+06	25788	15632000	3105900	6.25456e+06	1.01564	0.989295
G5E8V9	Arfaptin-1	Arfip1		sp|G5E8V9|ARFP1_MOUSE	sp|G5E8V9|ARFP1_MOUSE Arfaptin-1 OS=Mus musculus OX=10090 GN=Arfip1 PE=1 SV=1	1	3	3	3	13.9	41.518	208580	209370	150300	189417	181630	233420	207410	207487	0.91291	0.503661
O08529	Calpain-2 catalytic subunit	Capn2	FUNCTION: Calcium-regulated non-lysosomal thiol-protease which catalyzes limited proteolysis of substrates involved in cytoskeletal remodeling and signal transduction. Proteolytically cleaves MYOC at 'Arg-226' (By similarity). Proteolytically cleaves CPEB3 following neuronal stimulation which abolishes CPEB3 translational repressor activity, leading to translation of CPEB3 target mRNAs (PubMed:22…	sp|O08529|CAN2_MOUSE	sp|O08529|CAN2_MOUSE Calpain-2 catalytic subunit OS=Mus musculus OX=10090 GN=Capn2 PE=1 SV=4	1	17	17	17	33.4	79.871	1123100	1123300	1022700	1089700	1082600	1239000	1209000	1.17687e+06	0.925933	0.210279
O08530	Sphingosine 1-phosphate receptor 1	S1pr1	FUNCTION: G-protein coupled receptor for the bioactive lysosphingolipid sphingosine 1-phosphate (S1P) that seems to be coupled to the G(i) subclass of heteromeric G proteins. Signaling leads to the activation of RAC1, SRC, PTK2/FAK1 and MAP kinases. Plays an important role in cell migration, probably via its role in the reorganization of the actin cytoskeleton and the formation of lamellipodia in…	sp|O08530|S1PR1_MOUSE	sp|O08530|S1PR1_MOUSE Sphingosine 1-phosphate receptor 1 OS=Mus musculus OX=10090 GN=S1pr1 PE=1 SV=3	1	1	1	1	3.7	42.639	54326	65455	54805	58195.3	100350	88482	46522	78451.3	0.741802	0.292566
O08532	Voltage-dependent calcium channel subunit alpha-2/delta-1	Cacna2d1	FUNCTION: The alpha-2/delta subunit of voltage-dependent calcium channels regulates calcium current density and activation/inactivation kinetics of the calcium channel. Plays an important role in excitation-contraction coupling (By similarity). {ECO:0000250}.	sp|O08532|CA2D1_MOUSE	sp|O08532|CA2D1_MOUSE Voltage-dependent calcium channel subunit alpha-2/delta-1 OS=Mus musculus OX=10090 GN=Cacna2d1 PE=1 SV=1	1	25	25	23	26.3	124.63	2335000	2819500	2601200	2.58523e+06	2890400	2418300	2392000	2566900	1.00714	0.935881
O08539	Myc box-dependent-interacting protein 1	Bin1	FUNCTION: Is a key player in the control of plasma membrane curvature, and membrane shaping and remodeling. Required in muscle cells for the formation of T-tubules, tubular invaginations of the plasma membrane that function in depolarization-contraction coupling. Required in muscle cells for the formation of T-tubules, tubular invaginations of the plasma membrane that function in depolarization-c…	sp|O08539|BIN1_MOUSE	sp|O08539|BIN1_MOUSE Myc box-dependent-interacting protein 1 OS=Mus musculus OX=10090 GN=Bin1 PE=1 SV=1	1	27	27	25	49.7	64.469	10225000	10279000	9596500	10033500	10975000	10902000	10146000	1.06743e+07	0.939965	0.135793
O08547	Vesicle-trafficking protein SEC22b	Sec22b	FUNCTION: SNARE involved in targeting and fusion of ER-derived transport vesicles with the Golgi complex as well as Golgi-derived retrograde transport vesicles with the ER.	sp|O08547|SC22B_MOUSE	sp|O08547|SC22B_MOUSE Vesicle-trafficking protein SEC22b OS=Mus musculus OX=10090 GN=Sec22b PE=1 SV=3	1	5	5	5	29.3	24.74	475870	475920	577130	509640	615410	736240	538330	629993	0.808961	0.145733
O08553	Dihydropyrimidinase-related protein 2	Dpysl2	FUNCTION: Plays a role in neuronal development and polarity, as well as in axon growth and guidance, neuronal growth cone collapse and cell migration. Necessary for signaling by class 3 semaphorins and subsequent remodeling of the cytoskeleton. May play a role in endocytosis. {ECO:0000269|PubMed:22057101}.	sp|O08553|DPYL2_MOUSE	sp|O08553|DPYL2_MOUSE Dihydropyrimidinase-related protein 2 OS=Mus musculus OX=10090 GN=Dpysl2 PE=1 SV=2	1	34	34	30	73.6	62.277	91009000	89282000	98214000	92835000	99016000	97867000	91908000	9.62637e+07	0.964383	0.384223
O08576	RUN domain-containing protein 3A	Rundc3a	FUNCTION: May act as an effector of RAP2A in neuronal cells. {ECO:0000269|PubMed:9523700}.	sp|O08576|RUN3A_MOUSE	sp|O08576|RUN3A_MOUSE RUN domain-containing protein 3A OS=Mus musculus OX=10090 GN=Rundc3a PE=1 SV=1	1	2	2	2	6.3	50.018	93771	81035	96974	90593.3	4650.3	116030	64545	61741.8	1.46729	0.425479
O08579	Emerin	Emd	FUNCTION: Stabilizes and promotes the formation of a nuclear actin cortical network. Stimulates actin polymerization in vitro by binding and stabilizing the pointed end of growing filaments. Inhibits beta-catenin activity by preventing its accumulation in the nucleus. Acts by influencing the nuclear accumulation of beta-catenin through a CRM1-dependent export pathway. Links centrosomes to the nuc…	sp|O08579|EMD_MOUSE	sp|O08579|EMD_MOUSE Emerin OS=Mus musculus OX=10090 GN=Emd PE=1 SV=1	1	4	4	4	23.2	29.435	256370	215500	134760	202210	223950	257410	204310	228557	0.884726	0.535835
O08582	GTP-binding protein 1	Gtpbp1	FUNCTION: Promotes degradation of target mRNA species. Plays a role in the regulation of circadian mRNA stability. Binds GTP and has GTPase activity (By similarity). {ECO:0000250}.	sp|O08582|GTPB1_MOUSE	sp|O08582|GTPB1_MOUSE GTP-binding protein 1 OS=Mus musculus OX=10090 GN=Gtpbp1 PE=1 SV=2	1	4	4	4	8.1	72.3	165640	133660	107980	135760	132740	126630	136350	131907	1.02921	0.830994
O08583	THO complex subunit 4	Alyref	FUNCTION: Export adapter involved in nuclear export of spliced and unspliced mRNA. Binds mRNA which is thought to be transferred to the NXF1-NXT1 heterodimer for export (TAP/NFX1 pathway) (PubMed:9119228, PubMed:10786854, PubMed:11158589). Component of the TREX complex which is thought to couple mRNA transcription, processing and nuclear export, and specifically associates with spliced mRNA and n…	sp|O08583|THOC4_MOUSE;sp|Q9JJW6|ALRF2_MOUSE	sp|O08583|THOC4_MOUSE THO complex subunit 4 OS=Mus musculus OX=10090 GN=Alyref PE=1 SV=3	2	8	8	8	36.5	26.94	450150	449060	487710	462307	475610	454210	412080	447300	1.03355	0.542605
O08585	Clathrin light chain A	Clta	FUNCTION: Clathrin is the major protein of the polyhedral coat of coated pits and vesicles. Acts as component of the TACC3/ch-TOG/clathrin complex proposed to contribute to stabilization of kinetochore fibers of the mitotic spindle by acting as inter-microtubule bridge (By similarity). {ECO:0000250|UniProtKB:P09496}.	sp|O08585|CLCA_MOUSE	sp|O08585|CLCA_MOUSE Clathrin light chain A OS=Mus musculus OX=10090 GN=Clta PE=1 SV=2	1	9	9	9	27.2	25.604	4519500	4758600	4430600	4.56957e+06	4453100	3586000	4943400	4327500	1.05594	0.585567
O08586	Phosphatidylinositol 3,4,5-trisphosphate 3-phosphatase and dual-specificity protein phosphatase PTEN	Pten	FUNCTION: In motile cells, suppresses the formation of lateral pseudopods and thereby promotes cell polarization and directed movement (By similarity). Tumor suppressor. Acts as a dual-specificity protein phosphatase, dephosphorylating tyrosine-, serine- and threonine-phosphorylated proteins. Also acts as a lipid phosphatase, removing the phosphate in the D3 position of the inositol ring from pho…	sp|O08586|PTEN_MOUSE	sp|O08586|PTEN_MOUSE Phosphatidylinositol 3,4,5-trisphosphate 3-phosphatase and dual-specificity protein phosphatase PTEN OS=Mus musculus OX=10090 GN=Pten PE=1 SV=1	1	4	4	4	20.1	47.152	285330	165530	230350	227070	254910	282300	350960	296057	0.766982	0.199127
O08599	Syntaxin-binding protein 1	Stxbp1	FUNCTION: Participates in the regulation of synaptic vesicle docking and fusion through interaction with GTP-binding proteins (By similarity). Essential for neurotransmission and binds syntaxin, a component of the synaptic vesicle fusion machinery probably in a 1:1 ratio. Can interact with syntaxins 1, 2, and 3 but not syntaxin 4. May play a role in determining the specificity of intracellular fu…	sp|O08599|STXB1_MOUSE;sp|Q64324|STXB2_MOUSE	sp|O08599|STXB1_MOUSE Syntaxin-binding protein 1 OS=Mus musculus OX=10090 GN=Stxbp1 PE=1 SV=2	2	42	42	42	75.8	67.568	30471000	31709000	34418000	3.21993e+07	36306000	33288000	29143000	3.29123e+07	0.978336	0.779512
O08600	Endonuclease G, mitochondrial	Endog	FUNCTION: Cleaves DNA at double-stranded (DG)n.(DC)n and at single-stranded (DC)n tracts. In addition to deoxyribonuclease activities, also has ribonuclease (RNase) and RNase H activities. Capable of generating the RNA primers required by DNA polymerase gamma to initiate replication of mitochondrial DNA (By similarity). {ECO:0000250}.	sp|O08600|NUCG_MOUSE	sp|O08600|NUCG_MOUSE Endonuclease G, mitochondrial OS=Mus musculus OX=10090 GN=Endog PE=1 SV=1	1	2	2	2	6.8	32.19	43070	41875	36422	40455.7	12057	56980	35551	34862.7	1.16043	0.692117
O08638	Myosin-11	Myh11	FUNCTION: Muscle contraction.	sp|O08638|MYH11_MOUSE	sp|O08638|MYH11_MOUSE Myosin-11 OS=Mus musculus OX=10090 GN=Myh11 PE=1 SV=1	1	21	13	13	13.7	227.03	354550	134940	618080	369190	436110	227360	888440	517303	0.713682	0.570452
O08663	Methionine aminopeptidase 2	Metap2	FUNCTION: Cotranslationally removes the N-terminal methionine from nascent proteins. The N-terminal methionine is often cleaved when the second residue in the primary sequence is small and uncharged (Met-Ala-, Cys, Gly, Pro, Ser, Thr, or Val). {ECO:0000255|HAMAP-Rule:MF_03175}.; FUNCTION: Protects eukaryotic initiation factor EIF2S1 from translation-inhibiting phosphorylation by inhibitory kinase…	sp|O08663|MAP2_MOUSE	sp|O08663|MAP2_MOUSE Methionine aminopeptidase 2 OS=Mus musculus OX=10090 GN=Metap2 PE=1 SV=1	1	3	3	3	9.4	52.921	43169	365520	65383	158024	122520	72727	49186	81477.7	1.93948	0.51081
O08688	Calpain-5	Capn5	FUNCTION: Calcium-regulated non-lysosomal thiol-protease. {ECO:0000250}.	sp|O08688|CAN5_MOUSE	sp|O08688|CAN5_MOUSE Calpain-5 OS=Mus musculus OX=10090 GN=Capn5 PE=1 SV=1	1	6	6	6	12.3	72.954	400570	463220	477070	446953	490370	446040	384870	440427	1.01482	0.873906
O08709	Peroxiredoxin-6	Prdx6	FUNCTION: Thiol-specific peroxidase that catalyzes the reduction of hydrogen peroxide and organic hydroperoxides to water and alcohols, respectively. Can reduce H(2)O(2) and short chain organic, fatty acid, and phospholipid hydroperoxides. Also has phospholipase activity, and can therefore either reduce the oxidized sn-2 fatty acyl grup of phospholipids (peroxidase activity) or hydrolyze the sn-2…	sp|O08709|PRDX6_MOUSE	sp|O08709|PRDX6_MOUSE Peroxiredoxin-6 OS=Mus musculus OX=10090 GN=Prdx6 PE=1 SV=3	1	17	17	17	78.1	24.87	14095000	13876000	13962000	1.39777e+07	14151000	14885000	13736000	1.42573e+07	0.980384	0.459306
O08739	AMP deaminase 3	Ampd3	FUNCTION: AMP deaminase plays a critical role in energy metabolism.	sp|O08739|AMPD3_MOUSE	sp|O08739|AMPD3_MOUSE AMP deaminase 3 OS=Mus musculus OX=10090 GN=Ampd3 PE=1 SV=2	1	3	2	2	4	88.651	61424	57776	67952	62384	73061	69090		71075.5	0.877715	0.125281
O08756	3-hydroxyacyl-CoA dehydrogenase type-2	Hsd17b10	FUNCTION: Mitochondrial dehydrogenase that catalyzes the beta-oxidation at position 17 of androgens and estrogens and has 3-alpha-hydroxysteroid dehydrogenase activity with androsterone (By similarity). Catalyzes the third step in the beta-oxidation of fatty acids (By similarity). Carries out oxidative conversions of 7-alpha-OH and 7-beta-OH bile acids (By similarity). Also exhibits 20-beta-OH an…	sp|O08756|HCD2_MOUSE	sp|O08756|HCD2_MOUSE 3-hydroxyacyl-CoA dehydrogenase type-2 OS=Mus musculus OX=10090 GN=Hsd17b10 PE=1 SV=4	1	6	6	6	38.3	27.418	1244300	1063900	1153100	1.15377e+06	1390800	1313000	1055200	1253000	0.920803	0.433195
O08759	Ubiquitin-protein ligase E3A	Ube3a	FUNCTION: E3 ubiquitin-protein ligase which accepts ubiquitin from an E2 ubiquitin-conjugating enzyme in the form of a thioester and transfers it to its substrates. Several substrates have been identified including the ARNTL/BMAL1, ARC, RAD23A and RAD23B, MCM7 (which is involved in DNA replication), annexin A1, the PML tumor suppressor, and the cell cycle regulator CDKN1B (PubMed:20211139, PubMed…	sp|O08759|UBE3A_MOUSE	sp|O08759|UBE3A_MOUSE Ubiquitin-protein ligase E3A OS=Mus musculus OX=10090 GN=Ube3a PE=1 SV=2	1	6	6	6	10.2	99.818	121990	123050	152500	132513	101490	153720	119550	124920	1.06079	0.699315
O08784	Treacle protein	Tcof1	FUNCTION: Nucleolar protein that acts as a regulator of RNA polymerase I by connecting RNA polymerase I with enzymes responsible for ribosomal processing and modification. Required for neural crest specification: following monoubiquitination by the BCR(KBTBD8) complex, associates with NOLC1 and acts as a platform to connect RNA polymerase I with enzymes responsible for ribosomal processing and mo…	sp|O08784|TCOF_MOUSE	sp|O08784|TCOF_MOUSE Treacle protein OS=Mus musculus OX=10090 GN=Tcof1 PE=1 SV=1	1	5	5	5	5.5	135	34678	28630	41856	35054.7	32114	34963	30721	32599.3	1.07532	0.57447
O08788	Dynactin subunit 1	Dctn1	FUNCTION: Plays a key role in dynein-mediated retrograde transport of vesicles and organelles along microtubules by recruiting and tethering dynein to microtubules. Binds to both dynein and microtubules providing a link between specific cargos, microtubules and dynein. Essential for targeting dynein to microtubule plus ends, recruiting dynein to membranous cargos and enhancing dynein processivity…	sp|O08788|DCTN1_MOUSE	sp|O08788|DCTN1_MOUSE Dynactin subunit 1 OS=Mus musculus OX=10090 GN=Dctn1 PE=1 SV=3	1	33	33	33	40.7	141.67	4336300	4607100	4304000	4415800	4400400	4429700	4269000	4.36637e+06	1.01132	0.67109
O08795	Glucosidase 2 subunit beta	Prkcsh	FUNCTION: Regulatory subunit of glucosidase II that cleaves sequentially the 2 innermost alpha-1,3-linked glucose residues from the Glc(2)Man(9)GlcNAc(2) oligosaccharide precursor of immature glycoproteins (PubMed:27462106, PubMed:9148925). Required for efficient PKD1/Polycystin-1 biogenesis and trafficking to the plasma membrane of the primary cilia (PubMed:21685914). {ECO:0000269|PubMed:2168591…	sp|O08795|GLU2B_MOUSE	sp|O08795|GLU2B_MOUSE Glucosidase 2 subunit beta OS=Mus musculus OX=10090 GN=Prkcsh PE=1 SV=1	1	16	16	16	41.5	58.792	873830	819390	929710	874310	681330	754300	890240	775290	1.12772	0.224606
O08807	Peroxiredoxin-4	Prdx4	FUNCTION: Thiol-specific peroxidase that catalyzes the reduction of hydrogen peroxide and organic hydroperoxides to water and alcohols, respectively. Plays a role in cell protection against oxidative stress by detoxifying peroxides and as sensor of hydrogen peroxide-mediated signaling events (PubMed:11229364). Regulates the activation of NF-kappa-B in the cytosol by a modulation of I-kappa-B-alph…	sp|O08807|PRDX4_MOUSE	sp|O08807|PRDX4_MOUSE Peroxiredoxin-4 OS=Mus musculus OX=10090 GN=Prdx4 PE=1 SV=1	1	5	4	4	25.2	31.052	194400	157690	181260	177783	171120	173580	86421	143707	1.23712	0.327826
O08808	Protein diaphanous homolog 1	Diaph1	FUNCTION: Actin nucleation and elongation factor required for the assembly of F-actin structures, such as actin cables and stress fibers (PubMed:10678165, PubMed:15044801, PubMed:18572016, PubMed:23558171). Binds to the barbed end of the actin filament and slows down actin polymerization and depolymerization (PubMed:10678165, PubMed:15044801, PubMed:18572016). Required for cytokinesis, and transc…	sp|O08808|DIAP1_MOUSE	sp|O08808|DIAP1_MOUSE Protein diaphanous homolog 1 OS=Mus musculus OX=10090 GN=Diaph1 PE=1 SV=1	1	6	6	6	7	139.34	1114400	1562200	1205800	1.29413e+06	2107200	833340	1602200	1.51425e+06	0.854638	0.60684
O08810	116 kDa U5 small nuclear ribonucleoprotein component	Eftud2	FUNCTION: Required for pre-mRNA splicing as component of the spliceosome, including pre-catalytic, catalytic and post-catalytic spliceosomal complexes (By similarity). Component of the U5 snRNP and the U4/U6-U5 tri-snRNP complex, a building block of the spliceosome (By similarity). {ECO:0000250|UniProtKB:Q15029}.	sp|O08810|U5S1_MOUSE	sp|O08810|U5S1_MOUSE 116 kDa U5 small nuclear ribonucleoprotein component OS=Mus musculus OX=10090 GN=Eftud2 PE=1 SV=1	1	7	6	6	8.9	109.36	290370	275010	269030	278137	205920	314430	304760	275037	1.01127	0.934146
O08848	RNA-binding protein Ro60	RO60	FUNCTION: RNA-binding protein that binds to misfolded non-coding RNAs, pre-5S rRNA, and several small cytoplasmic RNA molecules known as Y RNAs. May stabilize some of these RNAs and protect them from degradation. {ECO:0000269|PubMed:21289087}.; FUNCTION: May play roles in cilia formation and/or maintenance. {ECO:0000269|PubMed:21289087}.	sp|O08848|RO60_MOUSE	sp|O08848|RO60_MOUSE RNA-binding protein Ro60 OS=Mus musculus OX=10090 GN=RO60 PE=1 SV=1	1	7	7	7	15.2	60.123	218060	102330	164620	161670	210440	200530	233780	214917	0.752245	0.201398
O08914	Fatty-acid amide hydrolase 1	Faah	FUNCTION: Catalyzes the hydrolysis of endogenous amidated lipids like the endocannabinoid anandamide (N-(5Z,8Z,11Z,14Z-eicosatetraenoyl)-ethanolamine), as well as other fatty amides such as the taurine-conjugated fatty acids (a structural class of central nervous system (CNS) metabolites), to their corresponding fatty acids, thereby regulating the signaling functions of these molecules (PubMed:15…	sp|O08914|FAAH1_MOUSE	sp|O08914|FAAH1_MOUSE Fatty-acid amide hydrolase 1 OS=Mus musculus OX=10090 GN=Faah PE=1 SV=1	1	5	5	5	16.4	63.221	304530	490780	339460	378257	558160	313560	403860	425193	0.889611	0.634892
O08915	AH receptor-interacting protein	Aip	FUNCTION: May play a positive role in AHR-mediated (aromatic hydrocarbon receptor) signaling, possibly by influencing its receptivity for ligand and/or its nuclear targeting.	sp|O08915|AIP_MOUSE	sp|O08915|AIP_MOUSE AH receptor-interacting protein OS=Mus musculus OX=10090 GN=Aip PE=1 SV=1	1	6	6	6	28.5	37.605	192050	251620	306220	249963	418070	356370	185200	319880	0.781428	0.415585
O08917	Flotillin-1	Flot1	FUNCTION: May act as a scaffolding protein within caveolar membranes, functionally participating in formation of caveolae or caveolae-like vesicles.	sp|O08917|FLOT1_MOUSE	sp|O08917|FLOT1_MOUSE Flotillin-1 OS=Mus musculus OX=10090 GN=Flot1 PE=1 SV=1	1	15	15	15	47	47.513	2632700	2727100	2897100	2752300	3262400	2873000	2378000	2837800	0.969871	0.76512
O08919	Numb-like protein	Numbl	FUNCTION: Plays a role in the process of neurogenesis. Required throughout embryonic neurogenesis to maintain neural progenitor cells, also called radial glial cells (RGCs), by allowing their daughter cells to choose progenitor over neuronal cell fate. Not required for the proliferation of neural progenitor cells before the onset of embryonic neurogenesis. Also required postnatally in the subvent…	sp|O08919|NUMBL_MOUSE	sp|O08919|NUMBL_MOUSE Numb-like protein OS=Mus musculus OX=10090 GN=Numbl PE=1 SV=3	1	10	10	9	26	64.13	675400	849100	659640	728047	829020	621760	645630	698803	1.04185	0.759678
O08966	Solute carrier family 22 member 1	Slc22a1	FUNCTION: Translocates a broad array of organic cations with various structures and molecular weights including the model compounds 1-methyl-4-phenylpyridinium (MPP), tetraethylammonium (TEA), N-1-methylnicotinamide (NMN), 4-(4-(dimethylamino)styryl)-N-methylpyridinium (ASP), the endogenous compounds choline, guanidine, histamine, epinephrine, adrenaline, noradrenaline and dopamine, and the drugs…	sp|O08966|S22A1_MOUSE	sp|O08966|S22A1_MOUSE Solute carrier family 22 member 1 OS=Mus musculus OX=10090 GN=Slc22a1 PE=1 SV=2	1	2	2	2	5	61.52	2757700	2805400	2881000	2814700	12432000	3671000	2377400	6.16013e+06	0.456922	0.349209
O08967	Cytohesin-3	Cyth3	FUNCTION: Promotes guanine-nucleotide exchange on ARF1. Promotes the activation of ARF factors through replacement of GDP with GTP (PubMed:18042453). Plays a role in the epithelial polarization (PubMed:20080746). {ECO:0000269|PubMed:18042453, ECO:0000269|PubMed:20080746}.	sp|O08967|CYH3_MOUSE	sp|O08967|CYH3_MOUSE Cytohesin-3 OS=Mus musculus OX=10090 GN=Cyth3 PE=1 SV=1	1	4	4	2	11.5	46.279	89097	492000	335260	305452	69766	98582	407120	191823	1.59237	0.515303
O08989	Ras-related protein M-Ras	Mras	FUNCTION: Serves as an important signal transducer for a novel upstream stimuli in controlling cell proliferation. Activates the MAP kinase pathway (By similarity). {ECO:0000250|UniProtKB:O14807}.	sp|O08989|RASM_MOUSE	sp|O08989|RASM_MOUSE Ras-related protein M-Ras OS=Mus musculus OX=10090 GN=Mras PE=1 SV=1	1	6	6	6	31.7	23.901	110700	51711	72091	78167.3	78591	144640	108220	110484	0.707501	0.278097
O08992	Syntenin-1	Sdcbp	FUNCTION: Multifunctional adapter protein involved in diverse array of functions including trafficking of transmembrane proteins, neuro and immunomodulation, exosome biogenesis, and tumorigenesis. Positively regulates TGFB1-mediated SMAD2/3 activation and TGFB1-induced epithelial-to-mesenchymal transition (EMT) and cell migration in various cell types. May increase TGFB1 signaling by enhancing ce…	sp|O08992|SDCB1_MOUSE	sp|O08992|SDCB1_MOUSE Syntenin-1 OS=Mus musculus OX=10090 GN=Sdcbp PE=1 SV=1	1	4	4	4	27.4	32.379	119570	119280	194800	144550	183420	144380	207270	178357	0.810455	0.338157
O08997	Copper transport protein ATOX1	Atox1	FUNCTION: Binds and deliver cytosolic copper to the copper ATPase proteins. May be important in cellular antioxidant defense (By similarity). {ECO:0000250}.	sp|O08997|ATOX1_MOUSE	sp|O08997|ATOX1_MOUSE Copper transport protein ATOX1 OS=Mus musculus OX=10090 GN=Atox1 PE=1 SV=1	1	4	4	4	76.5	7.3384	1447200	1386300	1513300	1.44893e+06	1380900	1525200	1391300	1.43247e+06	1.0115	0.794655
O09005	Sphingolipid delta(4)-desaturase DES1	Degs1	FUNCTION: Has sphingolipid-delta-4-desaturase activity. Converts D-erythro-sphinganine to D-erythro-sphingosine (E-sphing-4-enine). Catalyzes the equilibrium isomerization of retinols (By similarity). {ECO:0000250|UniProtKB:Q5F3C1, ECO:0000269|PubMed:11937514}.	sp|O09005|DEGS1_MOUSE	sp|O09005|DEGS1_MOUSE Sphingolipid delta(4)-desaturase DES1 OS=Mus musculus OX=10090 GN=Degs1 PE=1 SV=1	1	2	2	2	9.6	38.241	85497	39273	41692	55487.3	73773	87540	73358	78223.7	0.709342	0.221796
O09012	Peroxisomal targeting signal 1 receptor	Pex5	FUNCTION: Binds to the C-terminal PTS1-type tripeptide peroxisomal targeting signal (SKL-type) and plays an essential role in peroxisomal protein import. {ECO:0000250|UniProtKB:Q920N5}.	sp|O09012|PEX5_MOUSE	sp|O09012|PEX5_MOUSE Peroxisomal targeting signal 1 receptor OS=Mus musculus OX=10090 GN=Pex5 PE=1 SV=2	1	2	2	2	5.3	70.755	36438	39704	45151	40431	43007	35581	34153	37580.3	1.07586	0.488446
O09044	Synaptosomal-associated protein 23	Snap23	FUNCTION: Essential component of the high affinity receptor for the general membrane fusion machinery and an important regulator of transport vesicle docking and fusion. {ECO:0000250}.	sp|O09044|SNP23_MOUSE	sp|O09044|SNP23_MOUSE Synaptosomal-associated protein 23 OS=Mus musculus OX=10090 GN=Snap23 PE=1 SV=1	1	3	2	2	19	23.261	43359	67863	54494	55238.7	72512	35222	94540	67424.7	0.819265	0.550263
O09061	Proteasome subunit beta type-1	Psmb1	FUNCTION: Component of the 20S core proteasome complex involved in the proteolytic degradation of most intracellular proteins. This complex plays numerous essential roles within the cell by associating with different regulatory particles. Associated with two 19S regulatory particles, forms the 26S proteasome and thus participates in the ATP-dependent degradation of ubiquitinated proteins. The 26S…	sp|O09061|PSB1_MOUSE	sp|O09061|PSB1_MOUSE Proteasome subunit beta type-1 OS=Mus musculus OX=10090 GN=Psmb1 PE=1 SV=1	1	9	9	9	51.2	26.372	1115500	1276600	1227200	1.20643e+06	1128000	970100	1093200	1.06377e+06	1.13411	0.102307
O09111	NADH dehydrogenase [ubiquinone] 1 beta subcomplex subunit 11, mitochondrial	Ndufb11	FUNCTION: Accessory subunit of the mitochondrial membrane respiratory chain NADH dehydrogenase (Complex I), that is believed not to be involved in catalysis. Complex I functions in the transfer of electrons from NADH to the respiratory chain. The immediate electron acceptor for the enzyme is believed to be ubiquinone. {ECO:0000250|UniProtKB:Q9NX14}.	sp|O09111|NDUBB_MOUSE	sp|O09111|NDUBB_MOUSE NADH dehydrogenase [ubiquinone] 1 beta subcomplex subunit 11, mitochondrial OS=Mus musculus OX=10090 GN=Ndufb11 PE=1 SV=2	1	5	5	5	45	17.444	732950	759310	638600	710287	649210	699840	612960	654003	1.08606	0.27432
O09114	Prostaglandin-H2 D-isomerase	Ptgds	FUNCTION: Catalyzes the conversion of PGH2 to PGD2, a prostaglandin involved in smooth muscle contraction/relaxation and a potent inhibitor of platelet aggregation. Involved in a variety of CNS functions, such as sedation, NREM sleep and PGE2-induced allodynia, and may have an anti-apoptotic role in oligodendrocytes. Binds small non-substrate lipophilic molecules, including biliverdin, bilirubin,…	sp|O09114|PTGDS_MOUSE	sp|O09114|PTGDS_MOUSE Prostaglandin-H2 D-isomerase OS=Mus musculus OX=10090 GN=Ptgds PE=1 SV=1	1	2	2	2	13.8	21.066	393040	186760	374410	318070	401580	216860	373200	330547	0.962254	0.89338
O09117	Synaptophysin-like protein 1	Sypl1		sp|O09117|SYPL1_MOUSE	sp|O09117|SYPL1_MOUSE Synaptophysin-like protein 1 OS=Mus musculus OX=10090 GN=Sypl1 PE=1 SV=2	1	2	2	2	13	28.899	128820	113700	134300	125607	109560	158450	168000	145337	0.864246	0.3604
O09126	Semaphorin-4D	Sema4d	FUNCTION: Cell surface receptor for PLXNB1 and PLXNB2 that plays an important role in cell-cell signaling (By similarity). Regulates GABAergic synapse development (PubMed:23699507, PubMed:29981480). Promotes the development of inhibitory synapses in a PLXNB1-dependent manner (PubMed:23699507, PubMed:29981480). Modulates the complexity and arborization of developing neurites in hippocampal neurons…	sp|O09126|SEM4D_MOUSE	sp|O09126|SEM4D_MOUSE Semaphorin-4D OS=Mus musculus OX=10090 GN=Sema4d PE=1 SV=2	1	3	3	3	5.3	95.639	89908	97513	58418	81946.3	42306	85320	27779	51801.7	1.58192	0.224779
O09131	Glutathione S-transferase omega-1	Gsto1	FUNCTION: Exhibits glutathione-dependent thiol transferase and dehydroascorbate reductase activities. Has S-(phenacyl)glutathione reductase activity. Has also glutathione S-transferase activity. Participates in the biotransformation of inorganic arsenic and reduces monomethylarsonic acid (MMA) and dimethylarsonic acid. {ECO:0000250|UniProtKB:P78417}.	sp|O09131|GSTO1_MOUSE;sp|Q8K2Q2|GSTO2_MOUSE	sp|O09131|GSTO1_MOUSE Glutathione S-transferase omega-1 OS=Mus musculus OX=10090 GN=Gsto1 PE=1 SV=2	2	8	8	8	45.4	27.497	570490	621090	602980	598187	532370	594830	607320	578173	1.03461	0.507166
O09159	Lysosomal alpha-mannosidase	Man2b1	FUNCTION: Necessary for the catabolism of N-linked carbohydrates released during glycoprotein turnover.	sp|O09159|MA2B1_MOUSE	sp|O09159|MA2B1_MOUSE Lysosomal alpha-mannosidase OS=Mus musculus OX=10090 GN=Man2b1 PE=1 SV=4	1	4	4	4	5.3	114.65	33384	77490	27768	46214	40895	122400	32427	65240.7	0.708362	0.59199
O09164	Extracellular superoxide dismutase [Cu-Zn]	Sod3	FUNCTION: Protect the extracellular space from toxic effect of reactive oxygen intermediates by converting superoxide radicals into hydrogen peroxide and oxygen. {ECO:0000250}.	sp|O09164|SODE_MOUSE	sp|O09164|SODE_MOUSE Extracellular superoxide dismutase [Cu-Zn] OS=Mus musculus OX=10090 GN=Sod3 PE=1 SV=1	1	5	5	5	29.5	27.392	55012	38515	68656	54061	74322	41199	53753	56424.7	0.958109	0.864623
O09167	60S ribosomal protein L21	Rpl21	FUNCTION: Component of the large ribosomal subunit. {ECO:0000250|UniProtKB:P46778}.	sp|O09167|RL21_MOUSE	sp|O09167|RL21_MOUSE 60S ribosomal protein L21 OS=Mus musculus OX=10090 GN=Rpl21 PE=1 SV=4	1	3	3	3	21.2	18.579	464930	499210	549770	504637	466620	507770	506570	493653	1.02225	0.715888
O09172	Glutamate--cysteine ligase regulatory subunit	Gclm		sp|O09172|GSH0_MOUSE	sp|O09172|GSH0_MOUSE Glutamate--cysteine ligase regulatory subunit OS=Mus musculus OX=10090 GN=Gclm PE=1 SV=1	1	4	4	4	21.9	30.534	205470	168660	169550	181227	221100	215370	202420	212963	0.850976	0.0758301
O35066	Kinesin-like protein KIF3C	Kif3c	FUNCTION: Microtubule-based anterograde translocator for membranous organelles. {ECO:0000250}.	sp|O35066|KIF3C_MOUSE	sp|O35066|KIF3C_MOUSE Kinesin-like protein KIF3C OS=Mus musculus OX=10090 GN=Kif3c PE=1 SV=3	1	4	1	1	8.4	89.972		13309	7845	10577	8065.3		5210.3	6637.8	1.59345	0.329545
O35075	Vacuolar protein sorting-associated protein 26C	Vps26c	FUNCTION: Acts as component of the retriever complex. The retriever complex is a heterotrimeric complex related to retromer cargo-selective complex (CSC) and essential for retromer-independent retrieval and recycling of numerous cargos such as integrin alpha-5/beta-1 (ITGA5:ITGB1). The recruitment of the retriever complex to the endosomal membrane involves CCC and WASH complexes. In the endosomes…	sp|O35075|VP26C_MOUSE	sp|O35075|VP26C_MOUSE Vacuolar protein sorting-associated protein 26C OS=Mus musculus OX=10090 GN=Vps26c PE=1 SV=1	1	1	1	1	5.7	32.97	65353		78537	71945	46907	58416	56588	53970.3	1.33305	0.0758277
O35089	Protein cornichon homolog 2	Cnih2	FUNCTION: Regulates the trafficking and gating properties of AMPA-selective glutamate receptors (AMPARs). Promotes their targeting to the cell membrane and synapses and modulates their gating properties by regulating their rates of activation, deactivation and desensitization. Blocks CACNG8-mediated resensitization of AMPA receptors. {ECO:0000269|PubMed:20805473, ECO:0000269|PubMed:21172611}.	sp|O35089|CNIH2_MOUSE	sp|O35089|CNIH2_MOUSE Protein cornichon homolog 2 OS=Mus musculus OX=10090 GN=Cnih2 PE=1 SV=2	1	1	1	1	6.2	18.931	362070	412580	403840	392830	381510	398440	412590	397513	0.988218	0.807456
O35098	Dihydropyrimidinase-related protein 4	Dpysl4	FUNCTION: Necessary for signaling by class 3 semaphorins and subsequent remodeling of the cytoskeleton. Plays a role in axon guidance, neuronal growth cone collapse and cell migration (By similarity). {ECO:0000250}.	sp|O35098|DPYL4_MOUSE	sp|O35098|DPYL4_MOUSE Dihydropyrimidinase-related protein 4 OS=Mus musculus OX=10090 GN=Dpysl4 PE=1 SV=1	1	21	20	20	67.5	61.961	4285100	4469600	4418800	4.39117e+06	3738600	4240700	4107200	4.02883e+06	1.08994	0.0861226
O35114	Lysosome membrane protein 2	Scarb2	FUNCTION: Acts as a lysosomal receptor for glucosylceramidase (GBA) targeting. {ECO:0000269|PubMed:18022370, ECO:0000269|PubMed:24162852}.	sp|O35114|SCRB2_MOUSE	sp|O35114|SCRB2_MOUSE Lysosome membrane protein 2 OS=Mus musculus OX=10090 GN=Scarb2 PE=1 SV=3	1	2	2	2	6.5	54.043	79400	217040	114380	136940	123030	144850	102350	123410	1.10963	0.769206
O35127	Protein C10	Grcc10	FUNCTION: In brain, may be required for corpus callosum development. {ECO:0000250}.	sp|O35127|C10_MOUSE	sp|O35127|C10_MOUSE Protein C10 OS=Mus musculus OX=10090 GN=Grcc10 PE=1 SV=1	1	5	5	5	63.5	13.194	336910	295700	347400	326670	369590	250700	84940	235077	1.38963	0.337007
O35129	Prohibitin-2	Phb2	FUNCTION: Acts as a mediator of transcriptional repression by nuclear hormone receptors via recruitment of histone deacetylases (PubMed:12878603, PubMed:15140878). Functions as an estrogen receptor (ER)-selective coregulator that potentiates the inhibitory activities of antiestrogens and represses the activity of estrogens (PubMed:12878603, PubMed:15140878). Competes with NCOA1 for modulation of …	sp|O35129|PHB2_MOUSE	sp|O35129|PHB2_MOUSE Prohibitin-2 OS=Mus musculus OX=10090 GN=Phb2 PE=1 SV=1	1	15	15	15	57.5	33.296	4641700	4728800	5411000	4.92717e+06	5795400	4934100	4978200	5235900	0.941035	0.452016
O35136	Neural cell adhesion molecule 2	Ncam2	FUNCTION: May play important roles in selective fasciculation and zone-to-zone projection of the primary olfactory axons.	sp|O35136|NCAM2_MOUSE	sp|O35136|NCAM2_MOUSE Neural cell adhesion molecule 2 OS=Mus musculus OX=10090 GN=Ncam2 PE=1 SV=1	1	11	11	11	18.8	93.203	1409600	1338800	1505700	1.41803e+06	1194200	1275900	1402500	1.29087e+06	1.09851	0.1763
O35143	ATPase inhibitor, mitochondrial	Atp5if1	FUNCTION: Endogenous F(1)F(o)-ATPase inhibitor limiting ATP depletion when the mitochondrial membrane potential falls below a threshold and the F(1)F(o)-ATP synthase starts hydrolyzing ATP to pump protons out of the mitochondrial matrix. Required to avoid the consumption of cellular ATP when the F(1)F(o)-ATP synthase enzyme acts as an ATP hydrolase (By similarity). Indirectly acts as a regulator …	sp|O35143|ATIF1_MOUSE	sp|O35143|ATIF1_MOUSE ATPase inhibitor, mitochondrial OS=Mus musculus OX=10090 GN=Atp5if1 PE=1 SV=2	1	5	5	5	29.2	12.159	2647700	2069400	2401000	2372700	4692200	3786700	2698000	3.72563e+06	0.636858	0.0872943
O35215	D-dopachrome decarboxylase	Ddt	FUNCTION: Tautomerization of D-dopachrome with decarboxylation to give 5,6-dihydroxyindole (DHI). {ECO:0000250}.	sp|O35215|DOPD_MOUSE	sp|O35215|DOPD_MOUSE D-dopachrome decarboxylase OS=Mus musculus OX=10090 GN=Ddt PE=1 SV=3	1	8	8	8	89	13.077	2356000	2235900	2599600	2.39717e+06	2694600	2887300	2316000	2.63263e+06	0.910559	0.302253
O35218	Cleavage and polyadenylation specificity factor subunit 2	Cpsf2	FUNCTION: Component of the cleavage and polyadenylation specificity factor (CPSF) complex that play a key role in pre-mRNA 3'-end formation, recognizing the AAUAAA signal sequence and interacting with poly(A) polymerase and other factors to bring about cleavage and poly(A) addition. Involved in the histone 3' end pre-mRNA processing (By similarity). {ECO:0000250}.	sp|O35218|CPSF2_MOUSE	sp|O35218|CPSF2_MOUSE Cleavage and polyadenylation specificity factor subunit 2 OS=Mus musculus OX=10090 GN=Cpsf2 PE=1 SV=1	1	1	1	1	2.2	88.382	17835	22836		20335.5		26168	21762	23965	0.84855	0.389846
O35226	26S proteasome non-ATPase regulatory subunit 4	Psmd4	FUNCTION: Component of the 26S proteasome, a multiprotein complex involved in the ATP-dependent degradation of ubiquitinated proteins. This complex plays a key role in the maintenance of protein homeostasis by removing misfolded or damaged proteins, which could impair cellular functions, and by removing proteins whose functions are no longer required. Therefore, the proteasome participates in num…	sp|O35226|PSMD4_MOUSE	sp|O35226|PSMD4_MOUSE 26S proteasome non-ATPase regulatory subunit 4 OS=Mus musculus OX=10090 GN=Psmd4 PE=1 SV=1	1	10	10	9	31.9	40.703	995510	963260	1077900	1.01222e+06	1110700	850490	1057300	1.00616e+06	1.00602	0.947436
O35239	Tyrosine-protein phosphatase non-receptor type 9	Ptpn9	FUNCTION: Protein-tyrosine phosphatase that could participate in the transfer of hydrophobic ligands or in functions of the Golgi apparatus. {ECO:0000250}.	sp|O35239|PTN9_MOUSE	sp|O35239|PTN9_MOUSE Tyrosine-protein phosphatase non-receptor type 9 OS=Mus musculus OX=10090 GN=Ptpn9 PE=1 SV=2	1	5	5	5	11.5	67.969	248460	189490	254070	230673	278590	250580	250270	259813	0.887843	0.268366
O35250	Exocyst complex component 7	Exoc7	FUNCTION: Component of the exocyst complex involved in the docking of exocytic vesicles with fusion sites on the plasma membrane. In adipocytes, plays a crucial role in targeting SLC2A4 vesicle to the plasma membrane in response to insulin, perhaps directing the vesicle to the precise site of fusion. {ECO:0000269|PubMed:12687004}.	sp|O35250|EXOC7_MOUSE	sp|O35250|EXOC7_MOUSE Exocyst complex component 7 OS=Mus musculus OX=10090 GN=Exoc7 PE=1 SV=2	1	9	9	9	19.5	79.959	555280	455910	486030	499073	517230	515550	463950	498910	1.00033	0.996421
O35286	ATP-dependent RNA helicase DHX15	Dhx15	FUNCTION: Pre-mRNA processing factor involved in disassembly of spliceosomes after the release of mature mRNA. In cooperation with TFIP11 seem to be involved in the transition of the U2, U5 and U6 snRNP-containing IL complex to the snRNP-free IS complex leading to efficient debranching and turnover of excised introns (By similarity). {ECO:0000250}.	sp|O35286|DHX15_MOUSE	sp|O35286|DHX15_MOUSE ATP-dependent RNA helicase DHX15 OS=Mus musculus OX=10090 GN=Dhx15 PE=1 SV=2	1	10	10	10	17.4	91.006	436270	489010	238270	387850	437680	351900	330470	373350	1.03884	0.869888
O35295	Transcriptional activator protein Pur-beta	Purb	FUNCTION: Has capacity to bind repeated elements in single-stranded DNA such as the purine-rich single strand of the PUR element located upstream of the MYC gene. Participates in transcriptional and translational regulation of alpha-MHC expression in cardiac myocytes by binding to the purine-rich negative regulatory (PNR) element. Modulates constitutive liver galectin-3 gene transcription by bind…	sp|O35295|PURB_MOUSE	sp|O35295|PURB_MOUSE Transcriptional activator protein Pur-beta OS=Mus musculus OX=10090 GN=Purb PE=1 SV=3	1	9	9	9	38.9	33.901	2531700	2601200	2641100	2.59133e+06	2645900	2436700	2480100	2520900	1.02794	0.379203
O35326	Serine/arginine-rich splicing factor 5	Srsf5	FUNCTION: May be required for progression through G1 and entry into S phase of cell growth. May play a regulatory role in pre-mRNA splicing. Autoregulates its own expression. Plays a role in constitutive splicing and can modulate the selection of alternative splice sites (By similarity). {ECO:0000250}.	sp|O35326|SRSF5_MOUSE	sp|O35326|SRSF5_MOUSE Serine/arginine-rich splicing factor 5 OS=Mus musculus OX=10090 GN=Srsf5 PE=1 SV=2	1	6	6	5	21.2	30.891	154180	228930	62268	148459	293960	245410	86024	208465	0.712156	0.490671
O35343	Importin subunit alpha-3	Kpna4	FUNCTION: Functions in nuclear protein import as an adapter protein for nuclear receptor KPNB1. Binds specifically and directly to substrates containing either a simple or bipartite NLS motif. Docking of the importin/substrate complex to the nuclear pore complex (NPC) is mediated by KPNB1 through binding to nucleoporin FxFG repeats and the complex is subsequently translocated through the pore by …	sp|O35343|IMA3_MOUSE	sp|O35343|IMA3_MOUSE Importin subunit alpha-3 OS=Mus musculus OX=10090 GN=Kpna4 PE=1 SV=1	1	6	6	5	16.5	57.922	762350	828850	901130	830777	871430	752030	763760	795740	1.04403	0.560259
O35344	Importin subunit alpha-4	Kpna3	FUNCTION: Functions in nuclear protein import as an adapter protein for nuclear receptor KPNB1. Binds specifically and directly to substrates containing either a simple or bipartite NLS motif. Docking of the importin/substrate complex to the nuclear pore complex (NPC) is mediated by KPNB1 through binding to nucleoporin FxFG repeats and the complex is subsequently translocated through the pore by …	sp|O35344|IMA4_MOUSE	sp|O35344|IMA4_MOUSE Importin subunit alpha-4 OS=Mus musculus OX=10090 GN=Kpna3 PE=1 SV=1	1	5	4	4	12.7	57.772	573700	667130	660450	633760	560680	553660	557160	557167	1.13747	0.0640104
O35345	Importin subunit alpha-7	Kpna6	FUNCTION: Functions in nuclear protein import as an adapter protein for nuclear receptor KPNB1. Binds specifically and directly to substrates containing either a simple or bipartite NLS motif. Docking of the importin/substrate complex to the nuclear pore complex (NPC) is mediated by KPNB1 through binding to nucleoporin FxFG repeats and the complex is subsequently translocated through the pore by …	sp|O35345|IMA7_MOUSE	sp|O35345|IMA7_MOUSE Importin subunit alpha-7 OS=Mus musculus OX=10090 GN=Kpna6 PE=1 SV=2	1	6	2	2	14.6	59.964	126890	172620	105880	135130	121290	114650	176240	137393	0.983527	0.938875
O35350	Calpain-1 catalytic subunit	Capn1	FUNCTION: Calcium-regulated non-lysosomal thiol-protease which catalyzes limited proteolysis of substrates involved in cytoskeletal remodeling and signal transduction. {ECO:0000250|UniProtKB:P07384}.	sp|O35350|CAN1_MOUSE	sp|O35350|CAN1_MOUSE Calpain-1 catalytic subunit OS=Mus musculus OX=10090 GN=Capn1 PE=1 SV=1	1	2	2	2	3.4	82.105	32748		19745	26246.5	11270		17848	14559	1.80277	0.249894
O35375	Neuropilin-2	Nrp2	FUNCTION: High affinity receptor for semaphorins 3C, 3F, VEGF-165 and VEGF-145 isoforms of VEGF, and the PLGF-2 isoform of PGF.	sp|O35375|NRP2_MOUSE	sp|O35375|NRP2_MOUSE Neuropilin-2 OS=Mus musculus OX=10090 GN=Nrp2 PE=1 SV=2	1	5	5	4	8.7	104.63	1384700	1443600	1180800	1.33637e+06	1092100	942990	1394700	1.14326e+06	1.16891	0.280577
O35381	Acidic leucine-rich nuclear phosphoprotein 32 family member A	Anp32a	FUNCTION: Implicated in a number of cellular processes, including proliferation, differentiation, caspase-dependent and caspase-independent apoptosis, suppression of transformation (tumor suppressor), inhibition of protein phosphatase 2A, regulation of mRNA trafficking and stability in association with ELAVL1, and inhibition of acetyltransferases as part of the INHAT (inhibitor of histone acetylt…	sp|O35381|AN32A_MOUSE;sp|Q64G17|AN32C_MOUSE	sp|O35381|AN32A_MOUSE Acidic leucine-rich nuclear phosphoprotein 32 family member A OS=Mus musculus OX=10090 GN=Anp32a PE=1 SV=1	2	15	15	12	48.6	28.537	1910400	1946900	1993700	1.95033e+06	2380400	2163200	1760500	2.10137e+06	0.928126	0.45601
O35382	Exocyst complex component 4	Exoc4	FUNCTION: Component of the exocyst complex involved in the docking of exocytic vesicles with fusion sites on the plasma membrane.	sp|O35382|EXOC4_MOUSE	sp|O35382|EXOC4_MOUSE Exocyst complex component 4 OS=Mus musculus OX=10090 GN=Exoc4 PE=1 SV=2	1	12	12	12	18.5	110.54	942580	976300	1151200	1023360	1128100	1010300	996810	1045070	0.979226	0.791803
O35387	HCLS1-associated protein X-1	Hax1	FUNCTION: Recruits the Arp2/3 complex to the cell cortex and regulates reorganization of the cortical actin cytoskeleton via its interaction with KCNC3 and the Arp2/3 complex. Slows down the rate of inactivation of KCNC3 channels. Promotes GNA13-mediated cell migration. Involved in the clathrin-mediated endocytosis pathway. May be involved in internalization of ABC transporters such as ABCB11. Ma…	sp|O35387|HAX1_MOUSE	sp|O35387|HAX1_MOUSE HCLS1-associated protein X-1 OS=Mus musculus OX=10090 GN=Hax1 PE=1 SV=1	1	5	5	5	18.9	31.654	36966	65559	112610	71711.7	51249	133470	111190	98636.3	0.727031	0.460366
O35393	Ephrin-B3	Efnb3	FUNCTION: Cell surface transmembrane ligand for Eph receptors, a family of receptor tyrosine kinases which are crucial for migration, repulsion and adhesion during neuronal, vascular and epithelial development. Binds promiscuously Eph receptors residing on adjacent cells, leading to contact-dependent bidirectional signaling into neighboring cells. The signaling pathway downstream of the receptor …	sp|O35393|EFNB3_MOUSE	sp|O35393|EFNB3_MOUSE Ephrin-B3 OS=Mus musculus OX=10090 GN=Efnb3 PE=1 SV=1	1	4	4	4	17.4	35.884	249530	187590	174900	204007	67656	164870	252040	161522	1.26303	0.504681
O35405	5-3 exonuclease PLD3	Pld3	FUNCTION: 5'->3' DNA exonuclease which digests single-stranded DNA (ssDNA) (PubMed:30111894). Regulates inflammatory cytokine responses via the degradation of nucleic acids, by reducing the concentration of ssDNA able to stimulate TLR9, a nucleotide-sensing receptor in collaboration with PLD4 (PubMed:30111894). May be important in myotube formation. Plays a role in lysosomal homeostasis. Involved…	sp|O35405|PLD3_MOUSE	sp|O35405|PLD3_MOUSE 5-3 exonuclease PLD3 OS=Mus musculus OX=10090 GN=Pld3 PE=1 SV=1	1	4	4	4	11.7	54.388	163640	174670	163880	167397	161460	133880	134820	143387	1.16745	0.0694054
O35409	Glutamate carboxypeptidase 2	Folh1	FUNCTION: Has both folate hydrolase and N-acetylated-alpha-linked-acidic dipeptidase (NAALADase) activity. Has a preference for tri-alpha-glutamate peptides (By similarity). In the intestine, required for the uptake of folate. In the brain, modulates excitatory neurotransmission through the hydrolysis of the neuropeptide, N-aceylaspartylglutamate (NAAG), thereby releasing glutamate. {ECO:0000250}…	sp|O35409|FOLH1_MOUSE	sp|O35409|FOLH1_MOUSE Glutamate carboxypeptidase 2 OS=Mus musculus OX=10090 GN=Folh1 PE=1 SV=2	1	5	5	5	9.6	84.573	528460	523390	384770	478873	294350	310350	411510	338737	1.4137	0.0786648
O35435	Dihydroorotate dehydrogenase (quinone), mitochondrial	Dhodh	FUNCTION: Catalyzes the conversion of dihydroorotate to orotate with quinone as electron acceptor.	sp|O35435|PYRD_MOUSE	sp|O35435|PYRD_MOUSE Dihydroorotate dehydrogenase (quinone), mitochondrial OS=Mus musculus OX=10090 GN=Dhodh PE=1 SV=2	1	6	6	6	22.8	42.699	247280	256310	235740	246443	248490	198970	243680	230380	1.06973	0.394482
O35449	Proline-rich transmembrane protein 1	Prrt1		sp|O35449|PRRT1_MOUSE	sp|O35449|PRRT1_MOUSE Proline-rich transmembrane protein 1 OS=Mus musculus OX=10090 GN=Prrt1 PE=1 SV=1	1	3	3	3	19.3	31.389	268090	367020	247340	294150	267250	247360	335330	283313	1.03825	0.823559
O35454	H(+)/Cl(-) exchange transporter 6	Clcn6	FUNCTION: Chloride transport protein, initially identified as voltage-gated chloride channel. The presence of the conserved gating glutamate residues suggests that is functions as antiporter. {ECO:0000269|PubMed:16950870}.	sp|O35454|CLCN6_MOUSE	sp|O35454|CLCN6_MOUSE H(+)/Cl(-) exchange transporter 6 OS=Mus musculus OX=10090 GN=Clcn6 PE=1 SV=1	1	5	5	5	7.5	96.979	109050	91083	99574	99902.3	80825	96535	117470	98276.7	1.01654	0.897209
O35459	Delta(3,5)-Delta(2,4)-dienoyl-CoA isomerase, mitochondrial	Ech1	FUNCTION: Isomerization of 3-trans,5-cis-dienoyl-CoA to 2-trans,4-trans-dienoyl-CoA. {ECO:0000250|UniProtKB:Q62651}.	sp|O35459|ECH1_MOUSE	sp|O35459|ECH1_MOUSE Delta(3,5)-Delta(2,4)-dienoyl-CoA isomerase, mitochondrial OS=Mus musculus OX=10090 GN=Ech1 PE=1 SV=1	1	7	7	7	27.2	36.118	341340	284690	273450	299827	382070	382460	305890	356807	0.840306	0.159377
O35465	Peptidyl-prolyl cis-trans isomerase FKBP8	Fkbp8	FUNCTION: Constitutively inactive PPiase, which becomes active when bound to calmodulin and calcium. Seems to act as a chaperone for BCL2, targets it to the mitochondria and modulates its phosphorylation state. The BCL2/FKBP8/calmodulin/calcium complex probably interferes with the binding of BCL2 to its targets. The active form of FKBP8 may therefore play a role in the regulation of apoptosis (By…	sp|O35465|FKBP8_MOUSE	sp|O35465|FKBP8_MOUSE Peptidyl-prolyl cis-trans isomerase FKBP8 OS=Mus musculus OX=10090 GN=Fkbp8 PE=1 SV=2	1	6	6	6	20.9	43.528	780710	820630	847630	816323	850260	940800	955750	915603	0.891569	0.0603764
O35474	EGF-like repeat and discoidin I-like domain-containing protein 3	Edil3	FUNCTION: Promotes adhesion of endothelial cells through interaction with the alpha-v/beta-3 integrin receptor. Inhibits formation of vascular-like structures. May be involved in regulation of vascular morphogenesis of remodeling in embryonic development.	sp|O35474|EDIL3_MOUSE	sp|O35474|EDIL3_MOUSE EGF-like repeat and discoidin I-like domain-containing protein 3 OS=Mus musculus OX=10090 GN=Edil3 PE=1 SV=2	1	3	3	3	8.3	53.711	20971	43413	34658	33014	34084	11088	57590	34254	0.9638	0.937792
O35495	Cyclin-dependent kinase 14	Cdk14	FUNCTION: Serine/threonine-protein kinase involved in the control of the eukaryotic cell cycle, whose activity is controlled by an associated cyclin. Acts as a cell-cycle regulator of Wnt signaling pathway during G2/M phase by mediating the phosphorylation of LRP6 at 'Ser-1490', leading to the activation of the Wnt signaling pathway. Acts as a regulator of cell cycle progression and cell prolifer…	sp|O35495|CDK14_MOUSE;sp|P11440|CDK1_MOUSE;sp|P30285|CDK4_MOUSE;sp|Q80YP0|CDK3_MOUSE;sp|Q64261|CDK6_MOUSE;sp|P97377|CDK2_MOUSE;sp|Q3V3A1|CDK15_MOUSE;sp|Q14AX6|CDK12_MOUSE;sp|Q69ZA1|CDK13_MOUSE	sp|O35495|CDK14_MOUSE Cyclin-dependent kinase 14 OS=Mus musculus OX=10090 GN=Cdk14 PE=1 SV=2	9	7	6	5	16.4	52.995	385330	330220	233580	316377	397820	223920	244890	288877	1.0952	0.716377
O35526	Syntaxin-1A	Stx1a	FUNCTION: Plays an essential role in hormone and neurotransmitter calcium-dependent exocytosis and endocytosis (PubMed:17502420, PubMed:28596237, PubMed:28031464). Part of the SNARE (Soluble NSF Attachment Receptor) complex composed of SNAP25, STX1A and VAMP2 which mediates the fusion of synaptic vesicles with the presynaptic plasma membrane. STX1A and SNAP25 are localized on the plasma membrane …	sp|O35526|STX1A_MOUSE	sp|O35526|STX1A_MOUSE Syntaxin-1A OS=Mus musculus OX=10090 GN=Stx1a PE=1 SV=3	1	14	13	13	44.1	33.054	6785700	6832600	6764600	6794300	6942700	6738400	5695000	6458700	1.05196	0.434657
O35551	Rab GTPase-binding effector protein 1	Rabep1	FUNCTION: Rab effector protein acting as linker between gamma-adaptin, RAB4A and RAB5A. Involved in endocytic membrane fusion and membrane trafficking of recycling endosomes. Involved in KCNH1 channels trafficking to and from the cell membrane. Stimulates RABGEF1 mediated nucleotide exchange on RAB5A. Mediates the traffic of PKD1:PKD2 complex from the endoplasmic reticulum through the Golgi to th…	sp|O35551|RABE1_MOUSE	sp|O35551|RABE1_MOUSE Rab GTPase-binding effector protein 1 OS=Mus musculus OX=10090 GN=Rabep1 PE=1 SV=2	1	14	14	14	21.5	99.523	460200	559990	532040	517410	547450	564720	528990	547053	0.945813	0.399422
O35566	CD151 antigen	Cd151	FUNCTION: Essential for the proper assembly of the glomerular and tubular basement membranes in kidney. {ECO:0000250|UniProtKB:P48509}.	sp|O35566|CD151_MOUSE	sp|O35566|CD151_MOUSE CD151 antigen OS=Mus musculus OX=10090 GN=Cd151 PE=1 SV=2	1	1	1	1	5.9	28.246	107220	113540	105460	108740	109540	145000	107900	120813	0.900066	0.383582
O35593	26S proteasome non-ATPase regulatory subunit 14	Psmd14	FUNCTION: Component of the 26S proteasome, a multiprotein complex involved in the ATP-dependent degradation of ubiquitinated proteins. This complex plays a key role in the maintenance of protein homeostasis by removing misfolded or damaged proteins, which could impair cellular functions, and by removing proteins whose functions are no longer required. Therefore, the proteasome participates in num…	sp|O35593|PSDE_MOUSE	sp|O35593|PSDE_MOUSE 26S proteasome non-ATPase regulatory subunit 14 OS=Mus musculus OX=10090 GN=Psmd14 PE=1 SV=2	1	5	5	5	22.6	34.577	268330	332500	246520	282450	282590	265100	247860	265183	1.06511	0.566626
O35598	Disintegrin and metalloproteinase domain-containing protein 10	Adam10	FUNCTION: Cleaves the membrane-bound precursor of TNF-alpha to its mature soluble form. Responsible for the proteolytical release of soluble JAM3 from endothelial cells surface (By similarity). Responsible for the proteolytic release of several other cell-surface proteins, including heparin-binding epidermal growth-like factor, ephrin-A2, CD44, CDH2 and for constitutive and regulated alpha-secret…	sp|O35598|ADA10_MOUSE	sp|O35598|ADA10_MOUSE Disintegrin and metalloproteinase domain-containing protein 10 OS=Mus musculus OX=10090 GN=Adam10 PE=1 SV=2	1	8	8	8	15.2	83.967	359940	323290	335470	339567	317970	355600	283720	319097	1.06415	0.430859
O35609	Secretory carrier-associated membrane protein 3	Scamp3	FUNCTION: Functions in post-Golgi recycling pathways. Acts as a recycling carrier to the cell surface.	sp|O35609|SCAM3_MOUSE	sp|O35609|SCAM3_MOUSE Secretory carrier-associated membrane protein 3 OS=Mus musculus OX=10090 GN=Scamp3 PE=1 SV=3	1	3	3	3	12.9	38.458	335120	211570	368910	305200	132970	247940	203280	194730	1.5673	0.131338
O35621	Phosphomannomutase 1	Pmm1	FUNCTION: Involved in the synthesis of the GDP-mannose and dolichol-phosphate-mannose required for a number of critical mannosyl transfer reactions. In addition, may be responsible for the degradation of glucose-1,6-bisphosphate in ischemic brain. {ECO:0000269|PubMed:18927083}.	sp|O35621|PMM1_MOUSE	sp|O35621|PMM1_MOUSE Phosphomannomutase 1 OS=Mus musculus OX=10090 GN=Pmm1 PE=1 SV=1	1	5	5	5	26	29.774	561660	594960	505650	554090	617220	552060	484240	551173	1.00529	0.952893
O35633	Vesicular inhibitory amino acid transporter	Slc32a1	FUNCTION: Involved in the uptake of GABA and glycine into the synaptic vesicles. {ECO:0000250|UniProtKB:O35458, ECO:0000269|PubMed:9395291}.	sp|O35633|VIAAT_MOUSE	sp|O35633|VIAAT_MOUSE Vesicular inhibitory amino acid transporter OS=Mus musculus OX=10090 GN=Slc32a1 PE=1 SV=3	1	10	10	10	31	57.38	1116100	1233200	1039000	1.12943e+06	1241400	1166500	1270100	1226000	0.921234	0.207842
O35639	Annexin A3	Anxa3	FUNCTION: Inhibitor of phospholipase A2, also possesses anti-coagulant properties.	sp|O35639|ANXA3_MOUSE	sp|O35639|ANXA3_MOUSE Annexin A3 OS=Mus musculus OX=10090 GN=Anxa3 PE=1 SV=4	1	15	15	15	54.5	36.384	422670	418480	394860	412003	128940	466330	403810	333027	1.23715	0.489863
O35643	AP-1 complex subunit beta-1	Ap1b1	FUNCTION: Subunit of clathrin-associated adaptor protein complex 1 that plays a role in protein sorting in the late-Golgi/trans-Golgi network (TGN) and/or endosomes. The AP complexes mediate both the recruitment of clathrin to membranes and the recognition of sorting signals within the cytosolic tails of transmembrane cargo molecules.	sp|O35643|AP1B1_MOUSE	sp|O35643|AP1B1_MOUSE AP-1 complex subunit beta-1 OS=Mus musculus OX=10090 GN=Ap1b1 PE=1 SV=2	1	32	14	14	49.4	103.93	1706200	1742600	1672000	1.70693e+06	1628300	1507500	1682500	1606100	1.06278	0.143924
O35658	Complement component 1 Q subcomponent-binding protein, mitochondrial	C1qbp	FUNCTION: Is believed to be a multifunctional and multicompartmental protein involved in inflammation and infection processes, ribosome biogenesis, protein synthesis in mitochondria, regulation of apoptosis, transcriptional regulation and pre-mRNA splicing. At the cell surface is thought to act as an endothelial receptor for plasma proteins of the complement and kallikrein-kinin cascades. Putativ…	sp|O35658|C1QBP_MOUSE	sp|O35658|C1QBP_MOUSE Complement component 1 Q subcomponent-binding protein, mitochondrial OS=Mus musculus OX=10090 GN=C1qbp PE=1 SV=1	1	7	7	7	36	31.013	2133400	2290900	2674200	2.36617e+06	2910600	2482900	2010000	2.46783e+06	0.958803	0.756136
O35678	Monoglyceride lipase	Mgll	FUNCTION: Converts monoacylglycerides to free fatty acids and glycerol (PubMed:9341166, PubMed:17700715, PubMed:18096503, PubMed:19029917, PubMed:20554061, PubMed:20729846, PubMed:21454566). Hydrolyzes the endocannabinoid 2-arachidonoylglycerol, and thereby contributes to the regulation of endocannabinoid signaling, nociperception and perception of pain (PubMed:9341166, PubMed:17700715, PubMed:18…	sp|O35678|MGLL_MOUSE	sp|O35678|MGLL_MOUSE Monoglyceride lipase OS=Mus musculus OX=10090 GN=Mgll PE=1 SV=1	1	11	11	11	45.5	33.387	1302700	1529500	1460900	1.43103e+06	1489900	1295100	1268400	1.35113e+06	1.05914	0.455803
O35681	Synaptotagmin-3	Syt3	FUNCTION: Ca(2+) sensor involved in Ca(2+)-dependent exocytosis of secretory vesicles through Ca(2+) and phospholipid binding to the C2 domain. Ca(2+) induces binding of the C2-domains to phospholipid membranes and to assembled SNARE-complexes; both actions contribute to triggering exocytosis. Plays a role in dendrite formation by melanocytes. {ECO:0000250|UniProtKB:P40748, ECO:0000250|UniProtKB:…	sp|O35681|SYT3_MOUSE;sp|Q9R0N9|SYT9_MOUSE	sp|O35681|SYT3_MOUSE Synaptotagmin-3 OS=Mus musculus OX=10090 GN=Syt3 PE=1 SV=2	2	5	5	5	13.8	63.253	189050	339960	150650	226553	147670	202990	226860	192507	1.17686	0.614084
O35682	Myeloid-associated differentiation marker	Myadm		sp|O35682|MYADM_MOUSE	sp|O35682|MYADM_MOUSE Myeloid-associated differentiation marker OS=Mus musculus OX=10090 GN=Myadm PE=1 SV=2	1	5	5	5	25.9	35.284	372200	689330	611950	557827	290490	395070	378610	354723	1.57257	0.114244
O35683	NADH dehydrogenase [ubiquinone] 1 alpha subcomplex subunit 1	Ndufa1	FUNCTION: Accessory subunit of the mitochondrial membrane respiratory chain NADH dehydrogenase (Complex I), that is believed not to be involved in catalysis. Complex I functions in the transfer of electrons from NADH to the respiratory chain. The immediate electron acceptor for the enzyme is believed to be ubiquinone. {ECO:0000250|UniProtKB:O15239}.	sp|O35683|NDUA1_MOUSE	sp|O35683|NDUA1_MOUSE NADH dehydrogenase [ubiquinone] 1 alpha subcomplex subunit 1 OS=Mus musculus OX=10090 GN=Ndufa1 PE=1 SV=1	1	1	1	1	14.3	8.1384	106610	115790	100280	107560	37041	93441	102420	77634	1.38548	0.226373
O35684	Neuroserpin	Serpini1	FUNCTION: Serine protease inhibitor that inhibits plasminogen activators and plasmin but not thrombin (PubMed:9364046, PubMed:11557034). May be involved in the formation or reorganization of synaptic connections as well as for synaptic plasticity in the adult nervous system. May protect neurons from cell damage by tissue-type plasminogen activator (Probable). {ECO:0000269|PubMed:11557034, ECO:000…	sp|O35684|NEUS_MOUSE	sp|O35684|NEUS_MOUSE Neuroserpin OS=Mus musculus OX=10090 GN=Serpini1 PE=1 SV=1	1	3	3	3	9.3	46.347	3223.7	12185		7704.35	35311	25800		30555.5	0.252143	0.0729257
O35685	Nuclear migration protein nudC	Nudc	FUNCTION: Plays a role in neurogenesis and neuronal migration. Necessary for correct formation of mitotic spindles and chromosome separation during mitosis (By similarity). {ECO:0000250, ECO:0000269|PubMed:11734602}.	sp|O35685|NUDC_MOUSE	sp|O35685|NUDC_MOUSE Nuclear migration protein nudC OS=Mus musculus OX=10090 GN=Nudc PE=1 SV=1	1	13	13	13	44.3	38.358	1424500	1253500	1535500	1404500	1414100	1609600	1602000	1541900	0.910889	0.256939
O35691	Pinin	Pnn	FUNCTION: Transcriptional activator binding to the E-box 1 core sequence of the E-cadherin promoter gene; the core-binding sequence is 5'CAGGTG-3'. Capable of reversing CTBP1-mediated transcription repression. Auxiliary component of the splicing-dependent multiprotein exon junction complex (EJC) deposited at splice junction on mRNAs. The EJC is a dynamic structure consisting of core proteins and …	sp|O35691|PININ_MOUSE	sp|O35691|PININ_MOUSE Pinin OS=Mus musculus OX=10090 GN=Pnn PE=1 SV=4	1	4	4	4	6.8	82.435	283610	91357	43265	139411	61695	84604	79246	75181.7	1.85432	0.432952
O35737	Heterogeneous nuclear ribonucleoprotein H	Hnrnph1	FUNCTION: This protein is a component of the heterogeneous nuclear ribonucleoprotein (hnRNP) complexes which provide the substrate for the processing events that pre-mRNAs undergo before becoming functional, translatable mRNAs in the cytoplasm. Mediates pre-mRNA alternative splicing regulation. Inhibits, together with CUGBP1, insulin receptor (IR) pre-mRNA exon 11 inclusion in myoblast. Binds to …	sp|O35737|HNRH1_MOUSE	sp|O35737|HNRH1_MOUSE Heterogeneous nuclear ribonucleoprotein H OS=Mus musculus OX=10090 GN=Hnrnph1 PE=1 SV=3	1	14	14	6	43.9	49.199	4266900	4389300	4317100	4.32443e+06	4224600	4567300	4074300	4.28873e+06	1.00832	0.823745
O35841	Apoptosis inhibitor 5	Api5	FUNCTION: Antiapoptotic factor that may have a role in protein assembly. Negatively regulates ACIN1. By binding to ACIN1, it suppresses ACIN1 cleavage from CASP3 and ACIN1-mediated DNA fragmentation. Also known to efficiently suppress E2F1-induced apoptosis (By similarity). {ECO:0000250}.	sp|O35841|API5_MOUSE	sp|O35841|API5_MOUSE Apoptosis inhibitor 5 OS=Mus musculus OX=10090 GN=Api5 PE=1 SV=2	1	8	8	8	23.4	56.784	477520	461040	450030	462863	363710	458520	345300	389177	1.18934	0.109903
O35855	Branched-chain-amino-acid aminotransferase, mitochondrial	Bcat2	FUNCTION: Catalyzes the first reaction in the catabolism of the essential branched chain amino acids leucine, isoleucine, and valine. May also function as a transporter of branched chain alpha-keto acids.	sp|O35855|BCAT2_MOUSE	sp|O35855|BCAT2_MOUSE Branched-chain-amino-acid aminotransferase, mitochondrial OS=Mus musculus OX=10090 GN=Bcat2 PE=1 SV=2	1	1	1	1	3.3	44.127	31023		49498	40260.5		21282	39699	30490.5	1.32043	0.531945
O35857	Mitochondrial import inner membrane translocase subunit TIM44	Timm44	FUNCTION: Essential component of the PAM complex, a complex required for the translocation of transit peptide-containing proteins from the inner membrane into the mitochondrial matrix in an ATP-dependent manner. Recruits mitochondrial HSP70 to drive protein translocation into the matrix using ATP as an energy source. {ECO:0000250|UniProtKB:Q01852}.	sp|O35857|TIM44_MOUSE	sp|O35857|TIM44_MOUSE Mitochondrial import inner membrane translocase subunit TIM44 OS=Mus musculus OX=10090 GN=Timm44 PE=1 SV=2	1	7	7	7	20.8	51.091	426360	430590	346280	401077	402570	327990	439700	390087	1.02817	0.809978
O35864	COP9 signalosome complex subunit 5	Cops5	FUNCTION: Probable protease subunit of the COP9 signalosome complex (CSN), a complex involved in various cellular and developmental processes. The CSN complex is an essential regulator of the ubiquitin (Ubl) conjugation pathway by mediating the deneddylation of the cullin subunits of the SCF-type E3 ligase complexes, leading to decrease the Ubl ligase activity of SCF-type complexes such as SCF, C…	sp|O35864|CSN5_MOUSE	sp|O35864|CSN5_MOUSE COP9 signalosome complex subunit 5 OS=Mus musculus OX=10090 GN=Cops5 PE=1 SV=3	1	8	8	8	28.1	37.548	772740	875390	831800	826643	858010	763850	789040	803633	1.02863	0.604165
O35874	Neutral amino acid transporter A	Slc1a4	FUNCTION: Transporter for alanine, serine, cysteine, and threonine. Exhibits sodium dependence (By similarity). {ECO:0000250}.	sp|O35874|SATT_MOUSE	sp|O35874|SATT_MOUSE Neutral amino acid transporter A OS=Mus musculus OX=10090 GN=Slc1a4 PE=1 SV=1	1	9	9	9	31.8	56.061	881210	754780	809520	815170	743500	711080	843750	766110	1.06404	0.416348
O35887	Calumenin	Calu	FUNCTION: Involved in regulation of vitamin K-dependent carboxylation of multiple N-terminal glutamate residues. Seems to inhibit gamma-carboxylase GGCX. Binds 7 calcium ions with a low affinity (By similarity). {ECO:0000250}.	sp|O35887|CALU_MOUSE	sp|O35887|CALU_MOUSE Calumenin OS=Mus musculus OX=10090 GN=Calu PE=1 SV=1	1	11	11	11	42.9	37.063	870430	837840	733940	814070	766880	923810	791120	827270	0.984044	0.846237
O35900	U6 snRNA-associated Sm-like protein LSm2	Lsm2	FUNCTION: Plays role in pre-mRNA splicing as component of the U4/U6-U5 tri-snRNP complex that is involved in spliceosome assembly, and as component of the precatalytic spliceosome (spliceosome B complex). The heptameric LSM2-8 complex binds specifically to the 3'-terminal U-tract of U6 snRNA. {ECO:0000250|UniProtKB:Q9Y333}.	sp|O35900|LSM2_MOUSE	sp|O35900|LSM2_MOUSE U6 snRNA-associated Sm-like protein LSm2 OS=Mus musculus OX=10090 GN=Lsm2 PE=1 SV=1	1	3	3	3	60	10.834	70648	86558	95792	84332.7	70137	62873	89606	74205.3	1.13648	0.403262
O35927	Catenin delta-2	Ctnnd2	FUNCTION: Has a critical role in neuronal development, particularly in the formation and/or maintenance of dendritic spines and synapses (PubMed:17993462) (PubMed:25807484). Involved in the regulation of canonical Wnt signaling (By similarity). It probably acts on beta-catenin turnover, facilitating beta-catenin interaction with GSK3B, phosphorylation, ubiquitination and degradation (PubMed:20623…	sp|O35927|CTND2_MOUSE	sp|O35927|CTND2_MOUSE Catenin delta-2 OS=Mus musculus OX=10090 GN=Ctnnd2 PE=1 SV=1	1	26	26	24	26.8	135	2441300	2287700	1400400	2.04313e+06	2177500	1932400	2325900	2.14527e+06	0.952391	0.781385
O35943	Frataxin, mitochondrial	Fxn	FUNCTION: Promotes the biosynthesis of heme and assembly and repair of iron-sulfur clusters by delivering Fe(2+) to proteins involved in these pathways. May play a role in the protection against iron-catalyzed oxidative stress through its ability to catalyze the oxidation of Fe(2+) to Fe(3+); the oligomeric form but not the monomeric form has in vitro ferroxidase activity. May be able to store la…	sp|O35943|FRDA_MOUSE	sp|O35943|FRDA_MOUSE Frataxin, mitochondrial OS=Mus musculus OX=10090 GN=Fxn PE=1 SV=1	1	1	1	1	8.2	22.924	85841	86930	85784	86185	114770		94116	104443	0.825187	0.0987379
O35954	Membrane-associated phosphatidylinositol transfer protein 1	Pitpnm1	FUNCTION: Regulates RHOA activity, and plays a role in cytoskeleton remodeling. Necessary for normal completion of cytokinesis. Plays a role in maintaining normal diacylglycerol levels in the Golgi apparatus. Binds phosphatidyl inositol phosphates (in vitro). May catalyze the transfer of phosphatidylinositol and phosphatidylcholine between membranes (By similarity). Necessary for maintaining the …	sp|O35954|PITM1_MOUSE	sp|O35954|PITM1_MOUSE Membrane-associated phosphatidylinositol transfer protein 1 OS=Mus musculus OX=10090 GN=Pitpnm1 PE=1 SV=1	1	13	13	13	19.3	134.94	511340	791510	634050	645633	548440	587880	732610	622977	1.03637	0.829423
O35963	Ras-related protein Rab-33B	Rab33b	FUNCTION: Protein transport. Acts, in coordination with RAB6A, to regulate intra-Golgi retrograde trafficking (By similarity). It is involved in autophagy, acting as a modulator of autophagosome formation. {ECO:0000250, ECO:0000269|PubMed:18448665}.	sp|O35963|RB33B_MOUSE	sp|O35963|RB33B_MOUSE Ras-related protein Rab-33B OS=Mus musculus OX=10090 GN=Rab33b PE=1 SV=1	1	2	2	2	14.4	25.766	100390	101480	97864	99911.3	55593	72880	91960	73477.7	1.35975	0.0664883
O35969	Guanidinoacetate N-methyltransferase	Gamt	FUNCTION: Converts guanidinoacetate to creatine, using S-adenosylmethionine as the methyl donor. Important in nervous system development. {ECO:0000250|UniProtKB:Q14353}.	sp|O35969|GAMT_MOUSE	sp|O35969|GAMT_MOUSE Guanidinoacetate N-methyltransferase OS=Mus musculus OX=10090 GN=Gamt PE=1 SV=1	1	5	5	5	31.4	26.336	131860	171390	95256	132835	95201	102780	162050	120010	1.10687	0.695679
O54692	Centromere/kinetochore protein zw10 homolog	Zw10	FUNCTION: Essential component of the mitotic checkpoint, which prevents cells from prematurely exiting mitosis. Required for the assembly of the dynein-dynactin and MAD1-MAD2 complexes onto kinetochores. Its function related to the spindle assembly machinery is proposed to depend on its association in the mitotic RZZ complex. Involved in regulation of membrane traffic between the Golgi and the en…	sp|O54692|ZW10_MOUSE	sp|O54692|ZW10_MOUSE Centromere/kinetochore protein zw10 homolog OS=Mus musculus OX=10090 GN=Zw10 PE=1 SV=3	1	1	1	1	2.1	88.062	31216	28575	27857	29216	39969	32099	35776	35948	0.812729	0.0540341
O54724	Caveolae-associated protein 1	Cavin1	FUNCTION: Plays an important role in caveolae formation and organization. Essential for the formation of caveolae in all tissues (PubMed:18191225, PubMed:18840361, PubMed:18056712, PubMed:30188967). Core component of the CAVIN complex which is essential for recruitment of the complex to the caveolae in presence of calveolin-1 (CAV1) (PubMed:19546242). Essential for normal oligomerization of CAV1 …	sp|O54724|CAVN1_MOUSE	sp|O54724|CAVN1_MOUSE Caveolae-associated protein 1 OS=Mus musculus OX=10090 GN=Cavin1 PE=1 SV=1	1	5	5	5	20.2	43.953	404340	79724	239010	241025	564860	383870	516030	488253	0.493647	0.084307
O54734	Dolichyl-diphosphooligosaccharide--protein glycosyltransferase 48 kDa subunit	Ddost	FUNCTION: Subunit of the oligosaccharyl transferase (OST) complex that catalyzes the initial transfer of a defined glycan (Glc(3)Man(9)GlcNAc(2) in eukaryotes) from the lipid carrier dolichol-pyrophosphate to an asparagine residue within an Asn-X-Ser/Thr consensus motif in nascent polypeptide chains, the first step in protein N-glycosylation. N-glycosylation occurs cotranslationally and the compl…	sp|O54734|OST48_MOUSE	sp|O54734|OST48_MOUSE Dolichyl-diphosphooligosaccharide--protein glycosyltransferase 48 kDa subunit OS=Mus musculus OX=10090 GN=Ddost PE=1 SV=2	1	7	7	7	24.9	49.027	552460	511390	558950	540933	495380	509470	533450	512767	1.05493	0.204108
O54774	AP-3 complex subunit delta-1	Ap3d1	FUNCTION: Part of the AP-3 complex, an adaptor-related complex which is not clathrin-associated. The complex is associated with the Golgi region as well as more peripheral structures. It facilitates the budding of vesicles from the Golgi membrane and may be directly involved in trafficking to lysosomes (By similarity). Involved in process of CD8+ T-cell and NK cell degranulation (By similarity). …	sp|O54774|AP3D1_MOUSE	sp|O54774|AP3D1_MOUSE AP-3 complex subunit delta-1 OS=Mus musculus OX=10090 GN=Ap3d1 PE=1 SV=1	1	27	27	27	33.3	135.08	2160200	2287300	2094800	2.18077e+06	2112300	2233700	2235500	2.19383e+06	0.994044	0.860387
O54829	Regulator of G-protein signaling 7	Rgs7	FUNCTION: Regulates G protein-coupled receptor signaling cascades. Inhibits signal transduction by increasing the GTPase activity of G protein alpha subunits, thereby driving them into their inactive GDP-bound form. The RGS7/GNB5 dimer enhances GNAO1 GTPase activity. May play a role in synaptic vesicle exocytosis. Modulates the activity of potassium channels that are activated by GNAO1 in respons…	sp|O54829|RGS7_MOUSE;sp|Q9Z2H2|RGS6_MOUSE	sp|O54829|RGS7_MOUSE Regulator of G-protein signaling 7 OS=Mus musculus OX=10090 GN=Rgs7 PE=1 SV=2	2	12	12	12	33.3	54.791	764530	853440	883480	833817	845090	858550	567240	756960	1.10153	0.490816
O54833	Casein kinase II subunit alpha	Csnk2a2	FUNCTION: Catalytic subunit of a constitutively active serine/threonine-protein kinase complex that phosphorylates a large number of substrates containing acidic residues C-terminal to the phosphorylated serine or threonine. Regulates numerous cellular processes, such as cell cycle progression, apoptosis and transcription, as well as viral infection. May act as a regulatory node which integrates …	sp|O54833|CSK22_MOUSE	sp|O54833|CSK22_MOUSE Casein kinase II subunit alpha OS=Mus musculus OX=10090 GN=Csnk2a2 PE=1 SV=1	1	11	11	11	45.1	41.215	757190	781780	860730	799900	812080	713120	750470	758557	1.0545	0.385941
O54865	Guanylate cyclase soluble subunit beta-1	Gucy1b1	FUNCTION: Mediates responses to nitric oxide (NO) by catalyzing the biosynthesis of the signaling molecule cGMP. {ECO:0000250|UniProtKB:P16068}.	sp|O54865|GCYB1_MOUSE	sp|O54865|GCYB1_MOUSE Guanylate cyclase soluble subunit beta-1 OS=Mus musculus OX=10090 GN=Gucy1b1 PE=1 SV=1	1	12	12	12	25.6	70.597	756880	572420	602370	643890	272600	236130	635900	381543	1.68759	0.133864
O54901	OX-2 membrane glycoprotein	Cd200	FUNCTION: Costimulates T-cell proliferation. May regulate myeloid cell activity in a variety of tissues (By similarity). {ECO:0000250}.	sp|O54901|OX2G_MOUSE	sp|O54901|OX2G_MOUSE OX-2 membrane glycoprotein OS=Mus musculus OX=10090 GN=Cd200 PE=1 SV=1	1	4	4	4	13.3	31.256	531320	450770	302360	428150	375370	407010	472740	418373	1.02337	0.899833
O54916	RalBP1-associated Eps domain-containing protein 1	Reps1	FUNCTION: May coordinate the cellular actions of activated EGF receptors and Ral-GTPases.	sp|O54916|REPS1_MOUSE	sp|O54916|REPS1_MOUSE RalBP1-associated Eps domain-containing protein 1 OS=Mus musculus OX=10090 GN=Reps1 PE=1 SV=2	1	7	6	6	12.3	86.518	120340	154320	107190	127283	140680	111560	115830	122690	1.03744	0.797145
O54931	A-kinase anchor protein 2	Akap2	FUNCTION: Binds to regulatory subunit (RII) of protein kinase A. May be involved in establishing polarity in signaling systems or in integrating PKA-RII isoforms with downstream effectors to capture, amplify and focus diffuse, trans-cellular signals carried by cAMP.	sp|O54931|AKAP2_MOUSE	sp|O54931|AKAP2_MOUSE A-kinase anchor protein 2 OS=Mus musculus OX=10090 GN=Akap2 PE=1 SV=3	1	5	5	5	10.5	98.577	144140	163520	212420	173360	350950	174720	138050	221240	0.783583	0.524687
O54940	BCL2/adenovirus E1B 19 kDa protein-interacting protein 2	Bnip2	FUNCTION: Implicated in the suppression of cell death. Interacts with the BCL-2 and adenovirus E1B 19 kDa proteins (By similarity). {ECO:0000250}.	sp|O54940|BNIP2_MOUSE	sp|O54940|BNIP2_MOUSE BCL2/adenovirus E1B 19 kDa protein-interacting protein 2 OS=Mus musculus OX=10090 GN=Bnip2 PE=1 SV=2	1	2	1	1	7.7	37.768	96126	97268	90050	94481.3	92032	48648	90222	76967.3	1.22755	0.289171
O54941	SWI/SNF-related matrix-associated actin-dependent regulator of chromatin subfamily E member 1	Smarce1	FUNCTION: Involved in transcriptional activation and repression of select genes by chromatin remodeling (alteration of DNA-nucleosome topology). Component of SWI/SNF chromatin remodeling complexes that carry out key enzymatic activities, changing chromatin structure by altering DNA-histone contacts within a nucleosome in an ATP-dependent manner (PubMed:12110891). Belongs to the neural progenitors…	sp|O54941|SMCE1_MOUSE	sp|O54941|SMCE1_MOUSE SWI/SNF-related matrix-associated actin-dependent regulator of chromatin subfamily E member 1 OS=Mus musculus OX=10090 GN=Smarce1 PE=1 SV=1	1	7	7	7	18.5	46.638	74756	49301	23627	49228	87974	150040	96319	111444	0.441727	0.063416
O54946	DnaJ homolog subfamily B member 6	Dnajb6	FUNCTION: Plays an indispensable role in the organization of KRT8/KRT18 filaments. Acts as an endogenous molecular chaperone for neuronal proteins including huntingtin. Suppresses aggregation and toxicity of polyglutamine-containing, aggregation-prone proteins (By similarity). Has a stimulatory effect on the ATPase activity of HSP70 in a dose-dependent and time-dependent manner and hence acts as …	sp|O54946|DNJB6_MOUSE	sp|O54946|DNJB6_MOUSE DnaJ homolog subfamily B member 6 OS=Mus musculus OX=10090 GN=Dnajb6 PE=1 SV=4	1	6	5	3	19.2	39.807	206460	237360	212800	218873	304770	200270	240110	248383	0.881192	0.406928
O54950	5-AMP-activated protein kinase subunit gamma-1	Prkag1	FUNCTION: AMP/ATP-binding subunit of AMP-activated protein kinase (AMPK), an energy sensor protein kinase that plays a key role in regulating cellular energy metabolism. In response to reduction of intracellular ATP levels, AMPK activates energy-producing pathways and inhibits energy-consuming processes: inhibits protein, carbohydrate and lipid biosynthesis, as well as cell growth and proliferati…	sp|O54950|AAKG1_MOUSE	sp|O54950|AAKG1_MOUSE 5-AMP-activated protein kinase subunit gamma-1 OS=Mus musculus OX=10090 GN=Prkag1 PE=1 SV=2	1	4	3	3	19.7	37.52	36426	37015	55503	42981.3	30325	64599	33191	42705	1.00647	0.983604
O54984	ATPase GET3	Get3	FUNCTION: ATPase required for the post-translational delivery of tail-anchored (TA) proteins to the endoplasmic reticulum. Recognizes and selectively binds the transmembrane domain of TA proteins in the cytosol. This complex then targets to the endoplasmic reticulum by membrane-bound receptors, where the tail-anchored protein is released for insertion. This process is regulated by ATP binding and…	sp|O54984|GET3_MOUSE	sp|O54984|GET3_MOUSE ATPase GET3 OS=Mus musculus OX=10090 GN=Get3 PE=1 SV=2	1	7	7	7	33.6	38.822	681940	700630	760300	714290	755680	645370	643120	681390	1.04828	0.49645
O54988	STE20-like serine/threonine-protein kinase	Slk	FUNCTION: Mediates apoptosis and actin stress fiber dissolution. {ECO:0000269|PubMed:10611247}.	sp|O54988|SLK_MOUSE	sp|O54988|SLK_MOUSE STE20-like serine/threonine-protein kinase OS=Mus musculus OX=10090 GN=Slk PE=1 SV=2	1	17	17	17	19.1	141.46	1016700	1111800	936630	1021710	1083400	1056400	1001400	1.04707e+06	0.975783	0.674617
O54991	Contactin-associated protein 1	Cntnap1	FUNCTION: Required, with CNTNAP2, for radial and longitudinal organization of myelinated axons (PubMed:25378149). Plays a role in the formation of functional distinct domains critical for saltatory conduction of nerve impulses in myelinated nerve fibers. Demarcates the paranodal region of the axo-glial junction. In association with contactin involved in the signaling between axons and myelinating…	sp|O54991|CNTP1_MOUSE	sp|O54991|CNTP1_MOUSE Contactin-associated protein 1 OS=Mus musculus OX=10090 GN=Cntnap1 PE=1 SV=2	1	33	33	33	35.1	156.31	4238200	4747200	4964000	4649800	4668300	5101400	4164000	4.64457e+06	1.00113	0.988653
O55013	Trafficking protein particle complex subunit 3	Trappc3	FUNCTION: May play a role in vesicular transport from endoplasmic reticulum to Golgi.	sp|O55013|TPPC3_MOUSE	sp|O55013|TPPC3_MOUSE Trafficking protein particle complex subunit 3 OS=Mus musculus OX=10090 GN=Trappc3 PE=1 SV=1	1	2	2	2	15	20.302	89477	41971	45253	58900.3	16348	75327	10130	33935	1.73568	0.388189
O55017	Voltage-dependent N-type calcium channel subunit alpha-1B	Cacna1b	FUNCTION: Voltage-sensitive calcium channels (VSCC) mediate the entry of calcium ions into excitable cells and are also involved in a variety of calcium-dependent processes, including muscle contraction, hormone or neurotransmitter release, gene expression, cell motility, cell division and cell death. The isoform alpha-1B gives rise to N-type calcium currents. N-type calcium channels belong to th…	sp|O55017|CAC1B_MOUSE	sp|O55017|CAC1B_MOUSE Voltage-dependent N-type calcium channel subunit alpha-1B OS=Mus musculus OX=10090 GN=Cacna1b PE=1 SV=1	1	6	6	6	4.1	261.48	214030	204180	132890	183700	257790	173770	223580	218380	0.841194	0.381929
O55022	Membrane-associated progesterone receptor component 1	Pgrmc1	FUNCTION: Component of a progesterone-binding protein complex. Binds progesterone. Has many reported cellular functions (heme homeostasis, interaction with CYPs). Required for the maintenance of uterine histoarchitecture and normal female reproductive lifespan (PubMed:28005395). Intracellular heme chaperone. Regulates heme synthesis via interactions with FECH and acts as a heme donor for at least…	sp|O55022|PGRC1_MOUSE	sp|O55022|PGRC1_MOUSE Membrane-associated progesterone receptor component 1 OS=Mus musculus OX=10090 GN=Pgrmc1 PE=1 SV=4	1	8	8	7	74.9	21.694	2336900	2153600	2336300	2275600	2180600	2339400	2151900	2.22397e+06	1.02322	0.57369
O55023	Inositol monophosphatase 1	Impa1	FUNCTION: Responsible for the provision of inositol required for synthesis of phosphatidylinositol and polyphosphoinositides and has been implicated as the pharmacological target for lithium action in brain. Has broad substrate specificity and can use myo-inositol monophosphates, myo-inositol 1,3-diphosphate, myo-inositol 1,4-diphosphate, scyllo-inositol-phosphate, D-galactose 1-phosphate, glucos…	sp|O55023|IMPA1_MOUSE	sp|O55023|IMPA1_MOUSE Inositol monophosphatase 1 OS=Mus musculus OX=10090 GN=Impa1 PE=1 SV=1	1	12	12	12	42.2	30.436	1841000	1788200	1971800	1867000	1999300	1959900	1981600	1.98027e+06	0.942802	0.11199
O55026	Ectonucleoside triphosphate diphosphohydrolase 2	Entpd2	FUNCTION: In the nervous system, could hydrolyze ATP and other nucleotides to regulate purinergic neurotransmission. Hydrolyzes ADP only to a marginal extent (By similarity). {ECO:0000250}.	sp|O55026|ENTP2_MOUSE	sp|O55026|ENTP2_MOUSE Ectonucleoside triphosphate diphosphohydrolase 2 OS=Mus musculus OX=10090 GN=Entpd2 PE=1 SV=2	1	6	6	6	19.8	54.319	222480	227050	217230	222253	190620	118640	177570	162277	1.3696	0.0548363
O55029	Coatomer subunit beta	Copb2	FUNCTION: The coatomer is a cytosolic protein complex that binds to dilysine motifs and reversibly associates with Golgi non-clathrin-coated vesicles, which further mediate biosynthetic protein transport from the ER, via the Golgi up to the trans Golgi network. Coatomer complex is required for budding from Golgi membranes, and is essential for the retrograde Golgi-to-ER transport of dilysine-tagg…	sp|O55029|COPB2_MOUSE	sp|O55029|COPB2_MOUSE Coatomer subunit beta OS=Mus musculus OX=10090 GN=Copb2 PE=1 SV=2	1	10	10	10	19	102.45	779130	498660	542860	606883	400730	1034600	632570	689300	0.880434	0.707702
O55033	Cytoplasmic protein NCK2	Nck2	FUNCTION: Adapter protein which associates with tyrosine-phosphorylated growth factor receptors or their cellular substrates. Maintains low levels of EIF2S1 phosphorylation by promoting its dephosphorylation by PP1. Plays a role in ELK1-dependent transcriptional activation in response to activated Ras signaling (By similarity). {ECO:0000250}.	sp|O55033|NCK2_MOUSE	sp|O55033|NCK2_MOUSE Cytoplasmic protein NCK2 OS=Mus musculus OX=10090 GN=Nck2 PE=1 SV=1	1	7	7	6	28.2	42.879	286200	300660	270520	285793	297090	278600	251920	275870	1.03597	0.562536
O55042	Alpha-synuclein	Snca	FUNCTION: Neuronal protein that plays several roles in synaptic activity such as regulation of synaptic vesicle trafficking and subsequent neurotransmitter release. Participates as a monomer in synaptic vesicle exocytosis by enhancing vesicle priming, fusion and dilation of exocytotic fusion pores. Mechanistically, acts by increasing local Ca(2+) release from microdomains which is essential for t…	sp|O55042|SYUA_MOUSE	sp|O55042|SYUA_MOUSE Alpha-synuclein OS=Mus musculus OX=10090 GN=Snca PE=1 SV=2	1	11	11	8	87.1	14.485	16136000	18525000	18569000	1.77433e+07	17000000	15568000	17678000	1.67487e+07	1.05939	0.383132
O55057	Retinal rod rhodopsin-sensitive cGMP 3,5-cyclic phosphodiesterase subunit delta	Pde6d	FUNCTION: Promotes the release of prenylated target proteins from cellular membranes (PubMed:22179043). Modulates the activity of prenylated or palmitoylated Ras family members by regulating their subcellular location (PubMed:22179043). Required for normal ciliary targeting of farnesylated target proteins, such as INPP5E (By similarity). Modulates the subcellular location of target proteins by ac…	sp|O55057|PDE6D_MOUSE	sp|O55057|PDE6D_MOUSE Retinal rod rhodopsin-sensitive cGMP 3,5-cyclic phosphodiesterase subunit delta OS=Mus musculus OX=10090 GN=Pde6d PE=1 SV=1	1	3	3	3	28.7	17.348	161880	54538	75530	97316	62035	72288	67034	67119	1.4499	0.41166
O55060	Thiopurine S-methyltransferase	Tpmt	FUNCTION: Catalyzes the S-methylation of thiopurine drugs such as 6-mercaptopurine (also called mercaptopurine, 6-MP or its brand name Purinethol) using S-adenosyl-L-methionine as the methyl donor (PubMed:18484748). TPMT activity modulates the cytotoxic effects of thiopurine prodrugs. A natural substrate for this enzyme has yet to be identified. {ECO:0000269|PubMed:18484748, ECO:0000305}.	sp|O55060|TPMT_MOUSE	sp|O55060|TPMT_MOUSE Thiopurine S-methyltransferase OS=Mus musculus OX=10090 GN=Tpmt PE=1 SV=1	1	3	3	3	15.4	27.585	90152	83422	74274	82616	81545	77946	78988	79493	1.03929	0.544677
O55074	A-kinase anchor protein 7 isoform alpha	Akap7	FUNCTION: Targets the cAMP-dependent protein kinase (PKA) to the plasma membrane, and permits functional coupling to the L-type calcium channel. The membrane-associated form reduces epithelial sodium channel (ENaC) activity, whereas the free cytoplasmic form may negatively regulate ENaC channel feedback inhibition by intracellular sodium (By similarity). {ECO:0000250, ECO:0000269|PubMed:9620705}.	sp|O55074|AKA7A_MOUSE;sp|Q7TN79|AKA7G_MOUSE	sp|O55074|AKA7A_MOUSE A-kinase anchor protein 7 isoform alpha OS=Mus musculus OX=10090 GN=Akap7 PE=1 SV=4;sp|Q7TN79|AKA7G_MOUSE A-kinase anchor protein 7 isoform gamma OS=Mus musculus OX=10090 GN=Akap7 PE=1 SV=2	2	2	2	2	16	9.169	103690	95291	165310	121430	86389	130970	67732	95030.3	1.27781	0.413668
O55091	Protein IMPACT	Impact	FUNCTION: Translational regulator that ensures constant high levels of translation upon a variety of stress conditions, such as amino acid starvation, UV-C irradiation, proteasome inhibitor treatment and glucose deprivation. Plays a role as a negative regulator of the EIF2AK4/GCN2 kinase activity; impairs GCN1-mediated EIF2AK4/GCN2 activation, and hence EIF2AK4/GCN2-mediated eIF-2-alpha phosphory…	sp|O55091|IMPCT_MOUSE	sp|O55091|IMPCT_MOUSE Protein IMPACT OS=Mus musculus OX=10090 GN=Impact PE=1 SV=2	1	11	11	11	52.2	36.276	1017900	1038600	1019500	1.02533e+06	1092700	1033800	1101900	1.07613e+06	0.952794	0.0854019
O55100	Synaptogyrin-1	Syngr1	FUNCTION: May play a role in regulated exocytosis. Modulates the localization of synaptophysin/SYP into synaptic-like microvesicles and may therefore play a role in synaptic-like microvesicle formation and/or maturation (By similarity). Involved in the regulation of short-term and long-term synaptic plasticity (PubMed:10595519). {ECO:0000250|UniProtKB:Q62876, ECO:0000269|PubMed:10595519}.	sp|O55100|SNG1_MOUSE	sp|O55100|SNG1_MOUSE Synaptogyrin-1 OS=Mus musculus OX=10090 GN=Syngr1 PE=1 SV=2	1	4	4	4	29.9	25.652	896600	666350	747670	770207	604030	824280	909770	779360	0.988255	0.939496
O55106	Striatin	Strn	FUNCTION: Binds calmodulin in a calcium dependent manner. May function as scaffolding or signaling protein.	sp|O55106|STRN_MOUSE	sp|O55106|STRN_MOUSE Striatin OS=Mus musculus OX=10090 GN=Strn PE=1 SV=2	1	20	20	20	40.9	85.965	1535100	1771700	1519400	1.60873e+06	1552100	1561900	1558100	1.55737e+06	1.03298	0.56346
O55125	Protein NipSnap homolog 1	Nipsnap1		sp|O55125|NIPS1_MOUSE	sp|O55125|NIPS1_MOUSE Protein NipSnap homolog 1 OS=Mus musculus OX=10090 GN=Nipsnap1 PE=1 SV=1	1	11	11	11	51.1	33.363	3674800	3355200	3510300	3.51343e+06	2607900	3342000	3566400	3172100	1.1076	0.324068
O55126	Protein NipSnap homolog 2	Nipsnap2	FUNCTION: May act as a positive regulator of L-type calcium channels. {ECO:0000269|PubMed:22627147}.	sp|O55126|NIPS2_MOUSE	sp|O55126|NIPS2_MOUSE Protein NipSnap homolog 2 OS=Mus musculus OX=10090 GN=Nipsnap2 PE=1 SV=1	1	11	11	11	45.2	32.932	2824500	2635600	3126800	2862300	3397200	3192200	2913500	3.16763e+06	0.903608	0.202057
O55131	Septin-7	Septin7	FUNCTION: Filament-forming cytoskeletal GTPase. Required for normal organization of the actin cytoskeleton. Required for normal progress through mitosis. Involved in cytokinesis. Required for normal association of CENPE with the kinetochore. Plays a role in ciliogenesis and collective cell movements. Forms a filamentous structure with SEPTIN12, SEPTIN6, SEPTIN2 and probably SEPTIN4 at the sperm a…	sp|O55131|SEPT7_MOUSE	sp|O55131|SEPT7_MOUSE Septin-7 OS=Mus musculus OX=10090 GN=Septin7 PE=1 SV=1	1	25	25	23	66.7	50.549	11848000	11813000	13750000	1.24703e+07	13537000	13094000	11890000	1.28403e+07	0.971185	0.670494
O55135	Eukaryotic translation initiation factor 6	Eif6	FUNCTION: Binds to the 60S ribosomal subunit and prevents its association with the 40S ribosomal subunit to form the 80S initiation complex in the cytoplasm. Behaves as a stimulatory translation initiation factor downstream insulin/growth factors. Is also involved in ribosome biogenesis. Associates with pre-60S subunits in the nucleus and is involved in its nuclear export. Cytoplasmic release of …	sp|O55135|IF6_MOUSE	sp|O55135|IF6_MOUSE Eukaryotic translation initiation factor 6 OS=Mus musculus OX=10090 GN=Eif6 PE=1 SV=2	1	3	3	3	22.4	26.511	250670	233230	236940	240280	217050	249760	242930	236580	1.01564	0.759478
O55137	Acyl-coenzyme A thioesterase 1	Acot1	FUNCTION: Acyl-CoA thioesterases are a group of enzymes that catalyze the hydrolysis of acyl-CoAs into free fatty acids and coenzyme A (CoASH), regulating intracellular levels of acyl-CoAs, free fatty acids and CoASH. More active towards saturated and unsaturated long chain fatty acyl-CoAs (C12-C20). {ECO:0000269|PubMed:11694534}.	sp|O55137|ACOT1_MOUSE;sp|Q32Q92|ACOT6_MOUSE;sp|Q8BWN8|ACOT4_MOUSE;sp|Q6Q2Z6|ACOT5_MOUSE;sp|Q9QYR7|ACOT3_MOUSE	sp|O55137|ACOT1_MOUSE Acyl-coenzyme A thioesterase 1 OS=Mus musculus OX=10090 GN=Acot1 PE=1 SV=1	5	10	10	4	34.1	46.135	530100	495300	519680	515027	484850	570370	469840	508353	1.01313	0.84945
O55142	60S ribosomal protein L35a	Rpl35a	FUNCTION: Required for the proliferation and viability of hematopoietic cells. Plays a role in 60S ribosomal subunit formation. The protein was found to bind to both initiator and elongator tRNAs and consequently was assigned to the P site or P and A site. {ECO:0000250}.	sp|O55142|RL35A_MOUSE	sp|O55142|RL35A_MOUSE 60S ribosomal protein L35a OS=Mus musculus OX=10090 GN=Rpl35a PE=1 SV=2	1	3	3	3	23.6	12.554	162840	305330	352440	273537	70296	359950	374280	268175	1.01999	0.964823
O55143	Sarcoplasmic/endoplasmic reticulum calcium ATPase 2	Atp2a2	FUNCTION: This magnesium-dependent enzyme catalyzes the hydrolysis of ATP coupled with the translocation of calcium from the cytosol to the sarcoplasmic reticulum lumen. Isoform SERCA2A is involved in the regulation of the contraction/relaxation cycle. Acts as a regulator of TNFSF11-mediated Ca(2+) signaling pathways via its interaction with TMEM64 which is critical for the TNFSF11-induced CREB1 …	sp|O55143|AT2A2_MOUSE;sp|Q8R429|AT2A1_MOUSE;sp|Q64518|AT2A3_MOUSE	sp|O55143|AT2A2_MOUSE Sarcoplasmic/endoplasmic reticulum calcium ATPase 2 OS=Mus musculus OX=10090 GN=Atp2a2 PE=1 SV=2	3	40	40	40	48.1	114.86	9374600	10535000	10265000	10058200	9988000	9875500	9661600	9841700	1.022	0.583416
O55186	CD59A glycoprotein	Cd59a	FUNCTION: Potent inhibitor of the complement membrane attack complex (MAC) action. Acts by binding to the C8 and/or C9 complements of the assembling MAC, thereby preventing incorporation of the multiple copies of C9 required for complete formation of the osmolytic pore (By similarity). {ECO:0000250}.	sp|O55186|CD59A_MOUSE	sp|O55186|CD59A_MOUSE CD59A glycoprotein OS=Mus musculus OX=10090 GN=Cd59a PE=2 SV=1	1	1	1	1	13.8	13.648	24406	23538		23972	27916	37143	20987	28682	0.835786	0.493024
O55201	Transcription elongation factor SPT5	Supt5h	FUNCTION: Component of the DRB sensitivity-inducing factor complex (DSIF complex), which regulates mRNA processing and transcription elongation by RNA polymerase II. DSIF positively regulates mRNA capping by stimulating the mRNA guanylyltransferase activity of RNGTT/CAP1A. DSIF also acts cooperatively with the negative elongation factor complex (NELF complex) to enhance transcriptional pausing at…	sp|O55201|SPT5H_MOUSE	sp|O55201|SPT5H_MOUSE Transcription elongation factor SPT5 OS=Mus musculus OX=10090 GN=Supt5h PE=1 SV=1	1	6	6	6	9	120.66	457240	348000	171670	325637	186750	186090	350620	241153	1.35033	0.444014
O55229	Choline/ethanolamine kinase	Chkb	FUNCTION: Has a key role in phospholipid metabolism, and catalyzes the first step of phosphatidylethanolamine and phosphatidylcholine biosynthesis. {ECO:0000250|UniProtKB:Q9Y259}.	sp|O55229|CHKB_MOUSE	sp|O55229|CHKB_MOUSE Choline/ethanolamine kinase OS=Mus musculus OX=10090 GN=Chkb PE=1 SV=3	1	2	2	2	6.9	45.126	104130	96254	101550	100645	108800	56383	97167	87450	1.15088	0.457474
O55234	Proteasome subunit beta type-5	Psmb5	FUNCTION: Component of the 20S core proteasome complex involved in the proteolytic degradation of most intracellular proteins. This complex plays numerous essential roles within the cell by associating with different regulatory particles. Associated with two 19S regulatory particles, forms the 26S proteasome and thus participates in the ATP-dependent degradation of ubiquitinated proteins. The 26S…	sp|O55234|PSB5_MOUSE	sp|O55234|PSB5_MOUSE Proteasome subunit beta type-5 OS=Mus musculus OX=10090 GN=Psmb5 PE=1 SV=3	1	8	8	8	41.7	28.532	1413100	1579900	1592100	1.52837e+06	1711500	1669200	1541900	1.64087e+06	0.931439	0.217888
O70133	ATP-dependent RNA helicase A	Dhx9	FUNCTION: Multifunctional ATP-dependent nucleic acid helicase that unwinds DNA and RNA in a 3' to 5' direction and that plays important roles in many processes, such as DNA replication, transcriptional activation, post-transcriptional RNA regulation, mRNA translation and RNA-mediated gene silencing. Requires a 3'-single-stranded tail as entry site for acid nuclei unwinding activities as well as t…	sp|O70133|DHX9_MOUSE	sp|O70133|DHX9_MOUSE ATP-dependent RNA helicase A OS=Mus musculus OX=10090 GN=Dhx9 PE=1 SV=2	1	26	26	26	25	149.47	2253500	2011200	1925600	2.06343e+06	2253700	2146900	2160800	2.18713e+06	0.943442	0.299078
O70152	Dolichol-phosphate mannosyltransferase subunit 1	Dpm1	FUNCTION: Transfers mannose from GDP-mannose to dolichol monophosphate to form dolichol phosphate mannose (Dol-P-Man) which is the mannosyl donor in pathways leading to N-glycosylation, glycosyl phosphatidylinositol membrane anchoring, and O-mannosylation of proteins; catalytic subunit of the dolichol-phosphate mannose (DPM) synthase complex. {ECO:0000250}.	sp|O70152|DPM1_MOUSE	sp|O70152|DPM1_MOUSE Dolichol-phosphate mannosyltransferase subunit 1 OS=Mus musculus OX=10090 GN=Dpm1 PE=1 SV=1	1	2	2	2	11.5	29.174	89414	64183	79238	77611.7	67574	82651	52885	67703.3	1.14635	0.429845
O70161	Phosphatidylinositol 4-phosphate 5-kinase type-1 gamma	Pip5k1c	FUNCTION: Catalyzes the phosphorylation of phosphatidylinositol 4-phosphate (PtdIns4P) to form phosphatidylinositol 4,5-bisphosphate (PtdIns(4,5)P2). PtdIns(4,5)P2 is involved in a variety of cellular processes and is the substrate to form phosphatidylinositol 3,4,5-trisphosphate (PtdIns(3,4,5)P3), another second messenger. The majority of PtdIns(4,5)P2 is thought to occur via type I phosphatidyl…	sp|O70161|PI51C_MOUSE;sp|P70181|PI51B_MOUSE	sp|O70161|PI51C_MOUSE Phosphatidylinositol 4-phosphate 5-kinase type-1 gamma OS=Mus musculus OX=10090 GN=Pip5k1c PE=1 SV=2	2	18	18	16	37.2	72.407	2893500	2665200	1929700	2.49613e+06	2514100	2431100	2730300	2558500	0.975624	0.847544
O70166	Stathmin-3	Stmn3	FUNCTION: Exhibits microtubule-destabilizing activity, which is antagonized by STAT3. {ECO:0000269|PubMed:16401721}.	sp|O70166|STMN3_MOUSE	sp|O70166|STMN3_MOUSE Stathmin-3 OS=Mus musculus OX=10090 GN=Stmn3 PE=1 SV=1	1	6	5	5	21.7	20.954	108900	65403	137630	103978	100380	74665	119850	98298.3	1.05778	0.829686
O70172	Phosphatidylinositol 5-phosphate 4-kinase type-2 alpha	Pip4k2a	FUNCTION: Catalyzes the phosphorylation of phosphatidylinositol 5-phosphate (PtdIns5P) on the fourth hydroxyl of the myo-inositol ring, to form phosphatidylinositol 4,5-bisphosphate (PtdIns(4,5)P2). May exert its function by regulating the levels of PtdIns5P, which functions in the cytosol by increasing AKT activity and in the nucleus signals through ING2. May regulate the pool of cytosolic PtdIn…	sp|O70172|PI42A_MOUSE	sp|O70172|PI42A_MOUSE Phosphatidylinositol 5-phosphate 4-kinase type-2 alpha OS=Mus musculus OX=10090 GN=Pip4k2a PE=1 SV=1	1	9	5	5	22.7	46.151	558190	656170	573740	596033	655150	602680	564650	607493	0.981136	0.78952
O70194	Eukaryotic translation initiation factor 3 subunit D	Eif3d	FUNCTION: mRNA cap-binding component of the eukaryotic translation initiation factor 3 (eIF-3) complex, a complex required for several steps in the initiation of protein synthesis of a specialized repertoire of mRNAs. The eIF-3 complex associates with the 40S ribosome and facilitates the recruitment of eIF-1, eIF-1A, eIF-2:GTP:methionyl-tRNAi and eIF-5 to form the 43S pre-initiation complex (43S …	sp|O70194|EIF3D_MOUSE	sp|O70194|EIF3D_MOUSE Eukaryotic translation initiation factor 3 subunit D OS=Mus musculus OX=10090 GN=Eif3d PE=1 SV=2	1	5	5	5	10.8	63.988	404500	450430	459170	438033	98861	332200	431580	287547	1.52335	0.207013
O70228	Probable phospholipid-transporting ATPase IIA	Atp9a		sp|O70228|ATP9A_MOUSE;sp|P98195|ATP9B_MOUSE	sp|O70228|ATP9A_MOUSE Probable phospholipid-transporting ATPase IIA OS=Mus musculus OX=10090 GN=Atp9a PE=1 SV=3	2	3	3	3	3.2	118.61	101730	94543	97350	97874.3	36497	95676	28909	53694	1.82282	0.105645
O70251	Elongation factor 1-beta	Eef1b	FUNCTION: EF-1-beta and EF-1-delta stimulate the exchange of GDP bound to EF-1-alpha to GTP. {ECO:0000250}.	sp|O70251|EF1B_MOUSE	sp|O70251|EF1B_MOUSE Elongation factor 1-beta OS=Mus musculus OX=10090 GN=Eef1b PE=1 SV=5	1	6	5	5	47.6	24.693	1153200	1123000	1046000	1107400	1223300	1161500	1108800	1.16453e+06	0.950939	0.281811
O70252	Heme oxygenase 2	Hmox2	FUNCTION: Heme oxygenase cleaves the heme ring at the alpha methene bridge to form biliverdin. Biliverdin is subsequently converted to bilirubin by biliverdin reductase. Under physiological conditions, the activity of heme oxygenase is highest in the spleen, where senescent erythrocytes are sequestrated and destroyed. Heme oxygenase 2 could be implicated in the production of carbon monoxide in br…	sp|O70252|HMOX2_MOUSE	sp|O70252|HMOX2_MOUSE Heme oxygenase 2 OS=Mus musculus OX=10090 GN=Hmox2 PE=1 SV=1	1	10	10	10	40.6	35.738	1188900	1241300	1318400	1.24953e+06	1282300	1207900	1196000	1.22873e+06	1.01693	0.676516
O70293	G protein-coupled receptor kinase 6	Grk6	FUNCTION: Specifically phosphorylates the activated forms of G protein-coupled receptors. Such receptor phosphorylation initiates beta-arrestin-mediated receptor desensitization, internalization, and signaling events leading to their desensitization. Seems to be involved in the desensitization of D2-like dopamine receptors in striatum and chemokine receptor CXCR4 which is critical for CXCL12-indu…	sp|O70293|GRK6_MOUSE;sp|O70291|GRK4_MOUSE;sp|Q8VEB1|GRK5_MOUSE	sp|O70293|GRK6_MOUSE G protein-coupled receptor kinase 6 OS=Mus musculus OX=10090 GN=Grk6 PE=1 SV=1;sp|O70291|GRK4_MOUSE G protein-coupled receptor kinase 4 OS=Mus musculus OX=10090 GN=Grk4 PE=2 SV=2;sp|Q8VEB1|GRK5_MOUSE G protein-coupled receptor kinase 5	3	2	2	2	5.2	65.978	68080	35492	27714	43762	31192	40609	42736	38179	1.14623	0.686654
O70305	Ataxin-2	Atxn2	FUNCTION: Involved in EGFR trafficking, acting as negative regulator of endocytic EGFR internalization at the plasma membrane. {ECO:0000269|PubMed:18602463}.	sp|O70305|ATX2_MOUSE	sp|O70305|ATX2_MOUSE Ataxin-2 OS=Mus musculus OX=10090 GN=Atxn2 PE=1 SV=1	1	7	7	7	7.6	136.48	178430	239960	95403	171264	113060	172150	168810	151340	1.13165	0.687624
O70310	Glycylpeptide N-tetradecanoyltransferase 1	Nmt1	FUNCTION: Adds a myristoyl group to the N-terminal glycine residue of certain cellular and viral proteins. Required for normal embryogenesis. {ECO:0000269|PubMed:15753093}.	sp|O70310|NMT1_MOUSE	sp|O70310|NMT1_MOUSE Glycylpeptide N-tetradecanoyltransferase 1 OS=Mus musculus OX=10090 GN=Nmt1 PE=1 SV=1	1	6	6	5	17.3	56.888	550970	559910	761240	624040	723930	846400	734390	768240	0.812298	0.14219
O70311	Glycylpeptide N-tetradecanoyltransferase 2	Nmt2	FUNCTION: Adds a myristoyl group to the N-terminal glycine residue of certain cellular and viral proteins. {ECO:0000250|UniProtKB:O60551}.	sp|O70311|NMT2_MOUSE	sp|O70311|NMT2_MOUSE Glycylpeptide N-tetradecanoyltransferase 2 OS=Mus musculus OX=10090 GN=Nmt2 PE=1 SV=1	1	3	2	2	7.8	60.484	231470	215350	242590	229803	217590	168980	204660	197077	1.16606	0.119108
O70318	Band 4.1-like protein 2	Epb41l2	FUNCTION: Required for dynein-dynactin complex and NUMA1 recruitment at the mitotic cell cortex during anaphase. {ECO:0000250|UniProtKB:O43491}.	sp|O70318|E41L2_MOUSE	sp|O70318|E41L2_MOUSE Band 4.1-like protein 2 OS=Mus musculus OX=10090 GN=Epb41l2 PE=1 SV=2	1	29	27	27	29.6	109.94	4675000	4490800	4297200	4.48767e+06	4667100	4916200	4393600	4.65897e+06	0.963232	0.409658
O70325	Phospholipid hydroperoxide glutathione peroxidase	Gpx4	FUNCTION: Essential antioxidant peroxidase that directly reduces phospholipid hydroperoxide even if they are incorporated in membranes and lipoproteins (PubMed:29290465). Can also reduce fatty acid hydroperoxide, cholesterol hydroperoxide and thymine hydroperoxide (By similarity). Plays a key role in protecting cells from oxidative damage by preventing membrane lipid peroxidation (PubMed:12566075…	sp|O70325|GPX4_MOUSE	sp|O70325|GPX4_MOUSE Phospholipid hydroperoxide glutathione peroxidase OS=Mus musculus OX=10090 GN=Gpx4 PE=1 SV=4	1	8	8	8	43.7	22.228	1157900	1182600	1145900	1.16213e+06	1192600	1393800	1148400	1.24493e+06	0.93349	0.338798
O70370	Cathepsin S	Ctss	FUNCTION: Thiol protease. Key protease responsible for the removal of the invariant chain from MHC class II molecules. The bond-specificity of this proteinase is in part similar to the specificities of cathepsin L.	sp|O70370|CATS_MOUSE	sp|O70370|CATS_MOUSE Cathepsin S OS=Mus musculus OX=10090 GN=Ctss PE=1 SV=2	1	5	5	5	21.8	38.474	31916	16694	49419	32676.3	40310	39589	63046	47648.3	0.685781	0.286841
O70378	ER membrane protein complex subunit 8	Emc8		sp|O70378|EMC8_MOUSE	sp|O70378|EMC8_MOUSE ER membrane protein complex subunit 8 OS=Mus musculus OX=10090 GN=Emc8 PE=1 SV=1	1	5	5	4	39.1	23.348	374000	207190	370670	317287	443010	365670	396760	401813	0.789637	0.228238
O70433	Four and a half LIM domains protein 2	Fhl2	FUNCTION: May function as a molecular transmitter linking various signaling pathways to transcriptional regulation. Negatively regulates the transcriptional repressor E4F1 and may function in cell growth. Inhibits the transcriptional activity of FOXO1 and its apoptotic function by enhancing the interaction of FOXO1 with SIRT1 and FOXO1 deacetylation (By similarity). Negatively regulates the calci…	sp|O70433|FHL2_MOUSE	sp|O70433|FHL2_MOUSE Four and a half LIM domains protein 2 OS=Mus musculus OX=10090 GN=Fhl2 PE=1 SV=1	1	6	6	6	27.6	32.072	312610	457230	368680	379507	422860	346130	305330	358107	1.05976	0.714096
O70435	Proteasome subunit alpha type-3	Psma3	FUNCTION: Component of the 20S core proteasome complex involved in the proteolytic degradation of most intracellular proteins. This complex plays numerous essential roles within the cell by associating with different regulatory particles. Associated with two 19S regulatory particles, forms the 26S proteasome and thus participates in the ATP-dependent degradation of ubiquitinated proteins. The 26S…	sp|O70435|PSA3_MOUSE	sp|O70435|PSA3_MOUSE Proteasome subunit alpha type-3 OS=Mus musculus OX=10090 GN=Psma3 PE=1 SV=3	1	8	8	8	34.1	28.405	1550700	1403800	1627700	1527400	1720900	1726100	1191800	1.54627e+06	0.987799	0.925294
O70439	Syntaxin-7	Stx7	FUNCTION: May be involved in protein trafficking from the plasma membrane to the early endosome (EE) as well as in homotypic fusion of endocytic organelles. Mediates the endocytic trafficking from early endosomes to late endosomes and lysosomes (By similarity). {ECO:0000250}.	sp|O70439|STX7_MOUSE	sp|O70439|STX7_MOUSE Syntaxin-7 OS=Mus musculus OX=10090 GN=Stx7 PE=1 SV=3	1	7	7	7	34.9	29.82	804040	705670	754830	754847	831110	738480	723630	764407	0.987494	0.838673
O70443	Guanine nucleotide-binding protein G(z) subunit alpha	Gnaz	FUNCTION: Guanine nucleotide-binding proteins (G proteins) are involved as modulators or transducers in various transmembrane signaling systems.	sp|O70443|GNAZ_MOUSE	sp|O70443|GNAZ_MOUSE Guanine nucleotide-binding protein G(z) subunit alpha OS=Mus musculus OX=10090 GN=Gnaz PE=1 SV=4	1	13	12	12	43.9	40.849	1630800	1771400	1756800	1.71967e+06	1844800	1818800	1769900	1.81117e+06	0.94948	0.139674
O70456	14-3-3 protein sigma	Sfn	FUNCTION: Adapter protein implicated in the regulation of a large spectrum of both general and specialized signaling pathways. Binds to a large number of partners, usually by recognition of a phosphoserine or phosphothreonine motif. Binding generally results in the modulation of the activity of the binding partner. When bound to KRT17, regulates protein synthesis and epithelial cell growth by sti…	sp|O70456|1433S_MOUSE	sp|O70456|1433S_MOUSE 14-3-3 protein sigma OS=Mus musculus OX=10090 GN=Sfn PE=1 SV=2	1	4	1	1	13.3	27.706		888490	1840100	1364295	972250	923020	882790	926020	1.47329	0.306235
O70480	Vesicle-associated membrane protein 4	Vamp4	FUNCTION: Involved in the pathway that functions to remove an inhibitor (probably synaptotagmin-4) of calcium-triggered exocytosis during the maturation of secretory granules. May be a marker for this sorting pathway that is critical for remodeling the secretory response of granule (By similarity). {ECO:0000250}.	sp|O70480|VAMP4_MOUSE	sp|O70480|VAMP4_MOUSE Vesicle-associated membrane protein 4 OS=Mus musculus OX=10090 GN=Vamp4 PE=1 SV=1	1	2	2	2	18.4	16.353	320400	128000	87092	178497	205070	41169		123120	1.44979	0.652551
O70481	E3 ubiquitin-protein ligase UBR1	Ubr1	FUNCTION: E3 ubiquitin-protein ligase which is a component of the N-end rule pathway. Recognizes and binds to proteins bearing specific N-terminal residues that are destabilizing according to the N-end rule, leading to their ubiquitination and subsequent degradation. May be involved in pancreatic homeostasis. Binds leucine and is a negative regulator of the leucine-mTOR signaling pathway, thereby…	sp|O70481|UBR1_MOUSE	sp|O70481|UBR1_MOUSE E3 ubiquitin-protein ligase UBR1 OS=Mus musculus OX=10090 GN=Ubr1 PE=1 SV=2	1	4	4	4	3.4	200.24	59103	76478	187380	107654	6083.3	66445	95735	56087.8	1.91938	0.343812
O70492	Sorting nexin-3	Snx3	FUNCTION: Phosphoinositide-binding protein required for multivesicular body formation. Specifically binds phosphatidylinositol 3-phosphate (PtdIns(P3)). Also can bind phosphatidylinositol 4-phosphate (PtdIns(P4)), phosphatidylinositol 5-phosphate (PtdIns(P5)) and phosphatidylinositol 3,5-biphosphate (PtdIns(3,5)P2) (PubMed:19576982). Plays a role in protein transport between cellular compartments…	sp|O70492|SNX3_MOUSE	sp|O70492|SNX3_MOUSE Sorting nexin-3 OS=Mus musculus OX=10090 GN=Snx3 PE=1 SV=3	1	6	5	5	34.6	18.757	314390	235220	272440	274017	351260	421730	313610	362200	0.756534	0.0870029
O70493	Sorting nexin-12	Snx12	FUNCTION: May be involved in several stages of intracellular trafficking. {ECO:0000250}.	sp|O70493|SNX12_MOUSE	sp|O70493|SNX12_MOUSE Sorting nexin-12 OS=Mus musculus OX=10090 GN=Snx12 PE=1 SV=1	1	10	10	9	69.1	19.116	855310	764980	695710	772000	720690	1144100	889900	918230	0.840748	0.328251
O70496	H(+)/Cl(-) exchange transporter 7	Clcn7	FUNCTION: Slowly voltage-gated channel mediating the exchange of chloride ions against protons (PubMed:16525474, PubMed:19661288). Functions as antiporter and contributes to the acidification of the lysosome lumen and may be involved in maintaining lysosomal pH (PubMed:16525474, PubMed:19661288). The CLC channel family contains both chloride channels and proton-coupled anion transporters that exc…	sp|O70496|CLCN7_MOUSE	sp|O70496|CLCN7_MOUSE H(+)/Cl(-) exchange transporter 7 OS=Mus musculus OX=10090 GN=Clcn7 PE=1 SV=1	1	1	1	1	2.1	88.712		21863	18141	20002	27017	29010		28013.5	0.714013	0.0629459
O70503	Very-long-chain 3-oxoacyl-CoA reductase	Hsd17b12	FUNCTION: Catalyzes the second of the four reactions of the long-chain fatty acids elongation cycle. This endoplasmic reticulum-bound enzymatic process, allows the addition of two carbons to the chain of long- and very long-chain fatty acids/VLCFAs per cycle. This enzyme has a 3-ketoacyl-CoA reductase activity, reducing 3-ketoacyl-CoA to 3-hydroxyacyl-CoA, within each cycle of fatty acid elongati…	sp|O70503|DHB12_MOUSE	sp|O70503|DHB12_MOUSE Very-long-chain 3-oxoacyl-CoA reductase OS=Mus musculus OX=10090 GN=Hsd17b12 PE=1 SV=1	1	5	5	5	22.8	34.741	504030	771690	780760	685493	576810	421350	541920	513360	1.33531	0.167605
O70566	Protein diaphanous homolog 2	Diaph2	FUNCTION: May be involved in oogenesis.	sp|O70566|DIAP2_MOUSE	sp|O70566|DIAP2_MOUSE Protein diaphanous homolog 2 OS=Mus musculus OX=10090 GN=Diaph2 PE=1 SV=2	1	4	4	4	7.4	124.87	101090	135650	88937	108559	167700	194680	132420	164933	0.658199	0.0689135
O70589	Peripheral plasma membrane protein CASK	Cask	FUNCTION: Multidomain scaffolding protein with a role in synaptic transmembrane protein anchoring and ion channel trafficking. Contributes to neural development and regulation of gene expression via interaction with the transcription factor TBR1. Binds to cell-surface proteins, including amyloid precursor protein, neurexins, and syndecans. May mediate a link between the extracellular matrix and t…	sp|O70589|CSKP_MOUSE	sp|O70589|CSKP_MOUSE Peripheral plasma membrane protein CASK OS=Mus musculus OX=10090 GN=Cask PE=1 SV=2	1	19	19	19	26.7	105.11	1289500	1327600	1388600	1.33523e+06	1319700	1250300	1280800	1283600	1.04023	0.215893
O70591	Prefoldin subunit 2	Pfdn2	FUNCTION: Binds specifically to cytosolic chaperonin (c-CPN) and transfers target proteins to it. Binds to nascent polypeptide chain and promotes folding in an environment in which there are many competing pathways for nonnative proteins.	sp|O70591|PFD2_MOUSE	sp|O70591|PFD2_MOUSE Prefoldin subunit 2 OS=Mus musculus OX=10090 GN=Pfdn2 PE=1 SV=2	1	5	5	5	42.9	16.534	13175	6130.4	14207	11170.8	12596	93918	16171	40895	0.273158	0.327227
O88196	E3 ubiquitin-protein ligase TTC3	Ttc3	FUNCTION: E3 ubiquitin-protein ligase which catalyzes the formation of 'Lys-48'-polyubiquitin chains (By similarity). Mediates the ubiquitination and subsequent degradation of phosphorylated Akt (AKT1, AKT2 and AKT3) in the nucleus (By similarity). Acts as a terminal regulator of Akt signaling after activation; its phosphorylation by Akt, which is a prerequisite for ubiquitin ligase activity, sug…	sp|O88196|TTC3_MOUSE	sp|O88196|TTC3_MOUSE E3 ubiquitin-protein ligase TTC3 OS=Mus musculus OX=10090 GN=Ttc3 PE=1 SV=2	1	3	3	3	2.5	223.93	54342	81122	84017	73160.3	78192	99718	187380	121763	0.60084	0.23394
O88271	Craniofacial development protein 1	Cfdp1	FUNCTION: May play a role during embryogenesis. May modulate tooth organogenesis since alterations of this protein function affect tooth organs size as well as individual cell fate and survival. In embryonic cells, blockage of the function results in increased number of apoptotic cells, reduced proliferation, alterations in cell shape and fibronection matrix synthesis. {ECO:0000269|PubMed:1041532…	sp|O88271|CFDP1_MOUSE	sp|O88271|CFDP1_MOUSE Craniofacial development protein 1 OS=Mus musculus OX=10090 GN=Cfdp1 PE=1 SV=1	1	4	4	4	24.4	32.921	78251	92319	80233	83601	94374	137000	53082	94818.7	0.881693	0.672314
O88291	DBIRD complex subunit ZNF326	Znf326	FUNCTION: Core component of the DBIRD complex, a multiprotein complex that acts at the interface between core mRNP particles and RNA polymerase II (RNAPII) and integrates transcript elongation with the regulation of alternative splicing: the DBIRD complex affects local transcript elongation rates and alternative splicing of a large set of exons embedded in (A + T)-rich DNA regions (By similarity)…	sp|O88291|ZN326_MOUSE	sp|O88291|ZN326_MOUSE DBIRD complex subunit ZNF326 OS=Mus musculus OX=10090 GN=Znf326 PE=1 SV=1	1	4	4	4	10.9	65.225	25700	20140	18074	21304.7	23794	44955	29106	32618.3	0.65315	0.16911
O88307	Sortilin-related receptor	Sorl1	FUNCTION: Sorting receptor that directs several proteins to their correct location within the cell. Along with AP-1 complex, involved Golgi apparatus - endosome sorting. Sorting receptor for APP, regulating its intracellular trafficking and processing into amyloidogenic-beta peptides. Retains APP in the trans-Golgi network, hence preventing its transit through late endosomes where amyloid beta pe…	sp|O88307|SORL_MOUSE	sp|O88307|SORL_MOUSE Sortilin-related receptor OS=Mus musculus OX=10090 GN=Sorl1 PE=1 SV=3	1	5	5	5	3.4	247.08	52492	67616	26945	49017.7	89041	69069	48345	68818.3	0.712276	0.301375
O88322	Nidogen-2	Nid2	FUNCTION: Cell adhesion glycoprotein. Might be involved in osteoblast differentiation. It probably has a role in cell-extracellular matrix interactions.	sp|O88322|NID2_MOUSE	sp|O88322|NID2_MOUSE Nidogen-2 OS=Mus musculus OX=10090 GN=Nid2 PE=1 SV=2	1	12	12	12	15.3	153.91	313490	151740	300930	255387	169500	353580	180920	234667	1.0883	0.806117
O88342	WD repeat-containing protein 1	Wdr1	FUNCTION: Induces disassembly of actin filaments in conjunction with ADF/cofilin family proteins (By similarity). Enhances cofilin-mediated actin severing (PubMed:25915128). Involved in cytokinesis. Involved in chemotactic cell migration by restricting lamellipodial membrane protrusions (By similarity). Involved in myocardium sarcomere organization. Required for cardiomyocyte growth at the postna…	sp|O88342|WDR1_MOUSE	sp|O88342|WDR1_MOUSE WD repeat-containing protein 1 OS=Mus musculus OX=10090 GN=Wdr1 PE=1 SV=3	1	28	28	28	64.4	66.406	10948000	11669000	13036000	1.18843e+07	11407000	11200000	11474000	1.13603e+07	1.04613	0.444131
O88343	Electrogenic sodium bicarbonate cotransporter 1	Slc4a4	FUNCTION: Electrogenic sodium/bicarbonate cotransporter with a Na(+):HCO3(-) stoichiometry varying from 1:2 to 1:3. May regulate bicarbonate influx/efflux at the basolateral membrane of cells and regulate intracellular pH. {ECO:0000250|UniProtKB:Q9Y6R1, ECO:0000269|PubMed:19033647}.; FUNCTION: [Isoform 2]: May have a higher activity than isoform 1. {ECO:0000250|UniProtKB:Q9Y6R1}.	sp|O88343|S4A4_MOUSE	sp|O88343|S4A4_MOUSE Electrogenic sodium bicarbonate cotransporter 1 OS=Mus musculus OX=10090 GN=Slc4a4 PE=1 SV=2	1	18	18	18	22.6	121.48	3208300	3213400	3187400	3.20303e+06	3066000	3154100	3371100	3.19707e+06	1.00187	0.950871
O88384	Vesicle transport through interaction with t-SNAREs homolog 1B	Vti1b	FUNCTION: V-SNARE that mediates vesicle transport pathways through interactions with t-SNAREs on the target membrane. These interactions are proposed to mediate aspects of the specificity of vesicle trafficking and to promote fusion of the lipid bilayers. {ECO:0000305|PubMed:15363411}.	sp|O88384|VTI1B_MOUSE	sp|O88384|VTI1B_MOUSE Vesicle transport through interaction with t-SNAREs homolog 1B OS=Mus musculus OX=10090 GN=Vti1b PE=1 SV=1	1	2	2	2	10.8	26.713	273820	273920	316100	287947	316110	317670	295970	309917	0.92911	0.234665
O88413	Tubby-related protein 3	Tulp3	FUNCTION: Negative regulator of the Shh signaling transduction pathway: recruited to primary cilia via association with the IFT complex A (IFT-A) and is required for recruitment of G protein-coupled receptor GPR161 to cilia, a promoter of PKA-dependent basal repression machinery in Shh signaling. Binds to phosphorylated inositide (phosphoinositide) lipids. Both IFT-A- and phosphoinositide-binding…	sp|O88413|TULP3_MOUSE	sp|O88413|TULP3_MOUSE Tubby-related protein 3 OS=Mus musculus OX=10090 GN=Tulp3 PE=1 SV=1	1	1	1	1	2	51.23	168040	206990	200550	191860	193180	161620	163440	172747	1.11064	0.293262
O88425	Nucleoside diphosphate kinase 6	Nme6	FUNCTION: Major role in the synthesis of nucleoside triphosphates other than ATP. The ATP gamma phosphate is transferred to the NDP beta phosphate via a ping-pong mechanism, using a phosphorylated active-site intermediate.	sp|O88425|NDK6_MOUSE	sp|O88425|NDK6_MOUSE Nucleoside diphosphate kinase 6 OS=Mus musculus OX=10090 GN=Nme6 PE=1 SV=1	1	1	1	1	6.9	21.778	10442		13671	12056.5	13847	15058	9913.5	12939.5	0.931759	0.73083
O88441	Metaxin-2	Mtx2	FUNCTION: Involved in transport of proteins into the mitochondrion. {ECO:0000269|PubMed:10381257}.	sp|O88441|MTX2_MOUSE	sp|O88441|MTX2_MOUSE Metaxin-2 OS=Mus musculus OX=10090 GN=Mtx2 PE=1 SV=1	1	6	6	6	38.4	29.758	828540	789980	834810	817777	948600	831460	833410	871157	0.938725	0.264656
O88444	Adenylate cyclase type 1	Adcy1	FUNCTION: Catalyzes the formation of the signaling molecule cAMP in response to G-protein signaling. Mediates responses to increased cellular Ca(2+)/calmodulin levels (PubMed:9662407, PubMed:7816821). May be involved in regulatory processes in the central nervous system (PubMed:9662407). May play a role in memory and learning (PubMed:7816821). Plays a role in the regulation of the circadian rhyth…	sp|O88444|ADCY1_MOUSE	sp|O88444|ADCY1_MOUSE Adenylate cyclase type 1 OS=Mus musculus OX=10090 GN=Adcy1 PE=1 SV=2	1	5	5	5	6.9	123.37	149790	319500	272430	247240	118650	177740	148400	148263	1.66757	0.137337
O88447	Kinesin light chain 1	Klc1	FUNCTION: Kinesin is a microtubule-associated force-producing protein that may play a role in organelle transport. The light chain may function in coupling of cargo to the heavy chain or in the modulation of its ATPase activity.	sp|O88447|KLC1_MOUSE	sp|O88447|KLC1_MOUSE Kinesin light chain 1 OS=Mus musculus OX=10090 GN=Klc1 PE=1 SV=3	1	14	14	9	31.6	61.449	961760	969290	1004300	978450	1143000	990670	923450	1019040	0.960168	0.573241
O88448	Kinesin light chain 2	Klc2	FUNCTION: Kinesin is a microtubule-associated force-producing protein that may play a role in organelle transport. The light chain may function in coupling of cargo to the heavy chain or in the modulation of its ATPase activity.	sp|O88448|KLC2_MOUSE	sp|O88448|KLC2_MOUSE Kinesin light chain 2 OS=Mus musculus OX=10090 GN=Klc2 PE=1 SV=1	1	13	10	8	28.2	66.662	427110	395250	372040	398133	402900	443770	457250	434640	0.916007	0.185251
O88455	7-dehydrocholesterol reductase	Dhcr7	FUNCTION: Production of cholesterol by reduction of C7-C8 double bond of 7-dehydrocholesterol (7-DHC). {ECO:0000269|PubMed:11230174}.	sp|O88455|DHCR7_MOUSE	sp|O88455|DHCR7_MOUSE 7-dehydrocholesterol reductase OS=Mus musculus OX=10090 GN=Dhcr7 PE=1 SV=1	1	2	2	2	7.4	53.918	109360	130660	141460	127160	109590	134730	111380	118567	1.07248	0.52739
O88456	Calpain small subunit 1	Capns1	FUNCTION: Regulatory subunit of the calcium-regulated non-lysosomal thiol-protease which catalyzes limited proteolysis of substrates involved in cytoskeletal remodeling and signal transduction.	sp|O88456|CPNS1_MOUSE;sp|Q9D7J7|CPNS2_MOUSE	sp|O88456|CPNS1_MOUSE Calpain small subunit 1 OS=Mus musculus OX=10090 GN=Capns1 PE=1 SV=2	2	5	5	5	26.5	28.406	551230	540720	456690	516213	505740	476720	518600	500353	1.0317	0.649905
O88485	Cytoplasmic dynein 1 intermediate chain 1	Dync1i1	FUNCTION: Acts as one of several non-catalytic accessory components of the cytoplasmic dynein 1 complex that are thought to be involved in linking dynein to cargos and to adapter proteins that regulate dynein function. Cytoplasmic dynein 1 acts as a motor for the intracellular retrograde motility of vesicles and organelles along microtubules. The intermediate chains mediate the binding of dynein …	sp|O88485|DC1I1_MOUSE	sp|O88485|DC1I1_MOUSE Cytoplasmic dynein 1 intermediate chain 1 OS=Mus musculus OX=10090 GN=Dync1i1 PE=1 SV=2	1	14	14	14	37.1	70.724	1900400	2167300	1886400	1984700	2085000	1747200	1801200	1877800	1.05693	0.484824
O88487	Cytoplasmic dynein 1 intermediate chain 2	Dync1i2	FUNCTION: Acts as one of several non-catalytic accessory components of the cytoplasmic dynein 1 complex that are thought to be involved in linking dynein to cargos and to adapter proteins that regulate dynein function. Cytoplasmic dynein 1 acts as a motor for the intracellular retrograde motility of vesicles and organelles along microtubules. The intermediate chains mediate the binding of dynein …	sp|O88487|DC1I2_MOUSE	sp|O88487|DC1I2_MOUSE Cytoplasmic dynein 1 intermediate chain 2 OS=Mus musculus OX=10090 GN=Dync1i2 PE=1 SV=1	1	12	12	12	28.6	68.393	1147100	1079300	1120600	1.11567e+06	1384200	1134200	1121000	1.21313e+06	0.919657	0.32949
O88520	Leucine-rich repeat protein SHOC-2	Shoc2	FUNCTION: Regulatory subunit of protein phosphatase 1 (PP1c) that acts as a M-Ras/MRAS effector and participates in MAPK pathway activation. Upon M-Ras/MRAS activation, targets PP1c to specifically dephosphorylate the 'Ser-259' inhibitory site of RAF1 kinase and stimulate RAF1 activity at specialized signaling complexes. {ECO:0000250|UniProtKB:Q9UQ13}.	sp|O88520|SHOC2_MOUSE	sp|O88520|SHOC2_MOUSE Leucine-rich repeat protein SHOC-2 OS=Mus musculus OX=10090 GN=Shoc2 PE=1 SV=2	1	1	1	1	3.8	64.892	6007.2	3583.5	2086.2	3892.3	6295.3	3583.1	3974.1	4617.5	0.842945	0.636867
O88522	NF-kappa-B essential modulator	Ikbkg	FUNCTION: Regulatory subunit of the IKK core complex which phosphorylates inhibitors of NF-kappa-B thus leading to the dissociation of the inhibitor/NF-kappa-B complex and ultimately the degradation of the inhibitor. Its binding to scaffolding polyubiquitin seems to play a role in IKK activation by multiple signaling receptor pathways. Also considered to be a mediator for TAX activation of NF-kap…	sp|O88522|NEMO_MOUSE	sp|O88522|NEMO_MOUSE NF-kappa-B essential modulator OS=Mus musculus OX=10090 GN=Ikbkg PE=1 SV=2	1	3	3	3	12.4	47.972	29869	57440	27049	38119.3	6735.4	4312.5		5523.95	6.90074	0.0805413
O88531	Palmitoyl-protein thioesterase 1	Ppt1	FUNCTION: Removes thioester-linked fatty acyl groups such as palmitate from modified cysteine residues in proteins or peptides during lysosomal degradation. Prefers acyl chain lengths of 14 to 18 carbons. {ECO:0000250|UniProtKB:P45478}.	sp|O88531|PPT1_MOUSE	sp|O88531|PPT1_MOUSE Palmitoyl-protein thioesterase 1 OS=Mus musculus OX=10090 GN=Ppt1 PE=1 SV=2	1	7	7	7	29.1	34.49	1184200	1200600	1355900	1246900	1199900	1221400	1222300	1.21453e+06	1.02665	0.589086
O88532	Zinc finger RNA-binding protein	Zfr	FUNCTION: Involved in postimplantation and gastrulation stages of development. Binds to DNA and RNA. Involved in the nucleocytoplasmic shuttling of STAU2 (By similarity). {ECO:0000250, ECO:0000269|PubMed:16277607}.	sp|O88532|ZFR_MOUSE	sp|O88532|ZFR_MOUSE Zinc finger RNA-binding protein OS=Mus musculus OX=10090 GN=Zfr PE=1 SV=2	1	7	7	7	9.9	116.86	431160	413250	314330	386247	401070	434670	604210	479983	0.804708	0.266262
O88533	Aromatic-L-amino-acid decarboxylase	Ddc	FUNCTION: Catalyzes the decarboxylation of L-3,4-dihydroxyphenylalanine (DOPA) to dopamine, L-5-hydroxytryptophan to serotonin and L-tryptophan to tryptamine.	sp|O88533|DDC_MOUSE	sp|O88533|DDC_MOUSE Aromatic-L-amino-acid decarboxylase OS=Mus musculus OX=10090 GN=Ddc PE=1 SV=1	1	4	4	4	12.1	53.873	151900	104410	135430	130580	190650	124530	160280	158487	0.823918	0.303247
O88543	COP9 signalosome complex subunit 3	Cops3	FUNCTION: Component of the COP9 signalosome complex (CSN), a complex involved in various cellular and developmental processes (By similarity). The CSN complex is an essential regulator of the ubiquitin (Ubl) conjugation pathway by mediating the deneddylation of the cullin subunits of SCF-type E3 ligase complexes, leading to decrease the Ubl ligase activity of SCF-type complexes such as SCF, CSA o…	sp|O88543|CSN3_MOUSE	sp|O88543|CSN3_MOUSE COP9 signalosome complex subunit 3 OS=Mus musculus OX=10090 GN=Cops3 PE=1 SV=3	1	11	11	11	38.5	47.832	925150	807470	998520	910380	835490	1119700	932790	962660	0.945692	0.629571
O88544	COP9 signalosome complex subunit 4	Cops4	FUNCTION: Component of the COP9 signalosome complex (CSN), a complex involved in various cellular and developmental processes (By similarity). The CSN complex is an essential regulator of the ubiquitin (Ubl) conjugation pathway by mediating the deneddylation of the cullin subunits of SCF-type E3 ligase complexes, leading to decrease the Ubl ligase activity of SCF-type complexes such as SCF, CSA o…	sp|O88544|CSN4_MOUSE	sp|O88544|CSN4_MOUSE COP9 signalosome complex subunit 4 OS=Mus musculus OX=10090 GN=Cops4 PE=1 SV=1	1	18	18	18	64.8	46.284	1745200	1848300	1884100	1.82587e+06	1741200	1803500	1815900	1.78687e+06	1.02183	0.458792
O88545	COP9 signalosome complex subunit 6	Cops6	FUNCTION: Component of the COP9 signalosome complex (CSN), a complex involved in various cellular and developmental processes (By similarity). The CSN complex is an essential regulator of the ubiquitin (Ubl) conjugation pathway by mediating the deneddylation of the cullin subunits of SCF-type E3 ligase complexes, leading to decrease the Ubl ligase activity of SCF-type complexes such as SCF, CSA o…	sp|O88545|CSN6_MOUSE	sp|O88545|CSN6_MOUSE COP9 signalosome complex subunit 6 OS=Mus musculus OX=10090 GN=Cops6 PE=1 SV=1	1	11	11	11	44.4	35.88	800430	1003700	998140	934090	906470	958940	992550	952653	0.980514	0.807673
O88569	Heterogeneous nuclear ribonucleoproteins A2/B1	Hnrnpa2b1	FUNCTION: Heterogeneous nuclear ribonucleoprotein (hnRNP) that associates with nascent pre-mRNAs, packaging them into hnRNP particles. The hnRNP particle arrangement on nascent hnRNA is non-random and sequence-dependent and serves to condense and stabilize the transcripts and minimize tangling and knotting. Packaging plays a role in various processes such as transcription, pre-mRNA processing, RN…	sp|O88569|ROA2_MOUSE	sp|O88569|ROA2_MOUSE Heterogeneous nuclear ribonucleoproteins A2/B1 OS=Mus musculus OX=10090 GN=Hnrnpa2b1 PE=1 SV=2	1	22	22	21	70	37.402	17275000	15941000	15843000	16353000	18691000	16594000	16573000	17286000	0.946026	0.329338
O88587	Catechol O-methyltransferase	Comt	FUNCTION: Catalyzes the O-methylation, and thereby the inactivation, of catecholamine neurotransmitters and catechol hormones. Also shortens the biological half-lives of certain neuroactive drugs, like L-DOPA, alpha-methyl DOPA and isoproterenol. {ECO:0000269|PubMed:18794526}.	sp|O88587|COMT_MOUSE	sp|O88587|COMT_MOUSE Catechol O-methyltransferase OS=Mus musculus OX=10090 GN=Comt PE=1 SV=2	1	5	5	5	26	29.486	234310	234940	137970	202407	317990	137320	75679	176996	1.14356	0.765324
O88602	Voltage-dependent calcium channel gamma-2 subunit	Cacng2	FUNCTION: Regulates the trafficking and gating properties of AMPA-selective glutamate receptors (AMPARs). Promotes their targeting to the cell membrane and synapses and modulates their gating properties by slowing their rates of activation, deactivation and desensitization. Does not show subunit-specific AMPA receptor regulation and regulates all AMPAR subunits. Thought to stabilize the calcium c…	sp|O88602|CCG2_MOUSE	sp|O88602|CCG2_MOUSE Voltage-dependent calcium channel gamma-2 subunit OS=Mus musculus OX=10090 GN=Cacng2 PE=1 SV=1	1	3	2	2	12.1	35.894	130010	27842	33179	63677		35959	36940	36449.5	1.74699	0.570443
O88630	Golgi SNAP receptor complex member 1	Gosr1	FUNCTION: Involved in transport from the ER to the Golgi apparatus as well as in intra-Golgi transport. It belongs to a super-family of proteins called t-SNAREs or soluble NSF (N-ethylmaleimide-sensitive factor) attachment protein receptor. May play a protective role against hydrogen peroxide induced cytotoxicity under glutathione depleted conditions in neuronal cells by regulating the intracellu…	sp|O88630|GOSR1_MOUSE	sp|O88630|GOSR1_MOUSE Golgi SNAP receptor complex member 1 OS=Mus musculus OX=10090 GN=Gosr1 PE=1 SV=2	1	3	3	3	14.4	28.489	75274	78697	85724	79898.3	75732	90210	84459	83467	0.957245	0.531216
O88643	Serine/threonine-protein kinase PAK 1	Pak1	FUNCTION: Protein kinase involved in intracellular signaling pathways downstream of integrins and receptor-type kinases that plays an important role in cytoskeleton dynamics, in cell adhesion, migration, proliferation, apoptosis, mitosis, and in vesicle-mediated transport processes. Can directly phosphorylate BAD and protects cells against apoptosis. Activated by interaction with CDC42 and RAC1. …	sp|O88643|PAK1_MOUSE	sp|O88643|PAK1_MOUSE Serine/threonine-protein kinase PAK 1 OS=Mus musculus OX=10090 GN=Pak1 PE=1 SV=1	1	17	17	10	48.3	60.736	2018000	2085900	2329900	2144600	2466800	1982100	1848900	2.09927e+06	1.02159	0.839856
O88653	Ragulator complex protein LAMTOR3	Lamtor3	FUNCTION: As part of the Ragulator complex it is involved in amino acid sensing and activation of mTORC1, a signaling complex promoting cell growth in response to growth factors, energy levels, and amino acids. Activated by amino acids through a mechanism involving the lysosomal V-ATPase, the Ragulator functions as a guanine nucleotide exchange factor activating the small GTPases Rag. Activated R…	sp|O88653|LTOR3_MOUSE	sp|O88653|LTOR3_MOUSE Ragulator complex protein LAMTOR3 OS=Mus musculus OX=10090 GN=Lamtor3 PE=1 SV=1	1	5	5	5	57.3	13.553	138010	48718	100980	95902.7	178980	165610	118120	154237	0.621789	0.1406
O88685	26S proteasome regulatory subunit 6A	Psmc3	FUNCTION: Component of the 26S proteasome, a multiprotein complex involved in the ATP-dependent degradation of ubiquitinated proteins. This complex plays a key role in the maintenance of protein homeostasis by removing misfolded or damaged proteins, which could impair cellular functions, and by removing proteins whose functions are no longer required. Therefore, the proteasome participates in num…	sp|O88685|PRS6A_MOUSE	sp|O88685|PRS6A_MOUSE 26S proteasome regulatory subunit 6A OS=Mus musculus OX=10090 GN=Psmc3 PE=1 SV=2	1	12	12	12	36.7	49.548	559680	585160	587320	577387	613990	563600	556930	578173	0.998639	0.970626
O88696	ATP-dependent Clp protease proteolytic subunit, mitochondrial	Clpp	FUNCTION: Protease component of the Clp complex that cleaves peptides and various proteins in an ATP-dependent process. Has low peptidase activity in the absence of CLPX. The Clp complex can degrade CSN1S1, CSN2 and CSN3, as well as synthetic peptides (in vitro) and may be responsible for a fairly general and central housekeeping function rather than for the degradation of specific substrates. Cl…	sp|O88696|CLPP_MOUSE	sp|O88696|CLPP_MOUSE ATP-dependent Clp protease proteolytic subunit, mitochondrial OS=Mus musculus OX=10090 GN=Clpp PE=1 SV=1	1	5	5	5	29.8	29.8	526020	587830	478360	530737	230300	619200	597400	482300	1.10043	0.728506
O88703	Potassium/sodium hyperpolarization-activated cyclic nucleotide-gated channel 2	Hcn2	FUNCTION: Hyperpolarization-activated ion channel exhibiting weak selectivity for potassium over sodium ions. Contributes to the native pacemaker currents in heart (If) and in neurons (Ih). Can also transport ammonium in the distal nephron. Produces a large instantaneous current. {ECO:0000269|PubMed:10962006, ECO:0000269|PubMed:11096117, ECO:0000269|PubMed:11741901, ECO:0000269|PubMed:12034718, E…	sp|O88703|HCN2_MOUSE	sp|O88703|HCN2_MOUSE Potassium/sodium hyperpolarization-activated cyclic nucleotide-gated channel 2 OS=Mus musculus OX=10090 GN=Hcn2 PE=1 SV=1	1	4	3	3	7.4	94.721	40976	48869	39310	43051.7	35588	59065	50704	48452.3	0.888536	0.510023
O88704	Potassium/sodium hyperpolarization-activated cyclic nucleotide-gated channel 1	Hcn1	FUNCTION: Hyperpolarization-activated ion channel exhibiting weak selectivity for potassium over sodium ions. Contributes to the native pacemaker currents in heart (If) and in neurons (Ih). May mediate responses to sour stimuli. {ECO:0000269|PubMed:11459060, ECO:0000269|PubMed:11675786, ECO:0000269|PubMed:12034718, ECO:0000269|PubMed:22006928, ECO:0000269|PubMed:9630217}.	sp|O88704|HCN1_MOUSE;sp|O70507|HCN4_MOUSE	sp|O88704|HCN1_MOUSE Potassium/sodium hyperpolarization-activated cyclic nucleotide-gated channel 1 OS=Mus musculus OX=10090 GN=Hcn1 PE=1 SV=1	2	10	10	9	13.4	102.43	644050	607460	658910	636807	661940	635820	561840	619867	1.02733	0.641131
O88712	C-terminal-binding protein 1	Ctbp1	FUNCTION: Corepressor targeting diverse transcription regulators such as GLIS2 or BCL6. Has dehydrogenase activity. Involved in controlling the equilibrium between tubular and stacked structures in the Golgi complex. Functions in brown adipose tissue (BAT) differentiation. {ECO:0000269|PubMed:10369679, ECO:0000269|PubMed:10567582, ECO:0000269|PubMed:16326862, ECO:0000269|PubMed:18483224, ECO:0000…	sp|O88712|CTBP1_MOUSE	sp|O88712|CTBP1_MOUSE C-terminal-binding protein 1 OS=Mus musculus OX=10090 GN=Ctbp1 PE=1 SV=2	1	14	14	11	40.4	47.744	2539200	2570300	2376400	2495300	2350800	2326600	2541900	2.40643e+06	1.03693	0.383319
O88735	Ensconsin	Map7	FUNCTION: Microtubule-stabilizing protein that may play an important role during reorganization of microtubules during polarization and differentiation of epithelial cells. Associates with microtubules in a dynamic manner. May play a role in the formation of intercellular contacts. Colocalization with TRPV4 results in the redistribution of TRPV4 toward the membrane and may link cytoskeletal micro…	sp|O88735|MAP7_MOUSE	sp|O88735|MAP7_MOUSE Ensconsin OS=Mus musculus OX=10090 GN=Map7 PE=1 SV=1	1	7	6	6	12.6	82.021	247160	268670	174770	230200	221750	225970	214200	220640	1.04333	0.755052
O88736	3-keto-steroid reductase/17-beta-hydroxysteroid dehydrogenase 7	Hsd17b7	FUNCTION: Responsible for the reduction of the keto group on the C-3 of sterols.	sp|O88736|DHB7_MOUSE	sp|O88736|DHB7_MOUSE 3-keto-steroid reductase/17-beta-hydroxysteroid dehydrogenase 7 OS=Mus musculus OX=10090 GN=Hsd17b7 PE=1 SV=1	1	1	1	1	5.1	37.316	31421	54420		42920.5	1833.4		59043	30438.2	1.41009	0.724765
O88737	Protein bassoon	Bsn	FUNCTION: Scaffold protein of the presynaptic cytomatrix at the active zone (CAZ) which is the place in the synapse where neurotransmitter is released (PubMed:12628168, PubMed:12628169, PubMed:19812333). After synthesis, participates in the formation of Golgi-derived membranous organelles termed Piccolo-Bassoon transport vesicles (PTVs) that are transported along axons to sites of nascent synapti…	sp|O88737|BSN_MOUSE	sp|O88737|BSN_MOUSE Protein bassoon OS=Mus musculus OX=10090 GN=Bsn PE=1 SV=4	1	113	109	109	45.2	418.84	19828000	21867000	18345000	2.00133e+07	20268000	18989000	19801000	19686000	1.01663	0.778348
O88738	Baculoviral IAP repeat-containing protein 6	Birc6	FUNCTION: Anti-apoptotic protein which can regulate cell death by controlling caspases and by acting as an E3 ubiquitin-protein ligase. Has an unusual ubiquitin conjugation system in that it could combine in a single polypeptide, ubiquitin conjugating (E2) with ubiquitin ligase (E3) activity, forming a chimeric E2/E3 ubiquitin ligase. Its tragets include CASP9 and DIABLO/SMAC. Acts as an inhibito…	sp|O88738|BIRC6_MOUSE	sp|O88738|BIRC6_MOUSE Baculoviral IAP repeat-containing protein 6 OS=Mus musculus OX=10090 GN=Birc6 PE=1 SV=2	1	5	5	5	1.9	532.16	786380	771200	652770	736783	684380	585380	756050	675270	1.09109	0.3979
O88741	Ganglioside-induced differentiation-associated protein 1	Gdap1	FUNCTION: Regulates the mitochondrial network by promoting mitochondrial fission. {ECO:0000250, ECO:0000269|PubMed:16172208}.	sp|O88741|GDAP1_MOUSE	sp|O88741|GDAP1_MOUSE Ganglioside-induced differentiation-associated protein 1 OS=Mus musculus OX=10090 GN=Gdap1 PE=1 SV=1	1	9	9	9	40.2	41.31	1489900	1694700	1460900	1548500	1763600	1551800	1613200	1.64287e+06	0.94256	0.384869
O88745	Scrapie-responsive protein 1	Scrg1		sp|O88745|SCRG1_MOUSE	sp|O88745|SCRG1_MOUSE Scrapie-responsive protein 1 OS=Mus musculus OX=10090 GN=Scrg1 PE=2 SV=1	1	3	3	3	33.7	11.173	334150	68658	228970	210593	202690	89807	25786	106094	1.98496	0.323636
O88746	Target of Myb1 membrane trafficking protein	Tom1	FUNCTION: May be involved in intracellular trafficking. Probable association with membranes.	sp|O88746|TOM1_MOUSE	sp|O88746|TOM1_MOUSE Target of Myb1 membrane trafficking protein OS=Mus musculus OX=10090 GN=Tom1 PE=1 SV=1	1	9	9	9	25	54.325	366590	200480	306850	291307	372120	414420	239560	342033	0.851691	0.518045
O88844	Isocitrate dehydrogenase [NADP] cytoplasmic	Idh1		sp|O88844|IDHC_MOUSE	sp|O88844|IDHC_MOUSE Isocitrate dehydrogenase [NADP] cytoplasmic OS=Mus musculus OX=10090 GN=Idh1 PE=1 SV=2	1	19	18	18	50.5	46.674	2327800	2017400	2183600	2.17627e+06	1967100	2088400	1987100	2014200	1.08046	0.170848
O88845	A-kinase anchor protein 10, mitochondrial	Akap10	FUNCTION: Differentially targeted protein that binds to type I and II regulatory subunits of protein kinase A and anchors them to the mitochondria or the plasma membrane. Although the physiological relevance between PKA and AKAPS with mitochondria is not fully understood, one idea is that BAD, a proapoptotic member, is phosphorylated and inactivated by mitochondria-anchored PKA. It cannot be excl…	sp|O88845|AKA10_MOUSE	sp|O88845|AKA10_MOUSE A-kinase anchor protein 10, mitochondrial OS=Mus musculus OX=10090 GN=Akap10 PE=1 SV=3	1	4	4	4	11	73.631	134700	70890	98062	101217	101990	92569	110020	101526	0.996956	0.987907
O88851	Putative hydrolase RBBP9	Rbbp9	FUNCTION: Serine hydrolase whose substrates have not been identified yet. May negatively regulate basal or autocrine TGF-beta signaling by suppressing SMAD2-SMAD3 phosphorylation. May play a role in the transformation process due to its capacity to confer resistance to the growth-inhibitory effects of TGF-beta through interaction with RB1 and the subsequent displacement of E2F1. {ECO:0000250|UniP…	sp|O88851|RBBP9_MOUSE	sp|O88851|RBBP9_MOUSE Putative hydrolase RBBP9 OS=Mus musculus OX=10090 GN=Rbbp9 PE=1 SV=2	1	8	8	8	65.1	20.911	661880	817790	823080	767583	803350	753430	845680	800820	0.958497	0.604556
O88878	AN1-type zinc finger protein 5	Zfand5	FUNCTION: Involved in protein degradation via the ubiquitin-proteasome system. May act by anchoring ubiquitinated proteins to the proteasome. Plays a role in ubiquitin-mediated protein degradation during muscle atrophy. Plays a role in the regulation of NF-kappa-B activation and apoptosis. Inhibits NF-kappa-B activation triggered by overexpression of RIPK1 and TRAF6 but not of RELA. Inhibits also…	sp|O88878|ZFAN5_MOUSE	sp|O88878|ZFAN5_MOUSE AN1-type zinc finger protein 5 OS=Mus musculus OX=10090 GN=Zfand5 PE=1 SV=1	1	1	1	1	8.5	23.058	26343	23570	1466.7	17126.6	20041	22089	26313	22814.3	0.750693	0.520512
O88910	MAGUK p55 subfamily member 3	Mpp3		sp|O88910|MPP3_MOUSE	sp|O88910|MPP3_MOUSE MAGUK p55 subfamily member 3 OS=Mus musculus OX=10090 GN=Mpp3 PE=1 SV=2	1	18	18	18	46.5	64.4	884080	988250	930470	934267	1076800	1014500	943410	1011570	0.923581	0.189184
O88935	Synapsin-1	Syn1	FUNCTION: Neuronal phosphoprotein that coats synaptic vesicles, binds to the cytoskeleton, and is believed to function in the regulation of neurotransmitter release. Regulation of neurotransmitter release. The complex formed with NOS1 and CAPON proteins is necessary for specific nitric-oxide functions at a presynaptic level.	sp|O88935|SYN1_MOUSE	sp|O88935|SYN1_MOUSE Synapsin-1 OS=Mus musculus OX=10090 GN=Syn1 PE=1 SV=2	1	44	44	41	85.4	74.096	71158000	74027000	74747000	7.33107e+07	75877000	73046000	70589000	7.31707e+07	1.00191	0.944225
O88951	Protein lin-7 homolog B	Lin7b	FUNCTION: Plays a role in establishing and maintaining the asymmetric distribution of channels and receptors at the plasma membrane of polarized cells. Forms membrane-associated multiprotein complexes that may regulate delivery and recycling of proteins to the correct membrane domains. The tripartite complex composed of LIN7 (LIN7A, LIN7B or LIN7C), CASK and APBA1 associates with the motor protei…	sp|O88951|LIN7B_MOUSE	sp|O88951|LIN7B_MOUSE Protein lin-7 homolog B OS=Mus musculus OX=10090 GN=Lin7b PE=1 SV=2	1	5	2	2	28	22.914	182650	178350	165520	175507	186920	162920	168740	172860	1.01531	0.780323
O88958	Glucosamine-6-phosphate isomerase 1	Gnpda1	FUNCTION: Seems to trigger calcium oscillations in mammalian eggs. These oscillations serve as the essential trigger for egg activation and early development of the embryo (By similarity). {ECO:0000250}.	sp|O88958|GNPI1_MOUSE;sp|Q9CRC9|GNPI2_MOUSE	sp|O88958|GNPI1_MOUSE Glucosamine-6-phosphate isomerase 1 OS=Mus musculus OX=10090 GN=Gnpda1 PE=1 SV=3	2	4	4	4	26.3	32.549	182950	296790	147710	209150	366310	151640	406620	308190	0.67864	0.337754
O88967	ATP-dependent zinc metalloprotease YME1L1	Yme1l1	FUNCTION: ATP-dependent metalloprotease that catalyzes the degradation of folded and unfolded proteins with a suitable degron sequence in the mitochondrial intermembrane region (By similarity). Plays an important role in regulating mitochondrial morphology and function by cleaving OPA1 at position S2, giving rise to a form of OPA1 that promotes maintenance of normal mitochondrial structure (PubMe…	sp|O88967|YMEL1_MOUSE	sp|O88967|YMEL1_MOUSE ATP-dependent zinc metalloprotease YME1L1 OS=Mus musculus OX=10090 GN=Yme1l1 PE=1 SV=1	1	1	1	1	2	80.027		27346	30722	29034	25227	36903	31861	31330.3	0.926706	0.648
O88983	Syntaxin-8	Stx8	FUNCTION: Vesicle trafficking protein that functions in the early secretory pathway, possibly by mediating retrograde transport from cis-Golgi membranes to the ER. {ECO:0000250}.	sp|O88983|STX8_MOUSE	sp|O88983|STX8_MOUSE Syntaxin-8 OS=Mus musculus OX=10090 GN=Stx8 PE=1 SV=1	1	1	1	1	7.6	26.925	3456.3		22990	13223.1	7627.4	16604	5979.2	10070.2	1.3131	0.733431
O88986	2-amino-3-ketobutyrate coenzyme A ligase, mitochondrial	Gcat		sp|O88986|KBL_MOUSE	sp|O88986|KBL_MOUSE 2-amino-3-ketobutyrate coenzyme A ligase, mitochondrial OS=Mus musculus OX=10090 GN=Gcat PE=1 SV=2	1	2	2	2	5.8	44.93	148320	121150	114160	127877	180860	198630	128490	169327	0.755207	0.152399
O88990	Alpha-actinin-3	Actn3	FUNCTION: F-actin cross-linking protein which is thought to anchor actin to a variety of intracellular structures. This is a bundling protein (By similarity). {ECO:0000250}.	sp|O88990|ACTN3_MOUSE	sp|O88990|ACTN3_MOUSE Alpha-actinin-3 OS=Mus musculus OX=10090 GN=Actn3 PE=2 SV=1	1	14	1	1	15.8	103.04	317860	19904	15687	117817	352970	307430	28950	229783	0.512731	0.47551
O88998	Noelin	Olfm1	FUNCTION: Contributes to the regulation of axonal growth in the embryonic and adult central nervous system by inhibiting interactions between RTN4R and LINGO1. Inhibits RTN4R-mediated axon growth cone collapse (PubMed:22923615). May play an important role in regulating the production of neural crest cells by the neural tube (By similarity). May be required for normal responses to olfactory stimul…	sp|O88998|NOE1_MOUSE	sp|O88998|NOE1_MOUSE Noelin OS=Mus musculus OX=10090 GN=Olfm1 PE=1 SV=1	1	10	10	10	24.1	55.397	449200	581820	428960	486660	430570	458850	407800	432407	1.12547	0.340277
O89001	Carboxypeptidase D	Cpd		sp|O89001|CBPD_MOUSE	sp|O89001|CBPD_MOUSE Carboxypeptidase D OS=Mus musculus OX=10090 GN=Cpd PE=1 SV=2	1	2	2	2	2.1	152.4	50843	100800	51543	67728.7	46977	160280	55968	87741.7	0.77191	0.642682
O89017	Legumain	Lgmn	FUNCTION: Has a strict specificity for hydrolysis of asparaginyl bonds. Can also cleave aspartyl bonds slowly, especially under acidic conditions. May be involved in the processing of proteins for MHC class II antigen presentation in the lysosomal/endosomal system. Required for normal lysosomal protein degradation in renal proximal tubules. Required for normal degradation of internalized EGFR. Pl…	sp|O89017|LGMN_MOUSE	sp|O89017|LGMN_MOUSE Legumain OS=Mus musculus OX=10090 GN=Lgmn PE=1 SV=1	1	3	3	3	12	49.372	50221	36141	32322	39561.3	48398	41350	36944	42230.7	0.936792	0.697304
O89023	Tripeptidyl-peptidase 1	Tpp1	FUNCTION: Lysosomal serine protease with tripeptidyl-peptidase I activity (PubMed:28464005). May act as a non-specific lysosomal peptidase which generates tripeptides from the breakdown products produced by lysosomal proteinases (By similarity). Requires substrates with an unsubstituted N-terminus (By similarity). {ECO:0000250|UniProtKB:O14773, ECO:0000269|PubMed:28464005}.	sp|O89023|TPP1_MOUSE	sp|O89023|TPP1_MOUSE Tripeptidyl-peptidase 1 OS=Mus musculus OX=10090 GN=Tpp1 PE=1 SV=2	1	4	4	4	12.5	61.341	1004000	950780	1047600	1.00079e+06	1053800	1101300	1052800	1069300	0.935933	0.100833
O89032	SH3 and PX domain-containing protein 2A	Sh3pxd2a	FUNCTION: Adapter protein involved in invadopodia and podosome formation, extracellular matrix degradation and invasiveness of some cancer cells. Binds matrix metalloproteinases (ADAMs), NADPH oxidases (NOXs) and phosphoinositides. Acts as an organizer protein that allows NOX1- or NOX3-dependent reactive oxygen species (ROS) generation and ROS localization. In association with ADAM12, mediates th…	sp|O89032|SPD2A_MOUSE	sp|O89032|SPD2A_MOUSE SH3 and PX domain-containing protein 2A OS=Mus musculus OX=10090 GN=Sh3pxd2a PE=1 SV=2	1	2	2	2	3	124.2	18440	14541	4848.7	12609.9		5743.4	17386	11564.7	1.09038	0.887353
O89051	Integral membrane protein 2B	Itm2b	FUNCTION: Plays a regulatory role in the processing of the amyloid-beta A4 precursor protein (APP) and acts as an inhibitor of the amyloid-beta peptide aggregation and fibrils deposition. Plays a role in the induction of neurite outgrowth. Functions as a protease inhibitor by blocking access of secretases to APP cleavage sites (By similarity). {ECO:0000250}.; FUNCTION: Mature BRI2 (mBRI2) functio…	sp|O89051|ITM2B_MOUSE	sp|O89051|ITM2B_MOUSE Integral membrane protein 2B OS=Mus musculus OX=10090 GN=Itm2b PE=1 SV=1	1	3	3	3	18.4	30.26	195650	161490	111480	156207	157220	149990	182020	163077	0.957873	0.806788
O89053	Coronin-1A	Coro1a	FUNCTION: May be a crucial component of the cytoskeleton of highly motile cells, functioning both in the invagination of large pieces of plasma membrane, as well as in forming protrusions of the plasma membrane involved in cell locomotion. In mycobacteria-infected cells, its retention on the phagosomal membrane prevents fusion between phagosomes and lysosomes. {ECO:0000269|PubMed:10338208}.	sp|O89053|COR1A_MOUSE	sp|O89053|COR1A_MOUSE Coronin-1A OS=Mus musculus OX=10090 GN=Coro1a PE=1 SV=5	1	18	18	18	51	50.989	7346600	8292800	8022300	7.88723e+06	8329600	7200500	7258100	7.59607e+06	1.03833	0.563207
O89079	Coatomer subunit epsilon	Cope	FUNCTION: The coatomer is a cytosolic protein complex that binds to dilysine motifs and reversibly associates with Golgi non-clathrin-coated vesicles, which further mediate biosynthetic protein transport from the ER, via the Golgi up to the trans Golgi network. The coatomer complex is required for budding from Golgi membranes, and is essential for the retrograde Golgi-to-ER transport of dilysine-…	sp|O89079|COPE_MOUSE	sp|O89079|COPE_MOUSE Coatomer subunit epsilon OS=Mus musculus OX=10090 GN=Cope PE=1 SV=3	1	3	3	3	20.8	34.567	151380	152350	171100	158277	126370	154980	144330	141893	1.11546	0.194724
O89086	RNA-binding protein 3	Rbm3	FUNCTION: Cold-inducible mRNA binding protein that enhances global protein synthesis at both physiological and mild hypothermic temperatures. Reduces the relative abundance of microRNAs, when overexpressed. Enhances phosphorylation of translation initiation factors and active polysome formation. {ECO:0000269|PubMed:15684048}.	sp|O89086|RBM3_MOUSE	sp|O89086|RBM3_MOUSE RNA-binding protein 3 OS=Mus musculus OX=10090 GN=Rbm3 PE=1 SV=1	1	4	4	4	49	16.604	871930	703350	408480	661253	669090	613210	640890	641063	1.03149	0.88948
O89112	Glutathione S-transferase LANCL1	Lancl1	FUNCTION: Functions as glutathione transferase (PubMed:25158856). Catalyzes conjugation of the glutathione (GSH) to artificial substrates 1-chloro-2,4-dinitrobenzene (CDNB) and p-nitrophenyl acetate (PubMed:25158856). Mitigates neuronal oxidative stress during normal postnatal development and in response to oxidative stresses probably through GSH antioxidant defense mechanism (PubMed:25158856). M…	sp|O89112|LANC1_MOUSE	sp|O89112|LANC1_MOUSE Glutathione S-transferase LANCL1 OS=Mus musculus OX=10090 GN=Lancl1 PE=1 SV=1	1	12	12	12	50.9	45.341	1116200	1383400	1472200	1.32393e+06	1075400	1187100	1202800	1155100	1.14616	0.213554
O89114	DnaJ homolog subfamily B member 5	Dnajb5		sp|O89114|DNJB5_MOUSE	sp|O89114|DNJB5_MOUSE DnaJ homolog subfamily B member 5 OS=Mus musculus OX=10090 GN=Dnajb5 PE=2 SV=1	1	2	2	2	7.8	39.119	17600	127510	46998	64036	100920	14293		57606.5	1.11161	0.911613
O89116	Vesicle transport through interaction with t-SNAREs homolog 1A	Vti1a	FUNCTION: V-SNARE that mediates vesicle transport pathways through interactions with t-SNAREs on the target membrane. These interactions are proposed to mediate aspects of the specificity of vesicle trafficking and to promote fusion of the lipid bilayers. Involved in vesicular transport from the late endosomes to the trans-Golgi network. Along with VAMP7, involved in an non-conventional RAB1-depe…	sp|O89116|VTI1A_MOUSE	sp|O89116|VTI1A_MOUSE Vesicle transport through interaction with t-SNAREs homolog 1A OS=Mus musculus OX=10090 GN=Vti1a PE=1 SV=1	1	3	3	3	23.5	24.986	104460	108740	125630	112943	140420	5155.7	125980	90518.6	1.24774	0.632382
P00158	Cytochrome b	Mt-Cyb	FUNCTION: Component of the ubiquinol-cytochrome c reductase complex (complex III or cytochrome b-c1 complex) that is part of the mitochondrial respiratory chain. The b-c1 complex mediates electron transfer from ubiquinol to cytochrome c. Contributes to the generation of a proton gradient across the mitochondrial membrane that is then used for ATP synthesis. {ECO:0000250|UniProtKB:P00157}.	sp|P00158|CYB_MOUSE	sp|P00158|CYB_MOUSE Cytochrome b OS=Mus musculus OX=10090 GN=Mt-Cyb PE=1 SV=1	1	3	3	3	6.8	43.209	517020	380800	433330	443717	257480	369970	523950	383800	1.15611	0.528085
P00397	Cytochrome c oxidase subunit 1	Mtco1	FUNCTION: Component of the cytochrome c oxidase, the last enzyme in the mitochondrial electron transport chain which drives oxidative phosphorylation. The respiratory chain contains 3 multisubunit complexes succinate dehydrogenase (complex II, CII), ubiquinol-cytochrome c oxidoreductase (cytochrome b-c1 complex, complex III, CIII) and cytochrome c oxidase (complex IV, CIV), that cooperate to tran…	sp|P00397|COX1_MOUSE	sp|P00397|COX1_MOUSE Cytochrome c oxidase subunit 1 OS=Mus musculus OX=10090 GN=Mtco1 PE=1 SV=2	1	4	4	4	13.8	56.909	929510	1103900	907040	980150	1089500	1063400	1049200	1.06737e+06	0.918288	0.240462
P00405	Cytochrome c oxidase subunit 2	Mtco2	FUNCTION: Component of the cytochrome c oxidase, the last enzyme in the mitochondrial electron transport chain which drives oxidative phosphorylation. The respiratory chain contains 3 multisubunit complexes succinate dehydrogenase (complex II, CII), ubiquinol-cytochrome c oxidoreductase (cytochrome b-c1 complex, complex III, CIII) and cytochrome c oxidase (complex IV, CIV), that cooperate to tran…	sp|P00405|COX2_MOUSE	sp|P00405|COX2_MOUSE Cytochrome c oxidase subunit 2 OS=Mus musculus OX=10090 GN=Mtco2 PE=1 SV=1	1	5	5	5	40.5	25.976	2894400	2771900	2841200	2.83583e+06	2759400	3195400	2140000	2.69827e+06	1.05098	0.678481
P00416	Cytochrome c oxidase subunit 3	mt-Co3	FUNCTION: Component of the cytochrome c oxidase, the last enzyme in the mitochondrial electron transport chain which drives oxidative phosphorylation. The respiratory chain contains 3 multisubunit complexes succinate dehydrogenase (complex II, CII), ubiquinol-cytochrome c oxidoreductase (cytochrome b-c1 complex, complex III, CIII) and cytochrome c oxidase (complex IV, CIV), that cooperate to tran…	sp|P00416|COX3_MOUSE	sp|P00416|COX3_MOUSE Cytochrome c oxidase subunit 3 OS=Mus musculus OX=10090 GN=mt-Co3 PE=1 SV=2	1	1	1	1	5.4	29.922	3892500	3926700	3532800	3784000	4061800	3891800	3528200	3.82727e+06	0.988695	0.840562
P00493	Hypoxanthine-guanine phosphoribosyltransferase	Hprt1	FUNCTION: Converts guanine to guanosine monophosphate, and hypoxanthine to inosine monophosphate. Transfers the 5-phosphoribosyl group from 5-phosphoribosylpyrophosphate onto the purine. Plays a central role in the generation of purine nucleotides through the purine salvage pathway (By similarity). {ECO:0000250}.	sp|P00493|HPRT_MOUSE	sp|P00493|HPRT_MOUSE Hypoxanthine-guanine phosphoribosyltransferase OS=Mus musculus OX=10090 GN=Hprt1 PE=1 SV=3	1	6	6	6	42.2	24.57	1841900	1621700	1659100	1.70757e+06	1612300	1803000	1639600	1.68497e+06	1.01341	0.814911
P00848	ATP synthase subunit a	Mtatp6	FUNCTION: Mitochondrial membrane ATP synthase (F(1)F(0) ATP synthase or Complex V) produces ATP from ADP in the presence of a proton gradient across the membrane which is generated by electron transport complexes of the respiratory chain. F-type ATPases consist of two structural domains, F(1) - containing the extramembraneous catalytic core and F(0) - containing the membrane proton channel, linke…	sp|P00848|ATP6_MOUSE	sp|P00848|ATP6_MOUSE ATP synthase subunit a OS=Mus musculus OX=10090 GN=Mtatp6 PE=1 SV=1	1	2	2	2	8.4	25.095	159250	142410	249260	183640	177550	261810	278470	239277	0.76748	0.289084
P00920	Carbonic anhydrase 2	Ca2	FUNCTION: Essential for bone resorption and osteoclast differentiation. Reversible hydration of carbon dioxide. Contributes to intracellular pH regulation in the duodenal upper villous epithelium during proton-coupled peptide absorption. Stimulates the chloride-bicarbonate exchange activity of SLC26A6. {ECO:0000269|PubMed:20150244}.	sp|P00920|CAH2_MOUSE	sp|P00920|CAH2_MOUSE Carbonic anhydrase 2 OS=Mus musculus OX=10090 GN=Ca2 PE=1 SV=4	1	17	17	17	75	29.032	14358000	14626000	14725000	1.45697e+07	14748000	15113000	14354000	1.47383e+07	0.988556	0.5291
P01029	Complement C4-B	C4b	FUNCTION: Non-enzymatic component of C3 and C5 convertases and thus essential for the propagation of the classical complement pathway. Covalently binds to immunoglobulins and immune complexes and enhances the solubilization of immune aggregates and the clearance of IC through CR1 on erythrocytes. Catalyzes the transacylation of the thioester carbonyl group to form ester bonds with carbohydrate an…	sp|P01029|CO4B_MOUSE	sp|P01029|CO4B_MOUSE Complement C4-B OS=Mus musculus OX=10090 GN=C4b PE=1 SV=3	1	7	7	7	7	192.91	35290	36925	15512	29242.3	23744	12636	43788	26722.7	1.09429	0.836196
P01831	Thy-1 membrane glycoprotein	Thy1	FUNCTION: May play a role in cell-cell or cell-ligand interactions during synaptogenesis and other events in the brain.	sp|P01831|THY1_MOUSE	sp|P01831|THY1_MOUSE Thy-1 membrane glycoprotein OS=Mus musculus OX=10090 GN=Thy1 PE=1 SV=1	1	7	7	7	45.7	18.08	18835000	20808000	21556000	2.03997e+07	24267000	21549000	19480000	2.17653e+07	0.937255	0.443096
P01837	Immunoglobulin kappa constant	Igkc		sp|P01837|IGKC_MOUSE	sp|P01837|IGKC_MOUSE Immunoglobulin kappa constant OS=Mus musculus OX=10090 GN=Igkc PE=1 SV=2	1	2	2	2	26.2	11.934	107030	49830	16000	57620	54108	55267	270190	126522	0.455416	0.419185
P01864	Ig gamma-2A chain C region secreted form			sp|P01864|GCAB_MOUSE;sp|P01863|GCAA_MOUSE;sp|P01865|GCAM_MOUSE	sp|P01864|GCAB_MOUSE Ig gamma-2A chain C region secreted form OS=Mus musculus OX=10090 PE=1 SV=1	3	3	3	3	14.6	36.595	386100	202170	2598.2	196956	164790	65719	365710	198740	0.991025	0.990553
P01942	Hemoglobin subunit alpha	Hba	FUNCTION: Involved in oxygen transport from the lung to the various peripheral tissues.	sp|P01942|HBA_MOUSE	sp|P01942|HBA_MOUSE Hemoglobin subunit alpha OS=Mus musculus OX=10090 GN=Hba PE=1 SV=2	1	6	6	5	62.7	15.085	29671000	15176000	2509700	1.57856e+07	16326000	12854000	51509000	2.68963e+07	0.586904	0.489863
P02088	Hemoglobin subunit beta-1	Hbb-b1	FUNCTION: Involved in oxygen transport from the lung to the various peripheral tissues.	sp|P02088|HBB1_MOUSE;sp|P02089|HBB2_MOUSE;CON__Q3SX09;CON__P02070	sp|P02088|HBB1_MOUSE Hemoglobin subunit beta-1 OS=Mus musculus OX=10090 GN=Hbb-b1 PE=1 SV=2;sp|P02089|HBB2_MOUSE Hemoglobin subunit beta-2 OS=Mus musculus OX=10090 GN=Hbb-b2 PE=1 SV=2	4	9	9	8	62.6	15.84	24668000	12914000	2617400	13399800	14956000	11387000	42495000	22946000	0.583971	0.460789
P02104	Hemoglobin subunit epsilon-Y2	Hbb-y	FUNCTION: Hemoglobin epsilon chain is a beta-type chain found in early embryos.	sp|P02104|HBE_MOUSE	sp|P02104|HBE_MOUSE Hemoglobin subunit epsilon-Y2 OS=Mus musculus OX=10090 GN=Hbb-y PE=1 SV=2	1	2	1	1	12.9	16.136	1166000	1254200	979970	1133390	1323400	868300	1203100	1131600	1.00158	0.991521
P02301	Histone H3.3C	H3-5	FUNCTION: Core component of nucleosome. Nucleosomes wrap and compact DNA into chromatin, limiting DNA accessibility to the cellular machineries which require DNA as a template. Histones thereby play a central role in transcription regulation, DNA repair, DNA replication and chromosomal stability. DNA accessibility is regulated via a complex set of post-translational modifications of histones, als…	sp|P02301|H3C_MOUSE;sp|P84244|H33_MOUSE;sp|P68433|H31_MOUSE	sp|P02301|H3C_MOUSE Histone H3.3C OS=Mus musculus OX=10090 GN=H3-5 PE=3 SV=3;sp|P84244|H33_MOUSE Histone H3.3 OS=Mus musculus OX=10090 GN=H3-3b PE=1 SV=2;sp|P68433|H31_MOUSE Histone H3.1 OS=Mus musculus OX=10090 GN=H3c11 PE=1 SV=2	3	3	3	1	35.3	15.315	4858100	890400	2281000	2676500	671110	1047300	742490	820300	3.26283	0.187223
P02463	Collagen alpha-1(IV) chain	Col4a1	FUNCTION: Type IV collagen is the major structural component of glomerular basement membranes (GBM), forming a 'chicken-wire' meshwork together with laminins, proteoglycans and entactin/nidogen. {ECO:0000305|PubMed:28424209}.; FUNCTION: Arresten, comprising the C-terminal NC1 domain, inhibits angiogenesis and tumor formation. The C-terminal half is found to possess the anti-angiogenic activity. S…	sp|P02463|CO4A1_MOUSE	sp|P02463|CO4A1_MOUSE Collagen alpha-1(IV) chain OS=Mus musculus OX=10090 GN=Col4a1 PE=1 SV=4	1	2	2	2	1.8	160.68	76918	104230	295370	158839	7168.2	80501	28784	38817.7	4.09193	0.171223
P02468	Laminin subunit gamma-1	Lamc1	FUNCTION: Binding to cells via a high affinity receptor, laminin is thought to mediate the attachment, migration and organization of cells into tissues during embryonic development by interacting with other extracellular matrix components.	sp|P02468|LAMC1_MOUSE;sp|Q9R0B6|LAMC3_MOUSE	sp|P02468|LAMC1_MOUSE Laminin subunit gamma-1 OS=Mus musculus OX=10090 GN=Lamc1 PE=1 SV=2	2	10	10	10	10.6	177.3	543270	367470	536630	482457	326480	595050	563040	494857	0.974942	0.909441
P02798	Metallothionein-2	Mt2	FUNCTION: Metallothioneins have a high content of cysteine residues that bind various heavy metals; these proteins are transcriptionally regulated by both heavy metals and glucocorticoids.	sp|P02798|MT2_MOUSE	sp|P02798|MT2_MOUSE Metallothionein-2 OS=Mus musculus OX=10090 GN=Mt2 PE=1 SV=2	1	3	3	2	65.6	6.1153	574100	792960	542340	636467	746300	1101400	750440	866047	0.73491	0.18031
P02802	Metallothionein-1	Mt1	FUNCTION: Metallothioneins have a high content of cysteine residues that bind various heavy metals; these proteins are transcriptionally regulated by both heavy metals and glucocorticoids.	sp|P02802|MT1_MOUSE	sp|P02802|MT1_MOUSE Metallothionein-1 OS=Mus musculus OX=10090 GN=Mt1 PE=1 SV=1	1	4	4	3	70.5	6.0181	992920	1152500	1055900	1.06711e+06	1179800	1714000	1225500	1373100	0.777151	0.159175
P03888	NADH-ubiquinone oxidoreductase chain 1	Mtnd1	FUNCTION: Core subunit of the mitochondrial membrane respiratory chain NADH dehydrogenase (Complex I) that is believed to belong to the minimal assembly required for catalysis. Complex I functions in the transfer of electrons from NADH to the respiratory chain. The immediate electron acceptor for the enzyme is believed to be ubiquinone (By similarity). {ECO:0000250}.	sp|P03888|NU1M_MOUSE	sp|P03888|NU1M_MOUSE NADH-ubiquinone oxidoreductase chain 1 OS=Mus musculus OX=10090 GN=Mtnd1 PE=1 SV=3	1	5	5	5	14.8	36.059	1000700	1010000	1009900	1.00687e+06	1059700	1160600	1029100	1.08313e+06	0.929587	0.128158
P03899	NADH-ubiquinone oxidoreductase chain 3	mt-Nd3	FUNCTION: Core subunit of the mitochondrial membrane respiratory chain NADH dehydrogenase (Complex I) that is believed to belong to the minimal assembly required for catalysis. Complex I functions in the transfer of electrons from NADH to the respiratory chain. The immediate electron acceptor for the enzyme is believed to be ubiquinone (By similarity). {ECO:0000250}.	sp|P03899|NU3M_MOUSE	sp|P03899|NU3M_MOUSE NADH-ubiquinone oxidoreductase chain 3 OS=Mus musculus OX=10090 GN=mt-Nd3 PE=1 SV=3	1	1	1	1	13	13.219	673200	665630	741280	693370	678420	647470	687700	671197	1.03304	0.456931
P03911	NADH-ubiquinone oxidoreductase chain 4	Mtnd4	FUNCTION: Core subunit of the mitochondrial membrane respiratory chain NADH dehydrogenase (Complex I) that is believed to belong to the minimal assembly required for catalysis. Complex I functions in the transfer of electrons from NADH to the respiratory chain. The immediate electron acceptor for the enzyme is believed to be ubiquinone (By similarity). {ECO:0000250}.	sp|P03911|NU4M_MOUSE	sp|P03911|NU4M_MOUSE NADH-ubiquinone oxidoreductase chain 4 OS=Mus musculus OX=10090 GN=Mtnd4 PE=1 SV=1	1	6	6	6	20.3	51.881	1244200	1629800	1492100	1.45537e+06	1492400	1496100	1303300	1430600	1.01731	0.857689
P03921	NADH-ubiquinone oxidoreductase chain 5	Mtnd5	FUNCTION: Core subunit of the mitochondrial membrane respiratory chain NADH dehydrogenase (Complex I) that is believed to belong to the minimal assembly required for catalysis. Complex I functions in the transfer of electrons from NADH to the respiratory chain. The immediate electron acceptor for the enzyme is believed to be ubiquinone (By similarity). {ECO:0000250}.	sp|P03921|NU5M_MOUSE	sp|P03921|NU5M_MOUSE NADH-ubiquinone oxidoreductase chain 5 OS=Mus musculus OX=10090 GN=Mtnd5 PE=1 SV=3	1	6	6	6	16.8	68.474	911150	1045000	1023000	993050	893410	1070000	879680	947697	1.04786	0.572968
P03930	ATP synthase protein 8	Mtatp8	FUNCTION: Mitochondrial membrane ATP synthase (F(1)F(0) ATP synthase or Complex V) produces ATP from ADP in the presence of a proton gradient across the membrane which is generated by electron transport complexes of the respiratory chain. F-type ATPases consist of two structural domains, F(1) - containing the extramembraneous catalytic core and F(0) - containing the membrane proton channel, linke…	sp|P03930|ATP8_MOUSE	sp|P03930|ATP8_MOUSE ATP synthase protein 8 OS=Mus musculus OX=10090 GN=Mtatp8 PE=1 SV=1	1	1	1	1	14.9	7.7662	365620		335790	350705		207430	339450	273440	1.28257	0.371838
P03995	Glial fibrillary acidic protein	Gfap	FUNCTION: GFAP, a class-III intermediate filament, is a cell-specific marker that, during the development of the central nervous system, distinguishes astrocytes from other glial cells.	sp|P03995|GFAP_MOUSE;CON__Q61726;CON__Q6NT21;CON__P78385;sp|Q6IMF0|KRT87_MOUSE;sp|Q9Z2T6|KRT85_MOUSE;CON__P78386;sp|Q8VED5|K2C79_MOUSE;CON__Q8VED5;CON__Q5XKE5;sp|Q99M73|KRT84_MOUSE;CON__P12035	sp|P03995|GFAP_MOUSE Glial fibrillary acidic protein OS=Mus musculus OX=10090 GN=Gfap PE=1 SV=4	12	37	34	32	69.3	49.899	10412000	10359000	9989800	10253600	11101000	10811000	10376000	1.07627e+07	0.952701	0.110419
P04627	Serine/threonine-protein kinase A-Raf	Araf	FUNCTION: Involved in the transduction of mitogenic signals from the cell membrane to the nucleus. May also regulate the TOR signaling cascade (By similarity). {ECO:0000250}.	sp|P04627|ARAF_MOUSE;sp|Q99N57|RAF1_MOUSE	sp|P04627|ARAF_MOUSE Serine/threonine-protein kinase A-Raf OS=Mus musculus OX=10090 GN=Araf PE=1 SV=2	2	7	5	5	13.9	67.581	257520	244170	142040	214577	198150	205740	257510	220467	0.973284	0.892625
P04919	Band 3 anion transport protein	Slc4a1	FUNCTION: Functions both as a transporter that mediates electroneutral anion exchange across the cell membrane and as a structural protein. Major integral membrane glycoprotein of the erythrocyte membrane; required for normal flexibility and stability of the erythrocyte membrane and for normal erythrocyte shape via the interactions of its cytoplasmic domain with cytoskeletal proteins, glycolytic …	sp|P04919|B3AT_MOUSE	sp|P04919|B3AT_MOUSE Band 3 anion transport protein OS=Mus musculus OX=10090 GN=Slc4a1 PE=1 SV=1	1	3	3	3	4.3	103.13	13135	15528		14331.5	4731.2	7576.6	120240	44182.6	0.32437	0.58625
P04925	Major prion protein	Prnp	FUNCTION: Its primary physiological function is unclear. May play a role in neuronal development and synaptic plasticity. May be required for neuronal myelin sheath maintenance. May promote myelin homeostasis through acting as an agonist for ADGRG6 receptor. May play a role in iron uptake and iron homeostasis. Soluble oligomers are toxic to cultured neuroblastoma cells and induce apoptosis (in vi…	sp|P04925|PRIO_MOUSE	sp|P04925|PRIO_MOUSE Major prion protein OS=Mus musculus OX=10090 GN=Prnp PE=1 SV=2	1	9	9	9	46.9	27.977	2994800	3338700	2947000	3093500	3216800	3239400	2919900	3.12537e+06	0.989804	0.852463
P05063	Fructose-bisphosphate aldolase C	Aldoc		sp|P05063|ALDOC_MOUSE	sp|P05063|ALDOC_MOUSE Fructose-bisphosphate aldolase C OS=Mus musculus OX=10090 GN=Aldoc PE=1 SV=4	1	31	24	24	86.2	39.394	13616000	13137000	15382000	14045000	16941000	14264000	14126000	1.51103e+07	0.929496	0.403907
P05064	Fructose-bisphosphate aldolase A	Aldoa	FUNCTION: Plays a key role in glycolysis and gluconeogenesis. In addition, may also function as scaffolding protein (By similarity). {ECO:0000250}.	sp|P05064|ALDOA_MOUSE	sp|P05064|ALDOA_MOUSE Fructose-bisphosphate aldolase A OS=Mus musculus OX=10090 GN=Aldoa PE=1 SV=2	1	36	36	29	89.6	39.355	78882000	88263000	88535000	8.52267e+07	84877000	86762000	79556000	8.37317e+07	1.01785	0.71669
P05132	cAMP-dependent protein kinase catalytic subunit alpha	Prkaca	FUNCTION: Phosphorylates a large number of substrates in the cytoplasm and the nucleus (By similarity). Phosphorylates CDC25B, ABL1, NFKB1, CLDN3, PSMC5/RPT6, PJA2, RYR2, RORA, SOX9 and VASP (PubMed:10805756, PubMed:19223768). Regulates the abundance of compartmentalized pools of its regulatory subunits through phosphorylation of PJA2 which binds and ubiquitinates these subunits, leading to their…	sp|P05132|KAPCA_MOUSE	sp|P05132|KAPCA_MOUSE cAMP-dependent protein kinase catalytic subunit alpha OS=Mus musculus OX=10090 GN=Prkaca PE=1 SV=3	1	12	12	5	38.2	40.57	1786500	1940700	2026000	1.91773e+06	2067900	1947100	1843600	1.95287e+06	0.982009	0.731492
P05201	Aspartate aminotransferase, cytoplasmic	Got1	FUNCTION: Biosynthesis of L-glutamate from L-aspartate or L-cysteine. Important regulator of levels of glutamate, the major excitatory neurotransmitter of the vertebrate central nervous system. Acts as a scavenger of glutamate in brain neuroprotection. The aspartate aminotransferase activity is involved in hepatic glucose synthesis during development and in adipocyte glyceroneogenesis. Using L-cy…	sp|P05201|AATC_MOUSE	sp|P05201|AATC_MOUSE Aspartate aminotransferase, cytoplasmic OS=Mus musculus OX=10090 GN=Got1 PE=1 SV=3	1	28	28	28	85.5	46.247	15341000	14088000	16986000	1.54717e+07	15740000	14124000	15001000	14955000	1.03455	0.619119
P05202	Aspartate aminotransferase, mitochondrial	Got2	FUNCTION: Catalyzes the irreversible transamination of the L-tryptophan metabolite L-kynurenine to form kynurenic acid (KA). As a member of the malate-aspartate shuttle, it has a key role in the intracellular NAD(H) redox balance. Is important for metabolite exchange between mitochondria and cytosol, and for amino acid metabolism. Facilitates cellular uptake of long-chain free fatty acids. {ECO:0…	sp|P05202|AATM_MOUSE	sp|P05202|AATM_MOUSE Aspartate aminotransferase, mitochondrial OS=Mus musculus OX=10090 GN=Got2 PE=1 SV=1	1	31	31	31	74.2	47.411	39913000	37384000	40997000	3.94313e+07	39022000	43254000	39400000	4.05587e+07	0.972205	0.548971
P05213	Tubulin alpha-1B chain	Tuba1b	FUNCTION: Tubulin is the major constituent of microtubules. It binds two moles of GTP, one at an exchangeable site on the beta chain and one at a non-exchangeable site on the alpha chain.	sp|P05213|TBA1B_MOUSE	sp|P05213|TBA1B_MOUSE Tubulin alpha-1B chain OS=Mus musculus OX=10090 GN=Tuba1b PE=1 SV=2	1	32	3	0	84.5	50.151	2645900	3124700	2775600	2.84873e+06	3134700	2475500	2736400	2782200	1.02391	0.794616
P05480	Proto-oncogene tyrosine-protein kinase Src	Src	FUNCTION: Non-receptor protein tyrosine kinase which is activated following engagement of many different classes of cellular receptors including immune response receptors, integrins and other adhesion receptors, receptor protein tyrosine kinases, G protein-coupled receptors as well as cytokine receptors. Participates in signaling pathways that control a diverse spectrum of biological activities i…	sp|P05480|SRC_MOUSE;sp|Q04736|YES_MOUSE	sp|P05480|SRC_MOUSE Proto-oncogene tyrosine-protein kinase Src OS=Mus musculus OX=10090 GN=Src PE=1 SV=5	2	10	10	7	27.9	59.89	530990	802150	519370	617503	819320	737860	828480	795220	0.776519	0.140168
P05532	Mast/stem cell growth factor receptor Kit	Kit	FUNCTION: Tyrosine-protein kinase that acts as cell-surface receptor for the cytokine KITLG/SCF and plays an essential role in the regulation of cell survival and proliferation, hematopoiesis, stem cell maintenance, gametogenesis, mast cell development, migration and function, and in melanogenesis. In response to KITLG/SCF binding, KIT can activate several signaling pathways. Phosphorylates PIK3R…	sp|P05532|KIT_MOUSE	sp|P05532|KIT_MOUSE Mast/stem cell growth factor receptor Kit OS=Mus musculus OX=10090 GN=Kit PE=1 SV=3	1	8	8	8	10.2	109.34	221200	277870	181810	226960	255710	241280	294390	263793	0.86037	0.314795
P05977	Myosin light chain 1/3, skeletal muscle isoform	Myl1	FUNCTION: Non-regulatory myosin light chain required for proper formation and/or maintenance of myofibers, and thus appropriate muscle function. {ECO:0000250|UniProtKB:P05976}.	sp|P05977|MYL1_MOUSE;sp|P09542|MYL3_MOUSE;sp|P09541|MYL4_MOUSE	sp|P05977|MYL1_MOUSE Myosin light chain 1/3, skeletal muscle isoform OS=Mus musculus OX=10090 GN=Myl1 PE=1 SV=2	3	6	6	6	36.7	20.594	16332	80960	195680	97657.3	44001	92173	347810	161328	0.605334	0.586777
P06151	L-lactate dehydrogenase A chain	Ldha		sp|P06151|LDHA_MOUSE;sp|P00342|LDHC_MOUSE	sp|P06151|LDHA_MOUSE L-lactate dehydrogenase A chain OS=Mus musculus OX=10090 GN=Ldha PE=1 SV=3	2	18	17	17	65.1	36.498	8616300	9330800	10073000	9.34003e+06	10393000	9477200	8944400	9.60487e+06	0.972427	0.680012
P06537	Glucocorticoid receptor	Nr3c1	FUNCTION: Receptor for glucocorticoids (GC). Has a dual mode of action: as a transcription factor that binds to glucocorticoid response elements (GRE), both for nuclear and mitochondrial DNA, and as a modulator of other transcription factors. Affects inflammatory responses, cellular proliferation and differentiation in target tissues. Involved in chromatin remodeling (PubMed:10678832). Plays a ro…	sp|P06537|GCR_MOUSE	sp|P06537|GCR_MOUSE Glucocorticoid receptor OS=Mus musculus OX=10090 GN=Nr3c1 PE=1 SV=2	1	3	3	3	6.3	87.163	59833	43766	42509	48702.7	110110	31716	68196	70007.3	0.69568	0.412716
P06745	Glucose-6-phosphate isomerase	Gpi	FUNCTION: In the cytoplasm, catalyzes the conversion of glucose-6-phosphate to fructose-6-phosphate, the second step in glycolysis, and the reverse reaction during gluconeogenesis (PubMed:7277315, PubMed:2344351, PubMed:8417789). Besides it's role as a glycolytic enzyme, also acts as a secreted cytokine: acts as an angiogenic factor (AMF) that stimulates endothelial cell motility (By similarity).…	sp|P06745|G6PI_MOUSE;CON__Q3ZBD7	sp|P06745|G6PI_MOUSE Glucose-6-phosphate isomerase OS=Mus musculus OX=10090 GN=Gpi PE=1 SV=4	2	22	22	22	53.2	62.766	28526000	30326000	29965000	2.96057e+07	32357000	30930000	29674000	30987000	0.955422	0.21971
P06797	Procathepsin L	Ctsl	FUNCTION: Thiol protease important for the overall degradation of proteins in lysosomes (Probable). Involved in the solubilization of cross-linked TG/thyroglobulin and in the subsequent release of thyroid hormone thyroxine (T4) by limited proteolysis of TG/thyroglobulin in the thyroid follicle lumen (PubMed:12782676). {ECO:0000269|PubMed:12782676, ECO:0000305}.	sp|P06797|CATL1_MOUSE	sp|P06797|CATL1_MOUSE Procathepsin L OS=Mus musculus OX=10090 GN=Ctsl PE=1 SV=2	1	4	4	4	14.4	37.547	523870	397300	414350	445173	336480	563910	403090	434493	1.02458	0.898084
P06801	NADP-dependent malic enzyme	Me1		sp|P06801|MAOX_MOUSE	sp|P06801|MAOX_MOUSE NADP-dependent malic enzyme OS=Mus musculus OX=10090 GN=Me1 PE=1 SV=2	1	8	8	8	25.9	63.953	1040700	1046500	1028600	1038600	819990	959660	981390	920347	1.12849	0.0806179
P06837	Neuromodulin	Gap43	FUNCTION: This protein is associated with nerve growth. It is a major component of the motile 'growth cones' that form the tips of elongating axons. Plays a role in axonal and dendritic filopodia induction. {ECO:0000250|UniProtKB:P17677}.	sp|P06837|NEUM_MOUSE	sp|P06837|NEUM_MOUSE Neuromodulin OS=Mus musculus OX=10090 GN=Gap43 PE=1 SV=1	1	17	17	17	70.5	23.632	18862000	17661000	18984000	1.85023e+07	19412000	19592000	17462000	18822000	0.983016	0.710579
P06909	Complement factor H	Cfh	FUNCTION: Glycoprotein that plays an essential role in maintaining a well-balanced immune response by modulating complement activation. Acts as a soluble inhibitor of complement, where its binding to self markers such as glycan structures prevents complement activation and amplification on cell surfaces. Accelerates the decay of the complement alternative pathway (AP) C3 convertase C3bBb, thus pr…	sp|P06909|CFAH_MOUSE	sp|P06909|CFAH_MOUSE Complement factor H OS=Mus musculus OX=10090 GN=Cfh PE=1 SV=2	1	5	5	5	5.9	139.14	41579	14088	21241	25636	31217	5156.6	103970	46781.2	0.547998	0.528745
P07091	Protein S100-A4	S100a4		sp|P07091|S10A4_MOUSE	sp|P07091|S10A4_MOUSE Protein S100-A4 OS=Mus musculus OX=10090 GN=S100a4 PE=1 SV=1	1	3	3	3	24.8	11.721	78600	60989	95969	78519.3		72055	65364	68709.5	1.14277	0.513424
P07214	SPARC	Sparc	FUNCTION: Appears to regulate cell growth through interactions with the extracellular matrix and cytokines. Binds calcium and copper, several types of collagen, albumin, thrombospondin, PDGF and cell membranes. There are two calcium binding sites; an acidic domain that binds 5 to 8 Ca(2+) with a low affinity and an EF-hand loop that binds a Ca(2+) ion with a high affinity.	sp|P07214|SPRC_MOUSE	sp|P07214|SPRC_MOUSE SPARC OS=Mus musculus OX=10090 GN=Sparc PE=1 SV=1	1	4	4	4	11.9	34.45	97539	51456	76691	75228.7	320570	52381		186476	0.403424	0.352834
P07309	Transthyretin	Ttr	FUNCTION: Thyroid hormone-binding protein. Probably transports thyroxine from the bloodstream to the brain.	sp|P07309|TTHY_MOUSE	sp|P07309|TTHY_MOUSE Transthyretin OS=Mus musculus OX=10090 GN=Ttr PE=1 SV=1	1	3	3	3	34.7	15.776	1363100	420530	1034300	939310	421830	1358200	575470	785167	1.19632	0.719877
P07310	Creatine kinase M-type	Ckm	FUNCTION: Reversibly catalyzes the transfer of phosphate between ATP and various phosphogens (e.g. creatine phosphate). Creatine kinase isoenzymes play a central role in energy transduction in tissues with large, fluctuating energy demands, such as skeletal muscle, heart, brain and spermatozoa.	sp|P07310|KCRM_MOUSE	sp|P07310|KCRM_MOUSE Creatine kinase M-type OS=Mus musculus OX=10090 GN=Ckm PE=1 SV=1	1	7	5	5	23.9	43.044	158440	167980	186140	170853	167620	177110	303440	216057	0.79078	0.36741
P07356	Annexin A2	Anxa2	FUNCTION: Calcium-regulated membrane-binding protein whose affinity for calcium is greatly enhanced by anionic phospholipids. It binds two calcium ions with high affinity. May be involved in heat-stress response (By similarity). Inhibits PCSK9-enhanced LDLR degradation, probably reduces PCSK9 protein levels via a translational mechanism but also competes with LDLR for binding with PCSK9 (PubMed:2…	sp|P07356|ANXA2_MOUSE	sp|P07356|ANXA2_MOUSE Annexin A2 OS=Mus musculus OX=10090 GN=Anxa2 PE=1 SV=2	1	6	6	6	26.5	38.676	357160	199040	267120	274440	388890	247930	361740	332853	0.824507	0.405891
P07724	Albumin	Alb	FUNCTION: Binds water, Ca(2+), Na(+), K(+), fatty acids, hormones, bilirubin and drugs. Its main function is the regulation of the colloidal osmotic pressure of blood. Major zinc transporter in plasma, typically binds about 80% of all plasma zinc (By similarity). Major calcium and magnesium transporter in plasma, binds approximately 45% of circulating calcium and magnesium in plasma (By similarit…	sp|P07724|ALBU_MOUSE;CON__P02768-1	sp|P07724|ALBU_MOUSE Albumin OS=Mus musculus OX=10090 GN=Alb PE=1 SV=3	2	34	34	33	64.8	68.692	23039000	12769000	9795900	15201300	9281100	7364400	18513000	11719500	1.29709	0.546059
Q00896	Alpha-1-antitrypsin 1-3	Serpina1c	FUNCTION: Inhibitor of serine proteases. Can inhibit trypsin and chymotrypsin; relatively ineffective against elastase. {ECO:0000269|PubMed:11961105, ECO:0000269|PubMed:8619829}.	sp|Q00896|A1AT3_MOUSE;sp|P07758|A1AT1_MOUSE	sp|Q00896|A1AT3_MOUSE Alpha-1-antitrypsin 1-3 OS=Mus musculus OX=10090 GN=Serpina1c PE=1 SV=2;sp|P07758|A1AT1_MOUSE Alpha-1-antitrypsin 1-1 OS=Mus musculus OX=10090 GN=Serpina1a PE=1 SV=4	2	7	2	2	25.2	45.823	72912	9615.2		41263.6	13477	9677.5	83749	35634.5	1.15797	0.894456
P07759	Serine protease inhibitor A3K	Serpina3k	FUNCTION: Contrapsin inhibits trypsin-like proteases. {ECO:0000269|PubMed:6214866, ECO:0000269|PubMed:6224776}.	sp|P07759|SPA3K_MOUSE;sp|P29621|SPA3C_MOUSE;sp|Q5I2A0|SPA3G_MOUSE;sp|Q80X76|SPA3F_MOUSE	sp|P07759|SPA3K_MOUSE Serine protease inhibitor A3K OS=Mus musculus OX=10090 GN=Serpina3k PE=1 SV=2	4	5	5	2	16.5	46.879	295920	93624	44864	144803	160430	14489	622740	265886	0.544604	0.575358
P07901	Heat shock protein HSP 90-alpha	Hsp90aa1	FUNCTION: Molecular chaperone that promotes the maturation, structural maintenance and proper regulation of specific target proteins involved for instance in cell cycle control and signal transduction. Undergoes a functional cycle that is linked to its ATPase activity which is essential for its chaperone activity. This cycle probably induces conformational changes in the client proteins, thereby …	sp|P07901|HS90A_MOUSE	sp|P07901|HS90A_MOUSE Heat shock protein HSP 90-alpha OS=Mus musculus OX=10090 GN=Hsp90aa1 PE=1 SV=4	1	43	29	29	52.8	84.787	16479000	16324000	17111000	16638000	18717000	16885000	16705000	1.74357e+07	0.954251	0.309781
P08003	Protein disulfide-isomerase A4	Pdia4		sp|P08003|PDIA4_MOUSE	sp|P08003|PDIA4_MOUSE Protein disulfide-isomerase A4 OS=Mus musculus OX=10090 GN=Pdia4 PE=1 SV=3	1	19	19	19	33.2	71.982	1005600	752880	948940	902473	818470	1154300	979790	984187	0.916974	0.544533
P08113	Endoplasmin	Hsp90b1	FUNCTION: Molecular chaperone that functions in the processing and transport of secreted proteins (PubMed:20865800). When associated with CNPY3, required for proper folding of Toll-like receptors (PubMed:20865800). Functions in endoplasmic reticulum associated degradation (ERAD) (By similarity). Has ATPase activity (PubMed:20865800). {ECO:0000250|UniProtKB:P14625, ECO:0000269|PubMed:20865800}.	sp|P08113|ENPL_MOUSE	sp|P08113|ENPL_MOUSE Endoplasmin OS=Mus musculus OX=10090 GN=Hsp90b1 PE=1 SV=2	1	35	33	33	46.8	92.475	4445000	3888100	4135200	4156100	3782200	4615100	4378100	4.25847e+06	0.975962	0.746514
P08122	Collagen alpha-2(IV) chain	Col4a2	FUNCTION: Type IV collagen is the major structural component of glomerular basement membranes (GBM), forming a 'chicken-wire' meshwork together with laminins, proteoglycans and entactin/nidogen. {ECO:0000269|PubMed:3597383}.; FUNCTION: Canstatin, a cleavage product corresponding to the collagen alpha 2(IV) NC1 domain, possesses both anti-angiogenic and anti-tumor cell activity. It inhibits prolif…	sp|P08122|CO4A2_MOUSE	sp|P08122|CO4A2_MOUSE Collagen alpha-2(IV) chain OS=Mus musculus OX=10090 GN=Col4a2 PE=1 SV=4	1	3	3	3	2.2	167.32	370910	96338	111070	192773	51539	74879	147080	91166	2.11452	0.339149
P08226	Apolipoprotein E	Apoe	FUNCTION: APOE is an apolipoprotein, a protein associating with lipid particles, that mainly functions in lipoprotein-mediated lipid transport between organs via the plasma and interstitial fluids. APOE is a core component of plasma lipoproteins and is involved in their production, conversion and clearance. Apoliproteins are amphipathic molecules that interact both with lipids of the lipoprotein …	sp|P08226|APOE_MOUSE	sp|P08226|APOE_MOUSE Apolipoprotein E OS=Mus musculus OX=10090 GN=Apoe PE=1 SV=2	1	1	1	1	2.9	35.866	610010	642650	658760	637140	758950	596520	658240	671237	0.949203	0.528508
P08228	Superoxide dismutase [Cu-Zn]	Sod1	FUNCTION: Destroys radicals which are normally produced within the cells and which are toxic to biological systems.	sp|P08228|SODC_MOUSE	sp|P08228|SODC_MOUSE Superoxide dismutase [Cu-Zn] OS=Mus musculus OX=10090 GN=Sod1 PE=1 SV=2	1	7	7	7	49.4	15.942	6375400	8426000	5851400	6.88427e+06	7244200	10213000	6140700	7.86597e+06	0.875197	0.534894
P08249	Malate dehydrogenase, mitochondrial	Mdh2		sp|P08249|MDHM_MOUSE	sp|P08249|MDHM_MOUSE Malate dehydrogenase, mitochondrial OS=Mus musculus OX=10090 GN=Mdh2 PE=1 SV=3	1	19	19	19	66	35.611	30707000	29960000	32749000	3.11387e+07	33126000	30215000	30833000	3.13913e+07	0.991951	0.845559
P08414	Calcium/calmodulin-dependent protein kinase type IV	Camk4	FUNCTION: Calcium/calmodulin-dependent protein kinase that operates in the calcium-triggered CaMKK-CaMK4 signaling cascade and regulates, mainly by phosphorylation, the activity of several transcription activators, such as CREB1, MEF2D, JUN and RORA, which play pivotal roles in immune response, inflammation, and memory consolidation. In the thymus, regulates the CD4(+)/CD8(+) double positive thym…	sp|P08414|KCC4_MOUSE	sp|P08414|KCC4_MOUSE Calcium/calmodulin-dependent protein kinase type IV OS=Mus musculus OX=10090 GN=Camk4 PE=1 SV=2	1	8	8	8	23.9	52.627	614290	818040	653450	695260	716950	519820	827160	687977	1.01059	0.950134
P08551	Neurofilament light polypeptide	Nefl	FUNCTION: Neurofilaments usually contain three intermediate filament proteins: NEFL, NEFM, and NEFH which are involved in the maintenance of neuronal caliber. May additionally cooperate with the neuronal intermediate filament proteins PRPH and INA to form neuronal filamentous networks (PubMed:22723690). {ECO:0000269|PubMed:22723690}.	sp|P08551|NFL_MOUSE	sp|P08551|NFL_MOUSE Neurofilament light polypeptide OS=Mus musculus OX=10090 GN=Nefl PE=1 SV=5	1	43	39	39	72.6	61.508	10592000	11011000	10462000	1.06883e+07	13245000	13157000	11011000	12471000	0.857055	0.0759808
P08553	Neurofilament medium polypeptide	Nefm	FUNCTION: Neurofilaments usually contain three intermediate filament proteins: NEFL, NEFM, and NEFH which are involved in the maintenance of neuronal caliber. May additionally cooperate with the neuronal intermediate filament proteins PRPH and INA to form neuronal filamentous networks (PubMed:22723690). {ECO:0000269|PubMed:22723690}.	sp|P08553|NFM_MOUSE	sp|P08553|NFM_MOUSE Neurofilament medium polypeptide OS=Mus musculus OX=10090 GN=Nefm PE=1 SV=4	1	54	54	49	62.6	95.915	22784000	22097000	21314000	22065000	26636000	26620000	22748000	2.53347e+07	0.870941	0.0742018
P08752	Guanine nucleotide-binding protein G(i) subunit alpha-2	Gnai2	FUNCTION: Guanine nucleotide-binding proteins (G proteins) are involved as modulators or transducers in various transmembrane signaling systems. The G(i) proteins are involved in hormonal regulation of adenylate cyclase: they inhibit the cyclase in response to beta-adrenergic stimuli. May play a role in cell division.	sp|P08752|GNAI2_MOUSE	sp|P08752|GNAI2_MOUSE Guanine nucleotide-binding protein G(i) subunit alpha-2 OS=Mus musculus OX=10090 GN=Gnai2 PE=1 SV=5	1	17	16	10	54.9	40.489	5130200	5362100	5667900	5.38673e+06	5176300	5920700	5409100	5.50203e+06	0.979044	0.690708
P09041	Phosphoglycerate kinase 2	Pgk2	FUNCTION: Essential for sperm motility and male fertility but is not required for the completion of spermatogenesis (PubMed:19759366). {ECO:0000269|PubMed:19759366}.	sp|P09041|PGK2_MOUSE	sp|P09041|PGK2_MOUSE Phosphoglycerate kinase 2 OS=Mus musculus OX=10090 GN=Pgk2 PE=1 SV=4	1	8	1	1	17.5	44.852	137860	100620	154920	131133	193280	184480	130830	169530	0.773511	0.20308
P09055	Integrin beta-1	Itgb1	FUNCTION: Integrins alpha-1/beta-1, alpha-2/beta-1, alpha-10/beta-1 and alpha-11/beta-1 are receptors for collagen. Integrins alpha-1/beta-1 and alpha-2/beta-2 recognize the proline-hydroxylated sequence G-F-P-G-E-R in collagen. Integrins alpha-2/beta-1, alpha-3/beta-1, alpha-4/beta-1, alpha-5/beta-1, alpha-8/beta-1, alpha-10/beta-1, alpha-11/beta-1 and alpha-V/beta-1 are receptors for fibronecti…	sp|P09055|ITB1_MOUSE	sp|P09055|ITB1_MOUSE Integrin beta-1 OS=Mus musculus OX=10090 GN=Itgb1 PE=1 SV=1	1	3	3	3	5.1	88.231	82766	74177	79456	78799.7	46725	60009	81432	62722	1.25633	0.197544
P09103	Protein disulfide-isomerase	P4hb	FUNCTION: This multifunctional protein catalyzes the formation, breakage and rearrangement of disulfide bonds. At the cell surface, seems to act as a reductase that cleaves disulfide bonds of proteins attached to the cell. May therefore cause structural modifications of exofacial proteins. Inside the cell, seems to form/rearrange disulfide bonds of nascent proteins. At high concentrations, functi…	sp|P09103|PDIA1_MOUSE	sp|P09103|PDIA1_MOUSE Protein disulfide-isomerase OS=Mus musculus OX=10090 GN=P4hb PE=1 SV=2	1	21	21	21	45.6	57.058	3274600	2812200	3271700	3119500	3094300	3411000	3308800	3.27137e+06	0.953577	0.445801
P09242	Alkaline phosphatase, tissue-nonspecific isozyme	Alpl	FUNCTION: This isozyme plays a key role in skeletal mineralization by regulating levels of diphosphate (PPi). {ECO:0000269|PubMed:11004006, ECO:0000269|PubMed:12082181}.	sp|P09242|PPBT_MOUSE	sp|P09242|PPBT_MOUSE Alkaline phosphatase, tissue-nonspecific isozyme OS=Mus musculus OX=10090 GN=Alpl PE=1 SV=2	1	4	4	4	13.4	57.514	10480		48408	29444	3608.9	68094	11676	27793	1.0594	0.959244
P09405	Nucleolin	Ncl	FUNCTION: Nucleolin is the major nucleolar protein of growing eukaryotic cells. It is found associated with intranucleolar chromatin and pre-ribosomal particles. It induces chromatin decondensation by binding to histone H1. It is thought to play a role in pre-rRNA transcription and ribosome assembly. May play a role in the process of transcriptional elongation. Binds RNA oligonucleotides with 5'-…	sp|P09405|NUCL_MOUSE	sp|P09405|NUCL_MOUSE Nucleolin OS=Mus musculus OX=10090 GN=Ncl PE=1 SV=2	1	21	21	21	27	76.722	993720	937540	974930	968730	1329700	988630	927660	1.082e+06	0.895317	0.420117
P09411	Phosphoglycerate kinase 1	Pgk1	FUNCTION: Catalyzes one of the two ATP producing reactions in the glycolytic pathway via the reversible conversion of 1,3-diphosphoglycerate to 3-phosphoglycerate. In addition to its role as a glycolytic enzyme, it seems that PGK-1 acts as a polymerase alpha cofactor protein (primer recognition protein). May play a role in sperm motility. {ECO:0000250|UniProtKB:P00558}.	sp|P09411|PGK1_MOUSE	sp|P09411|PGK1_MOUSE Phosphoglycerate kinase 1 OS=Mus musculus OX=10090 GN=Pgk1 PE=1 SV=4	1	27	27	20	76.3	44.55	38707000	40353000	40365000	3.98083e+07	40124000	42142000	39646000	4.06373e+07	0.9796	0.428755
P09470	Angiotensin-converting enzyme	Ace	FUNCTION: Converts angiotensin I to angiotensin II by release of the terminal His-Leu, this results in an increase of the vasoconstrictor activity of angiotensin. Also able to inactivate bradykinin, a potent vasodilator. Has also a glycosidase activity which releases GPI-anchored proteins from the membrane by cleaving the mannose linkage in the GPI moiety. This GPIase activity seems to be crucial…	sp|P09470|ACE_MOUSE	sp|P09470|ACE_MOUSE Angiotensin-converting enzyme OS=Mus musculus OX=10090 GN=Ace PE=1 SV=3	1	3	3	3	3.4	150.92	47220		52645	49932.5		55328	28436	41882	1.19222	0.616693
P09528	Ferritin heavy chain	Fth1	FUNCTION: Stores iron in a soluble, non-toxic, readily available form. Important for iron homeostasis. Has ferroxidase activity. Iron is taken up in the ferrous form and deposited as ferric hydroxides after oxidation. Also plays a role in delivery of iron to cells. Mediates iron uptake in capsule cells of the developing kidney. {ECO:0000269|PubMed:19154717}.	sp|P09528|FRIH_MOUSE	sp|P09528|FRIH_MOUSE Ferritin heavy chain OS=Mus musculus OX=10090 GN=Fth1 PE=1 SV=2	1	7	7	7	46.2	21.066	525590	477410	581420	528140	621480	488240	522120	543947	0.970941	0.767784
P09602	Non-histone chromosomal protein HMG-17	Hmgn2	FUNCTION: Binds to the inner side of the nucleosomal DNA thus altering the interaction between the DNA and the histone octamer. May be involved in the process which maintains transcribable genes in a unique chromatin conformation (By similarity). {ECO:0000250}.	sp|P09602|HMGN2_MOUSE	sp|P09602|HMGN2_MOUSE Non-histone chromosomal protein HMG-17 OS=Mus musculus OX=10090 GN=Hmgn2 PE=1 SV=2	1	4	4	4	30	9.4226	145030	106450	132210	127897	86775	217590	185390	163252	0.783433	0.436673
P09671	Superoxide dismutase [Mn], mitochondrial	Sod2	FUNCTION: Destroys superoxide anion radicals which are normally produced within the cells and which are toxic to biological systems.	sp|P09671|SODM_MOUSE	sp|P09671|SODM_MOUSE Superoxide dismutase [Mn], mitochondrial OS=Mus musculus OX=10090 GN=Sod2 PE=1 SV=3	1	12	12	12	77.5	24.603	6884100	6784900	6899200	6.85607e+06	7545900	6930000	7421600	7.29917e+06	0.939294	0.0816065
P09925	Surfeit locus protein 1	Surf1	FUNCTION: Component of the MITRAC (mitochondrial translation regulation assembly intermediate of cytochrome c oxidase complex) complex (By similarity). Regulates cytochrome c oxidase assembly (PubMed:17210671, PubMed:23838831, PubMed:24911525). {ECO:0000250|UniProtKB:Q15526, ECO:0000269|PubMed:17210671, ECO:0000269|PubMed:23838831, ECO:0000269|PubMed:24911525}.	sp|P09925|SURF1_MOUSE	sp|P09925|SURF1_MOUSE Surfeit locus protein 1 OS=Mus musculus OX=10090 GN=Surf1 PE=1 SV=3	1	1	1	1	8.8	34.798	16438	47997	91881	52105.3	36052	44443	41092	40529	1.28563	0.626739
P0C027	Diphosphoinositol polyphosphate phosphohydrolase 3-alpha	Nudt10	FUNCTION: Cleaves a beta-phosphate from the diphosphate groups in PP-InsP5 (diphosphoinositol pentakisphosphate), suggesting that it may play a role in signal transduction. Also able to catalyze the hydrolysis of dinucleoside oligophosphates, with Ap6A and Ap5A being the preferred substrates. The major reaction products are ADP and p4a from Ap6A and ADP and ATP from Ap5A. Also able to hydrolyze 5…	sp|P0C027|NUD10_MOUSE;sp|P0C028|NUD11_MOUSE;sp|Q8R2U6|NUDT4_MOUSE	sp|P0C027|NUD10_MOUSE Diphosphoinositol polyphosphate phosphohydrolase 3-alpha OS=Mus musculus OX=10090 GN=Nudt10 PE=1 SV=1;sp|P0C028|NUD11_MOUSE Diphosphoinositol polyphosphate phosphohydrolase 3-beta OS=Mus musculus OX=10090 GN=Nudt11 PE=1 SV=1;sp|Q8R2U6	3	2	1	1	13.4	18.593	114230	99007	76190	96475.7	128820	107870	125090	120593	0.800008	0.132619
P0C0A3	Charged multivesicular body protein 6	Chmp6	FUNCTION: Probable core component of the endosomal sorting required for transport complex III (ESCRT-III) which is involved in multivesicular bodies (MVBs) formation and sorting of endosomal cargo proteins into MVBs. MVBs contain intraluminal vesicles (ILVs) that are generated by invagination and scission from the limiting membrane of the endosome and mostly are delivered to lysosomes enabling de…	sp|P0C0A3|CHMP6_MOUSE	sp|P0C0A3|CHMP6_MOUSE Charged multivesicular body protein 6 OS=Mus musculus OX=10090 GN=Chmp6 PE=1 SV=2	1	3	3	3	19.5	23.415	312970	302090	132710	249257	324700	324340	187640	278893	0.893735	0.709545
Q3THW5	Histone H2A.V	H2az2	FUNCTION: Variant histone H2A which replaces conventional H2A in a subset of nucleosomes. Nucleosomes wrap and compact DNA into chromatin, limiting DNA accessibility to the cellular machineries which require DNA as a template. Histones thereby play a central role in transcription regulation, DNA repair, DNA replication and chromosomal stability. DNA accessibility is regulated via a complex set of…	sp|Q3THW5|H2AV_MOUSE;sp|P0C0S6|H2AZ_MOUSE	sp|Q3THW5|H2AV_MOUSE Histone H2A.V OS=Mus musculus OX=10090 GN=H2az2 PE=1 SV=3;sp|P0C0S6|H2AZ_MOUSE Histone H2A.Z OS=Mus musculus OX=10090 GN=H2az1 PE=1 SV=2	2	5	5	3	53.9	13.509	17338000	14963000	16990000	1.64303e+07	15292000	17439000	16695000	1.64753e+07	0.997269	0.965289
P0C192	Leucine-rich repeat-containing protein 4B	Lrrc4b	FUNCTION: Synaptic adhesion protein. Regulates the formation of excitatory synapses. The trans-synaptic adhesion between LRRC4B and PTPRF regulates the formation of excitatory synapses in a bidirectional manner (By similarity). {ECO:0000250}.	sp|P0C192|LRC4B_MOUSE;sp|Q8C031|LRC4C_MOUSE;sp|Q99PH1|LRRC4_MOUSE	sp|P0C192|LRC4B_MOUSE Leucine-rich repeat-containing protein 4B OS=Mus musculus OX=10090 GN=Lrrc4b PE=1 SV=1	3	6	6	6	12.3	76.155	186500	193440	156360	178767	184070	162140	207910	184707	0.967841	0.750564
P0C7L0	WAS/WASL-interacting protein family member 3	Wipf3	FUNCTION: May be a regulator of cytoskeletal organization (Potential). May have a role in spermatogenesis. {ECO:0000269|PubMed:17573773, ECO:0000305}.	sp|P0C7L0|WIPF3_MOUSE	sp|P0C7L0|WIPF3_MOUSE WAS/WASL-interacting protein family member 3 OS=Mus musculus OX=10090 GN=Wipf3 PE=1 SV=1	1	14	14	14	53.8	49.452	1665200	1818000	1496200	1659800	1682300	1603100	1574900	1620100	1.0245	0.707077
P0C8K7	Small integral membrane protein 1	Smim1	FUNCTION: Regulator of red blood cell formation. {ECO:0000250|UniProtKB:B3DHH5}.	sp|P0C8K7|SMIM1_MOUSE	sp|P0C8K7|SMIM1_MOUSE Small integral membrane protein 1 OS=Mus musculus OX=10090 GN=Smim1 PE=1 SV=1	1	1	1	1	15.4	8.764	29722	19770	17059	22183.7	18185	35050	25817	26350.7	0.841864	0.539111
P0C913	Overexpressed in colon carcinoma 1 protein homolog			sp|P0C913|OCC1_MOUSE	sp|P0C913|OCC1_MOUSE Overexpressed in colon carcinoma 1 protein homolog OS=Mus musculus OX=10090 PE=3 SV=1	1	2	2	2	55.6	6.453	80064	220790	78140	126331	234790	103710	119550	152683	0.827407	0.696084
P0DI97	Neurexin-1-beta	Nrxn1	FUNCTION: Neuronal cell surface protein that may be involved in cell recognition and cell adhesion by forming intracellular junctions through binding to neuroligins. May play a role in formation or maintenance of synaptic junctions. May mediate intracellular signaling. May play a role in angiogenesis (By similarity). {ECO:0000250}.	sp|P0DI97|NRX1B_MOUSE	sp|P0DI97|NRX1B_MOUSE Neurexin-1-beta OS=Mus musculus OX=10090 GN=Nrxn1 PE=1 SV=1	1	10	1	1	29.5	50.223	12994		15962	14478	44617		130550	87583.5	0.165305	0.231152
P0DP28	Calmodulin-3	Calm3	FUNCTION: Calmodulin mediates the control of a large number of enzymes, ion channels, aquaporins and other proteins through calcium-binding. Among the enzymes to be stimulated by the calmodulin-calcium complex are a number of protein kinases and phosphatases. Together with CCP110 and centrin, is involved in a genetic pathway that regulates the centrosome cycle and progression through cytokinesis.…	sp|P0DP28|CALM3_MOUSE;sp|P0DP27|CALM2_MOUSE;sp|P0DP26|CALM1_MOUSE;sp|Q9D6P8|CALL3_MOUSE	sp|P0DP28|CALM3_MOUSE Calmodulin-3 OS=Mus musculus OX=10090 GN=Calm3 PE=1 SV=1;sp|P0DP27|CALM2_MOUSE Calmodulin-2 OS=Mus musculus OX=10090 GN=Calm2 PE=1 SV=1;sp|P0DP26|CALM1_MOUSE Calmodulin-1 OS=Mus musculus OX=10090 GN=Calm1 PE=1 SV=1;sp|Q9D6P8|CALL3_MOU	4	13	13	13	81.2	16.837	31662000	33777000	38525000	3.46547e+07	32658000	33306000	31035000	32333000	1.0718	0.338714
P10126	Elongation factor 1-alpha 1	Eef1a1	FUNCTION: This protein promotes the GTP-dependent binding of aminoacyl-tRNA to the A-site of ribosomes during protein biosynthesis. With PARP1 and TXK, forms a complex that acts as a T helper 1 (Th1) cell-specific transcription factor and binds the promoter of IFN-gamma to directly regulate its transcription, and is thus involved importantly in Th1 cytokine production. {ECO:0000250|UniProtKB:P681…	sp|P10126|EF1A1_MOUSE	sp|P10126|EF1A1_MOUSE Elongation factor 1-alpha 1 OS=Mus musculus OX=10090 GN=Eef1a1 PE=1 SV=3	1	14	7	7	43.9	50.113	5756700	5845600	6714300	6.10553e+06	5913800	6539300	5880300	6.11113e+06	0.999084	0.988745
P10493	Nidogen-1	Nid1	FUNCTION: Sulfated glycoprotein widely distributed in basement membranes and tightly associated with laminin. Also binds to collagen IV and perlecan. It probably has a role in cell-extracellular matrix interactions.	sp|P10493|NID1_MOUSE	sp|P10493|NID1_MOUSE Nidogen-1 OS=Mus musculus OX=10090 GN=Nid1 PE=1 SV=2	1	10	10	10	12.4	136.54	199050	93096	141800	144649	34980	102570	127670	88406.7	1.63617	0.24468
P10605	Cathepsin B	Ctsb	FUNCTION: Thiol protease which is believed to participate in intracellular degradation and turnover of proteins (By similarity). Cleaves matrix extracellular phosphoglycoprotein MEPE (By similarity). Involved in the solubilization of cross-linked TG/thyroglobulin in the thyroid follicle lumen (PubMed:12782676). Has also been implicated in tumor invasion and metastasis (By similarity). {ECO:000025…	sp|P10605|CATB_MOUSE	sp|P10605|CATB_MOUSE Cathepsin B OS=Mus musculus OX=10090 GN=Ctsb PE=1 SV=2	1	13	13	13	45.4	37.279	1761800	1740200	1919200	1.80707e+06	1894800	1780100	1718400	1.79777e+06	1.00517	0.909113
P10630	Eukaryotic initiation factor 4A-II	Eif4a2	FUNCTION: ATP-dependent RNA helicase which is a subunit of the eIF4F complex involved in cap recognition and is required for mRNA binding to ribosome. In the current model of translation initiation, eIF4A unwinds RNA secondary structures in the 5'-UTR of mRNAs which is necessary to allow efficient binding of the small ribosomal subunit, and subsequent scanning for the initiator codon.	sp|P10630|IF4A2_MOUSE	sp|P10630|IF4A2_MOUSE Eukaryotic initiation factor 4A-II OS=Mus musculus OX=10090 GN=Eif4a2 PE=1 SV=2	1	16	16	9	53.1	46.402	3435000	3179400	3822200	3.47887e+06	3610200	3476400	3451400	3.51267e+06	0.990378	0.869649
P10637	Microtubule-associated protein tau	Mapt	FUNCTION: Promotes microtubule assembly and stability, and might be involved in the establishment and maintenance of neuronal polarity. The C-terminus binds axonal microtubules while the N-terminus binds neural plasma membrane components, suggesting that tau functions as a linker protein between both. Axonal polarity is predetermined by tau localization (in the neuronal cell) in the domain of the…	sp|P10637|TAU_MOUSE	sp|P10637|TAU_MOUSE Microtubule-associated protein tau OS=Mus musculus OX=10090 GN=Mapt PE=1 SV=3	1	22	22	22	39.6	76.243	19553000	19219000	16232000	1.83347e+07	20870000	18452000	18250000	1.91907e+07	0.955395	0.560537
P10639	Thioredoxin	Txn	FUNCTION: Participates in various redox reactions through the reversible oxidation of its active center dithiol to a disulfide and catalyzes dithiol-disulfide exchange reactions (By similarity). Plays a role in the reversible S-nitrosylation of cysteine residues in target proteins, and thereby contributes to the response to intracellular nitric oxide. Nitrosylates the active site Cys of CASP3 in …	sp|P10639|THIO_MOUSE	sp|P10639|THIO_MOUSE Thioredoxin OS=Mus musculus OX=10090 GN=Txn PE=1 SV=3	1	4	4	4	41	11.675	2093700	1669000	1280500	1.68107e+06	2086300	1850000	2230000	2.05543e+06	0.817865	0.222803
P10649	Glutathione S-transferase Mu 1	Gstm1	FUNCTION: Conjugation of reduced glutathione to a wide number of exogenous and endogenous hydrophobic electrophiles. Involved in the formation of glutathione conjugates of both prostaglandin A2 (PGA2) and prostaglandin J2 (PGJ2). Participates in the formation of novel hepoxilin regioisomers. {ECO:0000250|UniProtKB:P09488}.	sp|P10649|GSTM1_MOUSE	sp|P10649|GSTM1_MOUSE Glutathione S-transferase Mu 1 OS=Mus musculus OX=10090 GN=Gstm1 PE=1 SV=2	1	19	19	12	78.9	25.97	15096000	14603000	15577000	15092000	15654000	17236000	14904000	1.59313e+07	0.947316	0.321555
P10711	Transcription elongation factor A protein 1	Tcea1	FUNCTION: Necessary for efficient RNA polymerase II transcription elongation past template-encoded arresting sites. The arresting sites in DNA have the property of trapping a certain fraction of elongating RNA polymerases that pass through, resulting in locked ternary complexes. Cleavage of the nascent transcript by S-II allows the resumption of elongation from the new 3'-terminus.	sp|P10711|TCEA1_MOUSE;sp|Q9QVN7|TCEA2_MOUSE	sp|P10711|TCEA1_MOUSE Transcription elongation factor A protein 1 OS=Mus musculus OX=10090 GN=Tcea1 PE=1 SV=2	2	6	6	6	25.6	33.88	199970	225080	238680	221243	241780	260320	241380	247827	0.892734	0.109258
P10754	Zinc finger protein 13	Zfp13	FUNCTION: May be involved in transcriptional regulation.	sp|P10754|ZFP13_MOUSE	sp|P10754|ZFP13_MOUSE Zinc finger protein 13 OS=Mus musculus OX=10090 GN=Zfp13 PE=2 SV=2	1	1	1	1	3.1	56.054	168710	177680	318670	221687	199180	256730	173930	209947	1.05592	0.839671
P10833	Ras-related protein R-Ras	Rras	FUNCTION: Regulates the organization of the actin cytoskeleton. With OSPBL3, modulates integrin beta-1 (ITGB1) activity. {ECO:0000250|UniProtKB:P10301}.	sp|P10833|RRAS_MOUSE	sp|P10833|RRAS_MOUSE Ras-related protein R-Ras OS=Mus musculus OX=10090 GN=Rras PE=1 SV=1	1	3	2	2	19.7	23.764	21084	24486	36785	27451.7	43947	33451	38320	38572.7	0.711687	0.12047
P10852	4F2 cell-surface antigen heavy chain	Slc3a2	FUNCTION: Component of several heterodimeric amino acid transporter complexes. The precise substrate specificity depends on the other subunit in the heterodimer (PubMed:9915839). The heterodimer with SLC3A2 functions as sodium-independent, high-affinity transporter that mediates uptake of large neutral amino acids such as phenylalanine, tyrosine, L-DOPA, leucine, histidine, methionine and tryptop…	sp|P10852|4F2_MOUSE	sp|P10852|4F2_MOUSE 4F2 cell-surface antigen heavy chain OS=Mus musculus OX=10090 GN=Slc3a2 PE=1 SV=1	1	17	17	17	40.3	58.336	4581700	4459300	5379300	4.80677e+06	4226800	4286900	4424900	4.31287e+06	1.11452	0.168652
Q8CGP1	Histone H2B type 1-K	H2bc12	FUNCTION: Core component of nucleosome. Nucleosomes wrap and compact DNA into chromatin, limiting DNA accessibility to the cellular machineries which require DNA as a template. Histones thereby play a central role in transcription regulation, DNA repair, DNA replication and chromosomal stability. DNA accessibility is regulated via a complex set of post-translational modifications of histones, als…	sp|Q8CGP1|H2B1K_MOUSE;sp|Q6ZWY9|H2B1C_MOUSE;sp|Q64478|H2B1H_MOUSE;sp|P10853|H2B1F_MOUSE;sp|Q8CGP2|H2B1P_MOUSE;sp|Q64525|H2B2B_MOUSE;sp|Q64475|H2B1B_MOUSE;sp|P10854|H2B1M_MOUSE;sp|P70696|H2B1A_MOUSE	sp|Q8CGP1|H2B1K_MOUSE Histone H2B type 1-K OS=Mus musculus OX=10090 GN=H2bc12 PE=1 SV=3;sp|Q6ZWY9|H2B1C_MOUSE Histone H2B type 1-C/E/G OS=Mus musculus OX=10090 GN=H2bc8 PE=1 SV=3;sp|Q64478|H2B1H_MOUSE Histone H2B type 1-H OS=Mus musculus OX=10090 GN=H2bc9	9	6	6	3	44.4	13.92	6801900	6087500	7803600	6.89767e+06	7948300	9622800	7055200	8.20877e+06	0.840281	0.219843
P10922	Histone H1.0	H1-0	FUNCTION: Histones H1 are necessary for the condensation of nucleosome chains into higher-order structures. The histones H1.0 are found in cells that are in terminal stages of differentiation or that have low rates of cell division.	sp|P10922|H10_MOUSE	sp|P10922|H10_MOUSE Histone H1.0 OS=Mus musculus OX=10090 GN=H1-0 PE=2 SV=4	1	3	3	3	18.6	20.861	843480	708510	983750	845247	887570	825560	1048000	920377	0.91837	0.507988
P11031	Activated RNA polymerase II transcriptional coactivator p15	Sub1	FUNCTION: General coactivator that functions cooperatively with TAFs and mediates functional interactions between upstream activators and the general transcriptional machinery. May be involved in stabilizing the multiprotein transcription complex. Binds single-stranded DNA. Also binds, in vitro, non-specifically to double-stranded DNA (ds DNA).	sp|P11031|TCP4_MOUSE	sp|P11031|TCP4_MOUSE Activated RNA polymerase II transcriptional coactivator p15 OS=Mus musculus OX=10090 GN=Sub1 PE=1 SV=3	1	7	7	7	52.8	14.427	514810	442110	638390	531770	414440	549090	512390	491973	1.08089	0.599987
P11087	Collagen alpha-1(I) chain	Col1a1	FUNCTION: Type I collagen is a member of group I collagen (fibrillar forming collagen).	sp|P11087|CO1A1_MOUSE	sp|P11087|CO1A1_MOUSE Collagen alpha-1(I) chain OS=Mus musculus OX=10090 GN=Col1a1 PE=1 SV=4	1	5	5	5	4.5	138.03	804840	48595	335810	396415	23556	742830	1650700	805695	0.492016	0.475098
P11103	Poly [ADP-ribose] polymerase 1	Parp1	FUNCTION: Poly-ADP-ribosyltransferase that mediates poly-ADP-ribosylation of proteins and plays a key role in DNA repair. Mainly mediates glutamate and aspartate ADP-ribosylation of target proteins: the ADP-D-ribosyl group of NAD(+) is transferred to the acceptor carboxyl group of glutamate and aspartate residues and further ADP-ribosyl groups are transferred to the 2'-position of the terminal ad…	sp|P11103|PARP1_MOUSE	sp|P11103|PARP1_MOUSE Poly [ADP-ribose] polymerase 1 OS=Mus musculus OX=10090 GN=Parp1 PE=1 SV=3	1	2	2	2	3	113.1	52576	58764	24355	45231.7	30993	99066	38143	56067.3	0.806738	0.675717
P11352	Glutathione peroxidase 1	Gpx1	FUNCTION: Protects the hemoglobin in erythrocytes from oxidative breakdown. In platelets, plays a crucial role of glutathione peroxidase in the arachidonic acid metabolism (PubMed:9195979). {ECO:0000269|PubMed:9195979}.	sp|P11352|GPX1_MOUSE	sp|P11352|GPX1_MOUSE Glutathione peroxidase 1 OS=Mus musculus OX=10090 GN=Gpx1 PE=1 SV=2	1	7	7	7	44.8	22.329	193880	165180	123870	160977	112580	162620	142200	139133	1.157	0.431204
P11369	LINE-1 retrotransposable element ORF2 protein	Pol	FUNCTION: Has a reverse transcriptase activity required for target-primed reverse transcription of the LINE-1 element mRNA, a crucial step in LINE-1 retrotransposition. Has also an endonuclease activity that allows the introduction of nicks in the chromosomal target DNA. Cleaves DNA in AT-rich regions between a 5' stretch of purines and a 3' stretch of pyrimidines, corresponding to sites of LINE-…	sp|P11369|LORF2_MOUSE	sp|P11369|LORF2_MOUSE LINE-1 retrotransposable element ORF2 protein OS=Mus musculus OX=10090 GN=Pol PE=1 SV=2	1	1	1	1	0.9	149.58	43166	58136		50651	61221	35665	30533	42473	1.19255	0.586436
P11404	Fatty acid-binding protein, heart	Fabp3	FUNCTION: FABP are thought to play a role in the intracellular transport of long-chain fatty acids and their acyl-CoA esters.	sp|P11404|FABPH_MOUSE	sp|P11404|FABPH_MOUSE Fatty acid-binding protein, heart OS=Mus musculus OX=10090 GN=Fabp3 PE=1 SV=5	1	7	7	7	48.9	14.819	2714900	2292900	2461200	2.48967e+06	1546600	2417300	2651400	2205100	1.12905	0.470943
P11438	Lysosome-associated membrane glycoprotein 1	Lamp1	FUNCTION: Presents carbohydrate ligands to selectins. Also implicated in tumor cell metastasis.	sp|P11438|LAMP1_MOUSE	sp|P11438|LAMP1_MOUSE Lysosome-associated membrane glycoprotein 1 OS=Mus musculus OX=10090 GN=Lamp1 PE=1 SV=2	1	3	3	3	8.4	43.865	100830	215300	163690	159940	145750	303630	149560	199647	0.801115	0.55456
P11499	Heat shock protein HSP 90-beta	Hsp90ab1	FUNCTION: Molecular chaperone that promotes the maturation, structural maintenance and proper regulation of specific target proteins involved for instance in cell cycle control and signal transduction. Undergoes a functional cycle that is linked to its ATPase activity. This cycle probably induces conformational changes in the client proteins, thereby causing their activation. Interacts dynamicall…	sp|P11499|HS90B_MOUSE	sp|P11499|HS90B_MOUSE Heat shock protein HSP 90-beta OS=Mus musculus OX=10090 GN=Hsp90ab1 PE=1 SV=3	1	45	45	29	64.5	83.28	24556000	23826000	27291000	2.52243e+07	29818000	27847000	27545000	2.84033e+07	0.888077	0.0669398
P11531	Dystrophin	Dmd	FUNCTION: Anchors the extracellular matrix to the cytoskeleton via F-actin. Ligand for dystroglycan. Component of the dystrophin-associated glycoprotein complex which accumulates at the neuromuscular junction (NMJ) and at a variety of synapses in the peripheral and central nervous systems and has a structural function in stabilizing the sarcolemma. Also implicated in signaling events and synaptic…	sp|P11531|DMD_MOUSE	sp|P11531|DMD_MOUSE Dystrophin OS=Mus musculus OX=10090 GN=Dmd PE=1 SV=3	1	7	7	6	2.1	425.83	136920	166920	209920	171253	48027	49880	224940	107616	1.59134	0.36528
P11627	Neural cell adhesion molecule L1	L1cam	FUNCTION: Neural cell adhesion molecule involved in the dynamics of cell adhesion and in the generation of transmembrane signals at tyrosine kinase receptors. During brain development, critical in multiple processes, including neuronal migration, axonal growth and fasciculation, and synaptogenesis. In the mature brain, plays a role in the dynamics of neuronal structure and function, including syn…	sp|P11627|L1CAM_MOUSE	sp|P11627|L1CAM_MOUSE Neural cell adhesion molecule L1 OS=Mus musculus OX=10090 GN=L1cam PE=1 SV=1	1	21	21	21	21.4	140.97	1736700	1641300	1324400	1.56747e+06	1534700	1536800	1446600	1.50603e+06	1.04079	0.656599
P11798	Calcium/calmodulin-dependent protein kinase type II subunit alpha	Camk2a	FUNCTION: Calcium/calmodulin-dependent protein kinase that functions autonomously after Ca(2+)/calmodulin-binding and autophosphorylation, and is involved in synaptic plasticity, neurotransmitter release and long-term potentiation. Member of the NMDAR signaling complex in excitatory synapses, it regulates NMDAR-dependent potentiation of the AMPAR and therefore excitatory synaptic transmission (By…	sp|P11798|KCC2A_MOUSE	sp|P11798|KCC2A_MOUSE Calcium/calmodulin-dependent protein kinase type II subunit alpha OS=Mus musculus OX=10090 GN=Camk2a PE=1 SV=2	1	31	31	24	76.6	54.114	38649000	46622000	46101000	4.37907e+07	44730000	42223000	40962000	4.26383e+07	1.02703	0.702088
P11835	Integrin beta-2	Itgb2	FUNCTION: Integrin ITGAL/ITGB2 is a receptor for ICAM1, ICAM2, ICAM3 and ICAM4. Integrin ITGAL/ITGB2 is also a receptor for the secreted form of ubiquitin-like protein ISG15; the interaction is mediated by ITGAL (By similarity). Integrins ITGAM/ITGB2 and ITGAX/ITGB2 are receptors for the iC3b fragment of the third complement component and for fibrinogen. Integrin ITGAX/ITGB2 recognizes the sequen…	sp|P11835|ITB2_MOUSE	sp|P11835|ITB2_MOUSE Integrin beta-2 OS=Mus musculus OX=10090 GN=Itgb2 PE=1 SV=2	1	4	4	4	7.7	85.025	48008	62328	88354	66230	102780	34123	67751	68218	0.970858	0.935477
P11881	Inositol 1,4,5-trisphosphate receptor type 1	Itpr1	FUNCTION: Intracellular channel that mediates calcium release from the endoplasmic reticulum following stimulation by inositol 1,4,5-trisphosphate. Involved in the regulation of epithelial secretion of electrolytes and fluid through the interaction with AHCYL1 (PubMed:23542070). Plays a role in ER stress-induced apoptosis. Cytoplasmic calcium released from the ER triggers apoptosis by the activat…	sp|P11881|ITPR1_MOUSE;sp|Q9Z329|ITPR2_MOUSE	sp|P11881|ITPR1_MOUSE Inositol 1,4,5-trisphosphate receptor type 1 OS=Mus musculus OX=10090 GN=Itpr1 PE=1 SV=2	2	21	21	20	11.3	313.16	619450	824480	771600	738510	631360	680300	871880	727847	1.01465	0.916667
P11983	T-complex protein 1 subunit alpha	Tcp1	FUNCTION: Component of the chaperonin-containing T-complex (TRiC), a molecular chaperone complex that assists the folding of proteins upon ATP hydrolysis. The TRiC complex mediates the folding of WRAP53/TCAB1, thereby regulating telomere maintenance. As part of the TRiC complex may play a role in the assembly of BBSome, a complex involved in ciliogenesis regulating transports vesicles to the cili…	sp|P11983|TCPA_MOUSE	sp|P11983|TCPA_MOUSE T-complex protein 1 subunit alpha OS=Mus musculus OX=10090 GN=Tcp1 PE=1 SV=3	1	24	24	24	50.2	60.448	3000500	2989000	3334200	3107900	3533300	3248500	3138400	3.30673e+06	0.93987	0.290217
P12023	Amyloid-beta precursor protein	App	FUNCTION: Functions as a cell surface receptor and performs physiological functions on the surface of neurons relevant to neurite growth, neuronal adhesion and axonogenesis. Interaction between APP molecules on neighboring cells promotes synaptogenesis. Involved in cell mobility and transcription regulation through protein-protein interactions. Can promote transcription activation through binding…	sp|P12023|A4_MOUSE	sp|P12023|A4_MOUSE Amyloid-beta precursor protein OS=Mus musculus OX=10090 GN=App PE=1 SV=3	1	25	25	23	36.5	86.721	3734200	3809400	3427000	3.65687e+06	3460500	3749000	3418400	3.54263e+06	1.03225	0.505747
P12246	Serum amyloid P-component	Apcs		sp|P12246|SAMP_MOUSE	sp|P12246|SAMP_MOUSE Serum amyloid P-component OS=Mus musculus OX=10090 GN=Apcs PE=1 SV=2	1	1	1	1	8.9	26.247	12753		1909.7	7331.35		37177	73493	55335	0.13249	0.126855
P12265	Beta-glucuronidase	Gusb	FUNCTION: Plays an important role in the degradation of dermatan and keratan sulfates.	sp|P12265|BGLR_MOUSE	sp|P12265|BGLR_MOUSE Beta-glucuronidase OS=Mus musculus OX=10090 GN=Gusb PE=1 SV=2	1	3	3	3	5.9	74.194	26163	11645		18904	24310	15311	30863	23494.7	0.804608	0.603965
P12367	cAMP-dependent protein kinase type II-alpha regulatory subunit	Prkar2a	FUNCTION: Regulatory subunit of the cAMP-dependent protein kinases involved in cAMP signaling in cells. Type II regulatory chains mediate membrane association by binding to anchoring proteins, including the MAP2 kinase.	sp|P12367|KAP2_MOUSE	sp|P12367|KAP2_MOUSE cAMP-dependent protein kinase type II-alpha regulatory subunit OS=Mus musculus OX=10090 GN=Prkar2a PE=1 SV=2	1	14	14	12	41.9	45.389	2833000	2740300	2920500	2.83127e+06	2856500	2742700	2894100	2831100	1.00006	0.998192
P12382	ATP-dependent 6-phosphofructokinase, liver type	Pfkl	FUNCTION: Catalyzes the phosphorylation of D-fructose 6-phosphate to fructose 1,6-bisphosphate by ATP, the first committing step of glycolysis (By similarity). Negatively regulates the phagocyte oxidative burst in response to bacterial infection by controlling cellular NADPH biosynthesis and NADPH oxidase-derived reactive oxygen species. Upon macrophage activation, drives the metabolic switch tow…	sp|P12382|PFKAL_MOUSE	sp|P12382|PFKAL_MOUSE ATP-dependent 6-phosphofructokinase, liver type OS=Mus musculus OX=10090 GN=Pfkl PE=1 SV=4	1	28	28	24	48.1	85.359	9265700	10436000	10420000	1.00406e+07	11040000	10137000	9489400	1.02221e+07	0.982238	0.774941
P12658	Calbindin	Calb1	FUNCTION: Buffers cytosolic calcium. May stimulate a membrane Ca(2+)-ATPase and a 3',5'-cyclic nucleotide phosphodiesterase.	sp|P12658|CALB1_MOUSE	sp|P12658|CALB1_MOUSE Calbindin OS=Mus musculus OX=10090 GN=Calb1 PE=1 SV=2	1	15	15	15	64	29.994	1828100	2070700	2189700	2029500	2222300	2291300	1633700	2049100	0.990435	0.937329
P12787	Cytochrome c oxidase subunit 5A, mitochondrial	Cox5a	FUNCTION: Component of the cytochrome c oxidase, the last enzyme in the mitochondrial electron transport chain which drives oxidative phosphorylation. The respiratory chain contains 3 multisubunit complexes succinate dehydrogenase (complex II, CII), ubiquinol-cytochrome c oxidoreductase (cytochrome b-c1 complex, complex III, CIII) and cytochrome c oxidase (complex IV, CIV), that cooperate to tran…	sp|P12787|COX5A_MOUSE	sp|P12787|COX5A_MOUSE Cytochrome c oxidase subunit 5A, mitochondrial OS=Mus musculus OX=10090 GN=Cox5a PE=1 SV=2	1	10	10	10	49.3	16.101	6122600	5653700	7345500	6.37393e+06	6124700	5783800	5919100	5.94253e+06	1.0726	0.448481
P12815	Programmed cell death protein 6	Pdcd6	FUNCTION: Calcium sensor that plays a key role in processes such as endoplasmic reticulum (ER)-Golgi vesicular transport, endosomal biogenesis or membrane repair (PubMed:10744743, PubMed:11525164, PubMed:27541325). Acts as an adapter that bridges unrelated proteins or stabilizes weak protein-protein complexes in response to calcium: calcium-binding triggers exposure of apolar surface, promoting i…	sp|P12815|PDCD6_MOUSE	sp|P12815|PDCD6_MOUSE Programmed cell death protein 6 OS=Mus musculus OX=10090 GN=Pdcd6 PE=1 SV=2	1	3	3	3	17.3	21.867	537990	548000	589360	558450	618100	595330	549170	587533	0.950499	0.32034
P12849	cAMP-dependent protein kinase type I-beta regulatory subunit	Prkar1b	FUNCTION: Regulatory subunit of the cAMP-dependent protein kinases involved in cAMP signaling in cells. {ECO:0000250}.	sp|P12849|KAP1_MOUSE	sp|P12849|KAP1_MOUSE cAMP-dependent protein kinase type I-beta regulatory subunit OS=Mus musculus OX=10090 GN=Prkar1b PE=1 SV=2	1	7	6	6	27	43.224	518830	492360	531690	514293	555330	529730	489580	524880	0.97983	0.660632
P12960	Contactin-1	Cntn1	FUNCTION: Contactins mediate cell surface interactions during nervous system development. Involved in the formation of paranodal axo-glial junctions in myelinated peripheral nerves and in the signaling between axons and myelinating glial cells via its association with CNTNAP1. Participates in oligodendrocytes generation by acting as a ligand of NOTCH1. Its association with NOTCH1 promotes NOTCH1 …	sp|P12960|CNTN1_MOUSE	sp|P12960|CNTN1_MOUSE Contactin-1 OS=Mus musculus OX=10090 GN=Cntn1 PE=1 SV=1	1	43	43	43	51.6	113.39	21499000	22115000	23005000	2.22063e+07	22554000	22273000	20242000	2.16897e+07	1.02382	0.575885
P12961	Neuroendocrine protein 7B2	Scg5	FUNCTION: Acts as a molecular chaperone for PCSK2/PC2, preventing its premature activation in the regulated secretory pathway. Binds to inactive PCSK2 in the endoplasmic reticulum and facilitates its transport from there to later compartments of the secretory pathway where it is proteolytically matured and activated. Also required for cleavage of PCSK2 but does not appear to be involved in its fo…	sp|P12961|7B2_MOUSE	sp|P12961|7B2_MOUSE Neuroendocrine protein 7B2 OS=Mus musculus OX=10090 GN=Scg5 PE=1 SV=1	1	4	4	4	30.7	23.866	382780	343780	327000	351187	252690	342410	349140	314747	1.11578	0.359127
P12970	60S ribosomal protein L7a	Rpl7a		sp|P12970|RL7A_MOUSE	sp|P12970|RL7A_MOUSE 60S ribosomal protein L7a OS=Mus musculus OX=10090 GN=Rpl7a PE=1 SV=2	1	10	10	10	36.8	29.976	1235500	1199400	1381200	1.27203e+06	1225000	1202000	1161100	1.19603e+06	1.06354	0.264593
P13020	Gelsolin	Gsn	FUNCTION: Calcium-regulated, actin-modulating protein that binds to the plus (or barbed) ends of actin monomers or filaments, preventing monomer exchange (end-blocking or capping). It can promote the assembly of monomers into filaments (nucleation) as well as sever filaments already formed. Plays a role in ciliogenesis.	sp|P13020|GELS_MOUSE;CON__Q3SX14	sp|P13020|GELS_MOUSE Gelsolin OS=Mus musculus OX=10090 GN=Gsn PE=1 SV=3	2	19	19	19	32.4	85.941	1792400	1338400	1595400	1575400	1460500	1514700	1402700	1459300	1.07956	0.4394
P13595	Neural cell adhesion molecule 1	Ncam1	FUNCTION: This protein is a cell adhesion molecule involved in neuron-neuron adhesion, neurite fasciculation, outgrowth of neurites, etc.	sp|P13595|NCAM1_MOUSE	sp|P13595|NCAM1_MOUSE Neural cell adhesion molecule 1 OS=Mus musculus OX=10090 GN=Ncam1 PE=1 SV=3	1	37	37	37	41.2	119.43	17423000	19774000	18760000	1.86523e+07	17736000	18191000	18195000	1.80407e+07	1.0339	0.430116
P13707	Glycerol-3-phosphate dehydrogenase [NAD(+)], cytoplasmic	Gpd1	FUNCTION: Has glycerol-3-phosphate dehydrogenase activity. {ECO:0000250|UniProtKB:P21695}.	sp|P13707|GPDA_MOUSE	sp|P13707|GPDA_MOUSE Glycerol-3-phosphate dehydrogenase [NAD(+)], cytoplasmic OS=Mus musculus OX=10090 GN=Gpd1 PE=1 SV=3	1	16	16	15	50.1	37.572	2656800	2828300	2806000	2763700	3204000	2759800	2815500	2.92643e+06	0.944392	0.338202
P13808	Anion exchange protein 2	Slc4a2	FUNCTION: Plasma membrane anion exchange protein of wide distribution.	sp|P13808|B3A2_MOUSE	sp|P13808|B3A2_MOUSE Anion exchange protein 2 OS=Mus musculus OX=10090 GN=Slc4a2 PE=1 SV=1	1	4	4	2	4	136.81	123170	72290	103500	99653.3	49615	154000	85090	96235	1.03552	0.924835
P14069	Protein S100-A6	S100a6	FUNCTION: May function as calcium sensor and modulator, contributing to cellular calcium signaling. May function by interacting with other proteins, such as TPR-containing proteins, and indirectly play a role in many physiological processes such as the reorganization of the actin cytoskeleton and in cell motility. Binds 2 calcium ions. Calcium binding is cooperative (By similarity). {ECO:0000250}.	sp|P14069|S10A6_MOUSE	sp|P14069|S10A6_MOUSE Protein S100-A6 OS=Mus musculus OX=10090 GN=S100a6 PE=1 SV=3	1	3	3	3	56.2	10.051	61112	71944	44999	59351.7	4034.7	57062	47210	36102.2	1.64399	0.26759
P14094	Sodium/potassium-transporting ATPase subunit beta-1	Atp1b1	FUNCTION: This is the non-catalytic component of the active enzyme, which catalyzes the hydrolysis of ATP coupled with the exchange of Na(+) and K(+) ions across the plasma membrane. The beta subunit regulates, through assembly of alpha/beta heterodimers, the number of sodium pumps transported to the plasma membrane.; FUNCTION: Involved in cell adhesion and establishing epithelial cell polarity. …	sp|P14094|AT1B1_MOUSE	sp|P14094|AT1B1_MOUSE Sodium/potassium-transporting ATPase subunit beta-1 OS=Mus musculus OX=10090 GN=Atp1b1 PE=1 SV=1	1	16	16	16	51	35.194	27720000	27238000	30152000	28370000	26563000	30467000	26979000	28003000	1.01311	0.822392
P14106	Complement C1q subcomponent subunit B	C1qb	FUNCTION: C1q associates with the proenzymes C1r and C1s to yield C1, the first component of the serum complement system. The collagen-like regions of C1q interact with the Ca(2+)-dependent C1r(2)C1s(2) proenzyme complex, and efficient activation of C1 takes place on interaction of the globular heads of C1q with the Fc regions of IgG or IgM antibody present in immune complexes.	sp|P14106|C1QB_MOUSE	sp|P14106|C1QB_MOUSE Complement C1q subcomponent subunit B OS=Mus musculus OX=10090 GN=C1qb PE=1 SV=2	1	6	6	6	34	26.717	1115400	1437200	1313400	1.28867e+06	1216100	1395300	1270300	1293900	0.995955	0.963572
P14115	60S ribosomal protein L27a	Rpl27a		sp|P14115|RL27A_MOUSE	sp|P14115|RL27A_MOUSE 60S ribosomal protein L27a OS=Mus musculus OX=10090 GN=Rpl27a PE=1 SV=5	1	2	2	2	15.5	16.605	211040	154280	186380	183900	96266	192670	170590	153175	1.20058	0.410587
P14131	40S ribosomal protein S16	Rps16		sp|P14131|RS16_MOUSE	sp|P14131|RS16_MOUSE 40S ribosomal protein S16 OS=Mus musculus OX=10090 GN=Rps16 PE=1 SV=4	1	4	4	4	30.8	16.445	625760	556850	653810	612140	572900	642360	439980	551747	1.10946	0.411879
P14148	60S ribosomal protein L7	Rpl7	FUNCTION: Component of the large ribosomal subunit (By similarity). Binds to G-rich structures in 28S rRNA and in mRNAs. Plays a regulatory role in the translation apparatus; inhibits cell-free translation of mRNAs (By similarity). {ECO:0000250|UniProtKB:P18124}.	sp|P14148|RL7_MOUSE	sp|P14148|RL7_MOUSE 60S ribosomal protein L7 OS=Mus musculus OX=10090 GN=Rpl7 PE=1 SV=2	1	6	6	6	27.4	31.419	963860	1039300	1075100	1.02609e+06	1241200	955940	933150	1043430	0.983379	0.876101
P14152	Malate dehydrogenase, cytoplasmic	Mdh1		sp|P14152|MDHC_MOUSE	sp|P14152|MDHC_MOUSE Malate dehydrogenase, cytoplasmic OS=Mus musculus OX=10090 GN=Mdh1 PE=1 SV=3	1	14	14	14	61.7	36.511	25845000	25791000	29276000	2.69707e+07	24471000	26775000	25297000	2.55143e+07	1.05708	0.336731
P14206	40S ribosomal protein SA	Rpsa	FUNCTION: Required for the assembly and/or stability of the 40S ribosomal subunit. Required for the processing of the 20S rRNA-precursor to mature 18S rRNA in a late step of the maturation of 40S ribosomal subunits. Also functions as a cell surface receptor for laminin. Plays a role in cell adhesion to the basement membrane and in the consequent activation of signaling transduction pathways. May …	sp|P14206|RSSA_MOUSE	sp|P14206|RSSA_MOUSE 40S ribosomal protein SA OS=Mus musculus OX=10090 GN=Rpsa PE=1 SV=4	1	12	12	12	50.5	32.838	1576200	1686400	1940300	1734300	1943400	1816700	1622600	1.79423e+06	0.966597	0.695789
P14211	Calreticulin	Calr	FUNCTION: Calcium-binding chaperone that promotes folding, oligomeric assembly and quality control in the endoplasmic reticulum (ER) via the calreticulin/calnexin cycle. This lectin interacts transiently with almost all of the monoglucosylated glycoproteins that are synthesized in the ER. Interacts with the DNA-binding domain of NR3C1 and mediates its nuclear export. Involved in maternal gene exp…	sp|P14211|CALR_MOUSE	sp|P14211|CALR_MOUSE Calreticulin OS=Mus musculus OX=10090 GN=Calr PE=1 SV=1	1	21	21	21	66.8	47.994	7999600	7369600	7342100	7.57043e+06	6222200	7669800	7610200	7167400	1.05623	0.481082
P14231	Sodium/potassium-transporting ATPase subunit beta-2	Atp1b2	FUNCTION: This is the non-catalytic component of the active enzyme, which catalyzes the hydrolysis of ATP coupled with the exchange of Na(+) and K(+) ions across the plasma membrane. The exact function of the beta-2 subunit is not known.; FUNCTION: Mediates cell adhesion of neurons and astrocytes, and promotes neurite outgrowth.	sp|P14231|AT1B2_MOUSE	sp|P14231|AT1B2_MOUSE Sodium/potassium-transporting ATPase subunit beta-2 OS=Mus musculus OX=10090 GN=Atp1b2 PE=1 SV=2	1	13	13	13	42.4	33.344	7175600	7120900	7929400	7.40863e+06	7537100	7155200	6823700	7172000	1.03299	0.515923
P14602	Heat shock protein beta-1	Hspb1	FUNCTION: Small heat shock protein which functions as a molecular chaperone probably maintaining denatured proteins in a folding-competent state. Plays a role in stress resistance and actin organization (PubMed:17661394). Through its molecular chaperone activity may regulate numerous biological processes including the phosphorylation and the axonal transport of neurofilament proteins (By similari…	sp|P14602|HSPB1_MOUSE	sp|P14602|HSPB1_MOUSE Heat shock protein beta-1 OS=Mus musculus OX=10090 GN=Hspb1 PE=1 SV=3	1	3	3	3	20.6	23.014	4064.1	51064	82278	45802	102910	81094	105630	96544.7	0.474413	0.102209
P14685	26S proteasome non-ATPase regulatory subunit 3	Psmd3	FUNCTION: Component of the 26S proteasome, a multiprotein complex involved in the ATP-dependent degradation of ubiquitinated proteins. This complex plays a key role in the maintenance of protein homeostasis by removing misfolded or damaged proteins, which could impair cellular functions, and by removing proteins whose functions are no longer required. Therefore, the proteasome participates in num…	sp|P14685|PSMD3_MOUSE	sp|P14685|PSMD3_MOUSE 26S proteasome non-ATPase regulatory subunit 3 OS=Mus musculus OX=10090 GN=Psmd3 PE=1 SV=3	1	19	19	19	45.1	60.718	1260100	1435600	1601800	1432500	1777500	1868500	1184600	1610200	0.889641	0.493398
P14733	Lamin-B1	Lmnb1	FUNCTION: Lamins are components of the nuclear lamina, a fibrous layer on the nucleoplasmic side of the inner nuclear membrane, which is thought to provide a framework for the nuclear envelope and may also interact with chromatin.	sp|P14733|LMNB1_MOUSE	sp|P14733|LMNB1_MOUSE Lamin-B1 OS=Mus musculus OX=10090 GN=Lmnb1 PE=1 SV=3	1	25	21	21	47.6	66.785	1416400	1344000	1705500	1.48863e+06	1806200	1801800	1622300	1.74343e+06	0.853852	0.113117
P14824	Annexin A6	Anxa6	FUNCTION: May associate with CD21. May regulate the release of Ca(2+) from intracellular stores.	sp|P14824|ANXA6_MOUSE	sp|P14824|ANXA6_MOUSE Annexin A6 OS=Mus musculus OX=10090 GN=Anxa6 PE=1 SV=3	1	20	20	20	35.4	75.884	3204400	3318900	3490100	3337800	3877700	3567200	3138400	3.52777e+06	0.946151	0.454964
P14869	60S acidic ribosomal protein P0	Rplp0	FUNCTION: Ribosomal protein P0 is the functional equivalent of E.coli protein L10.	sp|P14869|RLA0_MOUSE	sp|P14869|RLA0_MOUSE 60S acidic ribosomal protein P0 OS=Mus musculus OX=10090 GN=Rplp0 PE=1 SV=3	1	7	7	7	35.3	34.216	1664700	1542600	1458700	1.55533e+06	1769800	1676800	1799700	1.74877e+06	0.889389	0.051353
P14873	Microtubule-associated protein 1B	Map1b	FUNCTION: Phosphorylated MAP1B may play a role in the cytoskeletal changes that accompany neurite extension. Possibly MAP1B binds to at least two tubulin subunits in the polymer, and this bridging of subunits might be involved in nucleating microtubule polymerization and in stabilizing microtubules. Acts as a positive cofactor in DAPK1-mediated autophagic vesicle formation and membrane blebbing (…	sp|P14873|MAP1B_MOUSE	sp|P14873|MAP1B_MOUSE Microtubule-associated protein 1B OS=Mus musculus OX=10090 GN=Map1b PE=1 SV=2	1	96	94	94	54.2	270.25	26112000	26681000	25437000	2.60767e+07	27978000	25393000	26369000	26580000	0.981063	0.579161
P15105	Glutamine synthetase	Glul	FUNCTION: Glutamine synthetase that catalyzes the ATP-dependent conversion of glutamate and ammonia to glutamine (By similarity). Its role depends on tissue localization: in the brain, it regulates the levels of toxic ammonia and converts neurotoxic glutamate to harmless glutamine, whereas in the liver, it is one of the enzymes responsible for the removal of ammonia (PubMed:25870278). Essential f…	sp|P15105|GLNA_MOUSE	sp|P15105|GLNA_MOUSE Glutamine synthetase OS=Mus musculus OX=10090 GN=Glul PE=1 SV=6	1	21	21	21	57.6	42.119	38026000	41241000	41697000	4.03213e+07	35787000	38956000	39640000	3.81277e+07	1.05753	0.255948
P15209	BDNF/NT-3 growth factors receptor	Ntrk2	FUNCTION: Receptor tyrosine kinase involved in the development and the maturation of the central and the peripheral nervous systems through regulation of neuron survival, proliferation, migration, differentiation, and synapse formation and plasticity. Receptor for BDNF/brain-derived neurotrophic factor and NTF4/neurotrophin-4. Alternatively can also bind NTF3/neurotrophin-3 which is less efficien…	sp|P15209|NTRK2_MOUSE	sp|P15209|NTRK2_MOUSE BDNF/NT-3 growth factors receptor OS=Mus musculus OX=10090 GN=Ntrk2 PE=1 SV=1	1	9	9	8	18.8	92.132	634680	690050	666540	663757	638200	521230	594210	584547	1.13551	0.103498
P15327	Bisphosphoglycerate mutase	Bpgm	FUNCTION: Plays a major role in regulating hemoglobin oxygen affinity by controlling the levels of its allosteric effector 2,3-bisphosphoglycerate (2,3-BPG). Also exhibits mutase (EC 5.4.2.11) activity. {ECO:0000250|UniProtKB:P07738}.	sp|P15327|PMGE_MOUSE	sp|P15327|PMGE_MOUSE Bisphosphoglycerate mutase OS=Mus musculus OX=10090 GN=Bpgm PE=1 SV=2	1	2	2	2	12	29.978	104460		90925	97692.5	23631	29521	123620	58924	1.65794	0.425248
P15508	Spectrin beta chain, erythrocytic	Sptb	FUNCTION: Spectrin is the major constituent of the cytoskeletal network underlying the erythrocyte plasma membrane. It associates with band 4.1 and actin to form the cytoskeletal superstructure of the erythrocyte plasma membrane.	sp|P15508|SPTB1_MOUSE	sp|P15508|SPTB1_MOUSE Spectrin beta chain, erythrocytic OS=Mus musculus OX=10090 GN=Sptb PE=1 SV=4	1	50	45	45	30.9	245.25	2919300	3280400	2642200	2947300	3204600	3209600	2800000	3071400	0.959595	0.617016
P15532	Nucleoside diphosphate kinase A	Nme1	FUNCTION: Major role in the synthesis of nucleoside triphosphates other than ATP. The ATP gamma phosphate is transferred to the NDP beta phosphate via a ping-pong mechanism, using a phosphorylated active-site intermediate. Possesses nucleoside-diphosphate kinase, serine/threonine-specific protein kinase, geranyl and farnesyl pyrophosphate kinase, histidine protein kinase and 3'-5' exonuclease act…	sp|P15532|NDKA_MOUSE	sp|P15532|NDKA_MOUSE Nucleoside diphosphate kinase A OS=Mus musculus OX=10090 GN=Nme1 PE=1 SV=1	1	9	5	5	71.1	17.208	1271100	1177600	1135500	1.19473e+06	1628600	1024900	1453500	1369000	0.872705	0.39662
P15864	Histone H1.2	H1-2	FUNCTION: Histone H1 protein binds to linker DNA between nucleosomes forming the macromolecular structure known as the chromatin fiber. Histones H1 are necessary for the condensation of nucleosome chains into higher-order structured fibers. Acts also as a regulator of individual gene transcription through chromatin remodeling, nucleosome spacing and DNA methylation (By similarity). {ECO:0000250, …	sp|P15864|H12_MOUSE;sp|Q07133|H1T_MOUSE	sp|P15864|H12_MOUSE Histone H1.2 OS=Mus musculus OX=10090 GN=H1-2 PE=1 SV=2	2	7	7	1	23.6	21.266	1049100	964530	208210	740613	293930	488290	1029200	603807	1.22657	0.712879
P16014	Secretogranin-1	Chgb	FUNCTION: Secretogranin-1 is a neuroendocrine secretory granule protein, which may be the precursor for other biologically active peptides.	sp|P16014|SCG1_MOUSE	sp|P16014|SCG1_MOUSE Secretogranin-1 OS=Mus musculus OX=10090 GN=Chgb PE=1 SV=2	1	16	16	16	30.1	77.968	914600	1022100	878900	938533	1033400	932550	874920	946957	0.991105	0.900441
P16045	Galectin-1	Lgals1	FUNCTION: Lectin that binds beta-galactoside and a wide array of complex carbohydrates. Plays a role in regulating apoptosis, cell proliferation and cell differentiation. Inhibits CD45 protein phosphatase activity and therefore the dephosphorylation of Lyn kinase. Strong inducer of T-cell apoptosis. {ECO:0000250|UniProtKB:P09382, ECO:0000269|PubMed:1986871}.	sp|P16045|LEG1_MOUSE	sp|P16045|LEG1_MOUSE Galectin-1 OS=Mus musculus OX=10090 GN=Lgals1 PE=1 SV=3	1	8	8	8	71.9	14.866	2562900	1996100	2567400	2.37547e+06	2466800	2469900	2168500	2368400	1.00298	0.975287
P16054	Protein kinase C epsilon type	Prkce	FUNCTION: Calcium-independent, phospholipid- and diacylglycerol (DAG)-dependent serine/threonine-protein kinase that plays essential roles in the regulation of multiple cellular processes linked to cytoskeletal proteins, such as cell adhesion, motility, migration and cell cycle, functions in neuron growth and ion channel regulation, and is involved in immune response, cancer cell invasion and reg…	sp|P16054|KPCE_MOUSE;sp|P23298|KPCL_MOUSE	sp|P16054|KPCE_MOUSE Protein kinase C epsilon type OS=Mus musculus OX=10090 GN=Prkce PE=1 SV=1	2	29	29	29	50.9	83.56	4320400	5254000	4690500	4.75497e+06	4942600	4410100	4442700	4.59847e+06	1.03403	0.651893
[truncated: 3,340 more rows]

## Sheet: E3-AD vs E3-WT
Protein	Protein Name	Gene Name	Function	ProteinGroup	FastaHeaders	Proteins	Peptides	RazorUniquePeptides	UniquePeptides	Coverage	MolWeight	LFQ intensity A3-AD1	LFQ intensity A3-AD2	LFQ intensity A3-AD3	average APOE3-AD	LFQ intensity A3-WT1	LFQ intensity A3-WT2	LFQ intensity A3-WT3	average APOE3-WT	APOE3-AD/APOE3-WT	t test p value
[truncated: 4,022 more rows]

[truncated: 2 more sheets: E4-AD vs E4-WT, E4-AD vs E3-AD]
