# Supplementary material for: Sequential Proteomic Analysis Reveals the Key APOE4‐Induced Pathological and Molecular Features at the Presymptomatic Stage in Alzheimer's Disease Mice
Source: CNS Neurosci Ther. 2025 Mar 12;31(3):e70306. doi: 10.1111/cns.70306 (PMC11903334; doi:10.1111/cns.70306)
Supplement: Supplementary file 4 — Appendix S3. [file CNS-31-e70306-s003.xlsx]

## Sheet: E4-WT vs E3-WT
Protein	Protein Name	Gene Name	Function	Mol weight [kDa]	Sequence length	Proteins	Positions within Proteins	Fasta headers	Leading proteins	Positions within Leading proteins	Position	Amino acid	Sequence window	Score	Score for localization	Phospho (STY) Probabilities	Phospho (STY) Score diffs	Position in peptide	Charge	Mass error [ppm]	Intensity A4-WT1	Intensity A4-WT2	Intensity A4-WT3	average APOE4-WT	Intensity A3-WT1	Intensity A3-WT2	Intensity A3-WT3	average APOE3-WT	APOE4-WT/APOE3-WT	t test p value
P28667	MARCKS-related protein	Marcksl1	FUNCTION: Involved in the control of cell movement by regulating actin cytoskeleton homeostasis and filopodium and lamellipodium formation (PubMed:22751924). When unphosphorylated, induces cell migration (PubMed:22751924). When phosphorylated by MAPK8, induces actin bundles formation and stabilization, thereby reducing actin plasticity, hence restricting cell movement, including neuronal migratio…	20.165	200	sp|P28667|MRP_MOUSE	22	sp|P28667|MRP_MOUSE MARCKS-related protein OS=Mus musculus OX=10090 GN=Marcksl1 PE=1 SV=2	sp|P28667|MRP_MOUSE	22	22	S	KAPRGDVTAEEAAGASPAKANGQENGHVRSN	241.14	200.46	GDVTAEEAAGAS(1)PAK	GDVT(-160)AEEAAGAS(160)PAK	12	2	0.94675	4.18611e+06	3.75674e+06		3.97142e+06	318863	344576	111066	258168	15.3831	0.000276072
Q3TZZ7	Extended synaptotagmin-2	Esyt2	FUNCTION: Tethers the endoplasmic reticulum to the cell membrane and promotes the formation of appositions between the endoplasmic reticulum and the cell membrane. Binds glycerophospholipids in a barrel-like domain and may play a role in cellular lipid transport. Plays a role in FGF signaling via its role in the rapid internalization of FGFR1 that has been activated by FGF1 binding; this occurs m…	94.138	845	sp|Q3TZZ7|ESYT2_MOUSE	662	sp|Q3TZZ7|ESYT2_MOUSE Extended synaptotagmin-2 OS=Mus musculus OX=10090 GN=Esyt2 PE=1 SV=1	sp|Q3TZZ7|ESYT2_MOUSE	662	662	S	PEASPLGHRDLGRSSSSLLASPSHIAAKEPT	153.18	74.733	S(0.013)S(0.013)S(0.703)S(0.271)LLASPSHIAAK	S(-17)S(-17)S(4.1)S(-4.1)LLAS(-48)PS(-55)HIAAK	3	2	0.39917	359285		656047	507666	62000.1	51535.6	31259	48264.9	10.5183	0.0257346
P55088	Aquaporin-4	Aqp4	FUNCTION: Forms a water-specific channel (PubMed:8660998, PubMed:9276712, PubMed:18286643). Plays an important role in brain water homeostasis and in glymphatic solute transport (PubMed:22896675, PubMed:27751903, PubMed:30561329, PubMed:30557661). Required for a normal rate of water exchange across the blood brain interface (PubMed:30557661). Required for normal levels of cerebrospinal fluid infl…	34.436	323	sp|P55088|AQP4_MOUSE	276	sp|P55088|AQP4_MOUSE Aquaporin-4 OS=Mus musculus OX=10090 GN=Aqp4 PE=1 SV=2	sp|P55088|AQP4_MOUSE	276	276	S	RLKEAFSKAAQQTKGSYMEVEDNRSQVETED	119.94	119.94	GS(1)YMEVEDNR	GS(59)Y(-59)MEVEDNR	2	2	0.61712	1.07155e+06	1.06258e+06	466619	866914	149831	144042	133953	142608	6.07898	0.0224052
Q7TNV1	Ceramide synthase	Tlcd3b	FUNCTION: Involved in ceramide synthesis. In vitro, isoform 3 stimulates the production of C16-, C18- and C20-ceramides, isoform 1 slightly increases the levels of C18- and C20-ceramides, while isoform 2 exhibits only minimal activity. May interfere with adipogenesis by stimulating ceramide synthesis. {ECO:0000269|PubMed:23275342}.	30.777	275	sp|Q7TNV1|TLC3B_MOUSE	265	sp|Q7TNV1|TLC3B_MOUSE Ceramide synthase OS=Mus musculus OX=10090 GN=Tlcd3b PE=1 SV=2	sp|Q7TNV1|TLC3B_MOUSE	265	265	S	FLICRGACRLFRPRGSPPPSPCQTQD_____	102.57	102.57	GS(1)PPPSPCQTQD	GS(42)PPPS(-42)PCQT(-92)QD	2	2	3.2069	179172	143058		161115	35088		68024.5	51556.3	3.12504	0.0463287
Q8BUV3	Gephyrin	Gphn	FUNCTION: Microtubule-associated protein involved in membrane protein-cytoskeleton interactions. It is thought to anchor the inhibitory glycine receptor (GLYR) to subsynaptic microtubules. Catalyzes two steps in the biosynthesis of the molybdenum cofactor. In the first step, molybdopterin is adenylated. Subsequently, molybdate is inserted into adenylated molybdopterin and AMP is released. {ECO:00…	83.281	769	sp|Q8BUV3|GEPH_MOUSE	283	sp|Q8BUV3|GEPH_MOUSE Gephyrin OS=Mus musculus OX=10090 GN=Gphn PE=1 SV=2	sp|Q8BUV3|GEPH_MOUSE	283	283	S	SESPRAQATSRLSTASCPTPKQIRRPDESKG	101.64	101.64	LST(0.001)AS(0.998)CPT(0.001)PK	LS(-53)T(-30)AS(30)CPT(-31)PK	5	2	1.1086	164385	188196		176291	52178.4	81179.4		66678.9	2.64388	0.0280699
Q4KMM3	Oxidation resistance protein 1	Oxr1	FUNCTION: May be involved in protection from oxidative damage.	95.911	866	sp|Q4KMM3|OXR1_MOUSE	104	sp|Q4KMM3|OXR1_MOUSE Oxidation resistance protein 1 OS=Mus musculus OX=10090 GN=Oxr1 PE=1 SV=3	sp|Q4KMM3|OXR1_MOUSE	104	104	S	MSFQKPKGTIEYTVESRDSLNSIALKFDTTP	135.5	119.55	GTIEYTVES(1)R	GT(-88)IEY(-82)T(-34)VES(34)R	9	2	0.90322	212155	224885		218520		78658.2	92207.1	85432.7	2.5578	0.00484319
A2A6A1	G patch domain-containing protein 8	Gpatch8		164.99	1505	sp|A2A6A1|GPTC8_MOUSE	1039	sp|A2A6A1|GPTC8_MOUSE G patch domain-containing protein 8 OS=Mus musculus OX=10090 GN=Gpatch8 PE=1 SV=1	sp|A2A6A1|GPTC8_MOUSE	1039	1039	S	SGRRDFIRSKIYRSQSPHYFQSGRGEGPGKK	104.86	104.86	S(0.001)QS(0.999)PHYFQSGR	S(-32)QS(32)PHY(-73)FQS(-69)GR	3	2	0.18636	132212	112664	98444.3	114440	61691.4	44534.6		53113	2.15466	0.0227105
Q8R0S2	IQ motif and SEC7 domain-containing protein 1	Iqsec1	FUNCTION: Guanine nucleotide exchange factor for ARF1 and ARF6. Guanine nucleotide exchange factor activity is enhanced by lipid binding. Accelerates GTP binding by ARFs of all three classes. Guanine nucleotide exchange protein for ARF6, mediating internalisation of beta-1 integrin (By similarity). Involved in neuronal development (PubMed:31607425). In neurons, plays a role in the control of vesi…	108.01	961	sp|Q8R0S2|IQEC1_MOUSE	415	sp|Q8R0S2|IQEC1_MOUSE IQ motif and SEC7 domain-containing protein 1 OS=Mus musculus OX=10090 GN=Iqsec1 PE=1 SV=2	sp|Q8R0S2|IQEC1_MOUSE	415	415	S	KRQSAYERSLGGQQGSPKHGPHGGPPKGLPR	190.68	179.98	SLGGQQGS(1)PK	S(-160)LGGQQGS(160)PK	8	2	2.3825	1.95522e+06	1.77252e+06	1.81198e+06	1.84657e+06	939554	519744	1.27454e+06	911281	2.02635	0.0142437
Q3TY60	Protein FAM131B	Fam131b		35.958	332	sp|Q3TY60|F131B_MOUSE	117	sp|Q3TY60|F131B_MOUSE Protein FAM131B OS=Mus musculus OX=10090 GN=Fam131b PE=1 SV=1	sp|Q3TY60|F131B_MOUSE	117	117	S	SHEAVRRDTDAYSDLSDGEKEARFLAGVMEQ	190.06	190.06	DTDAYSDLS(1)DGEK	DT(-150)DAY(-140)S(-62)DLS(62)DGEK	9	2	1.5078	249443	158075	140837	182785	370655	348046	378610	365770	0.499726	0.00633957
Q9CQX2	Cytochrome b5 type B	Cyb5b	FUNCTION: Cytochrome b5 is a membrane-bound hemoprotein functioning as an electron carrier for several membrane-bound oxygenases. {ECO:0000250}.	16.318	146	sp|Q9CQX2|CYB5B_MOUSE	33	sp|Q9CQX2|CYB5B_MOUSE Cytochrome b5 type B OS=Mus musculus OX=10090 GN=Cyb5b PE=1 SV=1	sp|Q9CQX2|CYB5B_MOUSE	33	33	S	PSVTYYRLEEVAKRNSAEETWMVIHGRVYDI	125.75	125.75	RNS(1)AEETWMVIHGR	RNS(54)AEET(-54)WMVIHGR	3	3	-0.50697	99509.2	106045	156375	120643	188661	268543	267879	241694	0.499155	0.0194474
P46460	Vesicle-fusing ATPase	Nsf	FUNCTION: Required for vesicle-mediated transport. Catalyzes the fusion of transport vesicles within the Golgi cisternae. Is also required for transport from the endoplasmic reticulum to the Golgi stack. Seems to function as a fusion protein required for the delivery of cargo proteins to all compartments of the Golgi stack GRIA2 leads to influence GRIA2 membrane cycling (By similarity). {ECO:0000…	82.613	744	sp|P46460|NSF_MOUSE	207	sp|P46460|NSF_MOUSE Vesicle-fusing ATPase OS=Mus musculus OX=10090 GN=Nsf PE=1 SV=2	sp|P46460|NSF_MOUSE	207	207	S	SLNLIGKAKTKENRQSIINPDWNFEKMGIGG	194.55	176.58	QS(1)IINPDWNFEK	QS(180)IINPDWNFEK	2	2	-1.1788	503334	349198	835486	562673	1.15122e+06	1.12066e+06	1.12841e+06	1.13343e+06	0.496434	0.0165408
Q80TR1	Adhesion G protein-coupled receptor L1	Adgrl1	FUNCTION: Calcium-independent receptor of high affinity for alpha-latrotoxin, an excitatory neurotoxin present in black widow spider venom which triggers massive exocytosis from neurons and neuroendocrine cells. Receptor for TENM2 that mediates heterophilic synaptic cell-cell contact and postsynaptic specialization. Receptor probably implicated in the regulation of exocytosis (By similarity). {EC…	161.68	1466	sp|Q80TR1|AGRL1_MOUSE	1369	sp|Q80TR1|AGRL1_MOUSE Adhesion G protein-coupled receptor L1 OS=Mus musculus OX=10090 GN=Adgrl1 PE=1 SV=2	sp|Q80TR1|AGRL1_MOUSE	1369	1369	S	ESCTAEDGATSRPLSSPPGRDSLYASGANLR	150.53	131.22	PLSS(1)PPGR	PLS(-48)S(48)PPGR	4	2	-0.24715	1.04662e+06	667960	1.55092e+06	1.0885e+06	2.19287e+06	2.64591e+06	1.75093e+06	2.19657e+06	0.495546	0.0381019
Q80XK6	Autophagy-related protein 2 homolog B	Atg2b	FUNCTION: Required for both autophagosome formation and regulation of lipid droplet morphology and dispersion. {ECO:0000250}.	231.4	2075	sp|Q80XK6|ATG2B_MOUSE	734	sp|Q80XK6|ATG2B_MOUSE Autophagy-related protein 2 homolog B OS=Mus musculus OX=10090 GN=Atg2b PE=1 SV=3	sp|Q80XK6|ATG2B_MOUSE	734	734	S	SLHKAFTEVFLDDSHSPANRRVSVQVATPAL	85.421	42.446	AFTEVFLDDS(0.013)HS(0.987)PANR	AFT(-41)EVFLDDS(-19)HS(19)PANR	12	2	0.12095	24830.6	19816.8		22323.7	41794.8	51873.6	43786	45818.1	0.487225	0.0128063
Q8C0M0	GATOR complex protein WDR59	Wdr59	FUNCTION: As a component of the GATOR subcomplex GATOR2, functions within the amino acid-sensing branch of the TORC1 signaling pathway. Indirectly activates mTORC1 and the TORC1 signaling pathway through the inhibition of the GATOR1 subcomplex. It is negatively regulated by the upstream amino acid sensors SESN2 and CASTOR1. {ECO:0000250|UniProtKB:Q6PJI9}.	111.72	992	sp|Q8C0M0|WDR59_MOUSE	840	sp|Q8C0M0|WDR59_MOUSE GATOR complex protein WDR59 OS=Mus musculus OX=10090 GN=Wdr59 PE=1 SV=2	sp|Q8C0M0|WDR59_MOUSE	840	840	S	AGRETEHISSPWGESSPEELRFGSLTYSDPR	67.251	67.251	ETEHISSPWGES(0.043)S(0.957)PEELR	ET(-54)EHIS(-54)S(-54)PWGES(-13)S(13)PEELR	13	3	0.1034	59129.8	27418.6	72905.4	53151.3	121684	114818	93858.2	110120	0.482667	0.0229005
Q8K004	Spermatogenesis-associated protein 2	Spata2	FUNCTION: Bridging factor that mediates the recruitment of CYLD to the LUBAC complex, thereby regulating TNF-alpha-induced necroptosis (By similarity). Acts as a direct binding intermediate that bridges RNF31/HOIP, the catalytic subunit of the LUBAC complex, and the deubiquitinase (CYLD), thereby recruiting CYLD to the TNF-R1 signaling complex (TNF-RSC) (By similarity). Required to activate the '…	57.811	515	sp|Q8K004|SPAT2_MOUSE	247	sp|Q8K004|SPAT2_MOUSE Spermatogenesis-associated protein 2 OS=Mus musculus OX=10090 GN=Spata2 PE=1 SV=1	sp|Q8K004|SPAT2_MOUSE	247	247	S	AAKDYYKPRVTKPSRSVDAYDSYWESRKPPS	225.89	225.89	S(1)VDAYDSYWESR	S(160)VDAY(-160)DS(-160)Y(-210)WES(-210)R	1	2	-0.34914	188850	165883	217622	190785	384200	409403	410050	401218	0.475515	0.000257305
Q8JZK9	Hydroxymethylglutaryl-CoA synthase, cytoplasmic	Hmgcs1	FUNCTION: Catalyzes the condensation of acetyl-CoA with acetoacetyl-CoA to form HMG-CoA, which is converted by HMG-CoA reductase (HMGCR) into mevalonate, a precursor for cholesterol synthesis. {ECO:0000250|UniProtKB:P13704}.	57.568	520	sp|Q8JZK9|HMCS1_MOUSE	4	sp|Q8JZK9|HMCS1_MOUSE Hydroxymethylglutaryl-CoA synthase, cytoplasmic OS=Mus musculus OX=10090 GN=Hmgcs1 PE=1 SV=1	sp|Q8JZK9|HMCS1_MOUSE	4	4	S	____________MPGSLPLNAEACWPKDVGI	60.324	31.767	PGS(1)LPLNAEACWPK	PGS(32)LPLNAEACWPK	3	2	-1.5493	72830.8	74858.9		73844.8		140026	174643	157335	0.469348	0.0405232
Q8K3W3	Protein CASC3	Casc3	FUNCTION: Required for pre-mRNA splicing as component of the spliceosome. Core component of the splicing-dependent multiprotein exon junction complex (EJC) deposited at splice junctions on mRNAs. The EJC is a dynamic structure consisting of core proteins and several peripheral nuclear and cytoplasmic associated factors that join the complex only transiently either during EJC assembly or during su…	75.769	698	sp|Q8K3W3|CASC3_MOUSE	145	sp|Q8K3W3|CASC3_MOUSE Protein CASC3 OS=Mus musculus OX=10090 GN=Casc3 PE=1 SV=3	sp|Q8K3W3|CASC3_MOUSE	145	145	S	EEKPESKGTVTGERQSGDGQESTEPVENKVG	111.03	111.03	GTVTGERQS(1)GDGQESTEPVENK	GT(-53)VT(-37)GERQS(37)GDGQES(-57)T(-61)EPVENK	9	3	1.6023	24023.9	27818.1		25921	55595.2	62878.1	48299.7	55591	0.466281	0.0132135
P61264	Syntaxin-1B	Stx1b	FUNCTION: Potentially involved in docking of synaptic vesicles at presynaptic active zones (By similarity). May mediate Ca(2+)-regulation of exocytosis acrosomal reaction in sperm. {ECO:0000250, ECO:0000269|PubMed:15774481}.	33.244	288	sp|P61264|STX1B_MOUSE	14	sp|P61264|STX1B_MOUSE Syntaxin-1B OS=Mus musculus OX=10090 GN=Stx1b PE=1 SV=1	sp|P61264|STX1B_MOUSE	14	14	S	__MKDRTQELRSAKDSDDEEEVVHVDRDHFM	302.78	215.78	SAKDS(1)DDEEEVVHVDR	S(-91)AKDS(91)DDEEEVVHVDR	5	2	0.70287	7.69768e+06	4.92909e+06	6.15974e+06	6.26217e+06	1.27413e+07	1.40962e+07	1.3568e+07	1.34685e+07	0.464949	0.00127894
P19246	Neurofilament heavy polypeptide	Nefh	FUNCTION: Neurofilaments usually contain three intermediate filament proteins: NEFL, NEFM, and NEFH which are involved in the maintenance of neuronal caliber. NEFH has an important function in mature axons that is not subserved by the two smaller NF proteins. May additionally cooperate with the neuronal intermediate filament proteins PRPH and INA to form neuronal filamentous networks (PubMed:2272…	116.99	1090	sp|P19246|NFH_MOUSE	757	sp|P19246|NFH_MOUSE Neurofilament heavy polypeptide OS=Mus musculus OX=10090 GN=Nefh PE=1 SV=3	sp|P19246|NFH_MOUSE	757	757	S	EAKSPGEAKSPAEAKSPAEAKSPIEVKSPEK	142.26	142.26	SPAEAKS(1)PAEAKS(1)PIEVK	S(-83)PAEAKS(83)PAEAKS(130)PIEVK	7	3	0.28803		392552	247453	320002	677943	624946	774482	692457	0.462126	0.0175848
P97427	Dihydropyrimidinase-related protein 1	Crmp1	FUNCTION: Necessary for signaling by class 3 semaphorins and subsequent remodeling of the cytoskeleton (PubMed:25358863, PubMed:14685275). Plays a role in axon guidance (PubMed:14685275). During the axon guidance process, acts downstream of SEMA3A to promote FLNA dissociation from F-actin which results in the rearrangement of the actin cytoskeleton and the collapse of the growth cone (PubMed:2535…	62.167	572	sp|P97427|DPYL1_MOUSE	521	sp|P97427|DPYL1_MOUSE Dihydropyrimidinase-related protein 1 OS=Mus musculus OX=10090 GN=Crmp1 PE=1 SV=1	sp|P97427|DPYL1_MOUSE	521	521	S	VPATPKHAAPAPSAKSSPSKHQPPPIRNLHQ	139.5	139.5	HAAPAPSAKS(1)S(0.881)PS(0.119)K	HAAPAPS(-53)AKS(35)S(8.7)PS(-8.7)K	10	2	-1.8721	698898	463604	723900	628801	1.4131e+06	1.45986e+06	1.21552e+06	1.36283e+06	0.461394	0.00277703
Q3UPL5	Uncharacterized protein C11orf96 homolog	Ag2		27.072	249	sp|Q3UPL5|CK096_MOUSE	210	sp|Q3UPL5|CK096_MOUSE Uncharacterized protein C11orf96 homolog OS=Mus musculus OX=10090 GN=Ag2 PE=1 SV=2	sp|Q3UPL5|CK096_MOUSE	210	210	S	VSPMEEEKAKKSFLQSLECLRRSTQSLSLQR	135.5	128.97	SFLQS(1)LECLR	S(-86)FLQS(86)LECLR	5	2	-1.7368	22965	33000.2	69308.1	41757.8	81140.1	89969.6	100802	90637.3	0.460713	0.0322899
Q9CQW1	Synaptobrevin homolog YKT6	Ykt6	FUNCTION: Vesicular soluble NSF attachment protein receptor (v-SNARE) mediating vesicle docking and fusion to a specific acceptor cellular compartment. Functions in endoplasmic reticulum to Golgi transport; as part of a SNARE complex composed of GOSR1, GOSR2 and STX5. Functions in early/recycling endosome to TGN transport; as part of a SNARE complex composed of BET1L, GOSR1 and STX5. Has a S-palm…	22.314	198	sp|Q9CQW1|YKT6_MOUSE	72	sp|Q9CQW1|YKT6_MOUSE Synaptobrevin homolog YKT6 OS=Mus musculus OX=10090 GN=Ykt6 PE=1 SV=1	sp|Q9CQW1|YKT6_MOUSE	72	72	S	ASVKEQEYLCHVYVRSDSLAGVVIADSEYPS	102.1	102.1	S(0.5)DS(0.5)LAGVVIADSEYPSR	S(0)DS(0)LAGVVIADS(-95)EY(-99)PS(-100)R	1	2	1.4541	57683	49432.7		53557.9	108819	127310	113183	116437	0.459972	0.00403628
Q9CQW1	Synaptobrevin homolog YKT6	Ykt6	FUNCTION: Vesicular soluble NSF attachment protein receptor (v-SNARE) mediating vesicle docking and fusion to a specific acceptor cellular compartment. Functions in endoplasmic reticulum to Golgi transport; as part of a SNARE complex composed of GOSR1, GOSR2 and STX5. Functions in early/recycling endosome to TGN transport; as part of a SNARE complex composed of BET1L, GOSR1 and STX5. Has a S-palm…	22.314	198	sp|Q9CQW1|YKT6_MOUSE	74	sp|Q9CQW1|YKT6_MOUSE Synaptobrevin homolog YKT6 OS=Mus musculus OX=10090 GN=Ykt6 PE=1 SV=1	sp|Q9CQW1|YKT6_MOUSE	74	74	S	VKEQEYLCHVYVRSDSLAGVVIADSEYPSRV	102.1	75.006	S(0.29)DS(0.71)LAGVVIADSEYPSR	S(-3.9)DS(3.9)LAGVVIADS(-69)EY(-72)PS(-73)R	3	2	-4.3862	57683	49432.7		53557.9	108819	127310	113183	116437	0.459972	0.00403628
Q5F2E7	Nuclear fragile X mental retardation-interacting protein 2	Nufip2	FUNCTION: Binds RNA. {ECO:0000250|UniProtKB:Q7Z417}.	75.656	692	sp|Q5F2E7|NUFP2_MOUSE	649	sp|Q5F2E7|NUFP2_MOUSE Nuclear fragile X mental retardation-interacting protein 2 OS=Mus musculus OX=10090 GN=Nufip2 PE=1 SV=1	sp|Q5F2E7|NUFP2_MOUSE	649	649	S	SAKEQRYQRGLERNDSWGSFDLRAAIVYHTK	156.02	156.02	NDS(1)WGSFDLR	NDS(82)WGS(-82)FDLR	3	2	-0.40167	824853	389956	715951	643587	1.12884e+06	1.52522e+06	1.55478e+06	1.40295e+06	0.458739	0.0160465
Q9JKK1	Syntaxin-6	Stx6	FUNCTION: Involved in intracellular vesicle trafficking.	28.996	255	sp|Q9JKK1|STX6_MOUSE	2	sp|Q9JKK1|STX6_MOUSE Syntaxin-6 OS=Mus musculus OX=10090 GN=Stx6 PE=1 SV=1	sp|Q9JKK1|STX6_MOUSE	2	2	S	______________MSMEDPFFVVKGEVQKA	110.88	51.531	S(1)MEDPFFVVK	S(52)MEDPFFVVK	1	2	-1.5407	63967.6	77427.6	119220	86871.7	225227	206865	141367	191153	0.454462	0.0265417
Q9R0P9	Ubiquitin carboxyl-terminal hydrolase isozyme L1	Uchl1	FUNCTION: Ubiquitin-protein hydrolase involved both in the processing of ubiquitin precursors and of ubiquitinated proteins (Probable). This enzyme is a thiol protease that recognizes and hydrolyzes a peptide bond at the C-terminal glycine of ubiquitin (PubMed:12913066). Also binds to free monoubiquitin and may prevent its degradation in lysosomes (PubMed:12913066). The homodimer may have ATP-ind…	24.838	223	sp|Q9R0P9|UCHL1_MOUSE	125	sp|Q9R0P9|UCHL1_MOUSE Ubiquitin carboxyl-terminal hydrolase isozyme L1 OS=Mus musculus OX=10090 GN=Uchl1 PE=1 SV=1	sp|Q9R0P9|UCHL1_MOUSE	125	125	S	DGSVLKQFLSETEKLSPEDRAKCFEKNEAIQ	166.83	166.83	QFLSETEKLS(1)PEDR	QFLS(-59)ET(-55)EKLS(55)PEDR	10	2	-1.5001	400636	369366	153870	307957	660532	738191	657136	685286	0.449385	0.0100033
Q9D0L8	mRNA cap guanine-N7 methyltransferase	Rnmt	FUNCTION: Catalytic subunit of the mRNA-capping methyltransferase RNMT:RAMAC complex that methylates the N7 position of the added guanosine to the 5'-cap structure of mRNAs. Binds RNA containing 5'-terminal GpppC. {ECO:0000250|UniProtKB:O43148}.	53.291	465	sp|Q9D0L8|MCES_MOUSE	64	sp|Q9D0L8|MCES_MOUSE mRNA cap guanine-N7 methyltransferase OS=Mus musculus OX=10090 GN=Rnmt PE=1 SV=1	sp|Q9D0L8|MCES_MOUSE	64	64	S	FGEDLVEQNSSYVQDSPSKKRKLDVEIILEE	265.16	248.24	EFGEDLVEQNSSYVQDS(0.968)PS(0.032)K	EFGEDLVEQNS(-120)S(-95)Y(-79)VQDS(15)PS(-15)K	17	2	0.29998	864758	533560	1.67928e+06	1.02587e+06	2.55263e+06	2.14907e+06	2.26946e+06	2.32372e+06	0.441476	0.0228186
Q80X80	Phospholipid transfer protein C2CD2L	C2cd2l	FUNCTION: Lipid-binding protein that transports phosphatidylinositol, the precursor of phosphatidylinositol 4,5-bisphosphate (PI(4,5)P2), from its site of synthesis in the endoplasmic reticulum to the cell membrane (By similarity). It thereby maintains the pool of cell membrane phosphoinositides, which are degraded during phospholipase C (PLC) signaling (By similarity). Plays a key role in the co…	76.328	706	sp|Q80X80|C2C2L_MOUSE	613	sp|Q80X80|C2C2L_MOUSE Phospholipid transfer protein C2CD2L OS=Mus musculus OX=10090 GN=C2cd2l PE=1 SV=3	sp|Q80X80|C2C2L_MOUSE	613	613	S	QEADETTRSDISERPSVDDVESETGSTGALE	97.525	71.892	S(0.002)DIS(0.004)ERPS(0.989)VDDVES(0.004)ET(0.001)GSTGALETR	S(-27)DIS(-24)ERPS(24)VDDVES(-24)ET(-31)GS(-41)T(-51)GALET(-67)R	8	3	0.95073	80459.4	62089.4	171257	104602	274834	258502	182607	238648	0.438311	0.0384586
Q8C8R3	Ankyrin-2	Ank2	FUNCTION: Plays an essential role in the localization and membrane stabilization of ion transporters and ion channels in several cell types, including cardiomyocytes, as well as in striated muscle cells. In skeletal muscle, required for proper localization of DMD and DCTN4 and for the formation and/or stability of a special subset of microtubules associated with costameres and neuromuscular junct…	426.26	3898	sp|Q8C8R3|ANK2_MOUSE	2718	sp|Q8C8R3|ANK2_MOUSE Ankyrin-2 OS=Mus musculus OX=10090 GN=Ank2 PE=1 SV=2	sp|Q8C8R3|ANK2_MOUSE	2718	2718	S	LAEDSQTHSADAADGSDGDLNRETTQPETCD	35.537	35.537	SHLAEDS(0.001)QT(0.001)HS(0.003)ADAADGS(0.994)DGDLNR	S(-35)HLAEDS(-31)QT(-29)HS(-25)ADAADGS(25)DGDLNR	18	3	2.6113	19410.4	15382.9		17396.7	38416.6	42439.2		40427.9	0.430313	0.0149302
P58871	182 kDa tankyrase-1-binding protein	Tnks1bp1		181.82	1720	sp|P58871|TB182_MOUSE	1022	sp|P58871|TB182_MOUSE 182 kDa tankyrase-1-binding protein OS=Mus musculus OX=10090 GN=Tnks1bp1 PE=1 SV=2	sp|P58871|TB182_MOUSE	1022	1022	S	RDVGHLEEGASGGLLSPSTPHSRDGAARPKD	204.82	193.64	DVGHLEEGASGGLLS(0.999)PS(0.001)TPHSR	DVGHLEEGAS(-59)GGLLS(29)PS(-29)T(-49)PHS(-88)R	15	3	1.6375	130535	151834		141184	389330	329043	270230	329534	0.428436	0.0249915
Q8BXR1	Probable cationic amino acid transporter	Slc7a14	FUNCTION: May be involved in arginine transport. {ECO:0000250}.	83.983	771	sp|Q8BXR1|S7A14_MOUSE	2	sp|Q8BXR1|S7A14_MOUSE Probable cationic amino acid transporter OS=Mus musculus OX=10090 GN=Slc7a14 PE=1 SV=1	sp|Q8BXR1|S7A14_MOUSE	2	2	S	______________MSGFLASLDPRRVQWGA	78.043	78.043	S(1)GFLASLDPR	S(58)GFLAS(-58)LDPR	1	2	0.94097	11723.2	6325.45	27608.6	15219.1	39619.3	28842.2	39166.1	35875.9	0.424215	0.0472298
Q6ZQ58	La-related protein 1	Larp1	FUNCTION: RNA-binding protein that regulates the translation of specific target mRNA species downstream of the mTORC1 complex, in function of growth signals and nutrient availability. Interacts on the one hand with the 3' poly-A tails that are present in all mRNA molecules, and on the other hand with the 7-methylguanosine cap structure of mRNAs containing a 5' terminal oligopyrimidine (5'TOP) mot…	121.12	1072	sp|Q6ZQ58|LARP1_MOUSE	81	sp|Q6ZQ58|LARP1_MOUSE La-related protein 1 OS=Mus musculus OX=10090 GN=Larp1 PE=1 SV=3	sp|Q6ZQ58|LARP1_MOUSE	81	81	S	RESPRPPAAAEAPAGSDGEDGGRRDFVEAPP	89.923	89.923	ESPRPPAAAEAPAGS(1)DGEDGGR	ES(-81)PRPPAAAEAPAGS(81)DGEDGGR	15	3	1.8042	77191.5	45991.5	106619	76600.7	197155	187022	165764	183314	0.417867	0.00572961
Q99PU5	Long-chain-fatty-acid--CoA ligase ACSBG1	Acsbg1	FUNCTION: Catalyzes the conversion of fatty acids such as long-chain and very long-chain fatty acids to their active form acyl-CoAs for both synthesis of cellular lipids, and degradation via beta-oxidation (By similarity) (PubMed:11112418, PubMed:12975357, PubMed:14516277). Can activate diverse saturated, monosaturated and polyunsaturated fatty acids (PubMed:11112418, PubMed:14516277). {ECO:00002…	80.425	721	sp|Q99PU5|ACBG1_MOUSE	70	sp|Q99PU5|ACBG1_MOUSE Long-chain-fatty-acid--CoA ligase ACSBG1 OS=Mus musculus OX=10090 GN=Acsbg1 PE=1 SV=1	sp|Q99PU5|ACBG1_MOUSE	70	70	S	SHGLELSAPEKARAASLDGAEEALWTTRADG	128.28	128.28	AAS(1)LDGAEEALWTTR	AAS(130)LDGAEEALWT(-130)T(-130)R	3	2	-0.93945	49446.9	19522.4	84281.8	51083.7	149730	95226.9	124174	123043	0.415168	0.0422788
Q6PIC6	Sodium/potassium-transporting ATPase subunit alpha-3	Atp1a3	FUNCTION: This is the catalytic component of the active enzyme, which catalyzes the hydrolysis of ATP coupled with the exchange of sodium and potassium ions across the plasma membrane. This action creates the electrochemical gradient of sodium and potassium ions, providing the energy for active transport of various nutrients (By similarity). {ECO:0000250}.	111.69	1013	sp|Q6PIC6|AT1A3_MOUSE;sp|Q64436|ATP4A_MOUSE	216;235	sp|Q6PIC6|AT1A3_MOUSE Sodium/potassium-transporting ATPase subunit alpha-3 OS=Mus musculus OX=10090 GN=Atp1a3 PE=1 SV=1;sp|Q64436|ATP4A_MOUSE Potassium-transporting ATPase alpha chain 1 OS=Mus musculus OX=10090 GN=Atp4a PE=1 SV=3	sp|Q6PIC6|AT1A3_MOUSE	216	216	T	CKVDNSSLTGESEPQTRSPDCTHDNPLETRN	236.82	205.26	VDNSSLTGESEPQT(1)R	VDNS(-140)S(-110)LT(-90)GES(-72)EPQT(72)R	14	2	1.869	25176.3	19858.3		22517.3	49985.5		59284.4	54634.9	0.412142	0.0267016
Q6PIE5	Sodium/potassium-transporting ATPase subunit alpha-2	Atp1a2	FUNCTION: This is the catalytic component of the active enzyme, which catalyzes the hydrolysis of ATP coupled with the exchange of sodium and potassium ions across the plasma membrane. This action creates the electrochemical gradient of sodium and potassium ions, providing the energy for active transport of various nutrients (By similarity). {ECO:0000250}.	112.22	1020	sp|Q6PIE5|AT1A2_MOUSE	224	sp|Q6PIE5|AT1A2_MOUSE Sodium/potassium-transporting ATPase subunit alpha-2 OS=Mus musculus OX=10090 GN=Atp1a2 PE=1 SV=1	sp|Q6PIE5|AT1A2_MOUSE	224	224	T	CKVDNSSLTGESEPQTRSPEFTHENPLETRN	236.82	205.26	VDNSSLTGESEPQT(1)R	VDNS(-140)S(-110)LT(-90)GES(-72)EPQT(72)R	14	2	1.869	25176.3	19858.3		22517.3	49985.5		59284.4	54634.9	0.412142	0.0267016
Q8VDN2	Sodium/potassium-transporting ATPase subunit alpha-1	Atp1a1	FUNCTION: This is the catalytic component of the active enzyme, which catalyzes the hydrolysis of ATP coupled with the exchange of sodium and potassium ions across the plasma membrane. This action creates the electrochemical gradient of sodium and potassium ions, providing the energy for active transport of various nutrients. {ECO:0000250|UniProtKB:P05023}.	112.98	1023	sp|Q8VDN2|AT1A1_MOUSE	226	sp|Q8VDN2|AT1A1_MOUSE Sodium/potassium-transporting ATPase subunit alpha-1 OS=Mus musculus OX=10090 GN=Atp1a1 PE=1 SV=1	sp|Q8VDN2|AT1A1_MOUSE	226	226	T	CKVDNSSLTGESEPQTRSPDFTNENPLETRN	236.82	205.26	VDNSSLTGESEPQT(1)R	VDNS(-140)S(-110)LT(-90)GES(-72)EPQT(72)R	14	2	1.869	25176.3	19858.3		22517.3	49985.5		59284.4	54634.9	0.412142	0.0267016
Q60598	Src substrate cortactin	Cttn	FUNCTION: Contributes to the organization of the actin cytoskeleton and cell shape (PubMed:17403031). Plays a role in the formation of lamellipodia and in cell migration (By similarity). Plays a role in the regulation of neuron morphology, axon growth and formation of neuronal growth cones (By similarity). Through its interaction with CTTNBP2, involved in the regulation of neuronal spine density …	61.249	546	sp|Q60598|SRC8_MOUSE	401	sp|Q60598|SRC8_MOUSE Src substrate cortactin OS=Mus musculus OX=10090 GN=Cttn PE=1 SV=2	sp|Q60598|SRC8_MOUSE	401	401	T	EARRKLEEQARAKKQTPPASPSPQPIEDRPP	312.12	312.12	KQT(1)PPASPSPQPIEDRPPSSPIYEDAAPFK	KQT(67)PPAS(-67)PS(-120)PQPIEDRPPS(-260)S(-270)PIY(-300)EDAAPFK	3	4	1.5882	196025	310705	626587	377772	1.05182e+06	845335	855102	917418	0.411778	0.0205578
Q8K2C9	Very-long-chain (3R)-3-hydroxyacyl-CoA dehydratase 3	Hacd3	FUNCTION: Catalyzes the third of the four reactions of the long-chain fatty acids elongation cycle. This endoplasmic reticulum-bound enzymatic process, allows the addition of two carbons to the chain of long- and very long-chain fatty acids/VLCFAs per cycle. This enzyme catalyzes the dehydration of the 3-hydroxyacyl-CoA intermediate into trans-2,3-enoyl-CoA, within each cycle of fatty acid elonga…	43.131	362	sp|Q8K2C9|HACD3_MOUSE	114	sp|Q8K2C9|HACD3_MOUSE Very-long-chain (3R)-3-hydroxyacyl-CoA dehydratase 3 OS=Mus musculus OX=10090 GN=Hacd3 PE=1 SV=2	sp|Q8K2C9|HACD3_MOUSE	114	114	S	RPLFLAPDFDRWLDESDAEMELRAKEEERLN	191.95	67.887	WLDES(1)DAEMELR	WLDES(68)DAEMELR	5	2	2.584	234032	113843	406710	251528	601073	677598	561568	613413	0.410047	0.0167867
P16546	Spectrin alpha chain, non-erythrocytic 1	Sptan1	FUNCTION: Fodrin, which seems to be involved in secretion, interacts with calmodulin in a calcium-dependent manner and is thus candidate for the calcium-dependent movement of the cytoskeleton at the membrane.	284.59	2472	sp|P16546|SPTN1_MOUSE	658	sp|P16546|SPTN1_MOUSE Spectrin alpha chain, non-erythrocytic 1 OS=Mus musculus OX=10090 GN=Sptan1 PE=1 SV=4	sp|P16546|SPTN1_MOUSE	658	658	S	HYAKEEVAARMNEVISLWKKLLEATELKGIK	90.689	33.751	MNEVIS(1)LWK	MNEVIS(34)LWK	6	2	0.22631	37148.9	20088.4		28618.7		68953.3	71732.9	70343.1	0.406844	0.0403285
Q8VDN2	Sodium/potassium-transporting ATPase subunit alpha-1	Atp1a1	FUNCTION: This is the catalytic component of the active enzyme, which catalyzes the hydrolysis of ATP coupled with the exchange of sodium and potassium ions across the plasma membrane. This action creates the electrochemical gradient of sodium and potassium ions, providing the energy for active transport of various nutrients. {ECO:0000250|UniProtKB:P05023}.	112.98	1023	sp|Q8VDN2|AT1A1_MOUSE	47	sp|Q8VDN2|AT1A1_MOUSE Sodium/potassium-transporting ATPase subunit alpha-1 OS=Mus musculus OX=10090 GN=Atp1a1 PE=1 SV=1	sp|Q8VDN2|AT1A1_MOUSE	47	47	S	MDELKKEVSMDDHKLSLDELHRKYGTDLSRG	92.319	59.645	LS(1)LDELHR	LS(60)LDELHR	2	2	-0.79642	62556		150331	106444	258569	236609	290782	261987	0.406294	0.0272928
O70435	Proteasome subunit alpha type-3	Psma3	FUNCTION: Component of the 20S core proteasome complex involved in the proteolytic degradation of most intracellular proteins. This complex plays numerous essential roles within the cell by associating with different regulatory particles. Associated with two 19S regulatory particles, forms the 26S proteasome and thus participates in the ATP-dependent degradation of ubiquitinated proteins. The 26S…	28.405	255	sp|O70435|PSA3_MOUSE	250	sp|O70435|PSA3_MOUSE Proteasome subunit alpha type-3 OS=Mus musculus OX=10090 GN=Psma3 PE=1 SV=3	sp|O70435|PSA3_MOUSE	250	250	S	EAEKYAKESLKEEDESDDDNM__________	301.27	301.27	ESLKEEDES(1)DDDNM	ES(-170)LKEEDES(170)DDDNM	9	2	-2.0881	206647	99306.3		152977	375722	398552	356245	376840	0.405947	0.0137781
Q8R502	Volume-regulated anion channel subunit LRRC8C	Lrrc8c	FUNCTION: Non-essential component of the volume-regulated anion channel (VRAC, also named VSOAC channel), an anion channel required to maintain a constant cell volume in response to extracellular or intracellular osmotic changes (PubMed:29769723). The VRAC channel conducts iodide better than chloride and can also conduct organic osmolytes like taurine. Plays a redundant role in the efflux of amin…	92.371	803	sp|Q8R502|LRC8C_MOUSE	215	sp|Q8R502|LRC8C_MOUSE Volume-regulated anion channel subunit LRRC8C OS=Mus musculus OX=10090 GN=Lrrc8c PE=1 SV=1	sp|Q8R502|LRC8C_MOUSE	215	215	S	QSGPEGNLVRSQSLKSIPEKFVVDKSAAGAL	130.78	113.48	SQS(1)LKS(1)IPEK	S(-35)QS(35)LKS(84)IPEK	6	2	-0.44736	405289	443326	1.2262e+06	691606	1.76216e+06	1.6048e+06	1.74789e+06	1.70495e+06	0.405646	0.0204251
Q9DBS2	Tumor protein p63-regulated gene 1-like protein	Tprg1l	FUNCTION: Presynaptic protein involved in the synaptic transmission tuning. Regulates synaptic release probability by decreasing the calcium sensitivity of release. {ECO:0000250|UniProtKB:A8WCF8}.	29.814	266	sp|Q9DBS2|TPRGL_MOUSE	14	sp|Q9DBS2|TPRGL_MOUSE Tumor protein p63-regulated gene 1-like protein OS=Mus musculus OX=10090 GN=Tprg1l PE=1 SV=1	sp|Q9DBS2|TPRGL_MOUSE	14	14	S	__MLQLRDTVDSAGTSPTAVLAAGEDAGAGR	152.19	92.178	DTVDSAGT(0.025)S(0.965)PT(0.01)AVLAAGEDAGAGR	DT(-42)VDS(-38)AGT(-16)S(16)PT(-20)AVLAAGEDAGAGR	9	2	1.4492		319461	169990	244725	712841	606537	493686	604354	0.404937	0.0358089
P16283	Anion exchange protein 3	Slc4a3	FUNCTION: Plasma membrane anion exchange protein.	135.37	1227	sp|P16283|B3A3_MOUSE	170	sp|P16283|B3A3_MOUSE Anion exchange protein 3 OS=Mus musculus OX=10090 GN=Slc4a3 PE=1 SV=2	sp|P16283|B3A3_MOUSE	170	170	S	PLPPGPPQKAKFSIGSDEDDSPGLPVKAPCA	251.26	242.86	FSIGS(1)DEDDSPGLPVK	FS(-79)IGS(79)DEDDS(-110)PGLPVK	5	2	0.79296	444401	165507	463341	357750	922269	940729	798979	887326	0.403178	0.00752692
P97492	Regulator of G-protein signaling 14	Rgs14	FUNCTION: Regulates G protein-coupled receptor signaling cascades. Inhibits signal transduction by increasing the GTPase activity of G protein alpha subunits, thereby driving them into their inactive GDP-bound form. Besides, modulates signal transduction via G protein alpha subunits by functioning as a GDP-dissociation inhibitor (GDI). Has GDI activity on G(i) alpha subunits GNAI1 and GNAI3, but …	59.846	547	sp|P97492|RGS14_MOUSE	143	sp|P97492|RGS14_MOUSE Regulator of G-protein signaling 14 OS=Mus musculus OX=10090 GN=Rgs14 PE=1 SV=2	sp|P97492|RGS14_MOUSE	143	143	S	SQALSPVNIDRQAWLSEEVLAQPRPDMFRAQ	194.55	139.7	QAWLS(1)EEVLAQPR	QAWLS(140)EEVLAQPR	5	2	-2.4761	59409.5	115261	148479	107716	291535	291189	221474	268066	0.401828	0.010073
Q9JKK0	Calcipressin-3	Rcan3	FUNCTION: Inhibits calcineurin-dependent transcriptional responses by binding to the catalytic domain of calcineurin A. Could play a role during central nervous system development (By similarity). {ECO:0000250}.	27.153	239	sp|Q9JKK0|RCAN3_MOUSE;sp|Q9JHG6|RCAN1_MOUSE	152;165	sp|Q9JKK0|RCAN3_MOUSE Calcipressin-3 OS=Mus musculus OX=10090 GN=Rcan3 PE=2 SV=1;sp|Q9JHG6|RCAN1_MOUSE Calcipressin-1 OS=Mus musculus OX=10090 GN=Rcan1 PE=1 SV=2	sp|Q9JKK0|RCAN3_MOUSE	152	152	S	LPPQPTKQFLISPPASPPVGWKQSEDAMPVI	171.03	68.789	QFLIS(1)PPAS(1)PPVGWK	QFLIS(69)PPAS(69)PPVGWK	9	2	-0.11136	582827	391348	1.58547e+06	853213	2.05282e+06	1.93072e+06	2.40115e+06	2.12823e+06	0.400903	0.0323362
Q8R1Q8	Cytoplasmic dynein 1 light intermediate chain 1	Dync1li1	FUNCTION: Acts as one of several non-catalytic accessory components of the cytoplasmic dynein 1 complex that are thought to be involved in linking dynein to cargos and to adapter proteins that regulate dynein function. Cytoplasmic dynein 1 acts as a motor for the intracellular retrograde motility of vesicles and organelles along microtubules. May play a role in binding dynein to membranous organe…	56.614	523	sp|Q8R1Q8|DC1L1_MOUSE	207	sp|Q8R1Q8|DC1L1_MOUSE Cytoplasmic dynein 1 light intermediate chain 1 OS=Mus musculus OX=10090 GN=Dync1li1 PE=1 SV=1	sp|Q8R1Q8|DC1L1_MOUSE	207	207	S	RDFQEYVEPGEDFPASPQRRTTGAQEDRGDS	348.9	254.2	DFQEYVEPGEDFPAS(1)PQRR	DFQEY(-170)VEPGEDFPAS(170)PQRR	15	3	0.65704	92554.1	69923.2	214495	125657	373680	292025	277156	314287	0.399817	0.0250516
Q9R0N7	Synaptotagmin-7	Syt7	FUNCTION: Ca(2+) sensor involved in Ca(2+)-dependent exocytosis of secretory and synaptic vesicles through Ca(2+) and phospholipid binding to the C2 domain. Ca(2+) induces binding of the C2-domains to phospholipid membranes and to assembled SNARE-complexes; both actions contribute to triggering exocytosis. SYT7 binds Ca(2+) with high affinity and slow kinetics compared to other synaptotagmins (Pu…	45.472	403	sp|Q9R0N7|SYT7_MOUSE	61	sp|Q9R0N7|SYT7_MOUSE Synaptotagmin-7 OS=Mus musculus OX=10090 GN=Syt7 PE=1 SV=1	sp|Q9R0N7|SYT7_MOUSE	61	61	S	GKRYKNSLETVGTPDSGRGRGEKKAIKLPAG	264.63	193.42	NSLETVGT(1)PDS(1)GRGR	NS(-110)LET(-37)VGT(37)PDS(110)GRGR	11	2	0.81759	1.36312e+06	731607	183612	759445	1.9291e+06	1.9317e+06	1.90819e+06	1.923e+06	0.394928	0.0269384
P59048	p53 and DNA damage-regulated protein 1	Pdrg1	FUNCTION: May play a role in chaperone-mediated protein folding. {ECO:0000305}.	15.382	133	sp|P59048|PDRG1_MOUSE	120	sp|P59048|PDRG1_MOUSE p53 and DNA damage-regulated protein 1 OS=Mus musculus OX=10090 GN=Pdrg1 PE=2 SV=1	sp|P59048|PDRG1_MOUSE	120	120	S	AQGKPELKGFNLNPLSPDEVKALKVILKG__	70.552	70.552	GFNLNPLS(1)PDEVK	GFNLNPLS(71)PDEVK	8	2	-0.10614	27386.5	16429.1		21907.8	63795.1	46843.8	56262.2	55633.7	0.393786	0.020775
P48722	Heat shock 70 kDa protein 4L	Hspa4l	FUNCTION: Possesses chaperone activity in vitro where it inhibits aggregation of citrate synthase. {ECO:0000250}.	94.381	838	sp|P48722|HS74L_MOUSE	593	sp|P48722|HS74L_MOUSE Heat shock 70 kDa protein 4L OS=Mus musculus OX=10090 GN=Hspa4l PE=1 SV=2	sp|P48722|HS74L_MOUSE	593	593	T	KSIDLPIQSSLYRQLTQDLLNSYIENEGKMI	180.12	180.12	QLT(1)QDLLNSYIENEGK	QLT(150)QDLLNS(-150)Y(-150)IENEGK	3	2	-0.0092784	89876.3	64849.2		77362.7	210557	177774	203473	197268	0.39217	0.00482036
P20444	Protein kinase C alpha type	Prkca	FUNCTION: Calcium-activated, phospholipid- and diacylglycerol (DAG)-dependent serine/threonine-protein kinase that is involved in positive and negative regulation of cell proliferation, apoptosis, differentiation, migration and adhesion, cardiac hypertrophy, angiogenesis, platelet function and inflammation, by directly phosphorylating targets such as RAF1, BCL2, CSPG4, TNNT2/CTNT, or activating s…	76.851	672	sp|P20444|KPCA_MOUSE;sp|P63318|KPCG_MOUSE	195;195	sp|P20444|KPCA_MOUSE Protein kinase C alpha type OS=Mus musculus OX=10090 GN=Prkca PE=1 SV=3;sp|P63318|KPCG_MOUSE Protein kinase C gamma type OS=Mus musculus OX=10090 GN=Prkcg PE=1 SV=1	sp|P20444|KPCA_MOUSE;sp|P63318|KPCG_MOUSE	195;195	195	Y	AKNLIPMDPNGLSDPYVKLKLIPDPKNESKQ;ARNLIPMDPNGLSDPYVKLKLIPDPRNLTKQ	76.563	76.563	NLIPMDPNGLS(0.003)DPY(0.997)VK	NLIPMDPNGLS(-25)DPY(25)VK	14	2	1.1704	181592	144842		163217	459564	402228		430896	0.378785	0.0157996
Q6PDJ6	F-box only protein 42	Fbxo42	FUNCTION: Substrate-recognition component of some SCF (SKP1-CUL1-F-box protein)-type E3 ubiquitin ligase complex. Specifically recognizes p53/TP53, promoting its ubiquitination and degradation (By similarity). {ECO:0000250}.	77.776	717	sp|Q6PDJ6|FBX42_MOUSE	578	sp|Q6PDJ6|FBX42_MOUSE F-box only protein 42 OS=Mus musculus OX=10090 GN=Fbxo42 PE=1 SV=1	sp|Q6PDJ6|FBX42_MOUSE	578	578	S	IKAMSSKGPSASAALSPPLGSSPSSPGSQSL	100.41	100.41	GPS(0.001)AS(0.001)AALS(0.996)PPLGS(0.001)SPSSPGSQSLSSGETVPNSR	GPS(-32)AS(-29)AALS(29)PPLGS(-30)S(-33)PS(-50)S(-53)PGS(-69)QS(-69)LS(-72)S(-79)GET(-83)VPNS(-94)R	9	3	2.3228	52166.4	58817.2		55491.8	162164	125627	156973	148255	0.374301	0.00842045
Q80Y24	Prickle-like protein 2	Prickle2		95.78	845	sp|Q80Y24|PRIC2_MOUSE	572	sp|Q80Y24|PRIC2_MOUSE Prickle-like protein 2 OS=Mus musculus OX=10090 GN=Prickle2 PE=1 SV=3	sp|Q80Y24|PRIC2_MOUSE	572	572	S	SAEGGAKRQEHLSRFSMPDLSKDSGMNVSEK	76.85	76.85	FS(1)MPDLSK	FS(61)MPDLS(-61)K	2	2	0.41031		97281.5	69702.5	83492	230706	199851	258246	229601	0.363639	0.00898268
P70429	Ena/VASP-like protein	Evl	FUNCTION: Ena/VASP proteins are actin-associated proteins involved in a range of processes dependent on cytoskeleton remodeling and cell polarity such as axon guidance and lamellipodial and filopodial dynamics in migrating cells. EVL enhances actin nucleation and polymerization. {ECO:0000269|PubMed:10087267, ECO:0000269|PubMed:10945997}.	44.337	414	sp|P70429|EVL_MOUSE	329	sp|P70429|EVL_MOUSE Ena/VASP-like protein OS=Mus musculus OX=10090 GN=Evl PE=1 SV=2	sp|P70429|EVL_MOUSE	329	329	S	PNSSEAGRKPWERSNSVEKPVSSLLSRTPSV	137.68	84.071	S(0.004)NS(0.996)VEKPVSSLLSR	S(-24)NS(24)VEKPVS(-69)S(-71)LLS(-78)R	3	2	0.50809	93225.1	70235.5	96985.8	86815.5	319130	203431	205540	242701	0.357706	0.0163403
Q8BNW9	Kelch repeat and BTB domain-containing protein 11	Kbtbd11		67.945	633	sp|Q8BNW9|KBTBB_MOUSE	316	sp|Q8BNW9|KBTBB_MOUSE Kelch repeat and BTB domain-containing protein 11 OS=Mus musculus OX=10090 GN=Kbtbd11 PE=1 SV=3	sp|Q8BNW9|KBTBB_MOUSE	316	316	S	CLLAAALGTTGERSGSRPQSPSGDAESRGDA	165.2	165.2	SGS(0.999)RPQSPSGDAESR	S(-37)GS(35)RPQS(-35)PS(-82)GDAES(-140)R	3	3	0.77131	233302	1.06751e+06	267375	522730	1.52574e+06	1.43042e+06	1.435e+06	1.46372e+06	0.357125	0.0265326
Q2MHE5	Docking protein 6	Dok6	FUNCTION: DOK proteins are enzymatically inert adaptor or scaffolding proteins. They provide a docking platform for the assembly of multimolecular signaling complexes. DOK6 promotes Ret-mediated neurite growth. May have a role in brain development and/or maintenance (By similarity). {ECO:0000250}.	38.286	331	sp|Q2MHE5|DOK6_MOUSE	277	sp|Q2MHE5|DOK6_MOUSE Docking protein 6 OS=Mus musculus OX=10090 GN=Dok6 PE=1 SV=1	sp|Q2MHE5|DOK6_MOUSE	277	277	S	SLPRSAYWHHITRQNSVGEIYSLQGHGFGSS	67.927	67.927	QNS(1)VGEIYSLQGHGFGSSK	QNS(43)VGEIY(-43)S(-50)LQGHGFGS(-65)S(-65)K	3	3	0.21769	45823.5	56388.2		51105.8	166175	131424	141987	146529	0.348776	0.00626436
Q6PDQ2	Chromodomain-helicase-DNA-binding protein 4	Chd4	FUNCTION: Component of the histone deacetylase NuRD complex which participates in the remodeling of chromatin by deacetylating histones. {ECO:0000269|PubMed:17938210}.	217.75	1915	sp|Q6PDQ2|CHD4_MOUSE	1524	sp|Q6PDQ2|CHD4_MOUSE Chromodomain-helicase-DNA-binding protein 4 OS=Mus musculus OX=10090 GN=Chd4 PE=1 SV=1	sp|Q6PDQ2|CHD4_MOUSE	1524	1524	S	WSMPELAEVEENKKMSQPGSPSPKTPTPSTP	146.37	146.34	KMS(1)QPGS(0.999)PS(0.001)PK	KMS(100)QPGS(30)PS(-30)PK	3	2	-1.7905	216035	250952	251806	239597	656591	736050	672016	688219	0.348141	7.7196e-05
P38647	Stress-70 protein, mitochondrial	Hspa9	FUNCTION: Chaperone protein which plays an important role in mitochondrial iron-sulfur cluster (ISC) biogenesis (PubMed:26702583). Interacts with and stabilizes ISC cluster assembly proteins FXN, NFU1, NFS1 and ISCU (By similarity). Regulates erythropoiesis via stabilization of ISC assembly (PubMed:21123823). May play a role in the control of cell proliferation and cellular aging (PubMed:8454632)…	73.46	679	sp|P38647|GRP75_MOUSE	390	sp|P38647|GRP75_MOUSE Stress-70 protein, mitochondrial OS=Mus musculus OX=10090 GN=Hspa9 PE=1 SV=3	sp|P38647|GRP75_MOUSE	390	390	T	VSKSDIGEVILVGGMTRMPKVQQTVQDLFGR	80.128	54.584	S(1)DIGEVILVGGMT(1)R	S(55)DIGEVILVGGMT(55)R	13	2	2.5572	2.95841e+06	669701	634956	1.42102e+06	4.14927e+06	4.41656e+06	4.05121e+06	4.20568e+06	0.337882	0.0230378
P38647	Stress-70 protein, mitochondrial	Hspa9	FUNCTION: Chaperone protein which plays an important role in mitochondrial iron-sulfur cluster (ISC) biogenesis (PubMed:26702583). Interacts with and stabilizes ISC cluster assembly proteins FXN, NFU1, NFS1 and ISCU (By similarity). Regulates erythropoiesis via stabilization of ISC assembly (PubMed:21123823). May play a role in the control of cell proliferation and cellular aging (PubMed:8454632)…	73.46	679	sp|P38647|GRP75_MOUSE	378	sp|P38647|GRP75_MOUSE Stress-70 protein, mitochondrial OS=Mus musculus OX=10090 GN=Hspa9 PE=1 SV=3	sp|P38647|GRP75_MOUSE	378	378	S	IAPCQKAMQDAEVSKSDIGEVILVGGMTRMP	80.128	54.584	S(1)DIGEVILVGGMT(1)R	S(55)DIGEVILVGGMT(55)R	1	2	2.5572	2.95841e+06	669701	606223	1.41144e+06	4.14927e+06	4.41656e+06	4.05121e+06	4.20568e+06	0.335604	0.0232485
P33173	Kinesin-like protein KIF1A	Kif1a	FUNCTION: Motor for anterograde axonal transport of synaptic vesicle precursors (Probable). Also required for neuronal dense core vesicles (DCVs) transport to the dendritic spines and axons. The interaction calcium-dependent with CALM1 increases vesicle motility and interaction with the scaffolding proteins PPFIA2 and TANC2 recruits DCVs to synaptic sites (By similarity). {ECO:0000250|UniProtKB:F…	191.72	1695	sp|P33173|KIF1A_MOUSE	1375	sp|P33173|KIF1A_MOUSE Kinesin-like protein KIF1A OS=Mus musculus OX=10090 GN=Kif1a PE=1 SV=2	sp|P33173|KIF1A_MOUSE	1375	1375	S	VRGEENLAGWRPRSDSLILDHQWELEKLSLL	211.9	153.26	SDS(1)LILDHQWELEK	S(-36)DS(36)LILDHQWELEK	3	3	0.38274	617536	225983	1.12252e+06	655346	1.69045e+06	1.89942e+06	2.29909e+06	1.96299e+06	0.333851	0.0142446
Q9QYR6	Microtubule-associated protein 1A	Map1a	FUNCTION: Structural protein involved in the filamentous cross-bridging between microtubules and other skeletal elements.	300.14	2776	sp|Q9QYR6|MAP1A_MOUSE	1768	sp|Q9QYR6|MAP1A_MOUSE Microtubule-associated protein 1A OS=Mus musculus OX=10090 GN=Map1a PE=1 SV=2	sp|Q9QYR6|MAP1A_MOUSE	1768	1768	S	PEEEDKLTRSPFEIISPPASPPEMTGQRVPS	237.76	237.76	SPFEIIS(1)PPAS(1)PPEMTGQR	S(-120)PFEIIS(120)PPAS(69)PPEMT(-69)GQR	7	2	0.66914	2.69519e+06	1.18854e+06	3.68555e+06	2.52309e+06	7.52061e+06	7.71451e+06	7.61101e+06	7.61538e+06	0.331316	0.00219928
P05213	Tubulin alpha-1B chain	Tuba1b	FUNCTION: Tubulin is the major constituent of microtubules. It binds two moles of GTP, one at an exchangeable site on the beta chain and one at a non-exchangeable site on the alpha chain.	50.151	451	sp|P05213|TBA1B_MOUSE;sp|P68368|TBA4A_MOUSE	340;340	sp|P05213|TBA1B_MOUSE Tubulin alpha-1B chain OS=Mus musculus OX=10090 GN=Tuba1b PE=1 SV=2;sp|P68368|TBA4A_MOUSE Tubulin alpha-4A chain OS=Mus musculus OX=10090 GN=Tuba4a PE=1 SV=1	sp|P05213|TBA1B_MOUSE;sp|P68368|TBA4A_MOUSE	340;340	340	S	PKDVNAAIAAIKTKRSIQFVDWCPTGFKVGI;PKDVNAAIATIKTKRSIQFVDWCPTGFKVGI	121.39	121.39	S(1)IQFVDWCPTGFK	S(110)IQFVDWCPT(-110)GFK	1	2	-1.6768	30209.6	20099.8	155507	68605.5	226971	177764	219299	208011	0.329816	0.039144
Q9JLM8	Serine/threonine-protein kinase DCLK1	Dclk1	FUNCTION: Probable kinase that may be involved in a calcium-signaling pathway controlling neuronal migration in the developing brain. May also participate in functions of the mature nervous system (By similarity). {ECO:0000250}.	84.152	756	sp|Q9JLM8|DCLK1_MOUSE	392	sp|Q9JLM8|DCLK1_MOUSE Serine/threonine-protein kinase DCLK1 OS=Mus musculus OX=10090 GN=Dclk1 PE=1 SV=1	sp|Q9JLM8|DCLK1_MOUSE	392	392	S	LGRRHSLQRGWRREESEEGFQIPATITERYK	65.467	65.467	REES(1)EEGFQIPATITER	REES(65)EEGFQIPAT(-65)IT(-65)ER	4	3	0.86057	74009.6	34101	151735	86615.1	305449	232665		269057	0.321921	0.0396043
Q68FF6	ARF GTPase-activating protein GIT1	Git1	FUNCTION: GTPase-activating protein for the ADP ribosylation factor family. May serve as a scaffold to bring together molecules to form signaling modules controlling vesicle trafficking, adhesion and cytoskeletal organization. Increases the speed of cell migration, as well as the size and rate of formation of protrusions, possibly by targeting PAK1 to adhesions and the leading edge of lamellipodi…	85.299	770	sp|Q68FF6|GIT1_MOUSE	601	sp|Q68FF6|GIT1_MOUSE ARF GTPase-activating protein GIT1 OS=Mus musculus OX=10090 GN=Git1 PE=1 SV=1	sp|Q68FF6|GIT1_MOUSE	601	601	S	SQEGSRHASKLSRHGSGADSDYENTQSGDPL	208.89	136.7	HGS(0.994)GADS(0.006)DYENTQSGDPLLGLEGK	HGS(22)GADS(-22)DY(-46)ENT(-79)QS(-100)GDPLLGLEGK	3	3	0.070424		36626.9	100220	68423.3	279284	180086	206436	221935	0.308303	0.0421985
Q3UMB9	WASH complex subunit 4	Washc4	FUNCTION: Acts as a component of the WASH core complex that functions as a nucleation-promoting factor (NPF) at the surface of endosomes, where it recruits and activates the Arp2/3 complex to induce actin polymerization, playing a key role in the fission of tubules that serve as transport intermediates during endosome sorting. {ECO:0000305|PubMed:19922875}.	136.37	1173	sp|Q3UMB9|WASC4_MOUSE	7	sp|Q3UMB9|WASC4_MOUSE WASH complex subunit 4 OS=Mus musculus OX=10090 GN=Washc4 PE=1 SV=2	sp|Q3UMB9|WASC4_MOUSE	7	7	S	_________MAVDTLSPDWDFDRVDDGSQKI	129.04	84.58	AVDTLS(1)PDWDFDR	AVDT(-42)LS(42)PDWDFDR	6	2	0.090101	30861.9	7689.41	38574.3	25708.5	73444.1	89999.2	94908.4	86117.2	0.29853	0.00595162
Q8VD37	SH3-containing GRB2-like protein 3-interacting protein 1	Sgip1	FUNCTION: May function in clathrin-mediated endocytosis. Has both a membrane binding/tubulating activity and the ability to recruit proteins essential to the formation of functional clathrin-coated pits. Has a preference for membranes enriched in phosphatidylserine and phosphoinositides and is required for the endocytosis of the transferrin receptor. May also bind tubulin. May play a role in the …	86.062	806	sp|Q8VD37|SGIP1_MOUSE	319	sp|Q8VD37|SGIP1_MOUSE SH3-containing GRB2-like protein 3-interacting protein 1 OS=Mus musculus OX=10090 GN=Sgip1 PE=1 SV=1	sp|Q8VD37|SGIP1_MOUSE	319	319	S	VAVNTEEKWVHFSDASPEHVTPELTPREQVV	236.3	197.71	WVHFSDAS(1)PEHVTPELTPR	WVHFS(-39)DAS(39)PEHVT(-81)PELT(-120)PR	8	3	-0.48466	289729	298822	1.9146e+06	834383	2.67923e+06	2.73406e+06	3.32121e+06	2.9115e+06	0.286582	0.0228718
Q8BTI8	Serine/arginine repetitive matrix protein 2	Srrm2	FUNCTION: Required for pre-mRNA splicing as component of the spliceosome. {ECO:0000250|UniProtKB:Q9UQ35}.	294.84	2703	sp|Q8BTI8|SRRM2_MOUSE	823	sp|Q8BTI8|SRRM2_MOUSE Serine/arginine repetitive matrix protein 2 OS=Mus musculus OX=10090 GN=Srrm2 PE=1 SV=3	sp|Q8BTI8|SRRM2_MOUSE	823	823	T	RQSRSNSPQPKVKSGTPPRPGSVTNMQADEC	216.63	182.43	S(0.026)GT(0.97)PPRPGS(0.003)VT(0.001)NMQADECTATPQR	S(-16)GT(16)PPRPGS(-25)VT(-31)NMQADECT(-160)AT(-170)PQR	3	3	2.8456	827872	103649	153294	361605	1.28462e+06	1.52659e+06	1.27062e+06	1.36061e+06	0.265767	0.0157379
Q8CH25	SAFB-like transcription modulator	Sltm	FUNCTION: When overexpressed, acts as a general inhibitor of transcription that eventually leads to apoptosis. {ECO:0000269|PubMed:17630952}.	116.92	1031	sp|Q8CH25|SLTM_MOUSE	786	sp|Q8CH25|SLTM_MOUSE SAFB-like transcription modulator OS=Mus musculus OX=10090 GN=Sltm PE=1 SV=1	sp|Q8CH25|SLTM_MOUSE	786	786	S	HRERARFPDTASVQSSFERRERFVGQSEGKK	182.52	64.21	FPDTASVQS(0.065)S(0.934)FER	FPDT(-53)AS(-33)VQS(-12)S(12)FER	10	2	0.54373	52915.8	32750		42832.9	190720	159600		175160	0.244536	0.0190727
P35564	Calnexin	Canx	FUNCTION: Calcium-binding protein that interacts with newly synthesized glycoproteins in the endoplasmic reticulum. It may act in assisting protein assembly and/or in the retention within the ER of unassembled protein subunits. It seems to play a major role in the quality control apparatus of the ER by the retention of incorrectly folded proteins. Associated with partial T-cell antigen receptor c…	67.277	591	sp|P35564|CALX_MOUSE	563	sp|P35564|CALX_MOUSE Calnexin OS=Mus musculus OX=10090 GN=Canx PE=1 SV=1	sp|P35564|CALX_MOUSE	563	563	S	EEKQKSDAEEDGVTGSQDEEDSKPKAEEDEI	182.46	137.35	SDAEEDGVTGS(1)QDEEDSKPK	S(-120)DAEEDGVT(-36)GS(36)QDEEDS(-41)KPK	11	3	3.1754	174926	132855	57845	121875	737653	567671	269286	524870	0.232201	0.0461174
Q14B80	Potassium voltage-gated channel subfamily C member 2	Kcnc2	FUNCTION: Voltage-gated potassium channel that mediates transmembrane potassium transport in excitable membranes, primarily in the brain. Contributes to the regulation of the fast action potential repolarization and in sustained high-frequency firing in neurons of the central nervous system (PubMed:10561420, PubMed:10414303, PubMed:11124984, PubMed:10903572, PubMed:11506885, PubMed:15317859, PubM…	70.502	642	sp|Q14B80|KCNC2_MOUSE	509	sp|Q14B80|KCNC2_MOUSE Potassium voltage-gated channel subfamily C member 2 OS=Mus musculus OX=10090 GN=Kcnc2 PE=1 SV=1	sp|Q14B80|KCNC2_MOUSE	509	509	S	PRKRKKHIPPAPLASSPTFCKTELNMACNST	109.47	109.47	HIPPAPLAS(0.021)S(0.978)PT(0.001)FCK	HIPPAPLAS(-17)S(17)PT(-30)FCK	10	3	-1.0292		8478.84	136186	72332.5	445179	437404	606214	496266	0.145754	0.0157504
D3YXG0	Hemicentin-1	Hmcn1	FUNCTION: Promotes cleavage furrow maturation during cytokinesis in preimplantation embryos (PubMed:21215633). May play a role in the architecture of adhesive and flexible epithelial cell junctions (PubMed:17015624). May play a role during myocardial remodeling by imparting an effect on cardiac fibroblast migration (PubMed:24951538). {ECO:0000269|PubMed:17015624, ECO:0000269|PubMed:21215633, ECO:…	611.55	5634	sp|D3YXG0|HMCN1_MOUSE	2926	sp|D3YXG0|HMCN1_MOUSE Hemicentin-1 OS=Mus musculus OX=10090 GN=Hmcn1 PE=1 SV=1	sp|D3YXG0|HMCN1_MOUSE	2926	2926	S	ILLEDEHHKFQSDGRSLQILNAQITDTGRYV	44.598	44.598	S(1)LQILNAQITDTGR	S(43)LQILNAQIT(-43)DT(-43)GR	1	2	-3.158	29350.9	183977		106664	761921	571208	906220	746450	0.142895	0.0188607
A2A432	Cullin-4B	Cul4b	FUNCTION: Core component of multiple cullin-RING-based E3 ubiquitin-protein ligase complexes which mediate the ubiquitination and subsequent proteasomal degradation of target proteins. The functional specificity of the E3 ubiquitin-protein ligase complex depends on the variable substrate recognition subunit. CUL4B may act within the complex as a scaffold protein, contributing to catalysis through…	110.7	970	sp|A2A432|CUL4B_MOUSE	106	sp|A2A432|CUL4B_MOUSE Cullin-4B OS=Mus musculus OX=10090 GN=Cul4b PE=1 SV=1	sp|A2A432|CUL4B_MOUSE	106	106	T	AAQEVRSATDGNTSTTPPTSAKKRKLNSSSS	106.97	100.6	SATDGNT(0.004)S(0.045)T(0.116)T(0.781)PPT(0.047)S(0.006)AK	S(-90)AT(-81)DGNT(-23)S(-12)T(-8.3)T(8.3)PPT(-12)S(-21)AK	10	2	-1.3126	75161	88955.4		82058.2	128766		129275	129020	0.63601	0.0209238
A2A4P0	ATP-dependent RNA helicase DHX8	Dhx8	FUNCTION: Involved in pre-mRNA splicing as component of the spliceosome. Facilitates nuclear export of spliced mRNA by releasing the RNA from the spliceosome. {ECO:0000250|UniProtKB:Q14562}.	142.57	1244	sp|A2A4P0|DHX8_MOUSE	484	sp|A2A4P0|DHX8_MOUSE ATP-dependent RNA helicase DHX8 OS=Mus musculus OX=10090 GN=Dhx8 PE=2 SV=1	sp|A2A4P0|DHX8_MOUSE	484	484	S	EPPFLRGHTKQSMDMSPIKIVKNPDGSLSQA	90.689	90.689	QSMDMS(1)PIK	QS(-72)MDMS(72)PIK	6	2	-0.98487	98752.6	99755.5	104102	100870	111579	124347	118403	118110	0.854037	0.0129512
A2A5R2	Brefeldin A-inhibited guanine nucleotide-exchange protein 2	Arfgef2	FUNCTION: Promotes guanine-nucleotide exchange on ARF1 and ARF3 and to a lower extent on ARF5 and ARF6. Promotes the activation of ARF1/ARF5/ARF6 through replacement of GDP with GTP. Involved in the regulation of Golgi vesicular transport. Required for the integrity of the endosomal compartment. Involved in trafficking from the trans-Golgi network (TGN) to endosomes and is required for membrane a…	202.24	1792	sp|A2A5R2|BIG2_MOUSE	276	sp|A2A5R2|BIG2_MOUSE Brefeldin A-inhibited guanine nucleotide-exchange protein 2 OS=Mus musculus OX=10090 GN=Arfgef2 PE=1 SV=1	sp|A2A5R2|BIG2_MOUSE	276	276	S	GKVSLENGEAPRERGSPVSGRAEPSRGTDSG	145.08	145.08	ERGS(1)PVSGR	ERGS(75)PVS(-75)GR	4	2	0.83822	3.15297e+06	3.43404e+06	3.13646e+06	3.24116e+06	2.7213e+06	2.63404e+06	2.01301e+06	2.45612e+06	1.31963	0.0319531
A2A5R2	Brefeldin A-inhibited guanine nucleotide-exchange protein 2	Arfgef2	FUNCTION: Promotes guanine-nucleotide exchange on ARF1 and ARF3 and to a lower extent on ARF5 and ARF6. Promotes the activation of ARF1/ARF5/ARF6 through replacement of GDP with GTP. Involved in the regulation of Golgi vesicular transport. Required for the integrity of the endosomal compartment. Involved in trafficking from the trans-Golgi network (TGN) to endosomes and is required for membrane a…	202.24	1792	sp|A2A5R2|BIG2_MOUSE	356	sp|A2A5R2|BIG2_MOUSE Brefeldin A-inhibited guanine nucleotide-exchange protein 2 OS=Mus musculus OX=10090 GN=Arfgef2 PE=1 SV=1	sp|A2A5R2|BIG2_MOUSE	356	356	S	NSQTNGIADDRQSLSSADNLEPDVQGHQVAA	149.14	149.14	QSLS(0.019)S(0.981)ADNLEPDVQGHQVAAR	QS(-46)LS(-17)S(17)ADNLEPDVQGHQVAAR	5	3	-0.30693	332696	291354		312025	429680	437915	428802	432133	0.722059	0.0047729
A2A5R2	Brefeldin A-inhibited guanine nucleotide-exchange protein 2	Arfgef2	FUNCTION: Promotes guanine-nucleotide exchange on ARF1 and ARF3 and to a lower extent on ARF5 and ARF6. Promotes the activation of ARF1/ARF5/ARF6 through replacement of GDP with GTP. Involved in the regulation of Golgi vesicular transport. Required for the integrity of the endosomal compartment. Involved in trafficking from the trans-Golgi network (TGN) to endosomes and is required for membrane a…	202.24	1792	sp|A2A5R2|BIG2_MOUSE	218	sp|A2A5R2|BIG2_MOUSE Brefeldin A-inhibited guanine nucleotide-exchange protein 2 OS=Mus musculus OX=10090 GN=Arfgef2 PE=1 SV=1	sp|A2A5R2|BIG2_MOUSE	218	218	S	QEARELEKPMQSKPQSPVIQATAGSPKFSRL	176.3	176.3	PQS(1)PVIQATAGS(1)PK	PQS(110)PVIQAT(-40)AGS(40)PK	3	2	-0.21229	708598	699697	890817	766371	960769	1.03074e+06	908833	966781	0.792703	0.0488498
A2A7S8	Uncharacterized protein KIAA1522	Kiaa1522		104.84	1013	sp|A2A7S8|K1522_MOUSE	909	sp|A2A7S8|K1522_MOUSE Uncharacterized protein KIAA1522 OS=Mus musculus OX=10090 GN=Kiaa1522 PE=1 SV=1	sp|A2A7S8|K1522_MOUSE	909	909	S	IFSKGTKKLQLERPVSPEAQADLQRNLVAEL	85.562	51.785	LQLERPVS(1)PEAQADLQR	LQLERPVS(52)PEAQADLQR	8	3	0.24117	53276.3	68986.3	106960	76407.7	140221	137507	126409	134713	0.567191	0.0240857
A2AF47	Dedicator of cytokinesis protein 11	Dock11	FUNCTION: Guanine nucleotide-exchange factor (GEF) that activates CDC42 by exchanging bound GDP for free GTP (PubMed:15710388, PubMed:16968698, PubMed:25851601). Required for marginal zone (MZ) B-cell development, is associated with early bone marrow B-cell development, MZ B-cell formation, MZ B-cell number and marginal metallophilic macrophages morphology (PubMed:25729399). Facilitates filopodia…	237.77	2073	sp|A2AF47|DOC11_MOUSE	1208	sp|A2AF47|DOC11_MOUSE Dedicator of cytokinesis protein 11 OS=Mus musculus OX=10090 GN=Dock11 PE=1 SV=1	sp|A2AF47|DOC11_MOUSE	1208	1208	S	MPSSASRDEFPCGFVSPTNRGSLASDKDTAY	73.262	67.927	DEFPCGFVS(0.99)PT(0.01)NR	DEFPCGFVS(20)PT(-20)NR	9	2	1.0257	161524	161154		161339	144911		145965	145438	1.10933	0.00123123
A2AHL1	Anoctamin-3	Ano3	FUNCTION: Has calcium-dependent phospholipid scramblase activity; scrambles phosphatidylcholine and galactosylceramide (PubMed:23532839). Does not exhibit calcium-activated chloride channel (CaCC) activity (PubMed:23532839). Seems to act as potassium channel regulator and may inhibit pain signaling; can facilitate KCNT1/Slack channel activity by promoting its full single-channel conductance at ve…	114.57	981	sp|A2AHL1|ANO3_MOUSE	36	sp|A2AHL1|ANO3_MOUSE Anoctamin-3 OS=Mus musculus OX=10090 GN=Ano3 PE=1 SV=1	sp|A2AHL1|ANO3_MOUSE	36	36	S	KSEITTEASLKPSRRSLPCLAQSYAHSKSLS	155.28	155.28	S(1)LPCLAQSYAHSK	S(100)LPCLAQS(-100)Y(-150)AHS(-140)K	1	2	0.011036	59506.3	61839.7	62858.4	61401.5	73226.8	86983.9	82366.9	80859.2	0.759363	0.00948412
A2AJA9	Apical junction component 1 homolog	Ajm1	FUNCTION: May be involved in the control of adherens junction integrity. {ECO:0000250|UniProtKB:A0A1C3NSL9}.	107.18	974	sp|A2AJA9|AJM1_MOUSE	854	sp|A2AJA9|AJM1_MOUSE Apical junction component 1 homolog OS=Mus musculus OX=10090 GN=Ajm1 PE=1 SV=1	sp|A2AJA9|AJM1_MOUSE	854	854	S	GPTVRKFAKVALAAGSPTRPPPARGGEPDME	254.38	205.37	VALAAGS(1)PTRPPPAR	VALAAGS(52)PT(-52)RPPPAR	7	2	0.98835	5.99445e+06	5.55334e+06	6.8341e+06	6.12729e+06	7.43319e+06	7.08107e+06	7.62542e+06	7.37989e+06	0.830269	0.0373057
A2AJA9	Apical junction component 1 homolog	Ajm1	FUNCTION: May be involved in the control of adherens junction integrity. {ECO:0000250|UniProtKB:A0A1C3NSL9}.	107.18	974	sp|A2AJA9|AJM1_MOUSE	398	sp|A2AJA9|AJM1_MOUSE Apical junction component 1 homolog OS=Mus musculus OX=10090 GN=Ajm1 PE=1 SV=1	sp|A2AJA9|AJM1_MOUSE	398	398	S	RERDVLARTYPHPRSSPPWADWGPRPYRTLQ	136.06	124.46	S(0.039)S(0.961)PPWADWGPR	S(-14)S(14)PPWADWGPR	2	2	0.4246	2.20571e+06	1.86449e+06	3.06108e+06	2.37709e+06	3.31772e+06	3.75275e+06	3.69854e+06	3.58967e+06	0.662203	0.0335333
A2APX8	Sodium channel protein type 1 subunit alpha	Scn1a	FUNCTION: Mediates the voltage-dependent sodium ion permeability of excitable membranes (PubMed:16921370, PubMed:17928448, PubMed:27281198). Assuming opened or closed conformations in response to the voltage difference across the membrane, the protein forms a sodium-selective channel through which Na(+) ions may pass in accordance with their electrochemical gradient. Plays a key role in brain, pr…	228.8	2009	sp|A2APX8|SCN1A_MOUSE	467	sp|A2APX8|SCN1A_MOUSE Sodium channel protein type 1 subunit alpha OS=Mus musculus OX=10090 GN=Scn1a PE=1 SV=1	sp|A2APX8|SCN1A_MOUSE	467	467	S	KKQQEAAQQAAATTASEHSREPSAAGRLSDS	140.15	74.152	QQEAAQQAAAT(0.012)T(0.065)AS(0.883)EHS(0.04)R	QQEAAQQAAAT(-19)T(-11)AS(11)EHS(-13)R	14	3	1.8448	118647	134075	130024	127582	97325.8	83613		90469.4	1.41022	0.0179473
A2ARP1	Inositol hexakisphosphate and diphosphoinositol-pentakisphosphate kinase 1	Ppip5k1	FUNCTION: Bifunctional inositol kinase that acts in concert with the IP6K kinases IP6K1, IP6K2 and IP6K3 to synthesize the diphosphate group-containing inositol pyrophosphates diphosphoinositol pentakisphosphate, PP-InsP5, and bis-diphosphoinositol tetrakisphosphate, (PP)2-InsP4. PP-InsP5 and (PP)2-InsP4, also respectively called InsP7 and InsP8, regulate a variety of cellular processes, includin…	159.92	1436	sp|A2ARP1|VIP1_MOUSE	1068	sp|A2ARP1|VIP1_MOUSE Inositol hexakisphosphate and diphosphoinositol-pentakisphosphate kinase 1 OS=Mus musculus OX=10090 GN=Ppip5k1 PE=1 SV=1	sp|A2ARP1|VIP1_MOUSE	1068	1068	S	KHRDELLFVPAVKRFSVSFAKHPTNGFEGCS	113.46	103.69	RFS(0.999)VS(0.001)FAK	RFS(31)VS(-31)FAK	3	2	-0.64438	113438	121799		117618	139444		141918	140681	0.836062	0.0339236
A2ARP1	Inositol hexakisphosphate and diphosphoinositol-pentakisphosphate kinase 1	Ppip5k1	FUNCTION: Bifunctional inositol kinase that acts in concert with the IP6K kinases IP6K1, IP6K2 and IP6K3 to synthesize the diphosphate group-containing inositol pyrophosphates diphosphoinositol pentakisphosphate, PP-InsP5, and bis-diphosphoinositol tetrakisphosphate, (PP)2-InsP4. PP-InsP5 and (PP)2-InsP4, also respectively called InsP7 and InsP8, regulate a variety of cellular processes, includin…	159.92	1436	sp|A2ARP1|VIP1_MOUSE	982	sp|A2ARP1|VIP1_MOUSE Inositol hexakisphosphate and diphosphoinositol-pentakisphosphate kinase 1 OS=Mus musculus OX=10090 GN=Ppip5k1 PE=1 SV=1	sp|A2ARP1|VIP1_MOUSE	982	982	S	GLPRRSPLIRNRKAGSMEVLSETSSSRPGGY	60.324	60.324	AGS(1)MEVLSETSSSR	AGS(48)MEVLS(-48)ET(-56)S(-58)S(-58)S(-58)R	3	2	0.19907	17535.3	23594.4	29946.9	23692.2	49760.2	38627.5	43499	43962.3	0.538921	0.0136254
A2RSJ4	UHRF1-binding protein 1-like	Uhrf1bp1l		161.94	1457	sp|A2RSJ4|UH1BL_MOUSE	21	sp|A2RSJ4|UH1BL_MOUSE UHRF1-binding protein 1-like OS=Mus musculus OX=10090 GN=Uhrf1bp1l PE=1 SV=2	sp|A2RSJ4|UH1BL_MOUSE	21	21	S	KKQILKHLSRFTKNLSPDKINLSTLKGEGEL	80.049	80.049	NLS(1)PDKINLSTLK	NLS(59)PDKINLS(-59)T(-71)LK	3	2	0.73487	254288	231845		243067	296195	304247		300221	0.809626	0.0408609
A6H630	Damage-control phosphatase ARMT1	Armt1	FUNCTION: Metal-dependent phosphatase that shows phosphatase activity against several substrates, including fructose-1-phosphate and fructose-6-phosphate (By similarity). Its preference for fructose-1-phosphate, a strong glycating agent that causes DNA damage rather than a canonical yeast metabolite, suggests a damage-control function in hexose phosphate metabolism (By similarity). Has also been …	50.548	439	sp|A6H630|ARMT1_MOUSE	4	sp|A6H630|ARMT1_MOUSE Damage-control phosphatase ARMT1 OS=Mus musculus OX=10090 GN=Armt1 PE=1 SV=1	sp|A6H630|ARMT1_MOUSE	4	4	S	____________MAESPAFLSAKDEGSFAYL	97.594	97.594	AES(1)PAFLSAK	AES(67)PAFLS(-67)AK	3	2	-0.50723	157100	166363	160926	161463	122989	133107	136326	130807	1.23436	0.00316636
B1AWN6	Sodium channel protein type 2 subunit alpha	Scn2a	FUNCTION: Mediates the voltage-dependent sodium ion permeability of excitable membranes. Assuming opened or closed conformations in response to the voltage difference across the membrane, the protein forms a sodium-selective channel through which Na(+) ions may pass in accordance with their electrochemical gradient (PubMed:10827969, PubMed:11166117, PubMed:28137877). Implicated in the regulation …	227.94	2006	sp|B1AWN6|SCN2A_MOUSE	497	sp|B1AWN6|SCN2A_MOUSE Sodium channel protein type 2 subunit alpha OS=Mus musculus OX=10090 GN=Scn2a PE=1 SV=1	sp|B1AWN6|SCN2A_MOUSE	497	497	S	VFSESSSVASKLSSKSEKELKNRRKKKKQKE	100.69	100.69	LSSKS(1)EKELK	LS(-57)S(-49)KS(49)EKELK	5	2	-2.3487		182912	161306	172109	98966.8	101468		100218	1.71736	0.0221264
B9EJ86	Oxysterol-binding protein-related protein 8	Osbpl8	FUNCTION: Lipid transporter involved in lipid countertransport between the endoplasmic reticulum and the plasma membrane: specifically exchanges phosphatidylserine with phosphatidylinositol 4-phosphate (PI4P), delivering phosphatidylserine to the plasma membrane in exchange for PI4P, which is degraded by the SAC1/SACM1L phosphatase in the endoplasmic reticulum. Binds phosphatidylserine and PI4P i…	101.27	889	sp|B9EJ86|OSBL8_MOUSE	39	sp|B9EJ86|OSBL8_MOUSE Oxysterol-binding protein-related protein 8 OS=Mus musculus OX=10090 GN=Osbpl8 PE=1 SV=1	sp|B9EJ86|OSBL8_MOUSE	39	39	T	GPSTVVANSDEPQHLTPGKMSQRQGRDANPT	75.533	75.533	DVLGPSTVVANS(0.002)DEPQHLT(0.998)PGK	DVLGPS(-46)T(-46)VVANS(-27)DEPQHLT(27)PGK	19	3	0.51661		132959	116304	124631	75311.7		75979	75645.3	1.64758	0.0277459
D3YVF0	A-kinase anchor protein 5	Akap5	FUNCTION: Multivalent scaffold protein that anchors the cAMP-dependent protein kinase/PKA to cytoskeletal and/or organelle-associated proteins, targeting the signal carried by cAMP to specific intracellular effectors. Association with the beta2-adrenergic receptor (beta2-AR) not only regulates beta2-AR signaling pathway, but also the activation by PKA by switching off the beta2-AR signaling casca…	79.396	745	sp|D3YVF0|AKAP5_MOUSE	251	sp|D3YVF0|AKAP5_MOUSE A-kinase anchor protein 5 OS=Mus musculus OX=10090 GN=Akap5 PE=1 SV=2	sp|D3YVF0|AKAP5_MOUSE	251	251	S	VQTQRASLLESSAAGSPRSVTSAAPPSPATT	206.14	206.14	ASLLESSAAGS(1)PR	AS(-130)LLES(-84)S(-80)AAGS(80)PR	11	2	2.3086	4.33148e+06	4.73191e+06	3.24323e+06	4.10221e+06	2.23663e+06	2.27197e+06	2.78421e+06	2.43094e+06	1.6875	0.0250892
E9PV86	Multiple C2 and transmembrane domain-containing protein 1	Mctp1	FUNCTION: Calcium sensor which is essential for the stabilization of normal baseline neurotransmitter release and for the induction and long-term maintenance of presynaptic homeostatic plasticity. {ECO:0000250|UniProtKB:A1ZBD6}.	106.79	951	sp|E9PV86|MCTP1_MOUSE	407	sp|E9PV86|MCTP1_MOUSE Multiple C2 and transmembrane domain-containing protein 1 OS=Mus musculus OX=10090 GN=Mctp1 PE=1 SV=1	sp|E9PV86|MCTP1_MOUSE	407	407	S	LMRKSWKRSSKFQTQSLRLSDQHRKSHLWRG	150.53	146.27	FQTQS(1)LR	FQT(-81)QS(81)LR	5	2	1.1822	95508.2	94737.9	92924.2	94390.1	83080.8		78206.9	80643.8	1.17046	0.00693952
E9Q3C1	C2 domain-containing protein 2	C2cd2		76.535	696	sp|E9Q3C1|C2CD2_MOUSE	436	sp|E9Q3C1|C2CD2_MOUSE C2 domain-containing protein 2 OS=Mus musculus OX=10090 GN=C2cd2 PE=1 SV=1	sp|E9Q3C1|C2CD2_MOUSE	436	436	S	KPRFDTGRATPLNSESPVRTPVTVKVIEKDI	112.95	102.57	ATPLNSES(1)PVR	AT(-78)PLNS(-37)ES(37)PVR	8	2	-0.2719	227052	234845	196327	219408	317197	295683	268931	293937	0.746446	0.0150571
E9Q3L2	Phosphatidylinositol 4-kinase alpha	Pi4ka	FUNCTION: Acts on phosphatidylinositol (PtdIns) in the first committed step in the production of the second messenger inositol-1,4,5,-trisphosphate. {ECO:0000250|UniProtKB:P42356}.	237.04	2105	sp|E9Q3L2|PI4KA_MOUSE	1427	sp|E9Q3L2|PI4KA_MOUSE Phosphatidylinositol 4-kinase alpha OS=Mus musculus OX=10090 GN=Pi4ka PE=1 SV=2	sp|E9Q3L2|PI4KA_MOUSE	1427	1427	S	KFWTAMFSDKKYLTASQLVPPDNQDTRSNLD	199.96	199.96	YLTAS(1)QLVPPDNQDTR	Y(-120)LT(-44)AS(44)QLVPPDNQDT(-180)R	5	2	1.115	2.47886e+06	2.27955e+06	2.56692e+06	2.44178e+06	2.72875e+06	2.8028e+06	2.83719e+06	2.78958e+06	0.875321	0.0186286
E9Q4N7	AT-rich interactive domain-containing protein 1B	Arid1b	FUNCTION: Involved in transcriptional activation and repression of select genes by chromatin remodeling (alteration of DNA-nucleosome topology). Component of SWI/SNF chromatin remodeling complexes that carry out key enzymatic activities, changing chromatin structure by altering DNA-histone contacts within a nucleosome in an ATP-dependent manner. Belongs to the neural progenitors-specific chromati…	237.79	2244	sp|E9Q4N7|ARI1B_MOUSE	1757	sp|E9Q4N7|ARI1B_MOUSE AT-rich interactive domain-containing protein 1B OS=Mus musculus OX=10090 GN=Arid1b PE=1 SV=1	sp|E9Q4N7|ARI1B_MOUSE	1757	1757	S	EEEEDSEKIESEGKSSPALAAPDASVDPKET	120.75	93.026	S(0.274)S(0.726)PALAAPDASVDPK	S(-4.2)S(4.2)PALAAPDAS(-88)VDPK	2	2	1.114	437784	413125	574396	475102	644859	667795	618706	643787	0.73798	0.0317815
E9Q4N7	AT-rich interactive domain-containing protein 1B	Arid1b	FUNCTION: Involved in transcriptional activation and repression of select genes by chromatin remodeling (alteration of DNA-nucleosome topology). Component of SWI/SNF chromatin remodeling complexes that carry out key enzymatic activities, changing chromatin structure by altering DNA-histone contacts within a nucleosome in an ATP-dependent manner. Belongs to the neural progenitors-specific chromati…	237.79	2244	sp|E9Q4N7|ARI1B_MOUSE	1756	sp|E9Q4N7|ARI1B_MOUSE AT-rich interactive domain-containing protein 1B OS=Mus musculus OX=10090 GN=Arid1b PE=1 SV=1	sp|E9Q4N7|ARI1B_MOUSE	1756	1756	S	EEEEEDSEKIESEGKSSPALAAPDASVDPKE	120.75	93.026	S(0.671)S(0.329)PALAAPDASVDPK	S(3.1)S(-3.1)PALAAPDAS(-90)VDPK	1	2	0.52166	437784	413125	574396	475102	644859	667795	618706	643787	0.73798	0.0317815
E9Q784	Zinc finger CCCH domain-containing protein 13	Zc3h13	FUNCTION: Associated component of the WMM complex, a complex that mediates N6-methyladenosine (m6A) methylation of RNAs, a modification that plays a role in the efficiency of mRNA splicing and RNA processing (PubMed:29535189, PubMed:29547716). Acts as a key regulator of m6A methylation by promoting m6A methylation of mRNAs at the 3'-UTR (PubMed:29547716). Controls embryonic stem cells (ESCs) plur…	203.75	1729	sp|E9Q784|ZC3HD_MOUSE	242	sp|E9Q784|ZC3HD_MOUSE Zinc finger CCCH domain-containing protein 13 OS=Mus musculus OX=10090 GN=Zc3h13 PE=1 SV=1	sp|E9Q784|ZC3HD_MOUSE	242	242	S	ASSAGKKERKAAVVASPLLDQQRNSKGNQSK	148.57	76.009	AAVVAS(1)PLLDQQR	AAVVAS(76)PLLDQQR	6	2	1.0453	427754	425670	469381	440935	360206	372180	410630	381005	1.15729	0.0451635
E9Q8I9	Protein furry homolog	Fry	FUNCTION: Plays a crucial role in the structural integrity of mitotic centrosomes and in the maintenance of spindle bipolarity by promoting PLK1 activity at the spindle poles in early mitosis. May function as a scaffold promoting the interaction between AURKA and PLK1, thereby enhancing AURKA-mediated PLK1 phosphorylation. {ECO:0000269|PubMed:22753416}.	339.09	3020	sp|E9Q8I9|FRY_MOUSE	1936	sp|E9Q8I9|FRY_MOUSE Protein furry homolog OS=Mus musculus OX=10090 GN=Fry PE=1 SV=1	sp|E9Q8I9|FRY_MOUSE	1936	1936	S	NLSDCLKNSDLFTVLSRSSSPDLSSSSKLTA	202.24	202.24	NSDLFTVLS(1)R	NS(-160)DLFT(-56)VLS(56)R	9	2	-1.0569	225424	245945	330784	267384	379612	457315	506850	447926	0.596939	0.0212647
E9Q8I9	Protein furry homolog	Fry	FUNCTION: Plays a crucial role in the structural integrity of mitotic centrosomes and in the maintenance of spindle bipolarity by promoting PLK1 activity at the spindle poles in early mitosis. May function as a scaffold promoting the interaction between AURKA and PLK1, thereby enhancing AURKA-mediated PLK1 phosphorylation. {ECO:0000269|PubMed:22753416}.	339.09	3020	sp|E9Q8I9|FRY_MOUSE	2495	sp|E9Q8I9|FRY_MOUSE Protein furry homolog OS=Mus musculus OX=10090 GN=Fry PE=1 SV=1	sp|E9Q8I9|FRY_MOUSE	2495	2495	S	EGESMDNFNWGVRRRSLDSLDKCDMQILEER	81.642	65.156	S(1)LDSLDK	S(38)LDS(-38)LDK	1	2	0.131	93922.6		88565.6	91244.1	144597	126837	136582	136005	0.670887	0.00750717
F8VPU2	FERM, ARHGEF and pleckstrin domain-containing protein 1	Farp1	FUNCTION: Functions as guanine nucleotide exchange factor for RAC1. May play a role in semaphorin signaling. Plays a role in the assembly and disassembly of dendritic filopodia, the formation of dendritic spines, regulation of dendrite length and ultimately the formation of synapses (By similarity). {ECO:0000250}.	118.87	1048	sp|F8VPU2|FARP1_MOUSE	892	sp|F8VPU2|FARP1_MOUSE FERM, ARHGEF and pleckstrin domain-containing protein 1 OS=Mus musculus OX=10090 GN=Farp1 PE=1 SV=1	sp|F8VPU2|FARP1_MOUSE	892	892	S	PDNKSPDEATAADQESEDDLSASRTSLERQA	96.27	96.27	SPDEATAADQES(1)EDDLSASR	S(-71)PDEAT(-64)AADQES(42)EDDLS(-42)AS(-55)R	12	2	0.27376	111013	80020.6		95516.8	187202	185369		186285	0.512745	0.0280244
G5E829	Plasma membrane calcium-transporting ATPase 1	Atp2b1	FUNCTION: Catalyzes the hydrolysis of ATP coupled with the transport of calcium from the cytoplasm to the extracellular space thereby maintaining intracellular calcium homeostasis (PubMed:22311909, PubMed:16956963, PubMed:28827723, PubMed:26392310, PubMed:29950683, PubMed:24805951, PubMed:23266958). Plays a role in blood pressure regulation through regulation of intracellular calcium concentratio…	134.75	1220	sp|G5E829|AT2B1_MOUSE;sp|Q9R0K7|AT2B2_MOUSE	1127;1105	sp|G5E829|AT2B1_MOUSE Plasma membrane calcium-transporting ATPase 1 OS=Mus musculus OX=10090 GN=Atp2b1 PE=1 SV=1;sp|Q9R0K7|AT2B2_MOUSE Plasma membrane calcium-transporting ATPase 2 OS=Mus musculus OX=10090 GN=Atp2b2 PE=1 SV=2	sp|G5E829|AT2B1_MOUSE;sp|Q9R0K7|AT2B2_MOUSE	1127;1105	1127	S	NRIQTQIRVVKAFRSSLYEGLEKPESRTSIH;NRIQTQIRVVNAFRSSLYEGLEKPESRSSIH	230.5	121.86	S(0.018)S(0.982)LYEGLEKPESR	S(-17)S(17)LY(-57)EGLEKPES(-100)R	2	3	0.14191	211721	184729		198225	263915	238331	246960	249735	0.793742	0.0346172
G5E829	Plasma membrane calcium-transporting ATPase 1	Atp2b1	FUNCTION: Catalyzes the hydrolysis of ATP coupled with the transport of calcium from the cytoplasm to the extracellular space thereby maintaining intracellular calcium homeostasis (PubMed:22311909, PubMed:16956963, PubMed:28827723, PubMed:26392310, PubMed:29950683, PubMed:24805951, PubMed:23266958). Plays a role in blood pressure regulation through regulation of intracellular calcium concentratio…	134.75	1220	sp|G5E829|AT2B1_MOUSE;sp|Q9R0K7|AT2B2_MOUSE	1137;1115	sp|G5E829|AT2B1_MOUSE Plasma membrane calcium-transporting ATPase 1 OS=Mus musculus OX=10090 GN=Atp2b1 PE=1 SV=1;sp|Q9R0K7|AT2B2_MOUSE Plasma membrane calcium-transporting ATPase 2 OS=Mus musculus OX=10090 GN=Atp2b2 PE=1 SV=2	sp|G5E829|AT2B1_MOUSE;sp|Q9R0K7|AT2B2_MOUSE	1137;1115	1137	S	KAFRSSLYEGLEKPESRTSIHNFMAHPEFRI;NAFRSSLYEGLEKPESRSSIHNFMTHPEFRI	177.62	177.62	SSLYEGLEKPES(1)R	S(-130)S(-120)LY(-120)EGLEKPES(120)R	12	2	-0.27762	109832	81379.7	108833	100015	162201	152830	155072	156701	0.638253	0.00434143
G5E870	E3 ubiquitin-protein ligase TRIP12	Trip12	FUNCTION: E3 ubiquitin-protein ligase involved in ubiquitin fusion degradation (UFD) pathway and regulation of DNA repair. Part of the ubiquitin fusion degradation (UFD) pathway, a process that mediates ubiquitination of protein at their N-terminus, regardless of the presence of lysine residues in target proteins. Acts as a key regulator of DNA damage response by acting as a suppressor of RNF168,…	224.13	2025	sp|G5E870|TRIPC_MOUSE	312	sp|G5E870|TRIPC_MOUSE E3 ubiquitin-protein ligase TRIP12 OS=Mus musculus OX=10090 GN=Trip12 PE=1 SV=1	sp|G5E870|TRIPC_MOUSE	312	312	S	AKLASLRKSTKKRSESPPAELPSLRRSTRQK	197.79	197.79	SES(1)PPAELPSLR	S(-55)ES(55)PPAELPS(-170)LR	3	2	-0.22684	1.75285e+06	1.7275e+06	1.81159e+06	1.76398e+06	1.47978e+06	1.5996e+06	1.60093e+06	1.5601e+06	1.13068	0.0125063
O35188	Fractalkine	Cx3cl1	FUNCTION: Acts as a ligand for both CX3CR1 and integrins. Binds to CX3CR1 and to integrins ITGAV:ITGB3 and ITGA4:ITGB1. Can activate integrins in both a CX3CR1-dependent and CX3CR1-independent manner. In the presence of CX3CR1, activates integrins by binding to the classical ligand-binding site (site 1) in integrins. In the absence of CX3CR1, binds to a second site (site 2) in integrins which is …	42.098	395	sp|O35188|X3CL1_MOUSE	262	sp|O35188|X3CL1_MOUSE Fractalkine OS=Mus musculus OX=10090 GN=Cx3cl1 PE=1 SV=3	sp|O35188|X3CL1_MOUSE	262	262	S	PWVQGQDLSPEKSLGSEEINPVHTDNFQERG	180.81	141.84	SLGS(1)EEINPVHTDNFQER	S(-69)LGS(69)EEINPVHT(-110)DNFQER	4	3	0.79286	628325	697484	781354	702387	899686	945864	871274	905608	0.775598	0.0145814
O35454	Chloride transport protein 6	Clcn6	FUNCTION: Chloride transport protein, initially identified as voltage-gated chloride channel. The presence of the conserved gating glutamate residues suggests that is functions as antiporter. {ECO:0000269|PubMed:16950870}.	96.979	870	sp|O35454|CLCN6_MOUSE	774	sp|O35454|CLCN6_MOUSE Chloride transport protein 6 OS=Mus musculus OX=10090 GN=Clcn6 PE=1 SV=1	sp|O35454|CLCN6_MOUSE	774	774	S	VCYSESQSSASQPRLSYAEMAEDYPRYPDIH	139.7	94.507	LS(1)YAEMAEDYPR	LS(49)Y(-49)AEMAEDY(-82)PR	2	2	0.58727	212091	234803	271873	239589	284120	350209	331075	321801	0.744525	0.0351184
O35492	Dual specificity protein kinase CLK3	Clk3	FUNCTION: Dual specificity kinase acting on both serine/threonine and tyrosine-containing substrates. Phosphorylates serine- and arginine-rich (SR) proteins of the spliceosomal complex. May be a constituent of a network of regulatory mechanisms that enable SR proteins to control RNA splicing and can cause redistribution of SR proteins from speckles to a diffuse nucleoplasmic distribution. Phospho…	73.797	638	sp|O35492|CLK3_MOUSE	157	sp|O35492|CLK3_MOUSE Dual specificity protein kinase CLK3 OS=Mus musculus OX=10090 GN=Clk3 PE=1 SV=2	sp|O35492|CLK3_MOUSE	157	157	S	AAGAWETMHHCKRYRSPEPDPYLSYRWKRRR	100.56	100.56	Y(0.004)RS(0.996)PEPDPYLSYR	Y(-24)RS(24)PEPDPY(-63)LS(-88)Y(-92)R	3	3	0.68186	301882	259378	349839	303700	370728	390463	428448	396546	0.765861	0.0406718
O35607	Bone morphogenetic protein receptor type-2	Bmpr2	FUNCTION: On ligand binding, forms a receptor complex consisting of two type II and two type I transmembrane serine/threonine kinases. Type II receptors phosphorylate and activate type I receptors which autophosphorylate, then bind and activate SMAD transcriptional regulators. Binds to BMP7, BMP2 and, less efficiently, BMP4. Binding is weak but enhanced by the presence of type I receptors for BMP…	115.02	1038	sp|O35607|BMPR2_MOUSE	863	sp|O35607|BMPR2_MOUSE Bone morphogenetic protein receptor type-2 OS=Mus musculus OX=10090 GN=Bmpr2 PE=1 SV=1	sp|O35607|BMPR2_MOUSE	863	863	S	QNQFIGEDTRLNINSSPDEHEPLLRREQQAG	149.57	139.27	LNINS(0.001)S(0.999)PDEHEPLLR	LNINS(-31)S(31)PDEHEPLLR	6	2	-2.2007	586150	426005	781451	597868	917797	1.00934e+06	995901	974345	0.61361	0.0242405
O35691	Pinin	Pnn	FUNCTION: Transcriptional activator binding to the E-box 1 core sequence of the E-cadherin promoter gene; the core-binding sequence is 5'CAGGTG-3'. Capable of reversing CTBP1-mediated transcription repression. Auxiliary component of the splicing-dependent multiprotein exon junction complex (EJC) deposited at splice junction on mRNAs. The EJC is a dynamic structure consisting of core proteins and …	82.435	725	sp|O35691|PININ_MOUSE	442	sp|O35691|PININ_MOUSE Pinin OS=Mus musculus OX=10090 GN=Pnn PE=1 SV=4	sp|O35691|PININ_MOUSE	442	442	S	EMEFDVEPDKECKSLSPGKENINSQEVEKES	141.36	64.983	S(0.002)LS(0.998)PGKENINSQEVEK	S(-26)LS(26)PGKENINS(-56)QEVEK	3	3	0.23725	298822	310391		304606	384871	410661		397766	0.765793	0.02225
O54774	AP-3 complex subunit delta-1	Ap3d1	FUNCTION: Part of the AP-3 complex, an adaptor-related complex which is not clathrin-associated. The complex is associated with the Golgi region as well as more peripheral structures. It facilitates the budding of vesicles from the Golgi membrane and may be directly involved in trafficking to lysosomes (By similarity). Involved in process of CD8+ T-cell and NK cell degranulation (By similarity). …	135.08	1199	sp|O54774|AP3D1_MOUSE	760	sp|O54774|AP3D1_MOUSE AP-3 complex subunit delta-1 OS=Mus musculus OX=10090 GN=Ap3d1 PE=1 SV=1	sp|O54774|AP3D1_MOUSE	760	760	S	KKEKGKRRHSSLPTESDEDIAPAQRVDIITE	288.22	258.79	HSSLPTES(1)DEDIAPAQR	HS(-90)S(-73)LPT(-34)ES(34)DEDIAPAQR	8	3	1.0268	5.24829e+06	4.70035e+06	4.81744e+06	4.92202e+06	6.10257e+06	7.05942e+06	6.20191e+06	6.45463e+06	0.762556	0.0114759
O55003	BCL2/adenovirus E1B 19 kDa protein-interacting protein 3	Bnip3	FUNCTION: Apoptosis-inducing protein that can overcome BCL2 suppression. May play a role in repartitioning calcium between the two major intracellular calcium stores in association with BCL2 (By similarity). Involved in mitochondrial quality control via its interaction with SPATA18/MIEAP: in response to mitochondrial damage, participates in mitochondrial protein catabolic process (also named MALM…	20.978	187	sp|O55003|BNIP3_MOUSE	48	sp|O55003|BNIP3_MOUSE BCL2/adenovirus E1B 19 kDa protein-interacting protein 3 OS=Mus musculus OX=10090 GN=Bnip3 PE=1 SV=1	sp|O55003|BNIP3_MOUSE	48	48	S	YNGDMEKILLDAQHESGRSSSKSSHCDSPPR	109.47	47.27	ILLDAQHES(1)GR	ILLDAQHES(47)GR	9	2	-0.41917	295371	282705	307931	295336	402302	356471	349665	369479	0.79933	0.0147921
O55003	BCL2/adenovirus E1B 19 kDa protein-interacting protein 3	Bnip3	FUNCTION: Apoptosis-inducing protein that can overcome BCL2 suppression. May play a role in repartitioning calcium between the two major intracellular calcium stores in association with BCL2 (By similarity). Involved in mitochondrial quality control via its interaction with SPATA18/MIEAP: in response to mitochondrial damage, participates in mitochondrial protein catabolic process (also named MALM…	20.978	187	sp|O55003|BNIP3_MOUSE	88	sp|O55003|BNIP3_MOUSE BCL2/adenovirus E1B 19 kDa protein-interacting protein 3 OS=Mus musculus OX=10090 GN=Bnip3 PE=1 SV=1	sp|O55003|BNIP3_MOUSE	88	88	S	AEIDSHSFGEKNSTLSEEDYIERRREVESIL	194.55	144.16	NSTLS(1)EEDYIER	NS(-55)T(-34)LS(34)EEDY(-110)IER	5	2	0.72559	598933	518418	754080	623810	863896	878624	841828	861449	0.72414	0.0273821
O55003	BCL2/adenovirus E1B 19 kDa protein-interacting protein 3	Bnip3	FUNCTION: Apoptosis-inducing protein that can overcome BCL2 suppression. May play a role in repartitioning calcium between the two major intracellular calcium stores in association with BCL2 (By similarity). Involved in mitochondrial quality control via its interaction with SPATA18/MIEAP: in response to mitochondrial damage, participates in mitochondrial protein catabolic process (also named MALM…	20.978	187	sp|O55003|BNIP3_MOUSE	60	sp|O55003|BNIP3_MOUSE BCL2/adenovirus E1B 19 kDa protein-interacting protein 3 OS=Mus musculus OX=10090 GN=Bnip3 PE=1 SV=1	sp|O55003|BNIP3_MOUSE	60	60	S	QHESGRSSSKSSHCDSPPRSQTPQDTNRAEI	169.81	169.81	SSHCDS(1)PPR	S(-70)S(-51)HCDS(51)PPR	6	2	-0.38757	2.97369e+06	2.62175e+06	2.76048e+06	2.7853e+06	1.58664e+06	2.05471e+06	1.8597e+06	1.83368e+06	1.51897	0.0050002
O55003	BCL2/adenovirus E1B 19 kDa protein-interacting protein 3	Bnip3	FUNCTION: Apoptosis-inducing protein that can overcome BCL2 suppression. May play a role in repartitioning calcium between the two major intracellular calcium stores in association with BCL2 (By similarity). Involved in mitochondrial quality control via its interaction with SPATA18/MIEAP: in response to mitochondrial damage, participates in mitochondrial protein catabolic process (also named MALM…	20.978	187	sp|O55003|BNIP3_MOUSE	79	sp|O55003|BNIP3_MOUSE BCL2/adenovirus E1B 19 kDa protein-interacting protein 3 OS=Mus musculus OX=10090 GN=Bnip3 PE=1 SV=1	sp|O55003|BNIP3_MOUSE	79	79	S	SQTPQDTNRAEIDSHSFGEKNSTLSEEDYIE	202.24	202.24	AEIDSHS(1)FGEK	AEIDS(-48)HS(48)FGEK	7	2	-0.22173	317648	362730	313732	331370	400197	400783	395299	398760	0.831002	0.0130461
O55022	Membrane-associated progesterone receptor component 1	Pgrmc1	FUNCTION: Component of a progesterone-binding protein complex. Binds progesterone. Has many reported cellular functions (heme homeostasis, interaction with CYPs). Required for the maintenance of uterine histoarchitecture and normal female reproductive lifespan (PubMed:28005395). Intracellular heme chaperone. Regulates heme synthesis via interactions with FECH and acts as a heme donor for at least…	21.694	195	sp|O55022|PGRC1_MOUSE	181	sp|O55022|PGRC1_MOUSE Membrane-associated progesterone receptor component 1 OS=Mus musculus OX=10090 GN=Pgrmc1 PE=1 SV=4	sp|O55022|PGRC1_MOUSE	181	181	S	HVGKLLKEGEEPTVYSDDEEPKDETARKNE_	220.03	148.7	EGEEPTVYS(0.999)DDEEPKDETAR	EGEEPT(-36)VY(-39)S(36)DDEEPKDET(-36)AR	9	3	1.0206	2.23753e+06	1.79209e+06	2.14297e+06	2.05753e+06	3.67945e+06	3.41369e+06	3.09334e+06	3.39549e+06	0.60596	0.00351007
O70324	Monocarboxylate transporter 8	Slc16a2	FUNCTION: Very active and specific thyroid hormone transporter. Stimulates cellular uptake of thyroxine (T4), triiodothyronine (T3), reverse triiodothyronine (rT3) and diidothyronine. Does not transport Leu, Phe, Trp or Tyr. {ECO:0000250|UniProtKB:Q8K1P8}.	60.024	545	sp|O70324|MOT8_MOUSE	296	sp|O70324|MOT8_MOUSE Monocarboxylate transporter 8 OS=Mus musculus OX=10090 GN=Slc16a2 PE=1 SV=2	sp|O70324|MOT8_MOUSE	296	296	T	LLSLTYRPLLPSSQDTPSKRGAHTLRQRFLV	108.34	106.58	PLLPSSQDT(0.995)PS(0.004)KR	PLLPS(-61)S(-35)QDT(24)PS(-24)KR	9	3	1.3106	34133.3		35708.4	34920.9	70494.1		57615.6	64054.8	0.545171	0.0461744
O88351	Inhibitor of nuclear factor kappa-B kinase subunit beta	Ikbkb	FUNCTION: Serine kinase that plays an essential role in the NF-kappa-B signaling pathway which is activated by multiple stimuli such as inflammatory cytokines, bacterial or viral products, DNA damages or other cellular stresses. Acts as part of the canonical IKK complex in the conventional pathway of NF-kappa-B activation and phosphorylates inhibitors of NF-kappa-B on 2 critical serine residues. …	86.689	757	sp|O88351|IKKB_MOUSE	672	sp|O88351|IKKB_MOUSE Inhibitor of nuclear factor kappa-B kinase subunit beta OS=Mus musculus OX=10090 GN=Ikbkb PE=1 SV=1	sp|O88351|IKKB_MOUSE	672	672	S	LLKIACSKVRGPVSGSPDSMNVSRLSHPGQL	133.93	133.93	GPVSGS(1)PDSMNVSR	GPVS(-39)GS(39)PDS(-39)MNVS(-79)R	6	2	0.36925	250786	245004	262039	252610	305781	307216	298416	303804	0.831488	0.000848262
O88485	Cytoplasmic dynein 1 intermediate chain 1	Dync1i1	FUNCTION: Acts as one of several non-catalytic accessory components of the cytoplasmic dynein 1 complex that are thought to be involved in linking dynein to cargos and to adapter proteins that regulate dynein function. Cytoplasmic dynein 1 acts as a motor for the intracellular retrograde motility of vesicles and organelles along microtubules. The intermediate chains mediate the binding of dynein …	70.724	628	sp|O88485|DC1I1_MOUSE	618	sp|O88485|DC1I1_MOUSE Cytoplasmic dynein 1 intermediate chain 1 OS=Mus musculus OX=10090 GN=Dync1i1 PE=1 SV=2	sp|O88485|DC1I1_MOUSE	618	618	S	RFARTLVEIRANRADSEEEGAVELAA_____	184.37	130.81	ANRADS(1)EEEGAVELAA	ANRADS(130)EEEGAVELAA	6	2	0.78975	604687	428152	542672	525170	681416	868735	766552	772235	0.680066	0.0299379
O88522	NF-kappa-B essential modulator	Ikbkg	FUNCTION: Regulatory subunit of the IKK core complex which phosphorylates inhibitors of NF-kappa-B thus leading to the dissociation of the inhibitor/NF-kappa-B complex and ultimately the degradation of the inhibitor. Its binding to scaffolding polyubiquitin seems to play a role in IKK activation by multiple signaling receptor pathways. Also considered to be a mediator for TAX activation of NF-kap…	47.972	412	sp|O88522|NEMO_MOUSE	380	sp|O88522|NEMO_MOUSE NF-kappa-B essential modulator OS=Mus musculus OX=10090 GN=Ikbkg PE=1 SV=2	sp|O88522|NEMO_MOUSE	380	380	S	PAHHSFHLALSNQRRSPPEEPPDFCCPKCQY	72.327	34.338	S(1)PPEEPPDFCCPK	S(34)PPEEPPDFCCPK	1	2	1.0187	289549	299816	293758	294374	316193	367501	361998	348564	0.844534	0.0305719
O88703	Potassium/sodium hyperpolarization-activated cyclic nucleotide-gated channel 2	Hcn2	FUNCTION: Hyperpolarization-activated ion channel exhibiting weak selectivity for potassium over sodium ions. Contributes to the native pacemaker currents in heart (If) and in neurons (Ih). Can also transport ammonium in the distal nephron. Produces a large instantaneous current. {ECO:0000269|PubMed:10962006, ECO:0000269|PubMed:11096117, ECO:0000269|PubMed:11741901, ECO:0000269|PubMed:12034718, E…	94.721	863	sp|O88703|HCN2_MOUSE	119	sp|O88703|HCN2_MOUSE Potassium/sodium hyperpolarization-activated cyclic nucleotide-gated channel 2 OS=Mus musculus OX=10090 GN=Hcn2 PE=1 SV=1	sp|O88703|HCN2_MOUSE	119	119	S	CRGAASGPSAAEEAGSEEAGPAGEPRGSQAS	168.91	168.91	GAASGPSAAEEAGS(1)EEAGPAGEPR	GAAS(-97)GPS(-89)AAEEAGS(89)EEAGPAGEPR	14	2	0.17679	1.47959e+06	1.44185e+06	1.61409e+06	1.51184e+06	1.88239e+06	1.84478e+06	1.78627e+06	1.83781e+06	0.822629	0.00533261
O88704	Potassium/sodium hyperpolarization-activated cyclic nucleotide-gated channel 1	Hcn1	FUNCTION: Hyperpolarization-activated ion channel exhibiting weak selectivity for potassium over sodium ions. Contributes to the native pacemaker currents in heart (If) and in neurons (Ih). May mediate responses to sour stimuli. {ECO:0000269|PubMed:11459060, ECO:0000269|PubMed:11675786, ECO:0000269|PubMed:12034718, ECO:0000269|PubMed:22006928, ECO:0000269|PubMed:9630217}.	102.43	910	sp|O88704|HCN1_MOUSE	588	sp|O88704|HCN1_MOUSE Potassium/sodium hyperpolarization-activated cyclic nucleotide-gated channel 1 OS=Mus musculus OX=10090 GN=Hcn1 PE=1 SV=1	sp|O88704|HCN1_MOUSE	588	588	S	ETVAIDRLDRIGKKNSILLQKFQKDLNTGVF	125.17	119.94	KNS(1)ILLQK	KNS(120)ILLQK	3	2	0.54212	360218	422717	324478	369137	237955	216731		227343	1.6237	0.0333067
O88704	Potassium/sodium hyperpolarization-activated cyclic nucleotide-gated channel 1	Hcn1	FUNCTION: Hyperpolarization-activated ion channel exhibiting weak selectivity for potassium over sodium ions. Contributes to the native pacemaker currents in heart (If) and in neurons (Ih). May mediate responses to sour stimuli. {ECO:0000269|PubMed:11459060, ECO:0000269|PubMed:11675786, ECO:0000269|PubMed:12034718, ECO:0000269|PubMed:22006928, ECO:0000269|PubMed:9630217}.	102.43	910	sp|O88704|HCN1_MOUSE	69	sp|O88704|HCN1_MOUSE Potassium/sodium hyperpolarization-activated cyclic nucleotide-gated channel 1 OS=Mus musculus OX=10090 GN=Hcn1 PE=1 SV=1	sp|O88704|HCN1_MOUSE	69	69	S	VCFKVDGGGGEEPAGSFEDAEGPRRQYGFMQ	87.727	34.338	VDGGGGEEPAGS(1)FEDAEGPR	VDGGGGEEPAGS(34)FEDAEGPR	12	2	0.17661	324594		315835	320215	428798	451753	391798	424116	0.755016	0.019766
O88737	Protein bassoon	Bsn	FUNCTION: Scaffold protein of the presynaptic cytomatrix at the active zone (CAZ) which is the place in the synapse where neurotransmitter is released (PubMed:12628168, PubMed:12628169, PubMed:19812333). After synthesis, participates in the formation of Golgi-derived membranous organelles termed Piccolo-Bassoon transport vesicles (PTVs) that are transported along axons to sites of nascent synapti…	418.84	3942	sp|O88737|BSN_MOUSE	105	sp|O88737|BSN_MOUSE Protein bassoon OS=Mus musculus OX=10090 GN=Bsn PE=1 SV=4	sp|O88737|BSN_MOUSE	105	105	S	SPTPKQASATAPGRESPRETRAQGPSGQEAE	142.73	142.73	QASATAPGRES(1)PR	QAS(-110)AT(-84)APGRES(84)PR	11	2	2.668	1.09741e+06	1.26704e+06		1.18222e+06	858013	995495	901514	918341	1.28735	0.0487923
O88737	Protein bassoon	Bsn	FUNCTION: Scaffold protein of the presynaptic cytomatrix at the active zone (CAZ) which is the place in the synapse where neurotransmitter is released (PubMed:12628168, PubMed:12628169, PubMed:19812333). After synthesis, participates in the formation of Golgi-derived membranous organelles termed Piccolo-Bassoon transport vesicles (PTVs) that are transported along axons to sites of nascent synapti…	418.84	3942	sp|O88737|BSN_MOUSE	3022	sp|O88737|BSN_MOUSE Protein bassoon OS=Mus musculus OX=10090 GN=Bsn PE=1 SV=4	sp|O88737|BSN_MOUSE	3022	3022	S	DYPPLRGLGEHRDYLSDSELNQLRLQGCTTP	199.3	190.37	DYLS(1)DSELNQLR	DY(-120)LS(57)DS(-57)ELNQLR	4	2	0.18163	185068	187758	305517	226114	364456	351831	366375	360887	0.626551	0.0279963
O88737	Protein bassoon	Bsn	FUNCTION: Scaffold protein of the presynaptic cytomatrix at the active zone (CAZ) which is the place in the synapse where neurotransmitter is released (PubMed:12628168, PubMed:12628169, PubMed:19812333). After synthesis, participates in the formation of Golgi-derived membranous organelles termed Piccolo-Bassoon transport vesicles (PTVs) that are transported along axons to sites of nascent synapti…	418.84	3942	sp|O88737|BSN_MOUSE	2578	sp|O88737|BSN_MOUSE Protein bassoon OS=Mus musculus OX=10090 GN=Bsn PE=1 SV=4	sp|O88737|BSN_MOUSE	2578	2578	S	KRHSMPRLRDACEPESGPDPSTVRRIADSSV	235.02	235.02	DACEPES(1)GPDPSTVR	DACEPES(100)GPDPS(-100)T(-130)VR	7	2	0.39259	728564	804128	630290	720994	431417	443665	572312	482464	1.4944	0.0242075
P05213	Tubulin alpha-1B chain	Tuba1b	FUNCTION: Tubulin is the major constituent of microtubules. It binds two moles of GTP, one at an exchangeable site on the beta chain and one at a non-exchangeable site on the alpha chain.	50.151	451	sp|P05213|TBA1B_MOUSE;sp|P68373|TBA1C_MOUSE;sp|P68369|TBA1A_MOUSE;sp|P05214|TBA3_MOUSE	54;54;54;54	sp|P05213|TBA1B_MOUSE Tubulin alpha-1B chain OS=Mus musculus OX=10090 GN=Tuba1b PE=1 SV=2;sp|P68373|TBA1C_MOUSE Tubulin alpha-1C chain OS=Mus musculus OX=10090 GN=Tuba1c PE=1 SV=1;sp|P68369|TBA1A_MOUSE Tubulin alpha-1A chain OS=Mus musculus OX=10090 GN=Tub	sp|P05213|TBA1B_MOUSE;sp|P68373|TBA1C_MOUSE	54;54	54	S	DKTIGGGDDSFNTFFSETGAGKHVPRAVFVD	159.84	95.052	TIGGGDDSFNTFFS(0.984)ET(0.016)GAGK	T(-85)IGGGDDS(-60)FNT(-38)FFS(18)ET(-18)GAGK	14	2	1.3135	283896	214969	566356	355074	740676	704698	599844	681739	0.520835	0.0474293
P05213	Tubulin alpha-1B chain	Tuba1b	FUNCTION: Tubulin is the major constituent of microtubules. It binds two moles of GTP, one at an exchangeable site on the beta chain and one at a non-exchangeable site on the alpha chain.	50.151	451	sp|P05213|TBA1B_MOUSE;sp|P68368|TBA4A_MOUSE;sp|P68373|TBA1C_MOUSE;sp|P68369|TBA1A_MOUSE;sp|P05214|TBA3_MOUSE	158;158;158;158;158	sp|P05213|TBA1B_MOUSE Tubulin alpha-1B chain OS=Mus musculus OX=10090 GN=Tuba1b PE=1 SV=2;sp|P68368|TBA4A_MOUSE Tubulin alpha-4A chain OS=Mus musculus OX=10090 GN=Tuba4a PE=1 SV=1;sp|P68373|TBA1C_MOUSE Tubulin alpha-1C chain OS=Mus musculus OX=10090 GN=Tub	sp|P05213|TBA1B_MOUSE;sp|P68368|TBA4A_MOUSE;sp|P68373|TBA1C_MOUSE	158;158;158	158	S	GGTGSGFTSLLMERLSVDYGKKSKLEFSIYP	96.311	96.311	LS(1)VDYGK	LS(85)VDY(-85)GK	2	2	-0.75968	504331	432477	519754	485521	806571	588333	675190	690031	0.703622	0.0412181
P10637	Microtubule-associated protein tau	Mapt	FUNCTION: Promotes microtubule assembly and stability, and might be involved in the establishment and maintenance of neuronal polarity. The C-terminus binds axonal microtubules while the N-terminus binds neural plasma membrane components, suggesting that tau functions as a linker protein between both. Axonal polarity is predetermined by tau localization (in the neuronal cell) in the domain of the…	76.243	733	sp|P10637|TAU_MOUSE	688	sp|P10637|TAU_MOUSE Microtubule-associated protein tau OS=Mus musculus OX=10090 GN=Mapt PE=1 SV=3	sp|P10637|TAU_MOUSE	688	688	S	NAKAKTDHGAEIVYKSPVVSGDTSPRHLSNV	314.31	314.31	TDHGAEIVYKS(1)PVVSGDTSPR	T(-170)DHGAEIVY(-110)KS(110)PVVS(-110)GDT(-160)S(-170)PR	11	3	1.748	3.04542e+06	3.29286e+06	4.13009e+06	3.48946e+06	5.36003e+06	5.65241e+06	5.66112e+06	5.55785e+06	0.627842	0.00380225
P11627	Neural cell adhesion molecule L1	L1cam	FUNCTION: Neural cell adhesion molecule involved in the dynamics of cell adhesion and in the generation of transmembrane signals at tyrosine kinase receptors. During brain development, critical in multiple processes, including neuronal migration, axonal growth and fasciculation, and synaptogenesis. In the mature brain, plays a role in the dynamics of neuronal structure and function, including syn…	140.97	1260	sp|P11627|L1CAM_MOUSE	1251	sp|P11627|L1CAM_MOUSE Neural cell adhesion molecule L1 OS=Mus musculus OX=10090 GN=L1cam PE=1 SV=1	sp|P11627|L1CAM_MOUSE	1251	1251	S	KEKEAAGGNDSSGATSPINPAVALE______	172.73	157.98	EAAGGNDSSGAT(0.019)S(0.981)PINPAVALE	EAAGGNDS(-58)S(-59)GAT(-17)S(17)PINPAVALE	13	2	-0.021896	291825	362971	456387	370394	569799	649387	512218	577135	0.641781	0.0290757
P11798	Calcium/calmodulin-dependent protein kinase type II subunit alpha	Camk2a	FUNCTION: Calcium/calmodulin-dependent protein kinase that functions autonomously after Ca(2+)/calmodulin-binding and autophosphorylation, and is involved in synaptic plasticity, neurotransmitter release and long-term potentiation. Member of the NMDAR signaling complex in excitatory synapses, it regulates NMDAR-dependent potentiation of the AMPAR and therefore excitatory synaptic transmission (By…	54.114	478	sp|P11798|KCC2A_MOUSE	337	sp|P11798|KCC2A_MOUSE Calcium/calmodulin-dependent protein kinase type II subunit alpha OS=Mus musculus OX=10090 GN=Camk2a PE=1 SV=2	sp|P11798|KCC2A_MOUSE	337	337	T	KKNDGVKESSESTNTTIEDEDTKVRKQEIIK	376.52	168.17	ESSESTNT(0.003)T(0.997)IEDEDTKVR	ES(-76)S(-72)ES(-49)T(-49)NT(-25)T(25)IEDEDT(-95)KVR	9	2	-0.58364	2.52704e+06	2.60468e+06	2.61354e+06	2.58175e+06	2.78027e+06	2.93516e+06	2.717e+06	2.81081e+06	0.918508	0.0312502
P11798	Calcium/calmodulin-dependent protein kinase type II subunit alpha	Camk2a	FUNCTION: Calcium/calmodulin-dependent protein kinase that functions autonomously after Ca(2+)/calmodulin-binding and autophosphorylation, and is involved in synaptic plasticity, neurotransmitter release and long-term potentiation. Member of the NMDAR signaling complex in excitatory synapses, it regulates NMDAR-dependent potentiation of the AMPAR and therefore excitatory synaptic transmission (By…	54.114	478	sp|P11798|KCC2A_MOUSE	330	sp|P11798|KCC2A_MOUSE Calcium/calmodulin-dependent protein kinase type II subunit alpha OS=Mus musculus OX=10090 GN=Camk2a PE=1 SV=2	sp|P11798|KCC2A_MOUSE	330	330	S	GGKSGGNKKNDGVKESSESTNTTIEDEDTKV	219.13	219.13	KNDGVKES(0.978)S(0.022)ESTNTTIEDEDTK	KNDGVKES(16)S(-16)ES(-41)T(-54)NT(-100)T(-120)IEDEDT(-170)K	8	3	2.0888		684939	704776	694858	1.11048e+06	1.05106e+06		1.08077e+06	0.642928	0.0065221
P11798	Calcium/calmodulin-dependent protein kinase type II subunit alpha	Camk2a	FUNCTION: Calcium/calmodulin-dependent protein kinase that functions autonomously after Ca(2+)/calmodulin-binding and autophosphorylation, and is involved in synaptic plasticity, neurotransmitter release and long-term potentiation. Member of the NMDAR signaling complex in excitatory synapses, it regulates NMDAR-dependent potentiation of the AMPAR and therefore excitatory synaptic transmission (By…	54.114	478	sp|P11798|KCC2A_MOUSE	437	sp|P11798|KCC2A_MOUSE Calcium/calmodulin-dependent protein kinase type II subunit alpha OS=Mus musculus OX=10090 GN=Camk2a PE=1 SV=2	sp|P11798|KCC2A_MOUSE	437	437	Y	MGDESACIAYIRITQYLDAGGIPRTAQSEET	105.94	88.734	ITQY(1)LDAGGIPR	IT(-43)QY(43)LDAGGIPR	4	2	-0.95595	253251	241743	237948	244314	259417	277786	267534	268246	0.910784	0.0271646
P14873	Microtubule-associated protein 1B	Map1b	FUNCTION: Phosphorylated MAP1B may play a role in the cytoskeletal changes that accompany neurite extension. Possibly MAP1B binds to at least two tubulin subunits in the polymer, and this bridging of subunits might be involved in nucleating microtubule polymerization and in stabilizing microtubules. Acts as a positive cofactor in DAPK1-mediated autophagic vesicle formation and membrane blebbing (…	270.25	2464	sp|P14873|MAP1B_MOUSE	989	sp|P14873|MAP1B_MOUSE Microtubule-associated protein 1B OS=Mus musculus OX=10090 GN=Map1b PE=1 SV=2	sp|P14873|MAP1B_MOUSE	989	989	S	SAKAEADVHLKEKRESVVSGDDRAEEDMDDV	166.65	157.52	EKRES(1)VVSGDDR	EKRES(96)VVS(-96)GDDR	5	3	1.5246	183166	159766	289047	210660	377837	425670	332511	378672	0.556311	0.0249098
P14873	Microtubule-associated protein 1B	Map1b	FUNCTION: Phosphorylated MAP1B may play a role in the cytoskeletal changes that accompany neurite extension. Possibly MAP1B binds to at least two tubulin subunits in the polymer, and this bridging of subunits might be involved in nucleating microtubule polymerization and in stabilizing microtubules. Acts as a positive cofactor in DAPK1-mediated autophagic vesicle formation and membrane blebbing (…	270.25	2464	sp|P14873|MAP1B_MOUSE	336	sp|P14873|MAP1B_MOUSE Microtubule-associated protein 1B OS=Mus musculus OX=10090 GN=Map1b PE=1 SV=2	sp|P14873|MAP1B_MOUSE	336	336	S	NSMLQRKIAELEEERSQGSTSNSDWMKNLIS	335.21	244.43	IAELEEERS(1)QGSTSNSDWMK	IAELEEERS(53)QGS(-53)T(-86)S(-98)NS(-130)DWMK	9	3	0.65494	1.14851e+06	828811	1.30861e+06	1.09531e+06	1.51051e+06	1.76443e+06	1.66346e+06	1.64613e+06	0.665383	0.0258107
P14873	Microtubule-associated protein 1B	Map1b	FUNCTION: Phosphorylated MAP1B may play a role in the cytoskeletal changes that accompany neurite extension. Possibly MAP1B binds to at least two tubulin subunits in the polymer, and this bridging of subunits might be involved in nucleating microtubule polymerization and in stabilizing microtubules. Acts as a positive cofactor in DAPK1-mediated autophagic vesicle formation and membrane blebbing (…	270.25	2464	sp|P14873|MAP1B_MOUSE	1317	sp|P14873|MAP1B_MOUSE Microtubule-associated protein 1B OS=Mus musculus OX=10090 GN=Map1b PE=1 SV=2	sp|P14873|MAP1B_MOUSE	1317	1317	S	EEHCASPEEKTLEVVSPSQSVTGSAGHTPYY	276.12	270.52	TLEVVS(1)PSQSVTGSAGHTPYYQSPTDEK	T(-92)LEVVS(38)PS(-38)QS(-76)VT(-91)GS(-99)AGHT(-130)PY(-150)Y(-160)QS(-180)PT(-190)DEK	6	3	0.90351	5.34954e+06	5.42756e+06	8.00671e+06	6.26127e+06	1.04788e+07	1.24285e+07	1.15359e+07	1.14811e+07	0.545356	0.00736739
P15864	Histone H1.2	H1-2	FUNCTION: Histone H1 protein binds to linker DNA between nucleosomes forming the macromolecular structure known as the chromatin fiber. Histones H1 are necessary for the condensation of nucleosome chains into higher-order structured fibers. Acts also as a regulator of individual gene transcription through chromatin remodeling, nucleosome spacing and DNA methylation (By similarity). {ECO:0000250, …	21.266	212	sp|P15864|H12_MOUSE	2	sp|P15864|H12_MOUSE Histone H1.2 OS=Mus musculus OX=10090 GN=H1-2 PE=1 SV=2	sp|P15864|H12_MOUSE	2	2	S	______________MSEAAPAAPAAAPPAEK	102.55	81.373	S(1)EAAPAAPAAAPPAEK	S(81)EAAPAAPAAAPPAEK	1	2	-1.4475	537237	442049	475041	484776	652137	724480	706727	694448	0.698074	0.00406726
P16283	Anion exchange protein 3	Slc4a3	FUNCTION: Plasma membrane anion exchange protein.	135.37	1227	sp|P16283|B3A3_MOUSE	296	sp|P16283|B3A3_MOUSE Anion exchange protein 3 OS=Mus musculus OX=10090 GN=Slc4a3 PE=1 SV=2	sp|P16283|B3A3_MOUSE	296	296	S	RHLVKKPSRIQGGRGSPSGLAPILRRKKKKK	173.07	129.69	GS(0.993)PS(0.007)GLAPILR	GS(21)PS(-21)GLAPILR	2	2	-0.93569	8.45184e+06	8.48915e+06	8.559e+06	8.5e+06	7.4573e+06	7.87374e+06		7.66552e+06	1.10886	0.0138025
P16546	Spectrin alpha chain, non-erythrocytic 1	Sptan1	FUNCTION: Fodrin, which seems to be involved in secretion, interacts with calmodulin in a calcium-dependent manner and is thus candidate for the calcium-dependent movement of the cytoskeleton at the membrane.	284.59	2472	sp|P16546|SPTN1_MOUSE	33	sp|P16546|SPTN1_MOUSE Spectrin alpha chain, non-erythrocytic 1 OS=Mus musculus OX=10090 GN=Sptan1 PE=1 SV=4	sp|P16546|SPTN1_MOUSE	33	33	S	RRQQVLDRYHRFKELSTLRRQKLEDSYRFQF	78.932	44.598	FKELS(0.917)T(0.083)LR	FKELS(10)T(-10)LR	5	2	-0.44919		38285.8	36015.4	37150.6		26091.7	29505.1	27798.4	1.33643	0.0448322
P17182	Alpha-enolase	Eno1	FUNCTION: Glycolytic enzyme the catalyzes the conversion of 2-phosphoglycerate to phosphoenolpyruvate. In addition to glycolysis, involved in various processes such as growth control, hypoxia tolerance and allergic responses. May also function in the intravascular and pericellular fibrinolytic system due to its ability to serve as a receptor and activator of plasminogen on the cell surface of sev…	47.14	434	sp|P17182|ENOA_MOUSE	263	sp|P17182|ENOA_MOUSE Alpha-enolase OS=Mus musculus OX=10090 GN=Eno1 PE=1 SV=3	sp|P17182|ENOA_MOUSE	263	263	S	ASEFYRSGKYDLDFKSPDDPSRYITPDQLAD	285.94	277.18	YDLDFKS(1)PDDPSR	Y(-180)DLDFKS(110)PDDPS(-110)R	7	2	1.5343	467160	431827	397614	432200	514204	709148	620505	614619	0.703201	0.0380524
P17183	Gamma-enolase	Eno2	FUNCTION: Has neurotrophic and neuroprotective properties on a broad spectrum of central nervous system (CNS) neurons. Binds, in a calcium-dependent manner, to cultured neocortical neurons and promotes cell survival (By similarity). {ECO:0000250}.	47.296	434	sp|P17183|ENOG_MOUSE	263	sp|P17183|ENOG_MOUSE Gamma-enolase OS=Mus musculus OX=10090 GN=Eno2 PE=1 SV=2	sp|P17183|ENOG_MOUSE	263	263	S	ASEFYRDGKYDLDFKSPADPSRYITGDQLGA	182.22	155.61	YDLDFKS(1)PADPSR	Y(-120)DLDFKS(81)PADPS(-81)R	7	2	1.4396	463066	437032	452992	451030	505576	663758	576509	581948	0.775036	0.0476608
P18760	Cofilin-1	Cfl1	FUNCTION: Binds to F-actin and exhibits pH-sensitive F-actin depolymerizing activity (PubMed:11809832). Regulates actin cytoskeleton dynamics. Important for normal progress through mitosis and normal cytokinesis. Plays a role in the regulation of cell morphology and cytoskeletal organization. Required for the up-regulation of atypical chemokine receptor ACKR2 from endosomal compartment to cell me…	18.559	166	sp|P18760|COF1_MOUSE	25	sp|P18760|COF1_MOUSE Cofilin-1 OS=Mus musculus OX=10090 GN=Cfl1 PE=1 SV=3	sp|P18760|COF1_MOUSE	25	25	T	GVIKVFNDMKVRKSSTPEEVKKRKKAVLFCL	197.3	184.43	KSST(1)PEEVKK	KS(-58)S(-44)T(44)PEEVKK	4	2	-0.62942	6.40649e+06	4.46942e+06	3.9303e+06	4.9354e+06	7.17767e+06	7.66946e+06	8.00072e+06	7.61595e+06	0.648035	0.0273354
P19246	Neurofilament heavy polypeptide	Nefh	FUNCTION: Neurofilaments usually contain three intermediate filament proteins: NEFL, NEFM, and NEFH which are involved in the maintenance of neuronal caliber. NEFH has an important function in mature axons that is not subserved by the two smaller NF proteins. May additionally cooperate with the neuronal intermediate filament proteins PRPH and INA to form neuronal filamentous networks (PubMed:2272…	116.99	1090	sp|P19246|NFH_MOUSE	613	sp|P19246|NFH_MOUSE Neurofilament heavy polypeptide OS=Mus musculus OX=10090 GN=Nefh PE=1 SV=3	sp|P19246|NFH_MOUSE	613	613	S	EAKSPAEAKSPAEAKSPAEAKSPAEAKSPAE	242.81	211.65	SPAEAKS(1)PAEAKS(1)PAEAK	S(-85)PAEAKS(85)PAEAKS(190)PAEAK	13	3	-0.17304	734090	509836	733539	659155	916964	882787	1.09491e+06	964888	0.683141	0.0371828
P19246	Neurofilament heavy polypeptide	Nefh	FUNCTION: Neurofilaments usually contain three intermediate filament proteins: NEFL, NEFM, and NEFH which are involved in the maintenance of neuronal caliber. NEFH has an important function in mature axons that is not subserved by the two smaller NF proteins. May additionally cooperate with the neuronal intermediate filament proteins PRPH and INA to form neuronal filamentous networks (PubMed:2272…	116.99	1090	sp|P19246|NFH_MOUSE	789	sp|P19246|NFH_MOUSE Neurofilament heavy polypeptide OS=Mus musculus OX=10090 GN=Nefh PE=1 SV=3	sp|P19246|NFH_MOUSE	789	789	S	KTPVKEGAKSPAEAKSPEKAKSPVKEDIKPP	200.82	157.58	EGAKS(1)PAEAKS(1)PEK	EGAKS(160)PAEAKS(160)PEK	11	2	-2.2953	4.40386e+06	3.93237e+06	5.14018e+06	4.49213e+06	5.60803e+06	6.55686e+06	7.00019e+06	6.38836e+06	0.703174	0.0247077
P19246	Neurofilament heavy polypeptide	Nefh	FUNCTION: Neurofilaments usually contain three intermediate filament proteins: NEFL, NEFM, and NEFH which are involved in the maintenance of neuronal caliber. NEFH has an important function in mature axons that is not subserved by the two smaller NF proteins. May additionally cooperate with the neuronal intermediate filament proteins PRPH and INA to form neuronal filamentous networks (PubMed:2272…	116.99	1090	sp|P19246|NFH_MOUSE	715	sp|P19246|NFH_MOUSE Neurofilament heavy polypeptide OS=Mus musculus OX=10090 GN=Nefh PE=1 SV=3	sp|P19246|NFH_MOUSE	715	715	S	EVKSPAEAKSPAEVKSPGEAKSPAAVKSPAE	73.345	73.345	S(1)PGEAKS(1)PAAVK	S(73)PGEAKS(73)PAAVK	1	2	-0.38507	130535	136172		133353	226205		230380	228292	0.584134	0.00136198
P20152	Vimentin	Vim	FUNCTION: Vimentins are class-III intermediate filaments found in various non-epithelial cells, especially mesenchymal cells. Vimentin is attached to the nucleus, endoplasmic reticulum, and mitochondria, either laterally or terminally.; FUNCTION: Involved with LARP6 in the stabilization of type I collagen mRNAs for CO1A1 and CO1A2. {ECO:0000250}.	53.687	466	sp|P20152|VIME_MOUSE	325	sp|P20152|VIME_MOUSE Vimentin OS=Mus musculus OX=10090 GN=Vim PE=1 SV=3	sp|P20152|VIME_MOUSE	325	325	S	RQAKQESNEYRRQVQSLTCEVDALKGTNESL	115.79	106.58	QVQS(1)LTCEVDALK	QVQS(45)LT(-45)CEVDALK	4	2	-0.17724	82693.7	89278.4		85986	109384	117043	120589	115672	0.743361	0.00914773
P20357	Microtubule-associated protein 2	Map2	FUNCTION: The exact function of MAP2 is unknown but MAPs may stabilize the microtubules against depolymerization. They also seem to have a stiffening effect on microtubules.	199.13	1828	sp|P20357|MTAP2_MOUSE	1358	sp|P20357|MTAP2_MOUSE Microtubule-associated protein 2 OS=Mus musculus OX=10090 GN=Map2 PE=1 SV=2	sp|P20357|MTAP2_MOUSE	1358	1358	T	EAQAEPKDGSPDAPATPEKEEVAFSEYKTET	228	228	DGS(1)PDAPAT(1)PEKEEVAFSEYK	DGS(220)PDAPAT(120)PEKEEVAFS(-120)EY(-160)K	9	3	0.59327	2.2134e+06	1.77042e+06	2.40407e+06	2.1293e+06	3.35548e+06	3.0889e+06	3.30179e+06	3.24872e+06	0.655426	0.00542791
P20357	Microtubule-associated protein 2	Map2	FUNCTION: The exact function of MAP2 is unknown but MAPs may stabilize the microtubules against depolymerization. They also seem to have a stiffening effect on microtubules.	199.13	1828	sp|P20357|MTAP2_MOUSE	1650	sp|P20357|MTAP2_MOUSE Microtubule-associated protein 2 OS=Mus musculus OX=10090 GN=Map2 PE=1 SV=2	sp|P20357|MTAP2_MOUSE	1650	1650	T	SGILVPSEKKVAIIRTPPKSPATPKQLRLIN	202.26	166.65	VAIIRT(1)PPK	VAIIRT(170)PPK	6	2	-1.5845	3.24086e+06	3.17195e+06	3.44726e+06	3.28669e+06	2.33578e+06	2.31071e+06	2.3249e+06	2.3238e+06	1.41436	0.000315915
P21107	Tropomyosin alpha-3 chain	Tpm3	FUNCTION: Binds to actin filaments in muscle and non-muscle cells. Plays a central role, in association with the troponin complex, in the calcium dependent regulation of vertebrate striated muscle contraction. Smooth muscle contraction is regulated by interaction with caldesmon. In non-muscle cells is implicated in stabilizing cytoskeleton actin filaments. {ECO:0000250|UniProtKB:P09493}.	32.994	285	sp|P21107|TPM3_MOUSE	88	sp|P21107|TPM3_MOUSE Tropomyosin alpha-3 chain OS=Mus musculus OX=10090 GN=Tpm3 PE=1 SV=3	sp|P21107|TPM3_MOUSE	88	88	S	ELAEKKAADAEAEVASLNRRIQLVEEELDRA	121.39	37.886	AADAEAEVAS(1)LNRR	AADAEAEVAS(38)LNRR	10	3	-1.1458	149076	132844		140960	197303	221275	210668	209749	0.672043	0.00784491
P21619	Lamin-B2	Lmnb2	FUNCTION: Lamins are components of the nuclear lamina, a fibrous layer on the nucleoplasmic side of the inner nuclear membrane, which is thought to provide a framework for the nuclear envelope and may also interact with chromatin.	67.317	596	sp|P21619|LMNB2_MOUSE	15	sp|P21619|LMNB2_MOUSE Lamin-B2 OS=Mus musculus OX=10090 GN=Lmnb2 PE=1 SV=2	sp|P21619|LMNB2_MOUSE	15	15	S	_MASLPPHAGPATPLSPTRLSRLQEKEELRE	82.87	82.87	ASLPPHAGPAT(0.045)PLS(0.89)PT(0.065)R	AS(-74)LPPHAGPAT(-13)PLS(11)PT(-11)R	14	2	0.35735	515504	454146	479670	483107	587950	671400	685430	648260	0.745236	0.00940927
P26049	Gamma-aminobutyric acid receptor subunit alpha-3	Gabra3	FUNCTION: GABA, the major inhibitory neurotransmitter in the vertebrate brain, mediates neuronal inhibition by binding to the GABA/benzodiazepine receptor and opening an integral chloride channel.	55.397	492	sp|P26049|GBRA3_MOUSE	433	sp|P26049|GBRA3_MOUSE Gamma-aminobutyric acid receptor subunit alpha-3 OS=Mus musculus OX=10090 GN=Gabra3 PE=1 SV=1	sp|P26049|GBRA3_MOUSE	433	433	S	SAAAPSASSTPTAIASPKATYVQDSPAETKT	206.61	152.99	SAAAPSASSTPTAIAS(1)PK	S(-150)AAAPS(-110)AS(-86)S(-72)T(-58)PT(-43)AIAS(43)PK	16	2	-1.5202	861323	750364		805844	1.29329e+06	1.20646e+06	1.03352e+06	1.17776e+06	0.684219	0.0400717
P26645	Myristoylated alanine-rich C-kinase substrate	Marcks	FUNCTION: MARCKS is the most prominent cellular substrate for protein kinase C. This protein binds calmodulin, actin, and synapsin. MARCKS is a filamentous (F) actin cross-linking protein.	29.661	309	sp|P26645|MARCS_MOUSE	27	sp|P26645|MARCS_MOUSE Myristoylated alanine-rich C-kinase substrate OS=Mus musculus OX=10090 GN=Marcks PE=1 SV=2	sp|P26645|MARCS_MOUSE	27	27	S	GEATAERPGEAAVASSPSKANGQENGHVKVN	344.46	254.47	PGEAAVASS(1)PSK	PGEAAVAS(-42)S(42)PS(-42)K	9	2	-0.47339	2.34548e+06	2.32936e+06	2.41725e+06	2.36403e+06	2.46245e+06	2.63139e+06	2.50516e+06	2.533e+06	0.933291	0.0423683
P27546	Microtubule-associated protein 4	Map4	FUNCTION: Non-neuronal microtubule-associated protein. Promotes microtubule assembly.	117.43	1125	sp|P27546|MAP4_MOUSE	847	sp|P27546|MAP4_MOUSE Microtubule-associated protein 4 OS=Mus musculus OX=10090 GN=Map4 PE=1 SV=3	sp|P27546|MAP4_MOUSE	847	847	T	SRSKTTSASSVKRNTTPTGAAPPAGMTSTRV	258.67	254.73	NTT(1)PTGAAPPAGMTSTR	NT(-46)T(46)PT(-64)GAAPPAGMT(-220)S(-220)T(-220)R	3	2	-0.4841	2.77095e+06	3.36456e+06	3.06214e+06	3.06588e+06	2.42217e+06	2.38201e+06	2.64263e+06	2.48227e+06	1.23511	0.0369722
P28571	Sodium- and chloride-dependent glycine transporter 1	Slc6a9	FUNCTION: Terminates the action of glycine by its high affinity sodium-dependent reuptake into presynaptic terminals. May play a role in regulation of glycine levels in NMDA receptor-mediated neurotransmission.	76.543	692	sp|P28571|SC6A9_MOUSE	659	sp|P28571|SC6A9_MOUSE Sodium- and chloride-dependent glycine transporter 1 OS=Mus musculus OX=10090 GN=Slc6a9 PE=1 SV=3	sp|P28571|SC6A9_MOUSE	659	659	S	LLEHRTGRYAPTTTPSPEDGFEVQPLHPDKA	74.62	74.62	YAPT(0.001)T(0.001)T(0.006)PS(0.992)PEDGFEVQPLHPDK	Y(-53)APT(-32)T(-28)T(-22)PS(22)PEDGFEVQPLHPDK	8	3	-0.76574	86636.4	63460.9	163489	104529	209773	201779	207892	206481	0.506239	0.0282554
P28663	Beta-soluble NSF attachment protein	Napb	FUNCTION: Required for vesicular transport between the endoplasmic reticulum and the Golgi apparatus.	33.557	298	sp|P28663|SNAB_MOUSE;sp|Q9DB05|SNAA_MOUSE	157;157	sp|P28663|SNAB_MOUSE Beta-soluble NSF attachment protein OS=Mus musculus OX=10090 GN=Napb PE=1 SV=2;sp|Q9DB05|SNAA_MOUSE Alpha-soluble NSF attachment protein OS=Mus musculus OX=10090 GN=Napa PE=1 SV=1	sp|P28663|SNAB_MOUSE;sp|Q9DB05|SNAA_MOUSE	157;157	157	S	IAHYEQSADYYKGEESNSSANKCLLKVAAYA;IAHYEQSADYYKGEESNSSANKCLLKVAGYA	141.69	47.243	AIAHYEQS(0.001)ADY(0.005)Y(0.005)KGEES(0.881)NS(0.072)S(0.036)ANK	AIAHY(-35)EQS(-32)ADY(-22)Y(-22)KGEES(11)NS(-11)S(-14)ANK	17	3	1.5694	215189	236214		225701	308414	337734	312326	319491	0.70644	0.00709238
P29533	Vascular cell adhesion protein 1	Vcam1	FUNCTION: Important in cell-cell recognition. Appears to function in leukocyte-endothelial cell adhesion. Interacts with integrin alpha-4/beta-1 (ITGA4/ITGB1) on leukocytes, and mediates both adhesion and signal transduction. The VCAM1/ITGA4/ITGB1 interaction may play a pathophysiologic role both in immune responses and in leukocyte emigration to sites of inflammation.	81.317	739	sp|P29533|VCAM1_MOUSE	166	sp|P29533|VCAM1_MOUSE Vascular cell adhesion protein 1 OS=Mus musculus OX=10090 GN=Vcam1 PE=1 SV=1	sp|P29533|VCAM1_MOUSE	166	166	S	DLFKGDQLMNRQEFSSEEMTKSLETKSLEVT	248.91	149.58	QEFS(0.001)S(0.999)EEMTK	QEFS(-32)S(32)EEMT(-41)K	5	2	0.98499	611780	689869	567406	623018	829315	1.05764e+06		943478	0.660342	0.0454098
P35486	Pyruvate dehydrogenase E1 component subunit alpha, somatic form, mitochondrial	Pdha1	FUNCTION: The pyruvate dehydrogenase complex catalyzes the overall conversion of pyruvate to acetyl-CoA and CO(2), and thereby links the glycolytic pathway to the tricarboxylic cycle. {ECO:0000269|PubMed:11708858, ECO:0000269|PubMed:20841503}.	43.231	390	sp|P35486|ODPA_MOUSE	232	sp|P35486|ODPA_MOUSE Pyruvate dehydrogenase E1 component subunit alpha, somatic form, mitochondrial OS=Mus musculus OX=10090 GN=Pdha1 PE=1 SV=1	sp|P35486|ODPA_MOUSE	232	232	S	PCIFICENNRYGMGTSVERAAASTDYYKRGD	164.31	164.31	YGMGT(0.001)S(0.999)VER	Y(-130)GMGT(-31)S(31)VER	6	2	-0.68247	1.28514e+06		1.43769e+06	1.36141e+06	1.63058e+06	1.64866e+06	1.58375e+06	1.62099e+06	0.839863	0.024938
P35564	Calnexin	Canx	FUNCTION: Calcium-binding protein that interacts with newly synthesized glycoproteins in the endoplasmic reticulum. It may act in assisting protein assembly and/or in the retention within the ER of unassembled protein subunits. It seems to play a major role in the quality control apparatus of the ER by the retention of incorrectly folded proteins. Associated with partial T-cell antigen receptor c…	67.277	591	sp|P35564|CALX_MOUSE	582	sp|P35564|CALX_MOUSE Calnexin OS=Mus musculus OX=10090 GN=Canx PE=1 SV=1	sp|P35564|CALX_MOUSE	582	582	S	EDSKPKAEEDEILNRSPRNRKPRRE______	286.59	155.28	AEEDEILNRS(1)PR	AEEDEILNRS(160)PR	10	2	-0.31423	2.78837e+06	3.82846e+06	4.55168e+06	3.72284e+06	6.67956e+06	7.62843e+06	6.89141e+06	7.06647e+06	0.526831	0.00469369
P35802	Neuronal membrane glycoprotein M6-a	Gpm6a	FUNCTION: Involved in neuronal differentiation, including differentiation and migration of neuronal stem cells. Plays a role in neuronal plasticity and is involved in neurite and filopodia outgrowth, filopodia motility and probably synapse formation. Gpm6a-induced filopodia formation involves mitogen-activated protein kinase (MAPK) and Src signaling pathways. Conflictingly, PubMed:22162747 report…	31.149	278	sp|P35802|GPM6A_MOUSE	256	sp|P35802|GPM6A_MOUSE Neuronal membrane glycoprotein M6-a OS=Mus musculus OX=10090 GN=Gpm6a PE=1 SV=1	sp|P35802|GPM6A_MOUSE	256	256	S	YVKDACRMQKYEDIKSKEEQELHDIHSTRSK	296.93	262.21	YEDIKS(1)KEEQELHDIHSTR	Y(-170)EDIKS(170)KEEQELHDIHS(-170)T(-180)R	6	3	0.90263	4.98999e+06	5.78485e+06	9.07776e+06	6.61753e+06	1.10122e+07	1.30334e+07	1.06554e+07	1.1567e+07	0.572105	0.0271741
P35803	Neuronal membrane glycoprotein M6-b	Gpm6b	FUNCTION: May be involved in neural development. Involved in regulation of osteoblast function and bone formation. Involved in matrix vesicle release by osteoblasts; this function seems to involve maintenance of the actin cytoskeleton. May be involved in cellular trafficking of SERT and thereby in regulation of serotonin uptake. {ECO:0000269|PubMed:18581270}.	36.209	328	sp|P35803|GPM6B_MOUSE	318	sp|P35803|GPM6B_MOUSE Neuronal membrane glycoprotein M6-b OS=Mus musculus OX=10090 GN=Gpm6b PE=1 SV=2	sp|P35803|GPM6B_MOUSE	318	318	S	QDIKAKEEQELQDIQSRSKEQLNSYT_____	313.32	191.95	EEQELQDIQS(1)R	EEQELQDIQS(190)R	10	2	1.1177	1.7793e+06	1.79041e+06	1.68995e+06	1.75322e+06	3.16097e+06	3.1541e+06	2.51714e+06	2.94407e+06	0.59551	0.00526728
P35803	Neuronal membrane glycoprotein M6-b	Gpm6b	FUNCTION: May be involved in neural development. Involved in regulation of osteoblast function and bone formation. Involved in matrix vesicle release by osteoblasts; this function seems to involve maintenance of the actin cytoskeleton. May be involved in cellular trafficking of SERT and thereby in regulation of serotonin uptake. {ECO:0000269|PubMed:18581270}.	36.209	328	sp|P35803|GPM6B_MOUSE	16	sp|P35803|GPM6B_MOUSE Neuronal membrane glycoprotein M6-b OS=Mus musculus OX=10090 GN=Gpm6b PE=1 SV=2	sp|P35803|GPM6B_MOUSE	16	16	S	MKPAMETAAEENTEQSQERKVNSRAEMEIGR	116.28	116.28	PAMETAAEENTEQS(1)QER	PAMET(-100)AAEENT(-46)EQS(46)QER	14	2	-0.056201	44809.9	46980.1	50372	47387.4	63437.3	80886.9	71967.4	72097.2	0.65727	0.0095191
P39053	Dynamin-1	Dnm1	FUNCTION: Microtubule-associated force-producing protein involved in producing microtubule bundles and able to bind and hydrolyze GTP. Most probably involved in vesicular trafficking processes. Involved in receptor-mediated endocytosis (By similarity). {ECO:0000250}.	97.802	867	sp|P39053|DYN1_MOUSE;sp|P39054|DYN2_MOUSE;sp|Q8BZ98|DYN3_MOUSE	45;45;45	sp|P39053|DYN1_MOUSE Dynamin-1 OS=Mus musculus OX=10090 GN=Dnm1 PE=1 SV=2;sp|P39054|DYN2_MOUSE Dynamin-2 OS=Mus musculus OX=10090 GN=Dnm2 PE=1 SV=2;sp|Q8BZ98|DYN3_MOUSE Dynamin-3 OS=Mus musculus OX=10090 GN=Dnm3 PE=1 SV=1	sp|P39053|DYN1_MOUSE;sp|P39054|DYN2_MOUSE;sp|Q8BZ98|DYN3_MOUSE	45;45;45	45	S	DLPQIAVVGGQSAGKSSVLENFVGRDFLPRG;ELPQIAVVGGQSAGKSSVLENFVGRDFLPRG	70.389	58.889	S(0.729)S(0.271)VLENFVGR	S(4.3)S(-4.3)VLENFVGR	1	2	-2.1587	112194	96853.2		104524	146077	139190		142633	0.732814	0.0453861
P39053	Dynamin-1	Dnm1	FUNCTION: Microtubule-associated force-producing protein involved in producing microtubule bundles and able to bind and hydrolyze GTP. Most probably involved in vesicular trafficking processes. Involved in receptor-mediated endocytosis (By similarity). {ECO:0000250}.	97.802	867	sp|P39053|DYN1_MOUSE	774	sp|P39053|DYN1_MOUSE Dynamin-1 OS=Mus musculus OX=10090 GN=Dnm1 PE=1 SV=2	sp|P39053|DYN1_MOUSE	774	774	S	DDSWLQVQSVPAGRRSPTSSPTPQRRAPAVP	157.77	85.622	RS(0.999)PTSSPTPQR	RS(35)PT(-35)S(-42)S(-45)PT(-39)PQR	2	2	-0.60773	204914	220821	216745	214160	256366	253801		255084	0.839567	0.00718385
P42567	Epidermal growth factor receptor substrate 15	Eps15	FUNCTION: Involved in cell growth regulation. May be involved in the regulation of mitogenic signals and control of cell proliferation. Involved in the internalization of ligand-inducible receptors of the receptor tyrosine kinase (RTK) type, in particular EGFR. Plays a role in the assembly of clathrin-coated pits (CCPs). Acts as a clathrin adapter required for post-Golgi trafficking. Seems to be …	98.47	897	sp|P42567|EPS15_MOUSE	324	sp|P42567|EPS15_MOUSE Epidermal growth factor receptor substrate 15 OS=Mus musculus OX=10090 GN=Eps15 PE=1 SV=1	sp|P42567|EPS15_MOUSE	324	324	S	PPSDRSSLQKNITGSSPVADFSAIKELDTLN	206.61	206.61	NITGSS(1)PVADFSAIK	NIT(-100)GS(-43)S(43)PVADFS(-110)AIK	6	2	-0.72429	781895	716669		749282		945972	1.0351e+06	990534	0.756442	0.0486038
P42567	Epidermal growth factor receptor substrate 15	Eps15	FUNCTION: Involved in cell growth regulation. May be involved in the regulation of mitogenic signals and control of cell proliferation. Involved in the internalization of ligand-inducible receptors of the receptor tyrosine kinase (RTK) type, in particular EGFR. Plays a role in the assembly of clathrin-coated pits (CCPs). Acts as a clathrin adapter required for post-Golgi trafficking. Seems to be …	98.47	897	sp|P42567|EPS15_MOUSE	816	sp|P42567|EPS15_MOUSE Epidermal growth factor receptor substrate 15 OS=Mus musculus OX=10090 GN=Eps15 PE=1 SV=1	sp|P42567|EPS15_MOUSE	816	816	S	PLKLNDPFQPFPGNDSPKEKDPDMFCDPFTS	156.41	122.16	LNDPFQPFPGNDS(1)PK	LNDPFQPFPGNDS(120)PK	13	2	0.98609	228564	167292	222044	205967	375207	420952	277501	357887	0.575509	0.0309852
P48678	Prelamin-A/C	Lmna	FUNCTION: Lamins are components of the nuclear lamina, a fibrous layer on the nucleoplasmic side of the inner nuclear membrane, which is thought to provide a framework for the nuclear envelope and may also interact with chromatin. Lamin A and C are present in equal amounts in the lamina of mammals. Plays an important role in nuclear assembly, chromatin organization, nuclear membrane and telomere …	74.237	665	sp|P48678|LMNA_MOUSE	390	sp|P48678|LMNA_MOUSE Prelamin-A/C OS=Mus musculus OX=10090 GN=Lmna PE=1 SV=2	sp|P48678|LMNA_MOUSE	390	390	S	AYRKLLEGEEERLRLSPSPTSQRSRGRASSH	221.63	221.63	LRLS(1)PSPTSQR	LRLS(44)PS(-44)PT(-91)S(-120)QR	4	2	1.6543	5.35308e+06	5.11184e+06	6.32133e+06	5.59542e+06	6.62597e+06	7.12289e+06	7.5774e+06	7.10875e+06	0.787116	0.0303232
P48722	Heat shock 70 kDa protein 4L	Hspa4l	FUNCTION: Possesses chaperone activity in vitro where it inhibits aggregation of citrate synthase. {ECO:0000250}.	94.381	838	sp|P48722|HS74L_MOUSE	74	sp|P48722|HS74L_MOUSE Heat shock 70 kDa protein 4L OS=Mus musculus OX=10090 GN=Hspa4l PE=1 SV=2	sp|P48722|HS74L_MOUSE	74	74	S	NVRNTIHGFKKLHGRSFDDPIVQTERIRLPY	319.81	225.1	S(1)FDDPIVQTER	S(200)FDDPIVQT(-200)ER	1	2	0.34341	993424	940237	1.00843e+06	980697	1.18876e+06	1.35299e+06	1.29605e+06	1.27927e+06	0.766609	0.00468957
P49312	Heterogeneous nuclear ribonucleoprotein A1	Hnrnpa1	FUNCTION: Involved in the packaging of pre-mRNA into hnRNP particles, transport of poly(A) mRNA from the nucleus to the cytoplasm and may modulate splice site selection. May bind to specific miRNA hairpins. Binds to the IRES and thereby inhibits the translation of the apoptosis protease activating factor APAF1. {ECO:0000250|UniProtKB:P09651}.	34.196	320	sp|P49312|ROA1_MOUSE	6	sp|P49312|ROA1_MOUSE Heterogeneous nuclear ribonucleoprotein A1 OS=Mus musculus OX=10090 GN=Hnrnpa1 PE=1 SV=2	sp|P49312|ROA1_MOUSE	6	6	S	__________MSKSESPKEPEQLRKLFIGGL	214.14	122.13	S(0.991)KS(0.009)ES(1)PKEPEQLR	S(21)KS(-21)ES(65)PKEPEQLR	5	2	-1.5767	1.87829e+06	1.8386e+06	2.19572e+06	1.97087e+06	3.03677e+06	2.72445e+06	2.78038e+06	2.8472e+06	0.692214	0.00411314
P49312	Heterogeneous nuclear ribonucleoprotein A1	Hnrnpa1	FUNCTION: Involved in the packaging of pre-mRNA into hnRNP particles, transport of poly(A) mRNA from the nucleus to the cytoplasm and may modulate splice site selection. May bind to specific miRNA hairpins. Binds to the IRES and thereby inhibits the translation of the apoptosis protease activating factor APAF1. {ECO:0000250|UniProtKB:P09651}.	34.196	320	sp|P49312|ROA1_MOUSE	2	sp|P49312|ROA1_MOUSE Heterogeneous nuclear ribonucleoprotein A1 OS=Mus musculus OX=10090 GN=Hnrnpa1 PE=1 SV=2	sp|P49312|ROA1_MOUSE	2	2	S	______________MSKSESPKEPEQLRKLF	122.13	111.03	S(1)KS(0.001)ES(0.999)PKEPEQLR	S(38)KS(-29)ES(29)PKEPEQLR	1	2	-0.987		863499	1.26416e+06	1.06383e+06	2.0023e+06	1.84969e+06	1.7042e+06	1.85206e+06	0.574401	0.0240939
P52483	Ubiquitin-conjugating enzyme E2 E3	Ube2e3	FUNCTION: Accepts ubiquitin from the E1 complex and catalyzes its covalent attachment to other proteins. In vitro catalyzes 'Lys-11'- and 'Lys-48'-, as well as 'Lys-63'-linked polyubiquitination (By similarity). Participates in the regulation of transepithelial sodium transport in renal cells. May be involved in cell growth arrest. {ECO:0000250|UniProtKB:Q969T4, ECO:0000269|PubMed:14993279}.	22.912	207	sp|P52483|UB2E3_MOUSE	8	sp|P52483|UB2E3_MOUSE Ubiquitin-conjugating enzyme E2 E3 OS=Mus musculus OX=10090 GN=Ube2e3 PE=1 SV=2	sp|P52483|UB2E3_MOUSE	8	8	S	________MSSDRQRSDDESPSTSSGSSDAD	86.135	53.773	QRS(0.954)DDES(0.045)PSTSSGSSDADQR	QRS(13)DDES(-13)PS(-33)T(-40)S(-42)S(-47)GS(-49)S(-50)DADQR	3	3	3.4974	35656.7	23344.4	36901	31967.4	49867.3	46712.7	45548.9	47376.3	0.674754	0.0269502
P53986	Monocarboxylate transporter 1	Slc16a1	FUNCTION: Proton-coupled monocarboxylate transporter. Catalyzes the rapid transport across the plasma membrane of many monocarboxylates such as lactate, pyruvate, branched-chain oxo acids derived from leucine, valine and isoleucine, and the ketone bodies acetoacetate, beta-hydroxybutyrate and acetate. Depending on the tissue and on cicumstances, mediates the import or export of lactic acid and ke…	53.267	493	sp|P53986|MOT1_MOUSE	477	sp|P53986|MOT1_MOUSE Monocarboxylate transporter 1 OS=Mus musculus OX=10090 GN=Slc16a1 PE=1 SV=1	sp|P53986|MOT1_MOUSE	477	477	S	TDVDEKPKETMKAAQSPQQHSSGDPTEEESP	187.47	152.99	AAQS(1)PQQHSSGDPTEEESPV	AAQS(41)PQQHS(-41)S(-52)GDPT(-90)EEES(-140)PV	4	2	-1.0882	775687	793131	917081	828633	1.02092e+06	1.05283e+06		1.03688e+06	0.799162	0.0381215
P54763	Ephrin type-B receptor 2	Ephb2	FUNCTION: Receptor tyrosine kinase which binds promiscuously transmembrane ephrin-B family ligands residing on adjacent cells, leading to contact-dependent bidirectional signaling into neighboring cells. The signaling pathway downstream of the receptor is referred to as forward signaling while the signaling pathway downstream of the ephrin ligand is referred to as reverse signaling. Functions in …	109.9	986	sp|P54763|EPHB2_MOUSE	776	sp|P54763|EPHB2_MOUSE Ephrin type-B receptor 2 OS=Mus musculus OX=10090 GN=Ephb2 PE=1 SV=3	sp|P54763|EPHB2_MOUSE	776	776	S	KVSDFGLSRFLEDDTSDPTYTSALGGKIPIR	111.6	108.94	FLEDDT(0.006)S(0.994)DPTYTSALGGK	FLEDDT(-22)S(22)DPT(-35)Y(-48)T(-43)S(-57)ALGGK	7	2	1.1983	221554	146157	252809	206840	396272	377694	373791	382585	0.540637	0.00560446
P55258	Ras-related protein Rab-8A	Rab8a	FUNCTION: The small GTPases Rab are key regulators of intracellular membrane trafficking, from the formation of transport vesicles to their fusion with membranes. Rabs cycle between an inactive GDP-bound form and an active GTP-bound form that is able to recruit to membranes different sets of downstream effectors directly responsible for vesicle formation, movement, tethering and fusion. That Rab …	23.668	207	sp|P55258|RAB8A_MOUSE	181	sp|P55258|RAB8A_MOUSE Ras-related protein Rab-8A OS=Mus musculus OX=10090 GN=Rab8a PE=1 SV=2	sp|P55258|RAB8A_MOUSE	181	181	S	ARDIKAKMDKKLEGNSPQGSSHGVKITVEQQ	227.86	170.08	KLEGNS(1)PQGSSHGVK	KLEGNS(96)PQGS(-96)S(-100)HGVK	6	3	0.97411	991849	911145	1.00309e+06	968694	1.18666e+06	1.30039e+06	1.14677e+06	1.21127e+06	0.799733	0.0111486
P56564	Excitatory amino acid transporter 1	Slc1a3	FUNCTION: Sodium-dependent, high-affinity amino acid transporter that mediates the uptake of L-glutamate and also L-aspartate and D-aspartate (PubMed:7903437, PubMed:28032905). Functions as a symporter that transports one amino acid molecule together with two or three Na(+) ions and one proton, in parallel with the counter-transport of one K(+) ion (By similarity). Plays a redundant role in the r…	59.622	543	sp|P56564|EAA1_MOUSE	512	sp|P56564|EAA1_MOUSE Excitatory amino acid transporter 1 OS=Mus musculus OX=10090 GN=Slc1a3 PE=1 SV=2	sp|P56564|EAA1_MOUSE	512	512	S	LSRHELKNRDVEMGNSVIEENEMKKPYQLIA	319.86	44.584	NRDVEMGNS(1)VIEENEMK	NRDVEMGNS(45)VIEENEMK	9	3	1.3335	2.01508e+06	2.60457e+06	1.98995e+06	2.2032e+06	3.0028e+06	3.64219e+06	2.79765e+06	3.14755e+06	0.699975	0.0434913
P58283	E3 ubiquitin-protein ligase RNF216	Rnf216	FUNCTION: Acts as an E3 ubiquitin ligase, which accepts ubiquitin from specific E2 ubiquitin-conjugating enzymes, and then transfers it to substrates promoting their degradation by the proteasome. Promotes degradation of TRAF3, TLR4 and TLR9. Contributes to the regulation of antiviral responses. Down-regulates activation of NF-kappa-B, IRF3 activation and IFNB production. Promotes TNF and RIP med…	97.681	853	sp|P58283|RN216_MOUSE	407	sp|P58283|RN216_MOUSE E3 ubiquitin-protein ligase RNF216 OS=Mus musculus OX=10090 GN=Rnf216 PE=1 SV=3	sp|P58283|RN216_MOUSE	407	407	S	TRKAFSDAIKKWQELSPETSGKRKKRKEMNQ	96.313	73.502	WQELS(0.958)PET(0.021)S(0.021)GK	WQELS(17)PET(-17)S(-17)GK	5	2	2.6887	160521		166666	163594	195780	194076	197735	195864	0.835242	0.00121397
P58406	Histamine H3 receptor	Hrh3	FUNCTION: The H3 subclass of histamine receptors could mediate the histamine signals in CNS and peripheral nervous system. Signals through the inhibition of adenylate cyclase and displays high constitutive activity (spontaneous activity in the absence of agonist) (By similarity). {ECO:0000250}.	48.541	445	sp|P58406|HRH3_MOUSE	439	sp|P58406|HRH3_MOUSE Histamine H3 receptor OS=Mus musculus OX=10090 GN=Hrh3 PE=1 SV=1	sp|P58406|HRH3_MOUSE	439	439	S	TKLLCPQKLKVQPHGSLEQCWK_________	126.46	61.067	VQPHGS(1)LEQCWK	VQPHGS(61)LEQCWK	6	2	1.857	99528.1	96238.4	110501	102089	118804	125312	126636	123584	0.826072	0.0121853
P58871	182 kDa tankyrase-1-binding protein	Tnks1bp1		181.82	1720	sp|P58871|TB182_MOUSE	1612	sp|P58871|TB182_MOUSE 182 kDa tankyrase-1-binding protein OS=Mus musculus OX=10090 GN=Tnks1bp1 PE=1 SV=2	sp|P58871|TB182_MOUSE	1612	1612	S	LFQDSTEPRASRVPSSDEEVVEEPQSRRTRM	93.772	93.772	VPS(0.015)S(0.985)DEEVVEEPQSR	VPS(-18)S(18)DEEVVEEPQS(-77)R	4	2	-1.7492	489903	451443	478795	473380	509358	538589	565146	537698	0.880384	0.0311926
P59325	Eukaryotic translation initiation factor 5	Eif5	FUNCTION: Catalyzes the hydrolysis of GTP bound to the 40S ribosomal initiation complex (40S.mRNA.Met-tRNA[F].eIF-2.GTP) with the subsequent joining of a 60S ribosomal subunit resulting in the release of eIF-2 and the guanine nucleotide. The subsequent joining of a 60S ribosomal subunit results in the formation of a functional 80S initiation complex (80S.mRNA.Met-tRNA[F]).	48.968	429	sp|P59325|IF5_MOUSE	10	sp|P59325|IF5_MOUSE Eukaryotic translation initiation factor 5 OS=Mus musculus OX=10090 GN=Eif5 PE=1 SV=1	sp|P59325|IF5_MOUSE	10	10	S	______MSVNVNRSVSDQFYRYKMPRLIAKV	106.35	76.85	S(0.001)VS(0.999)DQFYR	S(-29)VS(29)DQFY(-65)R	3	2	1.4457	211034	222148	202874	212018	226998	268228	252520	249249	0.85063	0.0483124
P59808	SAM and SH3 domain-containing protein 1	Sash1	FUNCTION: Is a positive regulator of NF-kappa-B signaling downstream of TLR4 activation. It acts as a scaffold molecule to assemble a molecular complex that includes TRAF6, MAP3K7, CHUK and IKBKB, thereby facilitating NF-kappa-B signaling activation. Regulates TRAF6 and MAP3K7 ubiquitination. Involved in the regulation of cell mobility. Regulates lipolysaccharide (LPS)-induced endothelial cell mi…	135.59	1230	sp|P59808|SASH1_MOUSE	805	sp|P59808|SASH1_MOUSE SAM and SH3 domain-containing protein 1 OS=Mus musculus OX=10090 GN=Sash1 PE=1 SV=1	sp|P59808|SASH1_MOUSE	805	805	S	SCDVPSVTDLSKNRRSLPVSICRSCETLEGP	109.88	109.88	S(1)LPVSICR	S(80)LPVS(-80)ICR	1	2	-0.57668	735195	771317	814444	773652	941840	1.0277e+06	1.00071e+06	990084	0.7814	0.00317905
P60710	Actin, cytoplasmic 1	Actb	FUNCTION: Actin is a highly conserved protein that polymerizes to produce filaments that form cross-linked networks in the cytoplasm of cells (By similarity). Actin exists in both monomeric (G-actin) and polymeric (F-actin) forms, both forms playing key functions, such as cell motility and contraction (By similarity). In addition to their role in the cytoplasmic cytoskeleton, G- and F-actin also …	41.736	375	sp|P60710|ACTB_MOUSE;sp|P63260|ACTG_MOUSE;sp|P68134|ACTS_MOUSE;sp|P68033|ACTC_MOUSE;sp|P63268|ACTH_MOUSE;sp|P62737|ACTA_MOUSE;sp|Q8BFZ3|ACTBL_MOUSE	249;249;251;251;250;251;250	sp|P60710|ACTB_MOUSE Actin, cytoplasmic 1 OS=Mus musculus OX=10090 GN=Actb PE=1 SV=1;sp|P63260|ACTG_MOUSE Actin, cytoplasmic 2 OS=Mus musculus OX=10090 GN=Actg1 PE=1 SV=1;sp|P68134|ACTS_MOUSE Actin, alpha skeletal muscle OS=Mus musculus OX=10090 GN=Acta1 P	sp|P60710|ACTB_MOUSE;sp|P63260|ACTG_MOUSE;sp|P68134|ACTS_MOUSE;sp|Q8BFZ3|ACTBL_MOUSE	249;249;251;250	249	T	SSLEKSYELPDGQVITIGNERFRCPEALFQP;SSLEKSYELPDGQVITIGNERFRCPETLFQP;SSLERSYELPDGQVITIGNERFRCPEAIFQP	142.76	141.84	SYELPDGQVIT(1)IGNER	S(-120)Y(-120)ELPDGQVIT(120)IGNER	11	2	0.66988	191745	148359	323427	221177	422448	338707	390155	383770	0.576327	0.0486708
P60879	Synaptosomal-associated protein 25	Snap25	FUNCTION: t-SNARE involved in the molecular regulation of neurotransmitter release (PubMed:8243676, PubMed:8103915). May play an important role in the synaptic function of specific neuronal systems. Associates with proteins involved in vesicle docking and membrane fusion. Regulates plasma membrane recycling through its interaction with CENPF (PubMed:16672379). Modulates the gating characteristics…	23.315	206	sp|P60879|SNP25_MOUSE	25	sp|P60879|SNP25_MOUSE Synaptosomal-associated protein 25 OS=Mus musculus OX=10090 GN=Snap25 PE=1 SV=1	sp|P60879|SNP25_MOUSE	25	25	S	ELEEMQRRADQLADESLESTRRMLQLVEESK	173.15	173.15	ADQLADES(1)LESTR	ADQLADES(40)LES(-40)T(-40)R	8	2	1.7448	111393	104460		107926	132107	134318	129728	132051	0.817309	0.00440972
P61264	Syntaxin-1B	Stx1b	FUNCTION: Potentially involved in docking of synaptic vesicles at presynaptic active zones (By similarity). May mediate Ca(2+)-regulation of exocytosis acrosomal reaction in sperm. {ECO:0000250, ECO:0000269|PubMed:15774481}.	33.244	288	sp|P61264|STX1B_MOUSE	239	sp|P61264|STX1B_MOUSE Syntaxin-1B OS=Mus musculus OX=10090 GN=Stx1b PE=1 SV=1	sp|P61264|STX1B_MOUSE	239	239	S	SQGEMIDRIEYNVEHSVDYVERAVSDTKKAV	63.025	63.025	IEYNVEHS(0.998)VDY(0.002)VER	IEY(-45)NVEHS(27)VDY(-27)VER	8	3	0.83219	52278.9	34970.2		43624.5	62467.7	66077.8	67356.3	65300.6	0.668057	0.0484067
P61807	Stannin	Snn	FUNCTION: Plays a role in the toxic effects of organotins (By similarity). Plays a role in endosomal maturation (PubMed:27015288). {ECO:0000250|UniProtKB:O75324, ECO:0000269|PubMed:27015288}.	9.501	88	sp|P61807|SNN_MOUSE	49	sp|P61807|SNN_MOUSE Stannin OS=Mus musculus OX=10090 GN=Snn PE=1 SV=1	sp|P61807|SNN_MOUSE	49	49	S	CYLRLQRISQSEDEESIVGDGETKEPFLLVQ	150.42	150.42	ISQSEDEES(1)IVGDGETK	IS(-56)QS(-40)EDEES(40)IVGDGET(-84)K	9	2	0.02322	162189		172572	167381	237863	234692		236277	0.708407	0.00615049
P62812	Gamma-aminobutyric acid receptor subunit alpha-1	Gabra1	FUNCTION: Ligand-gated chloride channel which is a component of the heteropentameric receptor for GABA, the major inhibitory neurotransmitter in the brain (PubMed:27129275). Plays an important role in the formation of functional inhibitory GABAergic synapses in addition to mediating synaptic inhibition as a GABA-gated ion channel (PubMed:27129275). The gamma2 subunit is necessary but not sufficie…	51.753	455	sp|P62812|GBRA1_MOUSE	375	sp|P62812|GBRA1_MOUSE Gamma-aminobutyric acid receptor subunit alpha-1 OS=Mus musculus OX=10090 GN=Gabra1 PE=1 SV=1	sp|P62812|GBRA1_MOUSE	375	375	T	LIKKNNTYAPTATSYTPNLARGDPGLATIAK	100.69	83.474	NNTYAPTAT(0.002)S(0.01)Y(0.048)T(0.94)PNLAR	NNT(-77)Y(-81)APT(-40)AT(-28)S(-20)Y(-13)T(13)PNLAR	12	2	-1.1164		203258	192313	197786	127488	137497		132493	1.4928	0.0126546
P63085	Mitogen-activated protein kinase 1	Mapk1	FUNCTION: Serine/threonine kinase which acts as an essential component of the MAP kinase signal transduction pathway. MAPK1/ERK2 and MAPK3/ERK1 are the 2 MAPKs which play an important role in the MAPK/ERK cascade. They participate also in a signaling cascade initiated by activated KIT and KITLG/SCF. Depending on the cellular context, the MAPK/ERK cascade mediates diverse biological functions such…	41.275	358	sp|P63085|MK01_MOUSE;sp|Q63844|MK03_MOUSE	200;220	sp|P63085|MK01_MOUSE Mitogen-activated protein kinase 1 OS=Mus musculus OX=10090 GN=Mapk1 PE=1 SV=3;sp|Q63844|MK03_MOUSE Mitogen-activated protein kinase 3 OS=Mus musculus OX=10090 GN=Mapk3 PE=1 SV=5	sp|P63085|MK01_MOUSE;sp|Q63844|MK03_MOUSE	200;220	200	S	YVATRWYRAPEIMLNSKGYTKSIDIWSVGCI	88.24	48.701	APEIMLNS(1)K	APEIMLNS(49)K	8	2	-1.8563	36280	34839.3		35559.7	31618.4	31312.3	33237.7	32056.1	1.10929	0.0336124
P63166	Small ubiquitin-related modifier 1	Sumo1	FUNCTION: Ubiquitin-like protein that can be covalently attached to proteins as a monomer or a lysine-linked polymer. Covalent attachment via an isopeptide bond to its substrates requires prior activation by the E1 complex SAE1-SAE2 and linkage to the E2 enzyme UBE2I, and can be promoted by E3 ligases such as PIAS1-4, RANBP2 or CBX4. This post-translational modification on lysine residues of prot…	11.557	101	sp|P63166|SUMO1_MOUSE	2	sp|P63166|SUMO1_MOUSE Small ubiquitin-related modifier 1 OS=Mus musculus OX=10090 GN=Sumo1 PE=1 SV=1	sp|P63166|SUMO1_MOUSE	2	2	S	______________MSDQEAKPSTEDLGDKK	250.08	250.08	S(1)DQEAKPSTEDLGDKK	S(150)DQEAKPS(-150)T(-170)EDLGDKK	1	3	0.68439	485723	465887	584049	511887	643310	706564	665873	671916	0.761831	0.0174296
P63216	Guanine nucleotide-binding protein G(I)/G(S)/G(O) subunit gamma-3	Gng3	FUNCTION: Guanine nucleotide-binding proteins (G proteins) are involved as a modulator or transducer in various transmembrane signaling systems. The beta and gamma chains are required for the GTPase activity, for replacement of GDP by GTP, and for G protein-effector interaction.	8.3047	75	sp|P63216|GBG3_MOUSE	12	sp|P63216|GBG3_MOUSE Guanine nucleotide-binding protein G(I)/G(S)/G(O) subunit gamma-3 OS=Mus musculus OX=10090 GN=Gng3 PE=1 SV=1	sp|P63216|GBG3_MOUSE	12	12	S	____MKGETPVNSTMSIGQARKMVEQLKIEA	254.16	91.245	GETPVNS(0.001)T(0.008)MS(0.992)IGQAR	GET(-50)PVNS(-33)T(-21)MS(21)IGQAR	10	2	-1.0732	211468	224540		218004	256394	271070		263732	0.826612	0.043212
P70188	Kinesin-associated protein 3	Kifap3	FUNCTION: Involved in tethering the chromosomes to the spindle pole and in chromosome movement. Binds to the tail domain of the KIF3A/KIF3B heterodimer to form a heterotrimeric KIF3 complex and may regulate the membrane binding of this complex.	91.29	793	sp|P70188|KIFA3_MOUSE	256	sp|P70188|KIFA3_MOUSE Kinesin-associated protein 3 OS=Mus musculus OX=10090 GN=Kifap3 PE=1 SV=1	sp|P70188|KIFA3_MOUSE	256	256	T	LSKKKKAVDEDLENQTLRKDYDKTFKKYQGL	118.26	34.338	AVDEDLENQT(1)LRK	AVDEDLENQT(34)LRK	10	3	-1.4695	38779.9	46255.6	41446.6	42160.7	52558.1	55063.2	53711.1	53777.5	0.783985	0.00727241
P70302	Stromal interaction molecule 1	Stim1	FUNCTION: Plays a role in mediating store-operated Ca(2+) entry (SOCE), a Ca(2+) influx following depletion of intracellular Ca(2+) stores. Acts as Ca(2+) sensor in the endoplasmic reticulum via its EF-hand domain. Upon Ca(2+) depletion, translocates from the endoplasmic reticulum to the plasma membrane where it activates the Ca(2+) release-activated Ca(2+) (CRAC) channel subunit ORAI1. Involved …	77.566	685	sp|P70302|STIM1_MOUSE	257	sp|P70302|STIM1_MOUSE Stromal interaction molecule 1 OS=Mus musculus OX=10090 GN=Stim1 PE=1 SV=2	sp|P70302|STIM1_MOUSE	257	257	S	KKMMKDLEGLHRAEQSLHDLQERLHKAQEEH	117.03	81.908	AEQS(1)LHDLQER	AEQS(82)LHDLQER	4	2	0.061942	348034		300796	324415	249370	267815	266255	261147	1.24227	0.0458058
P70365	Nuclear receptor coactivator 1	Ncoa1	FUNCTION: Nuclear receptor coactivator that directly binds nuclear receptors and stimulates the transcriptional activities in a hormone-dependent fashion. Involved in the coactivation of different nuclear receptors, such as for steroids (PGR, GR and ER), retinoids (RXRs), thyroid hormone (TRs) and prostanoids (PPARs). Also involved in coactivation mediated by STAT3, STAT5A, STAT5B and STAT6 trans…	157.01	1447	sp|P70365|NCOA1_MOUSE	372	sp|P70365|NCOA1_MOUSE Nuclear receptor coactivator 1 OS=Mus musculus OX=10090 GN=Ncoa1 PE=1 SV=2	sp|P70365|NCOA1_MOUSE	372	372	S	FIMGIHIIDREHSGLSPQDDSNSGMSIPRIN	111.6	66.553	EHS(0.101)GLS(0.899)PQDDSNSGMSIPR	EHS(-9.5)GLS(9.5)PQDDS(-39)NS(-59)GMS(-64)IPR	6	3	1.8785	198773		209664	204218	233695	236826		235260	0.868053	0.031737
P70378	Fibroblast growth factor 11	Fgf11	FUNCTION: Probably involved in nervous system development and function.	25.178	225	sp|P70378|FGF11_MOUSE	7	sp|P70378|FGF11_MOUSE Fibroblast growth factor 11 OS=Mus musculus OX=10090 GN=Fgf11 PE=2 SV=1	sp|P70378|FGF11_MOUSE	7	7	S	_________MAALASSLIRQKREVREPGGSR	71.066	60.547	AALAS(0.007)S(0.993)LIR	AALAS(-22)S(22)LIR	6	2	1.2219	15230.2	14080.1	16419.5	15243.3	20553.4		19028.9	19791.1	0.770208	0.0221631
P70392	Ras-specific guanine nucleotide-releasing factor 2	Rasgrf2	FUNCTION: Functions as a calcium-regulated nucleotide exchange factor activating both Ras and RAC1 through the exchange of bound GDP for GTP. Preferentially activates HRAS in vivo compared to RRAS based on their different types of prenylation. Functions in synaptic plasticity by contributing to the induction of long term potentiation. {ECO:0000269|PubMed:10733575, ECO:0000269|PubMed:11500499, ECO…	135.67	1189	sp|P70392|RGRF2_MOUSE	633	sp|P70392|RGRF2_MOUSE Ras-specific guanine nucleotide-releasing factor 2 OS=Mus musculus OX=10090 GN=Rasgrf2 PE=1 SV=2	sp|P70392|RGRF2_MOUSE	633	633	S	LHKDDTDICFSKTLNSCKVPQIRYASVERLL	189.13	189.13	TLNS(1)CKVPQIR	T(-67)LNS(67)CKVPQIR	4	2	0.66729	1.7697e+06	1.94226e+06		1.85598e+06		2.27981e+06	2.3829e+06	2.33136e+06	0.796093	0.0419069
P70399	TP53-binding protein 1	Tp53bp1	FUNCTION: Double-strand break (DSB) repair protein involved in response to DNA damage, telomere dynamics and class-switch recombination (CSR) during antibody genesis (PubMed:15159415, PubMed:15077110, PubMed:20453858, PubMed:23333305, PubMed:26308889, PubMed:20362325). Plays a key role in the repair of double-strand DNA breaks (DSBs) in response to DNA damage by promoting non-homologous end joini…	212.73	1969	sp|P70399|TP53B_MOUSE	552	sp|P70399|TP53B_MOUSE TP53-binding protein 1 OS=Mus musculus OX=10090 GN=Tp53bp1 PE=1 SV=3	sp|P70399|TP53B_MOUSE	552	552	S	EEDRENTQIDDTEPLSPVSNSKLPADSENVL	141	141	TEEDRENTQIDDTEPLS(0.998)PVS(0.002)NSK	T(-120)EEDRENT(-100)QIDDT(-62)EPLS(28)PVS(-28)NS(-50)K	17	3	1.1977	236105	224164	304962	255077	333764	368326	314589	338893	0.752677	0.047661
P70408	Cadherin-10	Cdh10	FUNCTION: Cadherins are calcium-dependent cell adhesion proteins. They preferentially interact with themselves in a homophilic manner in connecting cells; cadherins may thus contribute to the sorting of heterogeneous cell types.	88.311	788	sp|P70408|CAD10_MOUSE	784	sp|P70408|CAD10_MOUSE Cadherin-10 OS=Mus musculus OX=10090 GN=Cdh10 PE=1 SV=3	sp|P70408|CAD10_MOUSE	784	784	S	GPRFNKLAEMYGGGESDKDA___________	189.07	186.56	LAEMYGGGES(1)DKDA	LAEMY(-150)GGGES(150)DKDA	10	2	1.2482	807492	645120	727029	726547	883100	1.02259e+06	941538	949077	0.76553	0.0228716
P70441	Na(+)/H(+) exchange regulatory cofactor NHE-RF1	Slc9a3r1	FUNCTION: Scaffold protein that connects plasma membrane proteins with members of the ezrin/moesin/radixin family and thereby helps to link them to the actin cytoskeleton and to regulate their surface expression. Necessary for recycling of internalized ADRB2. Was first known to play a role in the regulation of the activity and subcellular location of SLC9A3. Necessary for cAMP-mediated phosphoryl…	38.6	355	sp|P70441|NHRF1_MOUSE	297	sp|P70441|NHRF1_MOUSE Na(+)/H(+) exchange regulatory cofactor NHE-RF1 OS=Mus musculus OX=10090 GN=Slc9a3r1 PE=1 SV=3	sp|P70441|NHRF1_MOUSE	297	297	S	RSASSDTSEELNSQDSPKRQVSTEPSSTSSS	322.25	202.28	SASSDTSEELNSQDS(1)PKR	S(-180)AS(-180)S(-170)DT(-140)S(-120)EELNS(-48)QDS(48)PKR	15	2	-1.1319	227877	221542	215079	221499	258846	275053	254035	262644	0.843343	0.00500622
P70441	Na(+)/H(+) exchange regulatory cofactor NHE-RF1	Slc9a3r1	FUNCTION: Scaffold protein that connects plasma membrane proteins with members of the ezrin/moesin/radixin family and thereby helps to link them to the actin cytoskeleton and to regulate their surface expression. Necessary for recycling of internalized ADRB2. Was first known to play a role in the regulation of the activity and subcellular location of SLC9A3. Necessary for cAMP-mediated phosphoryl…	38.6	355	sp|P70441|NHRF1_MOUSE	289	sp|P70441|NHRF1_MOUSE Na(+)/H(+) exchange regulatory cofactor NHE-RF1 OS=Mus musculus OX=10090 GN=Slc9a3r1 PE=1 SV=3	sp|P70441|NHRF1_MOUSE	289	289	S	ESPRPALARSASSDTSEELNSQDSPKRQVST	237.51	173.63	SASSDT(0.004)S(0.996)EELNSQDSPK	S(-74)AS(-63)S(-46)DT(-24)S(24)EELNS(-72)QDS(-120)PK	7	2	-0.39602	313168	278439	297496	296368	368990	395751	334616	366452	0.808749	0.0261766
P70452	Syntaxin-4	Stx4	FUNCTION: Plasma membrane t-SNARE that mediates docking of transport vesicles. Necessary for the translocation of SLC2A4 from intracellular vesicles to the plasma membrane. Together with STXB3 and VAMP2, may also play a role in docking/fusion of intracellular GLUT4-containing vesicles with the cell surface in adipocytes and in docking of synaptic vesicles at presynaptic active zones. {ECO:0000269…	34.165	298	sp|P70452|STX4_MOUSE	15	sp|P70452|STX4_MOUSE Syntaxin-4 OS=Mus musculus OX=10090 GN=Stx4 PE=1 SV=1	sp|P70452|STX4_MOUSE	15	15	S	_MRDRTHELRQGDNISDDEDEVRVALVVHSG	157.7	68.548	QGDNIS(1)DDEDEVR	QGDNIS(69)DDEDEVR	6	2	1.2887	266805	162365	292006	240392	359480	365662	402458	375867	0.639567	0.0318573
P70453	High affinity cAMP-specific 3',5'-cyclic phosphodiesterase 7A	Pde7a	FUNCTION: Hydrolyzes the second messenger cAMP, which is a key regulator of many important physiological processes. May have a role in muscle signal transduction (By similarity). {ECO:0000250}.	52.485	456	sp|P70453|PDE7A_MOUSE	58	sp|P70453|PDE7A_MOUSE High affinity cAMP-specific 3',5'-cyclic phosphodiesterase 7A OS=Mus musculus OX=10090 GN=Pde7a PE=2 SV=2	sp|P70453|PDE7A_MOUSE	58	58	S	VRVRSRAGFETERRGSHPYIDFRIFHSQSDI	46.068	46.068	RGS(0.999)HPY(0.001)IDFR	RGS(30)HPY(-30)IDFR	3	3	1.3197		17896.3	26028	21962.1	36785.7	45013.6	36009.3	39269.5	0.559267	0.0365648
P70663	SPARC-like protein 1	Sparcl1		72.286	650	sp|P70663|SPRL1_MOUSE	411	sp|P70663|SPRL1_MOUSE SPARC-like protein 1 OS=Mus musculus OX=10090 GN=Sparcl1 PE=1 SV=3	sp|P70663|SPRL1_MOUSE	411	411	S	KAESSPNAEPSDEGNSREHSAGSCTNFQCKR	43.767	40.83	KAESSPNAEPS(0.025)DEGNS(0.975)R	KAES(-40)S(-39)PNAEPS(-16)DEGNS(16)R	16	3	2.172	30631.2	32535	31869.2	31678.5	40963.4		36046.7	38505.1	0.822709	0.0404215
P70704	Phospholipid-transporting ATPase IA	Atp8a1	FUNCTION: Catalytic component of a P4-ATPase flippase complex which catalyzes the hydrolysis of ATP coupled to the transport of aminophospholipids from the outer to the inner leaflet of various membranes and ensures the maintenance of asymmetric distribution of phospholipids. Phospholipid translocation seems also to be implicated in vesicle formation and in uptake of lipid signaling molecules. In…	131.41	1164	sp|P70704|AT8A1_MOUSE	29	sp|P70704|AT8A1_MOUSE Phospholipid-transporting ATPase IA OS=Mus musculus OX=10090 GN=Atp8a1 PE=1 SV=2	sp|P70704|AT8A1_MOUSE	29	29	S	RAEGYEKTDDVSEKTSLADQEEVRTIFINQP	263.14	187.22	TDDVSEKT(0.003)S(0.997)LADQEEVR	T(-120)DDVS(-61)EKT(-25)S(25)LADQEEVR	9	3	0.7541	614318	640202	650274	634931	1.2503e+06	884839	865280	1.00014e+06	0.634843	0.0438431
P81122	Insulin receptor substrate 2	Irs2	FUNCTION: May mediate the control of various cellular processes by insulin.	136.76	1321	sp|P81122|IRS2_MOUSE	556	sp|P81122|IRS2_MOUSE Insulin receptor substrate 2 OS=Mus musculus OX=10090 GN=Irs2 PE=1 SV=2	sp|P81122|IRS2_MOUSE	556	556	S	MDRPLSHCGRPYRRVSGDGAQDLDRGLRKRT	122.13	72.311	RVS(1)GDGAQDLDR	RVS(72)GDGAQDLDR	3	2	0.67735	843481	871444	875207	863377	1.0477e+06	1.06461e+06	1.03146e+06	1.04793e+06	0.823892	0.000183237
P83093	Stromal interaction molecule 2	Stim2	FUNCTION: Plays a role in mediating store-operated Ca(2+) entry (SOCE), a Ca(2+) influx following depletion of intracellular Ca(2+) stores. Functions as a highly sensitive Ca(2+) sensor in the endoplasmic reticulum which activates both store-operated and store-independent Ca(2+)-influx. Regulates basal cytosolic and endoplasmic reticulum Ca(2+) concentrations. Upon mild variations of the endoplas…	83.924	746	sp|P83093|STIM2_MOUSE	650	sp|P83093|STIM2_MOUSE Stromal interaction molecule 2 OS=Mus musculus OX=10090 GN=Stim2 PE=1 SV=2	sp|P83093|STIM2_MOUSE	650	650	S	SSRGESPVTADVSRGSPECVGLTETKSMIFS	206.61	165.72	GS(1)PECVGLTETK	GS(120)PECVGLT(-120)ET(-140)K	2	2	-0.46604	1.327e+06	1.46456e+06		1.39578e+06	1.10308e+06	1.13382e+06	917744	1.05155e+06	1.32736	0.0422985
P97291	Cadherin-8	Cdh8	FUNCTION: Cadherins are calcium-dependent cell adhesion proteins. They preferentially interact with themselves in a homophilic manner in connecting cells; cadherins may thus contribute to the sorting of heterogeneous cell types.	88.214	799	sp|P97291|CADH8_MOUSE	795	sp|P97291|CADH8_MOUSE Cadherin-8 OS=Mus musculus OX=10090 GN=Cdh8 PE=1 SV=2	sp|P97291|CADH8_MOUSE	795	795	S	GPRFKRLGELYSVGESDKET___________	267.63	225.94	LGELYSVGES(1)DKET	LGELY(-170)S(-84)VGES(84)DKET(-88)	10	2	1.146	455982	356670	521067	444573	668578	747256	686354	700729	0.634443	0.00867114
P97427	Dihydropyrimidinase-related protein 1	Crmp1	FUNCTION: Necessary for signaling by class 3 semaphorins and subsequent remodeling of the cytoskeleton (PubMed:25358863, PubMed:14685275). Plays a role in axon guidance (PubMed:14685275). During the axon guidance process, acts downstream of SEMA3A to promote FLNA dissociation from F-actin which results in the rearrangement of the actin cytoskeleton and the collapse of the growth cone (PubMed:2535…	62.167	572	sp|P97427|DPYL1_MOUSE	522	sp|P97427|DPYL1_MOUSE Dihydropyrimidinase-related protein 1 OS=Mus musculus OX=10090 GN=Crmp1 PE=1 SV=1	sp|P97427|DPYL1_MOUSE	522	522	S	PATPKHAAPAPSAKSSPSKHQPPPIRNLHQS	139.94	70.552	HAAPAPS(0.007)AKS(0.993)S(0.997)PS(0.002)K	HAAPAPS(-22)AKS(22)S(26)PS(-26)K	11	2	-2.6683	750753	631530	779187	720490	1.584e+06	1.45986e+06	1.27808e+06	1.44065e+06	0.500116	0.00194722
P97427	Dihydropyrimidinase-related protein 1	Crmp1	FUNCTION: Necessary for signaling by class 3 semaphorins and subsequent remodeling of the cytoskeleton (PubMed:25358863, PubMed:14685275). Plays a role in axon guidance (PubMed:14685275). During the axon guidance process, acts downstream of SEMA3A to promote FLNA dissociation from F-actin which results in the rearrangement of the actin cytoskeleton and the collapse of the growth cone (PubMed:2535…	62.167	572	sp|P97427|DPYL1_MOUSE	509	sp|P97427|DPYL1_MOUSE Dihydropyrimidinase-related protein 1 OS=Mus musculus OX=10090 GN=Crmp1 PE=1 SV=1	sp|P97427|DPYL1_MOUSE	509	509	T	VSRGMYDGPVYEVPATPKHAAPAPSAKSSPS	238.39	231.21	GMYDGPVYEVPAT(1)PK	GMY(-220)DGPVY(-130)EVPAT(130)PK	13	2	2.4806	1.43114e+07	1.72206e+07	1.72632e+07	1.62651e+07	8.73366e+06	5.66299e+06	1.22284e+07	8.875e+06	1.83268	0.0257234
P97445	Voltage-dependent P/Q-type calcium channel subunit alpha-1A	Cacna1a	FUNCTION: Voltage-sensitive calcium channels (VSCC) mediate the entry of calcium ions into excitable cells and are also involved in a variety of calcium-dependent processes, including muscle contraction, hormone or neurotransmitter release, gene expression, cell motility, cell division and cell death. The isoform alpha-1A gives rise to P and/or Q-type calcium currents. P/Q-type calcium channels b…	267.64	2368	sp|P97445|CAC1A_MOUSE	2220	sp|P97445|CAC1A_MOUSE Voltage-dependent P/Q-type calcium channel subunit alpha-1A OS=Mus musculus OX=10090 GN=Cacna1a PE=1 SV=2	sp|P97445|CAC1A_MOUSE	2220	2220	S	REHTTHRQGSSSVSGSPAPSTSGTSTPRRGR	127.08	86.798	QGSSSVS(0.001)GS(0.997)PAPS(0.001)TSGTSTPR	QGS(-40)S(-37)S(-37)VS(-30)GS(30)PAPS(-30)T(-34)S(-38)GT(-45)S(-49)T(-52)PR	9	2	-1.9025	544889	592906	501269	546355	366268	422407	458143	415606	1.3146	0.0254568
P97798	Neogenin	Neo1	FUNCTION: Multi-functional cell surface receptor regulating cell adhesion in many diverse developmental processes, including neural tube and mammary gland formation, myogenesis and angiogenesis. Receptor for members of the BMP, netrin, and repulsive guidance molecule (RGM) families. Netrin-Neogenin interactions result in a chemoattractive axon guidance response and cell-cell adhesion, the interac…	163.16	1493	sp|P97798|NEO1_MOUSE	1225	sp|P97798|NEO1_MOUSE Neogenin OS=Mus musculus OX=10090 GN=Neo1 PE=1 SV=1	sp|P97798|NEO1_MOUSE	1225	1225	S	PDPNPVMTDTPIPRNSQDITPVDNSMDSNIH	73.455	73.455	NS(1)QDITPVDNSMDSNIHQR	NS(47)QDIT(-47)PVDNS(-68)MDS(-72)NIHQR	2	3	2.6742	50016.4	49676	57963.1	52551.8	71952.5	71253.3	58283.9	67163.2	0.78245	0.0484289
Q00PI9	Heterogeneous nuclear ribonucleoprotein U-like protein 2	Hnrnpul2		84.939	745	sp|Q00PI9|HNRL2_MOUSE	159	sp|Q00PI9|HNRL2_MOUSE Heterogeneous nuclear ribonucleoprotein U-like protein 2 OS=Mus musculus OX=10090 GN=Hnrnpul2 PE=1 SV=2	sp|Q00PI9|HNRL2_MOUSE	159	159	S	EHDNGKGEEDGPEERSGDETPGSEAPGDKAV	153.18	144.09	S(1)GDETPGSEAPGDK	S(66)GDET(-66)PGS(-110)EAPGDK	1	2	0.19574	271482		324799	298140	393762	367048	384737	381849	0.780781	0.0330412
Q01063	cAMP-specific 3',5'-cyclic phosphodiesterase 4D	Pde4d	FUNCTION: Hydrolyzes the second messenger cAMP, which is a key regulator of many important physiological processes. {ECO:0000250}.	84.562	747	sp|Q01063|PDE4D_MOUSE	654	sp|Q01063|PDE4D_MOUSE cAMP-specific 3',5'-cyclic phosphodiesterase 4D OS=Mus musculus OX=10090 GN=Pde4d PE=1 SV=2	sp|Q01063|PDE4D_MOUSE	654	654	S	TLEDNREWYQSTIPQSPSPAPDDQEEGRQGQ	129.74	129.74	EWYQSTIPQS(0.976)PS(0.024)PAPDDQEEGR	EWY(-99)QS(-64)T(-45)IPQS(16)PS(-16)PAPDDQEEGR	10	3	3.3545	301268	260130	302646	288015	377635	392881	366405	378973	0.759986	0.00464028
Q01097	Glutamate receptor ionotropic, NMDA 2B	Grin2b	FUNCTION: Component of NMDA receptor complexes that function as heterotetrameric, ligand-gated ion channels with high calcium permeability and voltage-dependent sensitivity to magnesium. Channel activation requires binding of the neurotransmitter glutamate to the epsilon subunit, glycine binding to the zeta subunit, plus membrane depolarization to eliminate channel inhibition by Mg(2+) (PubMed:13…	165.96	1482	sp|Q01097|NMDE2_MOUSE	930	sp|Q01097|NMDE2_MOUSE Glutamate receptor ionotropic, NMDA 2B OS=Mus musculus OX=10090 GN=Grin2b PE=1 SV=3	sp|Q01097|NMDE2_MOUSE	930	930	S	NGSPQSALDFIRRESSVYDISEHRRSFTHSD	240.82	59.731	ES(0.031)S(0.968)VY(0.001)DISEHR	ES(-15)S(15)VY(-30)DIS(-48)EHR	3	2	0.61371	564228		564285	564256	611444	649436	604897	621926	0.907273	0.0486857
Q01097	Glutamate receptor ionotropic, NMDA 2B	Grin2b	FUNCTION: Component of NMDA receptor complexes that function as heterotetrameric, ligand-gated ion channels with high calcium permeability and voltage-dependent sensitivity to magnesium. Channel activation requires binding of the neurotransmitter glutamate to the epsilon subunit, glycine binding to the zeta subunit, plus membrane depolarization to eliminate channel inhibition by Mg(2+) (PubMed:13…	165.96	1482	sp|Q01097|NMDE2_MOUSE	1284	sp|Q01097|NMDE2_MOUSE Glutamate receptor ionotropic, NMDA 2B OS=Mus musculus OX=10090 GN=Grin2b PE=1 SV=3	sp|Q01097|NMDE2_MOUSE	1284	1284	S	PVAVSSNASTTKYPQSPTNSKAQKKNRNKLR	200.06	177.47	YPQS(1)PTNSK	Y(-110)PQS(41)PT(-41)NS(-64)K	4	2	0.17987	1.5316e+06	1.41073e+06	1.36519e+06	1.43584e+06	1.18392e+06	860418	1.19676e+06	1.08037e+06	1.32903	0.0421947
Q01097	Glutamate receptor ionotropic, NMDA 2B	Grin2b	FUNCTION: Component of NMDA receptor complexes that function as heterotetrameric, ligand-gated ion channels with high calcium permeability and voltage-dependent sensitivity to magnesium. Channel activation requires binding of the neurotransmitter glutamate to the epsilon subunit, glycine binding to the zeta subunit, plus membrane depolarization to eliminate channel inhibition by Mg(2+) (PubMed:13…	165.96	1482	sp|Q01097|NMDE2_MOUSE	882	sp|Q01097|NMDE2_MOUSE Glutamate receptor ionotropic, NMDA 2B OS=Mus musculus OX=10090 GN=Grin2b PE=1 SV=3	sp|Q01097|NMDE2_MOUSE	882	882	S	GIYSCIHGVAIEERQSVMNSPTATMNNTHSN	106.93	106.93	QS(1)VMNS(0.978)PT(0.021)AT(0.001)MNNTHSNILR	QS(87)VMNS(17)PT(-17)AT(-29)MNNT(-51)HS(-59)NILR	2	3	0.10694	254722	306071	481528	347440	578935	595141	558687	577588	0.601536	0.0295712
Q01853	Transitional endoplasmic reticulum ATPase	Vcp	FUNCTION: Necessary for the fragmentation of Golgi stacks during mitosis and for their reassembly after mitosis. Involved in the formation of the transitional endoplasmic reticulum (tER). The transfer of membranes from the endoplasmic reticulum to the Golgi apparatus occurs via 50-70 nm transition vesicles which derive from part-rough, part-smooth transitional elements of the endoplasmic reticulu…	89.321	806	sp|Q01853|TERA_MOUSE	748	sp|Q01853|TERA_MOUSE Transitional endoplasmic reticulum ATPase OS=Mus musculus OX=10090 GN=Vcp PE=1 SV=4	sp|Q01853|TERA_MOUSE	748	748	S	RDHFEEAMRFARRSVSDNDIRKYEMFAQTLQ	107.08	107.08	SVS(1)DNDIR	S(-46)VS(46)DNDIR	3	2	-0.14244	344909	335699	341723	340777		427439	398810	413124	0.824879	0.00757379
Q02053	Ubiquitin-like modifier-activating enzyme 1	Uba1	FUNCTION: Catalyzes the first step in ubiquitin conjugation to mark cellular proteins for degradation through the ubiquitin-proteasome system (PubMed:1511901). Activates ubiquitin by first adenylating its C-terminal glycine residue with ATP, and thereafter linking this residue to the side chain of a cysteine residue in E1, yielding a ubiquitin-E1 thioester and free AMP. Essential for the formatio…	117.81	1058	sp|Q02053|UBA1_MOUSE	810	sp|Q02053|UBA1_MOUSE Ubiquitin-like modifier-activating enzyme 1 OS=Mus musculus OX=10090 GN=Uba1 PE=1 SV=1	sp|Q02053|UBA1_MOUSE	810	810	S	QVPEFTPKSGVKIHVSDQELQSANASVDDSR	193.67	193.67	IHVS(1)DQELQSANASVDDSR	IHVS(96)DQELQS(-96)ANAS(-180)VDDS(-190)R	4	3	0.43006	536823	496750	633138	555570	747169	700622	786480	744757	0.745976	0.016332
Q02053	Ubiquitin-like modifier-activating enzyme 1	Uba1	FUNCTION: Catalyzes the first step in ubiquitin conjugation to mark cellular proteins for degradation through the ubiquitin-proteasome system (PubMed:1511901). Activates ubiquitin by first adenylating its C-terminal glycine residue with ATP, and thereafter linking this residue to the side chain of a cysteine residue in E1, yielding a ubiquitin-E1 thioester and free AMP. Essential for the formatio…	117.81	1058	sp|Q02053|UBA1_MOUSE	816	sp|Q02053|UBA1_MOUSE Ubiquitin-like modifier-activating enzyme 1 OS=Mus musculus OX=10090 GN=Uba1 PE=1 SV=1	sp|Q02053|UBA1_MOUSE	816	816	S	PKSGVKIHVSDQELQSANASVDDSRLEELKA	85.764	85.764	IHVSDQELQS(1)ANASVDDSR	IHVS(-52)DQELQS(38)ANAS(-38)VDDS(-56)R	10	3	1.842	68652.2	66629.9	75323.3	70201.8	95193.2	87055.8	77916.2	86721.7	0.809506	0.042836
Q03391	Glutamate receptor ionotropic, NMDA 2D	Grin2d	FUNCTION: Component of NMDA receptor complexes that function as heterotetrameric, ligand-gated ion channels with high calcium permeability and voltage-dependent sensitivity to magnesium. Channel activation requires binding of the neurotransmitter glutamate to the epsilon subunit, glycine binding to the zeta subunit, plus membrane depolarization to eliminate channel inhibition by Mg(2+) (PubMed:13…	142.96	1323	sp|Q03391|NMDE4_MOUSE	1049	sp|Q03391|NMDE4_MOUSE Glutamate receptor ionotropic, NMDA 2D OS=Mus musculus OX=10090 GN=Grin2d PE=1 SV=3	sp|Q03391|NMDE4_MOUSE	1049	1049	S	AAVGPPLCRLAFEDESPPAPSRWPRSDPESQ	150.81	150.81	LAFEDES(1)PPAPSR	LAFEDES(58)PPAPS(-58)R	7	2	1.5122	233662	217393		225527	274622	253831	286857	271770	0.829847	0.0443741
Q04447	Creatine kinase B-type	Ckb	FUNCTION: Reversibly catalyzes the transfer of phosphate between ATP and various phosphogens (e.g. creatine phosphate). Creatine kinase isoenzymes play a central role in energy transduction in tissues with large, fluctuating energy demands, such as skeletal muscle, heart, brain and spermatozoa.	42.713	381	sp|Q04447|KCRB_MOUSE	309	sp|Q04447|KCRB_MOUSE Creatine kinase B-type OS=Mus musculus OX=10090 GN=Ckb PE=1 SV=1	sp|Q04447|KCRB_MOUSE	309	309	S	GVHIKLPHLGKHEKFSEVLKRLRLQKRGTGG	165.09	165.09	HEKFS(1)EVLK	HEKFS(170)EVLK	5	2	0.34032	869862	801536	879520	850306	922178	1.06314e+06	1.03824e+06	1.00785e+06	0.843682	0.0342558
Q04690	Neurofibromin	Nf1	FUNCTION: Stimulates the GTPase activity of Ras. NF1 shows greater affinity for Ras GAP, but lower specific activity. May be a regulator of Ras activity.	319.59	2841	sp|Q04690|NF1_MOUSE	2804	sp|Q04690|NF1_MOUSE Neurofibromin OS=Mus musculus OX=10090 GN=Nf1 PE=1 SV=1	sp|Q04690|NF1_MOUSE	2804	2804	S	TSQHSPGLDKENVELSPTAGHCNSGRTRHGS	57.476	49.097	ENVELS(0.888)PT(0.097)AGHCNS(0.015)GR	ENVELS(9.6)PT(-9.6)AGHCNS(-18)GR	6	3	1.9668		37871.3	35878.5	36874.9	29408.3	25375.7	28738.6	27840.9	1.32449	0.0146303
Q04690	Neurofibromin	Nf1	FUNCTION: Stimulates the GTPase activity of Ras. NF1 shows greater affinity for Ras GAP, but lower specific activity. May be a regulator of Ras activity.	319.59	2841	sp|Q04690|NF1_MOUSE	2525	sp|Q04690|NF1_MOUSE Neurofibromin OS=Mus musculus OX=10090 GN=Nf1 PE=1 SV=1	sp|Q04690|NF1_MOUSE	2525	2525	S	YPAVGQTSPRARKSMSLDMGQPSQANTKKLL	275.16	233.03	SMS(1)LDMGQPSQANTK	S(-39)MS(39)LDMGQPS(-190)QANT(-220)K	3	2	-4.1201	722167	752337	856294	776933	926659	959610	930024	938764	0.827612	0.0181858
Q05CL8	La-related protein 7	Larp7	FUNCTION: RNA-binding protein that specifically binds distinct small nuclear RNA (snRNAs) and regulates their processing and function (PubMed:32017896). Specifically binds the 7SK snRNA (7SK RNA) and acts as a core component of the 7SK ribonucleoprotein (RNP) complex, thereby acting as a negative regulator of transcription elongation by RNA polymerase II (By similarity). The 7SK RNP complex seque…	64.802	570	sp|Q05CL8|LARP7_MOUSE	253	sp|Q05CL8|LARP7_MOUSE La-related protein 7 OS=Mus musculus OX=10090 GN=Larp7 PE=1 SV=2	sp|Q05CL8|LARP7_MOUSE	253	253	S	SSSGVCKATKRPRTASEGSEAETPEAPKQPA	203.52	203.52	T(0.001)AS(0.999)EGSEAETPEAPK	T(-32)AS(32)EGS(-55)EAET(-150)PEAPK	3	2	0.71514	244714	247272	240490	244159	284958	297551	297885	293465	0.831987	0.000463447
Q05D44	Eukaryotic translation initiation factor 5B	Eif5b	FUNCTION: Plays a role in translation initiation. Translational GTPase that catalyzes the joining of the 40S and 60S subunits to form the 80S initiation complex with the initiator methionine-tRNA in the P-site base paired to the start codon. GTP binding and hydrolysis induces conformational changes in the enzyme that renders it active for productive interactions with the ribosome. The release of …	137.61	1216	sp|Q05D44|IF2P_MOUSE	137	sp|Q05D44|IF2P_MOUSE Eukaryotic translation initiation factor 5B OS=Mus musculus OX=10090 GN=Eif5b PE=1 SV=2	sp|Q05D44|IF2P_MOUSE	137	137	S	SKSKKTARPNSEAPLSGSEDADDSNKLSKKG	120.31	116.34	TARPNSEAPLS(0.985)GS(0.015)EDADDSNK	T(-88)ARPNS(-77)EAPLS(18)GS(-18)EDADDS(-62)NK	11	3	2.6121	113501	104419	112695	110205	168800	162660	160733	164065	0.671718	0.000141925
Q08460	Calcium-activated potassium channel subunit alpha-1	Kcnma1	FUNCTION: Potassium channel activated by both membrane depolarization or increase in cytosolic Ca(2+) that mediates export of K(+). It is also activated by the concentration of cytosolic Mg(2+). Its activation dampens the excitatory events that elevate the cytosolic Ca(2+) concentration and/or depolarize the cell membrane. It therefore contributes to repolarization of the membrane potential. Play…	134.39	1209	sp|Q08460|KCMA1_MOUSE	711	sp|Q08460|KCMA1_MOUSE Calcium-activated potassium channel subunit alpha-1 OS=Mus musculus OX=10090 GN=Kcnma1 PE=1 SV=2	sp|Q08460|KCMA1_MOUSE	711	711	S	KCGCRRLEDEQPPTLSPKKKQRNGGMRNSPN	239.37	220.49	RLEDEQPPTLS(1)PK	RLEDEQPPT(-65)LS(65)PK	11	2	0.91173	858941	798462	900171	852525	1.17871e+06	1.07325e+06	1.10542e+06	1.11913e+06	0.761776	0.0034318
Q14B80	Potassium voltage-gated channel subfamily C member 2	Kcnc2	FUNCTION: Voltage-gated potassium channel that mediates transmembrane potassium transport in excitable membranes, primarily in the brain. Contributes to the regulation of the fast action potential repolarization and in sustained high-frequency firing in neurons of the central nervous system (PubMed:10561420, PubMed:10414303, PubMed:11124984, PubMed:10903572, PubMed:11506885, PubMed:15317859, PubM…	70.502	642	sp|Q14B80|KCNC2_MOUSE	557	sp|Q14B80|KCNC2_MOUSE Potassium voltage-gated channel subfamily C member 2 OS=Mus musculus OX=10090 GN=Kcnc2 PE=1 SV=1	sp|Q14B80|KCNC2_MOUSE	557	557	S	SVLSGDDSTGSEPPLSPPERLPIRRSSTRDK	153.08	153.08	SVLSGDDSTGSEPPLS(1)PPER	S(-130)VLS(-120)GDDS(-110)T(-97)GS(-67)EPPLS(67)PPER	16	2	-0.31947	754802	500815	601372	618996	987010	906442	934651	942701	0.65662	0.013971
Q2NL51	Glycogen synthase kinase-3 alpha	Gsk3a	FUNCTION: Constitutively active protein kinase that acts as a negative regulator in the hormonal control of glucose homeostasis, Wnt signaling and regulation of transcription factors and microtubules, by phosphorylating and inactivating glycogen synthase (GYS1 or GYS2), CTNNB1/beta-catenin, APC and AXIN1 (PubMed:15791206, PubMed:17908561). Requires primed phosphorylation of the majority of its su…	51.66	490	sp|Q2NL51|GSK3A_MOUSE	41	sp|Q2NL51|GSK3A_MOUSE Glycogen synthase kinase-3 alpha OS=Mus musculus OX=10090 GN=Gsk3a PE=1 SV=2	sp|Q2NL51|GSK3A_MOUSE	41	41	S	GGGGGGGGGGPGGSASGPGGTGGGKASVGAM	124.59	68.826	TSSFAEPGGGGGGGGGGPGGS(0.025)AS(0.971)GPGGT(0.004)GGGK	T(-64)S(-64)S(-63)FAEPGGGGGGGGGGPGGS(-16)AS(16)GPGGT(-24)GGGK	23	2	-0.10895	157511	177284	185863	173553	214719	205625	197903	206082	0.842153	0.0284714
Q2PFD7	PH and SEC7 domain-containing protein 3	Psd3	FUNCTION: Guanine nucleotide exchange factor for ARF6. {ECO:0000269|PubMed:16707115}.	114.72	1037	sp|Q2PFD7|PSD3_MOUSE	1000	sp|Q2PFD7|PSD3_MOUSE PH and SEC7 domain-containing protein 3 OS=Mus musculus OX=10090 GN=Psd3 PE=1 SV=2	sp|Q2PFD7|PSD3_MOUSE	1000	1000	S	LTTDGNEPVGLKKSHSSPSLNPDASPVTAKV	379.89	358.17	SHS(1)SPSLNPDASPVTAK	S(-57)HS(46)S(-46)PS(-110)LNPDAS(-240)PVT(-280)AK	3	2	-0.069328	7.68309e+06	8.58306e+06	7.84288e+06	8.03634e+06	8.74295e+06	9.7954e+06	9.2998e+06	9.27938e+06	0.866043	0.03911
Q2PFD7	PH and SEC7 domain-containing protein 3	Psd3	FUNCTION: Guanine nucleotide exchange factor for ARF6. {ECO:0000269|PubMed:16707115}.	114.72	1037	sp|Q2PFD7|PSD3_MOUSE	1009	sp|Q2PFD7|PSD3_MOUSE PH and SEC7 domain-containing protein 3 OS=Mus musculus OX=10090 GN=Psd3 PE=1 SV=2	sp|Q2PFD7|PSD3_MOUSE	1009	1009	S	GLKKSHSSPSLNPDASPVTAKVKRNVSERKD	307.25	235.68	SHSSPSLNPDAS(1)PVTAK	S(-140)HS(-120)S(-110)PS(-110)LNPDAS(61)PVT(-61)AK	12	2	-0.21137	1.46925e+06	1.44994e+06	1.46728e+06	1.46216e+06	1.75924e+06	1.79229e+06	1.57992e+06	1.71048e+06	0.854821	0.0199881
Q2WF71	Leucine-rich repeat and fibronectin type III domain-containing protein 1	Lrfn1	FUNCTION: Promotes neurite outgrowth in hippocampal neurons. Involved in the regulation and maintenance of excitatory synapses. Induces the clustering of excitatory postsynaptic proteins, including DLG4, DLGAP1, GRIA1 and GRIN1. {ECO:0000269|PubMed:16828986, ECO:0000269|PubMed:18585462}.	81.944	766	sp|Q2WF71|LRFN1_MOUSE	726	sp|Q2WF71|LRFN1_MOUSE Leucine-rich repeat and fibronectin type III domain-containing protein 1 OS=Mus musculus OX=10090 GN=Lrfn1 PE=1 SV=1	sp|Q2WF71|LRFN1_MOUSE	726	726	S	SHSYPRRARRTKRHRSTPHLDGAGGGAAGED	165.18	16.006	HRS(0.592)T(0.393)PHLDGAGGGAAGEDGDLGLGS(0.015)AR	HRS(1.8)T(-1.8)PHLDGAGGGAAGEDGDLGLGS(-16)AR	3	4	0.34423	78627.5	79118.7	116460	91402.1	142386	144701		143544	0.636755	0.0486277
Q2WF71	Leucine-rich repeat and fibronectin type III domain-containing protein 1	Lrfn1	FUNCTION: Promotes neurite outgrowth in hippocampal neurons. Involved in the regulation and maintenance of excitatory synapses. Induces the clustering of excitatory postsynaptic proteins, including DLG4, DLGAP1, GRIA1 and GRIN1. {ECO:0000269|PubMed:16828986, ECO:0000269|PubMed:18585462}.	81.944	766	sp|Q2WF71|LRFN1_MOUSE	727	sp|Q2WF71|LRFN1_MOUSE Leucine-rich repeat and fibronectin type III domain-containing protein 1 OS=Mus musculus OX=10090 GN=Lrfn1 PE=1 SV=1	sp|Q2WF71|LRFN1_MOUSE	727	727	T	HSYPRRARRTKRHRSTPHLDGAGGGAAGEDG	165.18	165.18	S(0.5)T(0.5)PHLDGAGGGAAGEDGDLGLGSAR	S(0)T(0)PHLDGAGGGAAGEDGDLGLGS(-170)AR	2	3	0.54809	78627.5	79118.7	116460	91402.1	142386	144701		143544	0.636755	0.0486277
Q3B7Z2	Oxysterol-binding protein 1	Osbp	FUNCTION: Lipid transporter involved in lipid countertransport between the Golgi complex and membranes of the endoplasmic reticulum: specifically exchanges sterol with phosphatidylinositol 4-phosphate (PI4P), delivering sterol to the Golgi in exchange for PI4P, which is degraded by the SAC1/SACM1L phosphatase in the endoplasmic reticulum. Binds cholesterol and a range of oxysterols including 25-h…	88.796	805	sp|Q3B7Z2|OSBP1_MOUSE	238	sp|Q3B7Z2|OSBP1_MOUSE Oxysterol-binding protein 1 OS=Mus musculus OX=10090 GN=Osbp PE=1 SV=3	sp|Q3B7Z2|OSBP1_MOUSE	238	238	S	NDLIAKHGTALQRSLSELESLKLPAESNEKI	154.66	113.46	SLS(1)ELESLK	S(-48)LS(48)ELES(-59)LK	3	2	-0.13747	1.14915e+06	929035	1.38072e+06	1.15297e+06	1.59402e+06	1.54887e+06	1.67299e+06	1.60529e+06	0.718229	0.0287883
Q3TY60	Protein FAM131B	Fam131b		35.958	332	sp|Q3TY60|F131B_MOUSE	297	sp|Q3TY60|F131B_MOUSE Protein FAM131B OS=Mus musculus OX=10090 GN=Fam131b PE=1 SV=1	sp|Q3TY60|F131B_MOUSE	297	297	S	PEEEEDAGCRDLESLSPREDPEMSTALSRKV	202.82	202.82	DLESLS(1)PREDPEMSTALSR	DLES(-57)LS(57)PREDPEMS(-110)T(-110)ALS(-130)R	6	3	0.42066	537174	388532	774698	566801	979605	1.09573e+06	878672	984669	0.575626	0.0315147
Q3TY60	Protein FAM131B	Fam131b		35.958	332	sp|Q3TY60|F131B_MOUSE	322	sp|Q3TY60|F131B_MOUSE Protein FAM131B OS=Mus musculus OX=10090 GN=Fam131b PE=1 SV=1	sp|Q3TY60|F131B_MOUSE	322	322	S	ALSRKVSDVTSSGVQSFDEEEGDANN_____	128.68	128.68	VSDVTSSGVQS(1)FDEEEGDANN	VS(-84)DVT(-80)S(-75)S(-69)GVQS(69)FDEEEGDANN	11	2	0.74638	222949	164108	172747	186602	302402	277078		289740	0.644032	0.0271869
Q3UDE2	Tubulin--tyrosine ligase-like protein 12	Ttll12	FUNCTION: Negatively regulates post-translational modifications of tubulin, including detyrosination of the C-terminus and polyglutamylation of glutamate residues. Also, indirectly promotes histone H4 trimethylation at 'Lys-20' (H4K20me3). Probably by controlling tubulin and/or histone H4 post-translational modifications, plays a role in mitosis and in maintaining chromosome number stability. Dur…	74.042	639	sp|Q3UDE2|TTL12_MOUSE	11	sp|Q3UDE2|TTL12_MOUSE Tubulin--tyrosine ligase-like protein 12 OS=Mus musculus OX=10090 GN=Ttll12 PE=1 SV=1	sp|Q3UDE2|TTL12_MOUSE	11	11	S	_____MEIQSGPQPGSPGRAERLNARLLDEF	266	207.41	MEIQSGPQPGS(1)PGR	MEIQS(-93)GPQPGS(93)PGR	11	2	2.4809	2.71336e+06	2.87894e+06	2.71076e+06	2.76768e+06	1.71214e+06	2.30296e+06	1.81248e+06	1.94253e+06	1.42479	0.0124055
Q3UH68	LIM and calponin homology domains-containing protein 1	Limch1	FUNCTION: Actin stress fibers-associated protein that activates non-muscle myosin IIa. Activates the non-muscle myosin IIa complex by promoting the phosphorylation of its regulatory subunit MRLC/MYL9. Through the activation of non-muscle myosin IIa, positively regulates actin stress fibers assembly and stabilizes focal adhesions. It therefore negatively regulates cell spreading and cell migration…	118.19	1057	sp|Q3UH68|LIMC1_MOUSE	231	sp|Q3UH68|LIMC1_MOUSE LIM and calponin homology domains-containing protein 1 OS=Mus musculus OX=10090 GN=Limch1 PE=1 SV=2	sp|Q3UH68|LIMC1_MOUSE	231	231	S	PSPDVVLRGSSDGRGSDSESDLPHRKLPDVK	282.26	226.98	GSSDGRGS(1)DSESDLPHR	GS(-56)S(-43)DGRGS(40)DS(-40)ES(-110)DLPHR	8	3	1.5542	1.03911e+06	1.03943e+06	1.0295e+06	1.03601e+06	1.24847e+06	1.24552e+06	1.14599e+06	1.21333e+06	0.853861	0.00633939
Q3UH68	LIM and calponin homology domains-containing protein 1	Limch1	FUNCTION: Actin stress fibers-associated protein that activates non-muscle myosin IIa. Activates the non-muscle myosin IIa complex by promoting the phosphorylation of its regulatory subunit MRLC/MYL9. Through the activation of non-muscle myosin IIa, positively regulates actin stress fibers assembly and stabilizes focal adhesions. It therefore negatively regulates cell spreading and cell migration…	118.19	1057	sp|Q3UH68|LIMC1_MOUSE	192	sp|Q3UH68|LIMC1_MOUSE LIM and calponin homology domains-containing protein 1 OS=Mus musculus OX=10090 GN=Limch1 PE=1 SV=2	sp|Q3UH68|LIMC1_MOUSE	192	192	S	SGYIDCWDSERSDSLSPPRHGRDDSFDSLDS	167.06	121.8	SDSLS(1)PPR	S(-92)DS(-41)LS(41)PPR	5	2	0.62349	303565	322788	431613	352655	512377	474984	465282	484214	0.728304	0.0360545
Q3UHD6	Sorting nexin-27	Snx27	FUNCTION: Involved in the retrograde transport from endosome to plasma membrane, a trafficking pathway that promotes the recycling of internalized transmembrane proteins. Following internalization, endocytosed transmembrane proteins are delivered to early endosomes and recycled to the plasma membrane instead of being degraded in lysosomes. SNX27 specifically binds and directs sorting of a subset …	60.988	539	sp|Q3UHD6|SNX27_MOUSE	213	sp|Q3UHD6|SNX27_MOUSE Sorting nexin-27 OS=Mus musculus OX=10090 GN=Snx27 PE=1 SV=2	sp|Q3UHD6|SNX27_MOUSE	213	213	T	FAILHQNLKREFANFTFPRLPGKWPFSLSEQ	112.93	106.35	EFANFT(1)FPR	EFANFT(110)FPR	6	2	-0.3937	190657	178683	214544	194628	297733	262101	225873	261902	0.743132	0.0445107
Q3UHK1	Proton myo-inositol cotransporter	Slc2a13	FUNCTION: H(+)-myo-inositol cotransporter. Can also transport related stereoisomers. {ECO:0000250|UniProtKB:Q96QE2}.	69.062	637	sp|Q3UHK1|MYCT_MOUSE	629	sp|Q3UHK1|MYCT_MOUSE Proton myo-inositol cotransporter OS=Mus musculus OX=10090 GN=Slc2a13 PE=1 SV=2	sp|Q3UHK1|MYCT_MOUSE	629	629	S	RYIEYIRVKGSNYHLSDNDASDVE_______	157.7	153.56	GS(0.001)NYHLS(0.999)DNDASDVE	GS(-30)NY(-65)HLS(30)DNDAS(-82)DVE	7	2	-0.33289	626615	522630	613824	587690	716605	884368	936901	845958	0.694703	0.0251844
Q3UHL1	CaM kinase-like vesicle-associated protein	Camkv	FUNCTION: Does not appear to have detectable kinase activity.	54.819	512	sp|Q3UHL1|CAMKV_MOUSE	183	sp|Q3UHL1|CAMKV_MOUSE CaM kinase-like vesicle-associated protein OS=Mus musculus OX=10090 GN=Camkv PE=1 SV=2	sp|Q3UHL1|CAMKV_MOUSE	183	183	T	HLAKLENGLIKEPCGTPEYLAPEVVGRQRYG	110.9	88.421	EPCGT(1)PEYLAPEVVGR	EPCGT(60)PEY(-60)LAPEVVGR	5	2	0.39569	215485		215031	215258	251425	252936	264337	256233	0.840087	0.00441222
Q3UIR3	E3 ubiquitin-protein ligase DTX3L	Dtx3l	FUNCTION: E3 ubiquitin-protein ligase which, in association with ADP-ribosyltransferase PARP9, plays a role in DNA damage repair and in interferon-mediated antiviral responses. Monoubiquitinates several histones, including histone H2A, H2B, H3 and H4. In response to DNA damage, mediates monoubiquitination of 'Lys-91' of histone H4 (H4K91ub1). The exact role of H4K91ub1 in DNA damage response is s…	83.043	748	sp|Q3UIR3|DTX3L_MOUSE	9	sp|Q3UIR3|DTX3L_MOUSE E3 ubiquitin-protein ligase DTX3L OS=Mus musculus OX=10090 GN=Dtx3l PE=1 SV=1	sp|Q3UIR3|DTX3L_MOUSE	9	9	S	_______MASSPDPPSPLLVRLRESIPKAHR	94.63	94.63	ASSPDPPS(1)PLLVR	AS(-58)S(-55)PDPPS(55)PLLVR	8	2	-1.3465	379990	194338	297350	290559	499205	441434	465695	468778	0.619823	0.0339155
Q3UM45	Protein phosphatase 1 regulatory subunit 7	Ppp1r7	FUNCTION: Regulatory subunit of protein phosphatase 1. {ECO:0000250}.	41.291	361	sp|Q3UM45|PP1R7_MOUSE	24	sp|Q3UM45|PP1R7_MOUSE Protein phosphatase 1 regulatory subunit 7 OS=Mus musculus OX=10090 GN=Ppp1r7 PE=1 SV=2	sp|Q3UM45|PP1R7_MOUSE	24	24	S	QQQSQEMMEVDRRVESEESGDEEGKKHGGGG	236.67	56.943	RVES(1)EES(1)GDEEGKK	RVES(57)EES(57)GDEEGKK	4	3	1.583	1.56262e+06	1.55951e+06	1.56829e+06	1.56348e+06	2.11016e+06	2.11739e+06	1.94215e+06	2.05656e+06	0.760236	0.0010025
Q3UMU9	Hepatoma-derived growth factor-related protein 2	Hdgfl2	FUNCTION: Involved in cellular growth control, through the regulation of cyclin D1 expression (By similarity). Associates with chromatin. Isoform 1 and isoform 3 bind to condensed chromatin in mitotic cells. Isoform 4 binds to non-condensed chromatin in the presence of HDGF. {ECO:0000250|UniProtKB:Q7Z4V5, ECO:0000269|PubMed:22212508}.	74.29	669	sp|Q3UMU9|HDGR2_MOUSE	635	sp|Q3UMU9|HDGR2_MOUSE Hepatoma-derived growth factor-related protein 2 OS=Mus musculus OX=10090 GN=Hdgfl2 PE=1 SV=1	sp|Q3UMU9|HDGR2_MOUSE	635	635	S	SEDGPRGGSSEELHDSPRDNSDPAKPGNERQ	215.61	162.16	GGSSEELHDS(1)PR	GGS(-88)S(-83)EELHDS(83)PR	10	2	-1.1184	743027	655512	749854	716131	848021	979060	840610	889230	0.805338	0.0332162
Q3UNH4	G protein-regulated inducer of neurite outgrowth 1	Gprin1	FUNCTION: May be involved in neurite outgrowth. {ECO:0000269|PubMed:10480904}.	95.495	932	sp|Q3UNH4|GRIN1_MOUSE	714	sp|Q3UNH4|GRIN1_MOUSE G protein-regulated inducer of neurite outgrowth 1 OS=Mus musculus OX=10090 GN=Gprin1 PE=1 SV=2	sp|Q3UNH4|GRIN1_MOUSE	714	714	S	PPPGPRTRDNFTKAPSWDAGAPPPREDAGTQ	252.75	36.514	APS(1)WDAGAPPPR	APS(37)WDAGAPPPR	3	2	7.3087	156413	192708	158373	169165	220855	203176	202273	208768	0.810301	0.0403557
Q3UVL4	Vacuolar protein sorting-associated protein 51 homolog	Vps51	FUNCTION: Acts as component of the GARP complex that is involved in retrograde transport from early and late endosomes to the trans-Golgi network (TGN). The GARP complex is required for the maintenance of protein retrieval from endosomes to the TGN, acid hydrolase sorting, lysosome function, endosomal cholesterol traffic and autophagy. VPS51 participates in retrograde transport of acid hydrolase …	86.186	782	sp|Q3UVL4|VPS51_MOUSE	690	sp|Q3UVL4|VPS51_MOUSE Vacuolar protein sorting-associated protein 51 homolog OS=Mus musculus OX=10090 GN=Vps51 PE=1 SV=2	sp|Q3UVL4|VPS51_MOUSE	690	690	S	LSNIQKLFSERIDVFSPVEFNKVSVLTGIIK	149.58	115.35	IDVFS(1)PVEFNK	IDVFS(120)PVEFNK	5	2	-0.30866	138965	103857	221255	154692	313110	260154	317481	296915	0.520999	0.0225025
Q4KMM3	Oxidation resistance protein 1	Oxr1	FUNCTION: May be involved in protection from oxidative damage.	95.911	866	sp|Q4KMM3|OXR1_MOUSE	488	sp|Q4KMM3|OXR1_MOUSE Oxidation resistance protein 1 OS=Mus musculus OX=10090 GN=Oxr1 PE=1 SV=3	sp|Q4KMM3|OXR1_MOUSE	488	488	S	PAVLKDQQGQELKRDSETEVEELRKLWKTHS	189.47	189.47	RDS(1)ETEVEELRK	RDS(36)ET(-36)EVEELRK	3	3	-0.64322	1.09794e+06	681845	999302	926363	1.37068e+06	1.26221e+06	1.26305e+06	1.29865e+06	0.71333	0.046365
Q4VA53	Sister chromatid cohesion protein PDS5 homolog B	Pds5b	FUNCTION: Regulator of sister chromatid cohesion in mitosis which may stabilize cohesin complex association with chromatin. May couple sister chromatid cohesion during mitosis to DNA replication. Cohesion ensures that chromosome partitioning is accurate in both meiotic and mitotic cells and plays an important role in DNA repair. Plays a role in androgen-induced proliferative arrest in prostate ce…	164.42	1446	sp|Q4VA53|PDS5B_MOUSE	1255	sp|Q4VA53|PDS5B_MOUSE Sister chromatid cohesion protein PDS5 homolog B OS=Mus musculus OX=10090 GN=Pds5b PE=1 SV=1	sp|Q4VA53|PDS5B_MOUSE	1255	1255	S	KPKGSQRGRKRGRTASDSDEQQWPEEKRHKE	166.46	153.26	T(0.018)AS(0.976)DS(0.006)DEQQWPEEK	T(-17)AS(17)DS(-22)DEQQWPEEK	3	2	1.1219	230922		186370	208646	277100	297521	288579	287733	0.725137	0.0227423
Q52KI8	Serine/arginine repetitive matrix protein 1	Srrm1	FUNCTION: Part of pre- and post-splicing multiprotein mRNP complexes. Involved in numerous pre-mRNA processing events. Promotes constitutive and exonic splicing enhancer (ESE)-dependent splicing activation by bridging together sequence-specific (SR family proteins, SFRS4, SFRS5 and TRA2B/SFRS10) and basal snRNP (SNRP70 and SNRPA1) factors of the spliceosome. Stimulates mRNA 3'-end cleavage indepe…	106.86	946	sp|Q52KI8|SRRM1_MOUSE	714	sp|Q52KI8|SRRM1_MOUSE Serine/arginine repetitive matrix protein 1 OS=Mus musculus OX=10090 GN=Srrm1 PE=1 SV=2	sp|Q52KI8|SRRM1_MOUSE	714	714	S	KRHSPSPRPRAPQTSSPPPVRRGASASPQGR	181.44	181.44	APQTSS(1)PPPVR	APQT(-48)S(-34)S(34)PPPVR	6	2	-0.42772	2.78335e+06	2.6661e+06	2.05105e+06	2.50016e+06	3.90778e+06	4.0167e+06	3.91371e+06	3.94607e+06	0.633584	0.00326137
Q569Z6	Thyroid hormone receptor-associated protein 3	Thrap3	FUNCTION: Involved in pre-mRNA splicing. Remains associated with spliced mRNA after splicing which probably involves interactions with the exon junction complex (EJC). Can trigger mRNA decay which seems to be independent of nonsense-mediated decay involving premature stop codons (PTC) recognition. May be involved in nuclear mRNA decay. Involved in regulation of signal-induced alternative splicing…	108.18	951	sp|Q569Z6|TR150_MOUSE	572	sp|Q569Z6|TR150_MOUSE Thyroid hormone receptor-associated protein 3 OS=Mus musculus OX=10090 GN=Thrap3 PE=1 SV=1	sp|Q569Z6|TR150_MOUSE	572	572	S	SFSITREAQVNVRMDSFDEDLARPSGLLAQE	200.06	77.157	MDS(1)FDEDLAR	MDS(77)FDEDLAR	3	2	0.23458	1.12615e+06	861378	858412	948647	1.20656e+06	1.46968e+06	1.26178e+06	1.31267e+06	0.722684	0.0382247
Q56A07	Sodium channel subunit beta-2	Scn2b	FUNCTION: Crucial in the assembly, expression, and functional modulation of the heterotrimeric complex of the sodium channel. The subunit beta-2 causes an increase in the plasma membrane surface area and in its folding into microvilli. Interacts with TNR may play a crucial role in clustering and regulation of activity of sodium channels at nodes of Ranvier (By similarity). {ECO:0000250}.	24.227	215	sp|Q56A07|SCN2B_MOUSE	192	sp|Q56A07|SCN2B_MOUSE Sodium channel subunit beta-2 OS=Mus musculus OX=10090 GN=Scn2b PE=1 SV=1	sp|Q56A07|SCN2B_MOUSE	192	192	S	LMVVKCVRRKKEQKLSTDDLKTEEEGKMDGE	360.21	191	EQKLS(0.998)T(0.002)DDLKTEEEGK	EQKLS(26)T(-26)DDLKT(-110)EEEGK	5	3	0.13802	1.09688e+06	998293	1.12038e+06	1.07185e+06	1.33299e+06	1.32041e+06	1.35939e+06	1.3376e+06	0.801327	0.00245349
Q570Y9	DEP domain-containing mTOR-interacting protein	Deptor	FUNCTION: Negative regulator of the mTORC1 and mTORC2 signaling pathways. Inhibits the kinase activity of both complexes (By similarity). {ECO:0000250}.	46.119	409	sp|Q570Y9|DPTOR_MOUSE	265	sp|Q570Y9|DPTOR_MOUSE DEP domain-containing mTOR-interacting protein OS=Mus musculus OX=10090 GN=Deptor PE=1 SV=2	sp|Q570Y9|DPTOR_MOUSE	265	265	S	KQSHDSRKSTSFMSVSPSKEIKIVSAVRRSS	104.49	104.49	STSFMS(0.015)VS(0.855)PS(0.13)K	S(-100)T(-96)S(-76)FMS(-18)VS(8.2)PS(-8.2)K	8	2	1.8379	161608		188874	175241	244852	223459	270388	246233	0.711688	0.0392998
Q5DQR4	Syntaxin-binding protein 5-like	Stxbp5l	FUNCTION: Plays a role in vesicle trafficking and exocytosis inhibition (PubMed:25002582). In pancreatic beta-cells, inhibits insulin secretion probably by interacting with and regulating STX1A and STX4, key t-SNARE proteins involved in the fusion of insulin granules to the plasma membrane (PubMed:21998599). Plays also a role in neurotransmitter release by inhibiting basal acetylcholine release f…	131.84	1185	sp|Q5DQR4|STB5L_MOUSE	1120	sp|Q5DQR4|STB5L_MOUSE Syntaxin-binding protein 5-like OS=Mus musculus OX=10090 GN=Stxbp5l PE=1 SV=1	sp|Q5DQR4|STB5L_MOUSE	1120	1120	S	GKASRSLAQHIPGPGSIEGMKGAAGGVMGEL	143.56	143.56	SLAQHIPGPGS(1)IEGMK	S(-120)LAQHIPGPGS(120)IEGMK	11	3	1.2025	266075	459739	645784	457199	1.05209e+06	814126	746624	870947	0.524945	0.0448885
Q5DTL9	Sodium-driven chloride bicarbonate exchanger	Slc4a10	FUNCTION: Sodium/bicarbonate cotransporter which plays an important role in regulating intracellular pH (PubMed:10993873, PubMed:20566632). Has been shown to act as a sodium/bicarbonate cotransporter in exchange for intracellular chloride (PubMed:10993873, PubMed:20566632). Has also been shown to act as a sodium/biocarbonate cotransporter which is not responsible for net efflux of chloride, with …	125.82	1118	sp|Q5DTL9|S4A10_MOUSE	89	sp|Q5DTL9|S4A10_MOUSE Sodium-driven chloride bicarbonate exchanger OS=Mus musculus OX=10090 GN=Slc4a10 PE=1 SV=2	sp|Q5DTL9|S4A10_MOUSE	89	89	S	KRDRERDSGLEDGRESPSFDTPSQRVQFILG	344.87	304.62	DSGLEDGRES(1)PSFDTPSQR	DS(-120)GLEDGRES(60)PS(-60)FDT(-150)PS(-190)QR	10	3	1.8978	6.23417e+06	5.8759e+06	7.03106e+06	6.38038e+06	7.30873e+06	7.4734e+06	7.71459e+06	7.49891e+06	0.850841	0.0363237
Q5DTY9	BTB/POZ domain-containing protein KCTD16	Kctd16	FUNCTION: Auxiliary subunit of GABA-B receptors that determine the pharmacology and kinetics of the receptor response. Increases agonist potency and markedly alter the G-protein signaling of the receptors by accelerating onset and promoting desensitization. {ECO:0000269|PubMed:20400944}.	48.972	427	sp|Q5DTY9|KCD16_MOUSE	356	sp|Q5DTY9|KCD16_MOUSE BTB/POZ domain-containing protein KCTD16 OS=Mus musculus OX=10090 GN=Kctd16 PE=1 SV=2	sp|Q5DTY9|KCD16_MOUSE	356	356	S	LDRPIKKGPVQLIQQSEMRRKSDLLRTLTSG	132.93	42.941	GPVQLIQQS(1)EMR	GPVQLIQQS(43)EMR	9	2	-1.9142	56470.8		63882.7	60176.7	75365.5	80512.7	74651.7	76843.3	0.78311	0.0196776
Q5EBJ4	Ermin	Ermn	FUNCTION: Plays a role in cytoskeletal rearrangements during the late wrapping and/or compaction phases of myelinogenesis as well as in maintenance and stability of myelin sheath in the adult. May play an important role in late-stage oligodendroglia maturation, myelin/Ranvier node formation during CNS development, and in the maintenance and plasticity of related structures in the mature CNS (By s…	32.148	281	sp|Q5EBJ4|ERMIN_MOUSE	227	sp|Q5EBJ4|ERMIN_MOUSE Ermin OS=Mus musculus OX=10090 GN=Ermn PE=1 SV=1	sp|Q5EBJ4|ERMIN_MOUSE	227	227	S	PLKEESLAREDSPLGSPGSQPGTPDEQPVFG	112.33	112.33	EDS(0.018)PLGS(0.979)PGS(0.002)QPGTPDEQPVFGK	EDS(-17)PLGS(17)PGS(-26)QPGT(-64)PDEQPVFGK	7	3	0.35515	103493	93432.3		98462.6		170827	201761	186294	0.528533	0.0326215
Q5RJI5	Serine/threonine-protein kinase BRSK1	Brsk1	FUNCTION: Serine/threonine-protein kinase that plays a key role in polarization of neurons and centrosome duplication. Phosphorylates CDC25B, CDC25C, MAPT/TAU, RIMS1, TUBG1, TUBG2 and WEE1. Following phosphorylation and activation by STK11/LKB1, acts as a key regulator of polarization of cortical neurons, probably by mediating phosphorylation of microtubule-associated proteins such as MAPT/TAU at…	85.154	778	sp|Q5RJI5|BRSK1_MOUSE	511	sp|Q5RJI5|BRSK1_MOUSE Serine/threonine-protein kinase BRSK1 OS=Mus musculus OX=10090 GN=Brsk1 PE=1 SV=1	sp|Q5RJI5|BRSK1_MOUSE	511	511	S	SARSTPLPGPPGSPRSSGGTPLHSPLHTPRA	171.51	171.51	S(0.738)S(0.262)GGTPLHSPLHTPR	S(4.5)S(-4.5)GGT(-60)PLHS(-130)PLHT(-160)PR	1	3	0.13378	163900	181972	196541	180804	259638	342718	248180	283512	0.637731	0.030303
Q5SSM3	Rho GTPase-activating protein 44	Arhgap44	FUNCTION: GTPase-activating protein (GAP) that stimulates the GTPase activity of Rho-type GTPases. Thereby, controls Rho-type GTPases cycling between their active GTP-bound and inactive GDP-bound states. Acts as a GAP at least for CDC42 and RAC1 (PubMed:24352656, PubMed:26969129). In neurons, is involved in dendritic spine formation and synaptic plasticity in a specific RAC1-GAP activity (PubMed:…	88.993	814	sp|Q5SSM3|RHG44_MOUSE	805	sp|Q5SSM3|RHG44_MOUSE Rho GTPase-activating protein 44 OS=Mus musculus OX=10090 GN=Arhgap44 PE=1 SV=1	sp|Q5SSM3|RHG44_MOUSE	805	805	S	PLEHARRHSATDKRDSEEESESTAL______	99.127	65.408	HS(0.058)AT(0.058)DKRDS(0.772)EEES(0.111)ESTAL	HS(-11)AT(-11)DKRDS(8.4)EEES(-8.4)ES(-36)T(-52)AL	9	3	1.5128	191545		241279	216412	382802	384172		383487	0.564326	0.0214583
Q5SVL6	Rap1 GTPase-activating protein 2	Rap1gap2	FUNCTION: GTPase activator for the nuclear Ras-related regulatory protein RAP-1A (KREV-1), converting it to the putatively inactive GDP-bound state. {ECO:0000250}.	78.253	712	sp|Q5SVL6|RPGP2_MOUSE	594	sp|Q5SVL6|RPGP2_MOUSE Rap1 GTPase-activating protein 2 OS=Mus musculus OX=10090 GN=Rap1gap2 PE=1 SV=1	sp|Q5SVL6|RPGP2_MOUSE	594	594	S	HSSQEIKSETSSNPSSPEICPNKEKPFIKLK	324.25	324.25	SETSSNPSS(1)PEICPNK	S(-200)ET(-190)S(-160)S(-140)NPS(-51)S(51)PEICPNK	9	2	-1.4207	1.44559e+06	1.35617e+06	1.35258e+06	1.38478e+06	1.655e+06	1.68977e+06	1.67701e+06	1.67393e+06	0.827263	0.00083834
Q5SWT3	Solute carrier family 25 member 35	Slc25a35		32.63	300	sp|Q5SWT3|S2535_MOUSE	101	sp|Q5SWT3|S2535_MOUSE Solute carrier family 25 member 35 OS=Mus musculus OX=10090 GN=Slc25a35 PE=1 SV=2	sp|Q5SWT3|S2535_MOUSE	101	101	S	LAESRGYLHTNEGTHSPVRSAAAGALAGVMG	66.953	66.953	GYLHTNEGT(0.018)HS(0.982)PVR	GY(-59)LHT(-40)NEGT(-17)HS(17)PVR	11	3	1.7771		57484.6	58364.5	57924.5	64630.8	69484.2	66461.5	66858.8	0.866371	0.0170766
Q5U3K5	Rab-like protein 6	Rabl6	FUNCTION: May enhance cellular proliferation. May reduce growth inhibitory activity of CDKN2A (By similarity). {ECO:0000250}.	79.83	725	sp|Q5U3K5|RABL6_MOUSE	483	sp|Q5U3K5|RABL6_MOUSE Rab-like protein 6 OS=Mus musculus OX=10090 GN=Rabl6 PE=1 SV=2	sp|Q5U3K5|RABL6_MOUSE	483	483	S	LLPSDPMPSKNISLSSEEEAEGLAGHPRVAP	213.35	199.91	NISLS(0.006)S(0.994)EEEAEGLAGHPR	NIS(-55)LS(-22)S(22)EEEAEGLAGHPR	6	3	0.32682	819994	739212		779603		1.04507e+06	1.14294e+06	1.09401e+06	0.712612	0.0383975
Q5U4C3	Splicing factor, arginine/serine-rich 19	Scaf1	FUNCTION: May function in pre-mRNA splicing. {ECO:0000250}.	133.84	1256	sp|Q5U4C3|SFR19_MOUSE	493	sp|Q5U4C3|SFR19_MOUSE Splicing factor, arginine/serine-rich 19 OS=Mus musculus OX=10090 GN=Scaf1 PE=1 SV=1	sp|Q5U4C3|SFR19_MOUSE	493	493	S	KILTQRRERYRQRSASPGPPPARKKARRERQ	127.93	127.93	SAS(1)PGPPPAR	S(-38)AS(38)PGPPPAR	3	2	-0.26109	375635	434445	385122	398401	296361	271444		283902	1.4033	0.0201794
Q5U4C3	Splicing factor, arginine/serine-rich 19	Scaf1	FUNCTION: May function in pre-mRNA splicing. {ECO:0000250}.	133.84	1256	sp|Q5U4C3|SFR19_MOUSE	328	sp|Q5U4C3|SFR19_MOUSE Splicing factor, arginine/serine-rich 19 OS=Mus musculus OX=10090 GN=Scaf1 PE=1 SV=1	sp|Q5U4C3|SFR19_MOUSE	328	328	T	PRREPPPPQTLGAPGTPPQADSTRAEGAPRR	73.805	40.372	REPPPPQT(0.001)LGAPGT(0.968)PPQADS(0.016)T(0.016)R	REPPPPQT(-31)LGAPGT(18)PPQADS(-18)T(-18)R	14	3	-1.3803	217028	208638		212833	231195	226577	236097	231290	0.920202	0.0298731
Q60875	Rho guanine nucleotide exchange factor 2	Arhgef2	FUNCTION: Activates Rho-GTPases by promoting the exchange of GDP for GTP. May be involved in epithelial barrier permeability, cell motility and polarization, dendritic spine morphology, antigen presentation, leukemic cell differentiation, cell cycle regulation, innate immune response, and cancer. Binds Rac-GTPases, but does not seem to promote nucleotide exchange activity toward Rac-GTPases. May …	111.97	985	sp|Q60875|ARHG2_MOUSE	931	sp|Q60875|ARHG2_MOUSE Rho guanine nucleotide exchange factor 2 OS=Mus musculus OX=10090 GN=Arhgef2 PE=1 SV=4	sp|Q60875|ARHG2_MOUSE	931	931	S	SLHRPFDDREAQELGSPEDRLQDSSDPDTGS	208.35	123.99	EAQELGS(1)PEDR	EAQELGS(120)PEDR	7	2	1.304	1.48705e+06	1.14493e+06	1.10504e+06	1.24568e+06	1.63176e+06	1.68692e+06	1.66042e+06	1.6597e+06	0.750542	0.0276317
Q61136	Serine/threonine-protein kinase PRP4 homolog	Prpf4b	FUNCTION: Has a role in pre-mRNA splicing. Phosphorylates SF2/ASF.	116.97	1007	sp|Q61136|PRP4B_MOUSE	431	sp|Q61136|PRP4B_MOUSE Serine/threonine-protein kinase PRP4 homolog OS=Mus musculus OX=10090 GN=Prpf4b PE=1 SV=3	sp|Q61136|PRP4B_MOUSE	431	431	S	PRDDILGRCERSKDASPINRWSPTRRRSRSP	178.52	159.44	SKDAS(1)PINR	S(-73)KDAS(73)PINR	5	2	-0.17568	1.12871e+06	1.20535e+06	1.1665e+06	1.16685e+06	923458	964264	911073	932932	1.25074	0.00102525
Q61165	Sodium/hydrogen exchanger 1	Slc9a1	FUNCTION: Involved in pH regulation to eliminate acids generated by active metabolism or to counter adverse environmental conditions. Major proton extruding system driven by the inward sodium ion chemical gradient. Plays an important role in signal transduction.	91.467	820	sp|Q61165|SL9A1_MOUSE	790	sp|Q61165|SL9A1_MOUSE Sodium/hydrogen exchanger 1 OS=Mus musculus OX=10090 GN=Slc9a1 PE=1 SV=1	sp|Q61165|SL9A1_MOUSE	790	790	S	SSPGTDDVFTPGSSDSPSSQRIQRCLSDPGP	119.26	111.06	SKEPSSPGTDDVFTPGS(0.003)S(0.021)DS(0.895)PS(0.074)S(0.007)QR	S(-100)KEPS(-97)S(-93)PGT(-81)DDVFT(-58)PGS(-24)S(-16)DS(11)PS(-11)S(-21)QR	20	3	1.4678	496258	556072	588832	547054	688700	686232	641371	672101	0.813945	0.0159598
Q61214	Dual specificity tyrosine-phosphorylation-regulated kinase 1A	Dyrk1a	FUNCTION: Dual-specificity kinase which possesses both serine/threonine and tyrosine kinase activities. May play a role in a signaling pathway regulating nuclear functions of cell proliferation. Modulates alternative splicing by phosphorylating the splice factor SRSF6 (By similarity). Exhibits a substrate preference for proline at position P+1 and arginine at position P-3. Has pro-survival functi…	85.493	763	sp|Q61214|DYR1A_MOUSE;sp|Q9Z188|DYR1B_MOUSE	319;271	sp|Q61214|DYR1A_MOUSE Dual specificity tyrosine-phosphorylation-regulated kinase 1A OS=Mus musculus OX=10090 GN=Dyrk1a PE=1 SV=1;sp|Q9Z188|DYR1B_MOUSE Dual specificity tyrosine-phosphorylation-regulated kinase 1B OS=Mus musculus OX=10090 GN=Dyrk1b PE=1 SV=	sp|Q61214|DYR1A_MOUSE	319	319	Y	KIVDFGSSCQLGQRIYQYIQSRFYRSPEVLL	178.87	164.53	IY(0.982)QY(0.018)IQSR	IY(17)QY(-17)IQS(-100)R	2	2	-0.34595	5.87974e+06	5.68335e+06		5.78154e+06		4.82342e+06	5.00655e+06	4.91498e+06	1.17631	0.0231743
Q61464	Zinc finger protein 638	Znf638	FUNCTION: Transcription factor that binds to cytidine clusters in double-stranded DNA (By similarity). Plays a key role in the silencing of unintegrated retroviral DNA: some part of the retroviral DNA formed immediately after infection remains unintegrated in the host genome and is transcriptionally repressed (PubMed:30487602). Mediates transcriptional repression of unintegrated viral DNA by spec…	218.13	1960	sp|Q61464|ZN638_MOUSE	606	sp|Q61464|ZN638_MOUSE Zinc finger protein 638 OS=Mus musculus OX=10090 GN=Znf638 PE=1 SV=2	sp|Q61464|ZN638_MOUSE	606	606	S	EVTKQKHTETVDKGLSPAQKPKLASGTKPSA	112.93	72.365	GLS(1)PAQKPK	GLS(72)PAQKPK	3	2	0.33756	870851	846558	589075	768828	464992	437758	523101	475284	1.61762	0.0349736
Q61548	Clathrin coat assembly protein AP180	Snap91	FUNCTION: Adaptins are components of the adaptor complexes which link clathrin to receptors in coated vesicles. Clathrin-associated protein complexes are believed to interact with the cytoplasmic tails of membrane proteins, leading to their selection and concentration. Binding of AP180 to clathrin triskelia induces their assembly into 60-70 nm coats.	91.85	901	sp|Q61548|AP180_MOUSE	70	sp|Q61548|AP180_MOUSE Clathrin coat assembly protein AP180 OS=Mus musculus OX=10090 GN=Snap91 PE=1 SV=1	sp|Q61548|AP180_MOUSE	70	70	S	NIPQMADTLFERATNSSWVVVFKALVTTHHL	158.02	121.86	ATNS(0.982)S(0.018)WVVVFK	AT(-39)NS(17)S(-17)WVVVFK	4	2	0.098641	171525		196317	183921	255085	244330	221316	240244	0.76556	0.0378975
Q61548	Clathrin coat assembly protein AP180	Snap91	FUNCTION: Adaptins are components of the adaptor complexes which link clathrin to receptors in coated vesicles. Clathrin-associated protein complexes are believed to interact with the cytoplasmic tails of membrane proteins, leading to their selection and concentration. Binding of AP180 to clathrin triskelia induces their assembly into 60-70 nm coats.	91.85	901	sp|Q61548|AP180_MOUSE	300	sp|Q61548|AP180_MOUSE Clathrin coat assembly protein AP180 OS=Mus musculus OX=10090 GN=Snap91 PE=1 SV=1	sp|Q61548|AP180_MOUSE	300	300	S	LEGKKPGNNEGSGAPSPLSKSSPATTVTSPN	242.29	215.51	KPGNNEGS(1)GAPS(1)PLSK	KPGNNEGS(150)GAPS(73)PLS(-73)K	12	2	-0.16978	7.21256e+06	6.1645e+06	7.26796e+06	6.88167e+06	8.93818e+06	8.4888e+06	8.57234e+06	8.66644e+06	0.79406	0.00972594
Q61644	Protein kinase C and casein kinase substrate in neurons protein 1	Pacsin1	FUNCTION: Binds to membranes via its F-BAR domain and mediates membrane tubulation. Plays a role in the reorganization of the microtubule cytoskeleton via its interaction with MAPT; this decreases microtubule stability and inhibits MAPT-induced microtubule polymerization. Plays a role in cellular transport processes by recruiting DNM1, DNM2 and DNM3 to membranes. Plays a role in the reorganizatio…	50.575	441	sp|Q61644|PACN1_MOUSE	336	sp|Q61644|PACN1_MOUSE Protein kinase C and casein kinase substrate in neurons protein 1 OS=Mus musculus OX=10090 GN=Pacsin1 PE=1 SV=1	sp|Q61644|PACN1_MOUSE	336	336	S	EGATLSNATGAVESTSQAGDRGSVSSYDRGQ	128.31	95.882	KAEGATLSNATGAVES(0.007)T(0.148)S(0.845)QAGDR	KAEGAT(-89)LS(-89)NAT(-80)GAVES(-21)T(-7.6)S(7.6)QAGDR	18	3	0.029532	64194.8	69785.8	58554.9	64178.5	76192.9	80975.6	75264.6	77477.7	0.828348	0.0227431
Q62277	Synaptophysin	Syp	FUNCTION: Possibly involved in structural functions as organizing other membrane components or in targeting the vesicles to the plasma membrane (By similarity). Involved in the regulation of short-term and long-term synaptic plasticity. {ECO:0000250, ECO:0000269|PubMed:10595519}.	34.024	314	sp|Q62277|SYPH_MOUSE	81	sp|Q62277|SYPH_MOUSE Synaptophysin OS=Mus musculus OX=10090 GN=Syp PE=1 SV=2	sp|Q62277|SYPH_MOUSE	81	81	Y	NIEVEFEYPFRLHQVYFDAPSCVKGGTTKIF	224.49	168.69	LHQVY(1)FDAPSCVK	LHQVY(140)FDAPS(-140)CVK	5	3	-0.37702	2.58397e+06	2.00835e+06	3.24672e+06	2.61302e+06	3.61859e+06	4.15137e+06	3.8533e+06	3.87442e+06	0.674428	0.0317384
Q62417	Sorbin and SH3 domain-containing protein 1	Sorbs1	FUNCTION: Plays a role in tyrosine phosphorylation of CBL by linking CBL to the insulin receptor. Required for insulin-stimulated glucose transport. Involved in formation of actin stress fibers and focal adhesions. {ECO:0000269|PubMed:11001060, ECO:0000269|PubMed:9447983, ECO:0000269|PubMed:9461600}.	143.07	1290	sp|Q62417|SRBS1_MOUSE	533	sp|Q62417|SRBS1_MOUSE Sorbin and SH3 domain-containing protein 1 OS=Mus musculus OX=10090 GN=Sorbs1 PE=1 SV=2	sp|Q62417|SRBS1_MOUSE	533	533	S	ACISEILPSKFKPRLSAPSALLQEQKSVLLP	96.313	70.806	LS(0.997)APS(0.003)ALLQEQK	LS(25)APS(-25)ALLQEQK	2	2	-1.5382	211489	225638		218563	253721	244369	244579	247556	0.882882	0.0219136
Q62446	Peptidyl-prolyl cis-trans isomerase FKBP3	Fkbp3	FUNCTION: FK506- and rapamycin-binding proteins (FKBPs) constitute a family of receptors for the two immunosuppressants which inhibit T-cell proliferation by arresting two distinct cytoplasmic signal transmission pathways. PPIases accelerate the folding of proteins (By similarity). {ECO:0000250}.	25.147	224	sp|Q62446|FKBP3_MOUSE	36	sp|Q62446|FKBP3_MOUSE Peptidyl-prolyl cis-trans isomerase FKBP3 OS=Mus musculus OX=10090 GN=Fkbp3 PE=1 SV=2	sp|Q62446|FKBP3_MOUSE	36	36	S	PKKDIIKFLQDHGSDSFLAEHKLLGNIKNVA	209.08	184.37	FLQDHGS(0.001)DS(0.999)FLAEHK	FLQDHGS(-31)DS(31)FLAEHK	9	3	-0.059954	489733	460001	551714	500483	578761	666695	634137	626531	0.798815	0.0277213
Q62504	Msx2-interacting protein	Spen	FUNCTION: May serve as a nuclear matrix platform that organizes and integrates transcriptional responses. In osteoblasts, supports transcription activation: synergizes with RUNX2 to enhance FGFR2-mediated activation of the osteocalcin FGF-responsive element (OCFRE). Has also been shown to be an essential corepressor protein, which probably regulates different key pathways, such as the Notch pathw…	398.75	3644	sp|Q62504|MINT_MOUSE	758	sp|Q62504|MINT_MOUSE Msx2-interacting protein OS=Mus musculus OX=10090 GN=Spen PE=1 SV=2	sp|Q62504|MINT_MOUSE	758	758	S	PIERSQSPVHLRRPQSPGVSPAHSERLPSDS	123.24	123.24	RPQS(1)PGVSPAHSER	RPQS(53)PGVS(-53)PAHS(-91)ER	4	3	0.58148	102906	114447	151452	122935	167931	242983	230527	213814	0.574963	0.0296432
Q64010	Adapter molecule crk	Crk	FUNCTION: Involved in cell branching and adhesion mediated by BCAR1-CRK-RAPGEF1 signaling and activation of RAP1. {ECO:0000250|UniProtKB:P46108}.; FUNCTION: Isoform CRK-II: Regulates cell adhesion, spreading and migration. Mediates attachment-induced MAPK8 activation, membrane ruffling and cell motility in a Rac-dependent manner. Involved in phagocytosis of apoptotic cells and cell motility via i…	33.814	304	sp|Q64010|CRK_MOUSE	41	sp|Q64010|CRK_MOUSE Adapter molecule crk OS=Mus musculus OX=10090 GN=Crk PE=1 SV=1	sp|Q64010|CRK_MOUSE	41	41	S	LLQGQRHGVFLVRDSSTSPGDYVLSVSENSR	330.74	289.75	DS(0.001)S(0.999)TSPGDYVLSVSENSR	DS(-30)S(30)T(-45)S(-76)PGDY(-200)VLS(-250)VS(-270)ENS(-280)R	3	2	0.49632	1.68641e+06	1.25306e+06	2.02952e+06	1.65633e+06	2.64933e+06	2.717e+06	2.40007e+06	2.5888e+06	0.639805	0.0188647
Q640R3	Hepatocyte cell adhesion molecule	Hepacam	FUNCTION: Involved in regulating cell motility and cell-matrix interactions. May inhibit cell growth through suppression of cell proliferation (By similarity). {ECO:0000250|UniProtKB:Q14CZ8}.	46.366	418	sp|Q640R3|HECAM_MOUSE	280	sp|Q640R3|HECAM_MOUSE Hepatocyte cell adhesion molecule OS=Mus musculus OX=10090 GN=Hepacam PE=1 SV=2	sp|Q640R3|HECAM_MOUSE	280	280	S	PSKKSRKKRKLEKQNSLEYMDQNDDRLKSEA	362.79	268.44	QNS(1)LEYMDQNDDR	QNS(160)LEY(-160)MDQNDDR	3	2	0.072857	3.01859e+06	2.1232e+06	3.4179e+06	2.85323e+06	3.81285e+06	4.45125e+06	4.32588e+06	4.19666e+06	0.679881	0.0353122
Q641P0	Actin-related protein 3B	Actr3b	FUNCTION: Plays a role in the organization of the actin cytoskeleton. May function as ATP-binding component of the Arp2/3 complex which is involved in regulation of actin polymerization and together with an activating nucleation-promoting factor (NPF) mediates the formation of branched actin networks. May decrease the metastatic potential of tumors (By similarity). {ECO:0000250}.	47.579	418	sp|Q641P0|ARP3B_MOUSE;sp|Q99JY9|ARP3_MOUSE	418;418	sp|Q641P0|ARP3B_MOUSE Actin-related protein 3B OS=Mus musculus OX=10090 GN=Actr3b PE=1 SV=1;sp|Q99JY9|ARP3_MOUSE Actin-related protein 3 OS=Mus musculus OX=10090 GN=Actr3 PE=1 SV=3	sp|Q641P0|ARP3B_MOUSE;sp|Q99JY9|ARP3_MOUSE	418;418	418	S	IGPSICRHNPVFGVMS_______________;YGPSICRHNPVFGVMS_______________	170.85	96.957	HNPVFGVMS(1)	HNPVFGVMS(97)	9	2	-0.98453	5.3489e+06	5.23907e+06	4.86536e+06	5.15111e+06	7.02915e+06	6.60584e+06	7.0786e+06	6.90453e+06	0.746048	0.00111633
Q64338	Calcium/calmodulin-dependent 3',5'-cyclic nucleotide phosphodiesterase 1C	Pde1c	FUNCTION: Calmodulin-dependent cyclic nucleotide phosphodiesterase with a dual-specificity for cAMP and cGMP, which are key regulators of many important physiological processes (PubMed:8810348). Exhibits high affinity for both cAMP and cGMP (By similarity). Modulates the amplitude and duration of the cAMP signal in sensory cilia in response to odorant stimulation, hence contributing to the genera…	80.289	706	sp|Q64338|PDE1C_MOUSE	469	sp|Q64338|PDE1C_MOUSE Calcium/calmodulin-dependent 3',5'-cyclic nucleotide phosphodiesterase 1C OS=Mus musculus OX=10090 GN=Pde1c PE=1 SV=2	sp|Q64338|PDE1C_MOUSE	469	469	S	IDESSQTGGTGQRRSSLNSINSSDAKRSGVK	133.34	133.34	RS(0.058)S(0.942)LNSINSSDAK	RS(-12)S(12)LNS(-33)INS(-68)S(-72)DAK	3	2	-0.60123	511027	484712		497869	567928	619023	647042	611331	0.814402	0.0366123
Q64511	DNA topoisomerase 2-beta	Top2b	FUNCTION: Control of topological states of DNA by transient breakage and subsequent rejoining of DNA strands. Topoisomerase II makes double-strand breaks. {ECO:0000250|UniProtKB:Q02880}.	181.91	1612	sp|Q64511|TOP2B_MOUSE	1509	sp|Q64511|TOP2B_MOUSE DNA topoisomerase 2-beta OS=Mus musculus OX=10090 GN=Top2b PE=1 SV=2	sp|Q64511|TOP2B_MOUSE	1509	1509	S	AKRAPKQKKIVETINSDSDSEFGIPKKTTTP	219.99	158.13	IVETINS(0.997)DS(0.003)DSEFGIPK	IVET(-58)INS(26)DS(-26)DS(-58)EFGIPK	7	2	-0.25796	490953	324880	625936	480590	702617	774549	781940	753036	0.638203	0.0397441
Q68FD5	Clathrin heavy chain 1	Cltc	FUNCTION: Clathrin is the major protein of the polyhedral coat of coated pits and vesicles. Two different adapter protein complexes link the clathrin lattice either to the plasma membrane or to the trans-Golgi network. Acts as component of the TACC3/ch-TOG/clathrin complex proposed to contribute to stabilization of kinetochore fibers of the mitotic spindle by acting as inter-microtubule bridge. T…	191.55	1675	sp|Q68FD5|CLH1_MOUSE	1096	sp|Q68FD5|CLH1_MOUSE Clathrin heavy chain 1 OS=Mus musculus OX=10090 GN=Cltc PE=1 SV=3	sp|Q68FD5|CLH1_MOUSE	1096	1096	Y	AVQVLIEHIGNLDRAYEFAERCNEPAVWSQL	96.51	66.087	AY(1)EFAER	AY(66)EFAER	2	2	0.39104	22308.3	18631.1	18708.2	19882.5	16384.8	14556.8	15257	15399.5	1.29111	0.0276862
Q68FH0	Plakophilin-4	Pkp4	FUNCTION: Plays a role as a regulator of Rho activity during cytokinesis. May play a role in junctional plaques (By similarity). {ECO:0000250}.	131.55	1190	sp|Q68FH0|PKP4_MOUSE	1185	sp|Q68FH0|PKP4_MOUSE Plakophilin-4 OS=Mus musculus OX=10090 GN=Pkp4 PE=1 SV=1	sp|Q68FH0|PKP4_MOUSE	1185	1185	S	YSTKRPSYRAEQYPGSPDSWV__________	152.23	121.86	AEQYPGS(1)PDSWV	AEQY(-74)PGS(38)PDS(-38)WV	7	2	-0.19677	684407	534943	758803	659384	953363	1.18015e+06	863266	998926	0.660093	0.0418384
Q69ZH9	Rho GTPase-activating protein 23	Arhgap23	FUNCTION: GTPase activator for the Rho-type GTPases by converting them to an inactive GDP-bound state. {ECO:0000250}.	161.83	1483	sp|Q69ZH9|RHG23_MOUSE	351	sp|Q69ZH9|RHG23_MOUSE Rho GTPase-activating protein 23 OS=Mus musculus OX=10090 GN=Arhgap23 PE=1 SV=2	sp|Q69ZH9|RHG23_MOUSE	351	351	S	DALSQLGQEGWHRARSDDYLSRATRSAEALG	193.34	193.34	ARS(1)DDYLSR	ARS(90)DDY(-110)LS(-90)R	3	2	0.292	2.82812e+06		2.66181e+06	2.74497e+06	3.02996e+06	2.9686e+06	3.14229e+06	3.04695e+06	0.900891	0.0442344
Q69ZX8	Actin-binding LIM protein 3	Ablim3	FUNCTION: May act as scaffold protein. May stimulate ABRA activity and ABRA-dependent SRF transcriptional activity.	77.63	682	sp|Q69ZX8|ABLM3_MOUSE	542	sp|Q69ZX8|ABLM3_MOUSE Actin-binding LIM protein 3 OS=Mus musculus OX=10090 GN=Ablim3 PE=1 SV=2	sp|Q69ZX8|ABLM3_MOUSE	542	542	T	KEEMKARSSSYADPWTPPRSSTSSREALHTT	121.86	111.98	SSSYADPWT(1)PPR	S(-95)S(-95)S(-93)Y(-100)ADPWT(93)PPR	9	2	-0.05985	610888	650059	584701	615216	470071	542490	479804	497455	1.23673	0.0164051
Q6A065	Centrosomal protein of 170 kDa	Cep170	FUNCTION: Plays a role in microtubule organization. Required for centriole subdistal appendage assembly. {ECO:0000250|UniProtKB:Q5SW79}.	175.05	1588	sp|Q6A065|CE170_MOUSE	378	sp|Q6A065|CE170_MOUSE Centrosomal protein of 170 kDa OS=Mus musculus OX=10090 GN=Cep170 PE=1 SV=2	sp|Q6A065|CE170_MOUSE	378	378	S	YLKRLKGNKHDDGTQSDSENAGAHRRCSKRA	244.64	216.98	HDDGTQS(1)DSENAGAHR	HDDGT(-42)QS(42)DS(-55)ENAGAHR	7	3	1.0204	692141	902600	898092	830944	1.04652e+06	1.16464e+06	1.11554e+06	1.1089e+06	0.749342	0.0229466
Q6A065	Centrosomal protein of 170 kDa	Cep170	FUNCTION: Plays a role in microtubule organization. Required for centriole subdistal appendage assembly. {ECO:0000250|UniProtKB:Q5SW79}.	175.05	1588	sp|Q6A065|CE170_MOUSE	1188	sp|Q6A065|CE170_MOUSE Centrosomal protein of 170 kDa OS=Mus musculus OX=10090 GN=Cep170 PE=1 SV=2	sp|Q6A065|CE170_MOUSE	1188	1188	S	AVIRSGARLVPSDKLSPRTRANSISRLSDSK	106.47	55.604	LVPS(0.001)DKLS(0.999)PR	LVPS(-33)DKLS(33)PR	8	2	-0.27711	494454	601754	447555	514588	364244	303195	411771	359736	1.43046	0.0490783
Q6A0A2	La-related protein 4B	Larp4b	FUNCTION: Stimulates mRNA translation. {ECO:0000250|UniProtKB:Q92615}.	81.626	741	sp|Q6A0A2|LAR4B_MOUSE	721	sp|Q6A0A2|LAR4B_MOUSE La-related protein 4B OS=Mus musculus OX=10090 GN=Larp4b PE=1 SV=2	sp|Q6A0A2|LAR4B_MOUSE	721	721	S	PGVPKDQRRQPGRRASPPAAGKRLSKEQNTP	115.05	110.58	RAS(1)PPAAGK	RAS(110)PPAAGK	3	2	-0.144	3.69116e+06	3.96707e+06	3.72914e+06	3.79579e+06	3.48278e+06	3.5226e+06	3.53504e+06	3.51347e+06	1.08035	0.0323845
Q6DFV3	Rho GTPase-activating protein 21	Arhgap21	FUNCTION: Functions as a GTPase-activating protein (GAP) for RHOA and CDC42. Downstream partner of ARF1 which may control Golgi apparatus structure and function. Also required for CTNNA1 recruitment to adherens junctions (By similarity). {ECO:0000250}.	215.74	1944	sp|Q6DFV3|RHG21_MOUSE	874	sp|Q6DFV3|RHG21_MOUSE Rho GTPase-activating protein 21 OS=Mus musculus OX=10090 GN=Arhgap21 PE=1 SV=1	sp|Q6DFV3|RHG21_MOUSE	874	874	S	PSLDGQHSSKTERSKSYDEGLDDYREDAKLS	88.448	83.077	S(0.017)KS(0.983)YDEGLDDYREDAK	S(-18)KS(18)Y(-37)DEGLDDY(-71)REDAK	3	3	0.92322	242715	231469		237092	383860	407791	402920	398190	0.595424	0.000570726
Q6DFV3	Rho GTPase-activating protein 21	Arhgap21	FUNCTION: Functions as a GTPase-activating protein (GAP) for RHOA and CDC42. Downstream partner of ARF1 which may control Golgi apparatus structure and function. Also required for CTNNA1 recruitment to adherens junctions (By similarity). {ECO:0000250}.	215.74	1944	sp|Q6DFV3|RHG21_MOUSE	41	sp|Q6DFV3|RHG21_MOUSE Rho GTPase-activating protein 21 OS=Mus musculus OX=10090 GN=Arhgap21 PE=1 SV=1	sp|Q6DFV3|RHG21_MOUSE	41	41	S	EVSKNKDGKDQGEPVSPSEDEPFSWPGPKTV	198.83	163.29	DQGEPVS(1)PSEDEPFSWPGPK	DQGEPVS(37)PS(-37)EDEPFS(-90)WPGPK	7	2	1.5626	1.33744e+06	910872	1.95174e+06	1.40002e+06	2.82869e+06	2.33258e+06	2.27495e+06	2.47874e+06	0.56481	0.0367026
Q6DFW4	Nucleolar protein 58	Nop58	FUNCTION: Required for 60S ribosomal subunit biogenesis (By similarity). Core component of box C/D small nucleolar ribonucleoprotein (snoRNP) particles. Required for the biogenesis of box C/D snoRNAs such as U3, U8 and U14 snoRNAs (By similarity). {ECO:0000250}.	60.342	536	sp|Q6DFW4|NOP58_MOUSE	509	sp|Q6DFW4|NOP58_MOUSE Nucleolar protein 58 OS=Mus musculus OX=10090 GN=Nop58 PE=1 SV=1	sp|Q6DFW4|NOP58_MOUSE	509	509	S	KKKKDKKKHIKEEPLSEEEPCTSTAVPSPEK	115.06	115.06	HIKEEPLS(1)EEEPCTSTAVPSPEK	HIKEEPLS(72)EEEPCT(-72)S(-79)T(-86)AVPS(-110)PEK	8	3	0.70069	157226	177399	243538	192721	297539	324107	259506	293717	0.656144	0.0346636
Q6IR34	G-protein-signaling modulator 1	Gpsm1	FUNCTION: Guanine nucleotide dissociation inhibitor (GDI) which functions as a receptor-independent activator of heterotrimeric G-protein signaling. Keeps G(i/o) alpha subunit in its GDP-bound form thus uncoupling heterotrimeric G-proteins signaling from G protein-coupled receptors. Controls spindle orientation and asymmetric cell fate of cerebral cortical progenitors. May also be involved in mac…	74.361	673	sp|Q6IR34|GPSM1_MOUSE	653	sp|Q6IR34|GPSM1_MOUSE G-protein-signaling modulator 1 OS=Mus musculus OX=10090 GN=Gpsm1 PE=1 SV=3	sp|Q6IR34|GPSM1_MOUSE	653	653	S	VQAKRMDEQRVDLAGSPEQEASGLPDPQQQC	110.36	107.43	VDLAGS(1)PEQEASGLPDPQQQCPPGAS	VDLAGS(44)PEQEAS(-44)GLPDPQQQCPPGAS(-100)	6	2	-0.047583	58457.9	56443.3	62119.2	59006.8	108976	117328	110770	112358	0.525167	6.14076e-05
Q6NS60	F-box only protein 41	Fbxo41	FUNCTION: Substrate-recognition component of the SCF (SKP1-CUL1-F-box protein)-type E3 ubiquitin ligase complex. {ECO:0000250}.	94.33	873	sp|Q6NS60|FBX41_MOUSE	476	sp|Q6NS60|FBX41_MOUSE F-box only protein 41 OS=Mus musculus OX=10090 GN=Fbxo41 PE=1 SV=3	sp|Q6NS60|FBX41_MOUSE	476	476	S	RRQAIQNWQRRPRRHSTEGEEGDVSDVGSRT	228.91	36.96	RHS(0.999)T(0.999)EGEEGDVS(0.001)DVGS(0.001)R	RHS(35)T(35)EGEEGDVS(-35)DVGS(-37)R	3	3	1.127	1.38858e+06	1.26556e+06	1.39693e+06	1.35036e+06	1.61016e+06	1.71842e+06	1.81729e+06	1.71529e+06	0.787248	0.00762528
Q6NXN1	SUZ domain-containing protein 1	Szrd1		16.998	152	sp|Q6NXN1|SZRD1_MOUSE	107	sp|Q6NXN1|SZRD1_MOUSE SUZ domain-containing protein 1 OS=Mus musculus OX=10090 GN=Szrd1 PE=1 SV=1	sp|Q6NXN1|SZRD1_MOUSE	107	107	S	EAEYAEARRRILGSASPEEEQEKPILDRPTR	148.7	148.7	ILGSAS(1)PEEEQEKPILDRPTR	ILGS(-51)AS(51)PEEEQEKPILDRPT(-75)R	6	3	0.88989	225149	214927	308953	249677	388236	430770	380095	399700	0.624659	0.0112028
Q6NZL0	Protein SOGA3	Soga3		103.48	945	sp|Q6NZL0|SOGA3_MOUSE	779	sp|Q6NZL0|SOGA3_MOUSE Protein SOGA3 OS=Mus musculus OX=10090 GN=Soga3 PE=1 SV=2	sp|Q6NZL0|SOGA3_MOUSE	779	779	S	SRPPHRKREGPIGGESDSEEVRNIRSLTPTR	153.08	148.62	EGPIGGES(0.999)DS(0.001)EEVR	EGPIGGES(30)DS(-30)EEVR	8	2	-1.392	151990		182433	167212	223668	255719	217557	232315	0.719763	0.04181
Q6P069	Sorcin	Sri	FUNCTION: Calcium-binding protein that modulates excitation-contraction coupling in the heart. Contributes to calcium homeostasis in the heart sarcoplasmic reticulum. Modulates the activity of RYR2 calcium channels. {ECO:0000269|PubMed:12824171}.	21.627	198	sp|Q6P069|SORCN_MOUSE	172	sp|Q6P069|SORCN_MOUSE Sorcin OS=Mus musculus OX=10090 GN=Sri PE=1 SV=1	sp|Q6P069|SORCN_MOUSE	172	172	S	DDYIACCVKLRALTDSFRRRDSGQQGVVNFS	81.163	76.572	ALTDS(1)FR	ALT(-34)DS(34)FR	5	2	-0.64291	21454.9		20477.7	20966.3		26603.6	27954.3	27278.9	0.76859	0.0169934
Q6P2L6	Histone-lysine N-methyltransferase NSD3	Nsd3	FUNCTION: Histone methyltransferase. Preferentially dimethylates 'Lys-4' and 'Lys-27' of histone H3 forming H3K2me2 and H3K27me2. H3 'Lys-4' methylation represents a specific tag for epigenetic transcriptional activation, while 'Lys-27' is a mark for transcriptional repression. {ECO:0000250|UniProtKB:Q9BZ95}.	161	1439	sp|Q6P2L6|NSD3_MOUSE	457	sp|Q6P2L6|NSD3_MOUSE Histone-lysine N-methyltransferase NSD3 OS=Mus musculus OX=10090 GN=Nsd3 PE=1 SV=2	sp|Q6P2L6|NSD3_MOUSE	457	457	S	QSSTDLRRQSQRRHTSLEEEEPPPVKIAWKT	80.128	64.906	HT(0.017)S(0.983)LEEEEPPPVK	HT(-18)S(18)LEEEEPPPVK	3	2	1.4684	79452.8	66194.8		72823.8	97474.1	90075	96183.1	94577.4	0.769992	0.0324083
Q6P2L7	Protein GOLM2	Golm2		49.408	435	sp|Q6P2L7|GOLM2_MOUSE	365	sp|Q6P2L7|GOLM2_MOUSE Protein GOLM2 OS=Mus musculus OX=10090 GN=Golm2 PE=1 SV=1	sp|Q6P2L7|GOLM2_MOUSE	365	365	S	DFHKLKQSRFFDENESPVDPQHGSKLADYNG	118.91	82.725	FFDENES(1)PVDPQHGSK	FFDENES(56)PVDPQHGS(-56)K	7	2	1.2312	82508.3	74298.7	87996.8	81601.3	96278.1	96764.9	97529.7	96857.6	0.842487	0.0188253
Q6P4S6	Serine/threonine-protein kinase SIK3	Sik3	FUNCTION: Positive regulator of mTOR signaling that functions by triggering the degradation of DEPTOR, an mTOR inhibitor (By similarity). Required for chondrocyte hypertrophy during skeletogenesis (PubMed:22318228). Negatively regulates cAMP signaling pathway possibly by acting on CRTC2/TORC2 and CRTC3/TORC3 (By similarity). Prevents HDAC4 translocation to the nucleus (PubMed:22318228). {ECO:0000…	145.78	1311	sp|Q6P4S6|SIK3_MOUSE	13	sp|Q6P4S6|SIK3_MOUSE Serine/threonine-protein kinase SIK3 OS=Mus musculus OX=10090 GN=Sik3 PE=1 SV=3	sp|Q6P4S6|SIK3_MOUSE	13	13	T	___MAARIGYYEIDRTIGKGNFAVVKRATHL	185.57	173.26	IGYYEIDRT(1)IGK	IGY(-160)Y(-150)EIDRT(150)IGK	9	2	0.68441	171282	131154	190004	164147	230061	228584	214162	224269	0.73192	0.0292562
Q6PCN3	Tau-tubulin kinase 1	Ttbk1	FUNCTION: Serine/threonine kinase which is able to phosphorylate TAU on serine, threonine and tyrosine residues. Induces aggregation of TAU (By similarity). {ECO:0000250}.	141.61	1308	sp|Q6PCN3|TTBK1_MOUSE	834	sp|Q6PCN3|TTBK1_MOUSE Tau-tubulin kinase 1 OS=Mus musculus OX=10090 GN=Ttbk1 PE=1 SV=3	sp|Q6PCN3|TTBK1_MOUSE	834	834	S	GDLEPEEGSKTLVLVSPGDMKKSPVTAELAP	63.908	63.908	TLVLVS(1)PGDMK	T(-58)LVLVS(58)PGDMK	6	2	-0.39365	177482	103101		140292	235106	247123	293615	258615	0.542473	0.0463186
Q6PDG5	SWI/SNF complex subunit SMARCC2	Smarcc2	FUNCTION: Involved in transcriptional activation and repression of select genes by chromatin remodeling (alteration of DNA-nucleosome topology). Component of SWI/SNF chromatin remodeling complexes that carry out key enzymatic activities, changing chromatin structure by altering DNA-histone contacts within a nucleosome in an ATP-dependent manner. Can stimulate the ATPase activity of the catalytic …	132.6	1213	sp|Q6PDG5|SMRC2_MOUSE	304	sp|Q6PDG5|SMRC2_MOUSE SWI/SNF complex subunit SMARCC2 OS=Mus musculus OX=10090 GN=Smarcc2 PE=1 SV=2	sp|Q6PDG5|SMRC2_MOUSE	304	304	S	RDKKGGNYKKRKRSPSPSPTPEAKKKNAKKG	168.91	97.268	KRS(0.999)PS(0.998)PS(0.002)PTPEAK	KRS(31)PS(28)PS(-28)PT(-59)PEAK	5	3	0.27141	470830	405691	626645	501056	753790	789310	731845	758315	0.660749	0.0190616
Q6PDG8	Vacuolar fusion protein MON1 homolog A	Mon1a	FUNCTION: Plays an important role in membrane trafficking through the secretory apparatus. Not involved in endocytic trafficking to lysosomes (PubMed:17632513). Acts in concert with CCZ1, as a guanine exchange factor (GEF) for RAB7, promotes the exchange of GDP to GTP, converting it from an inactive GDP-bound form into an active GTP-bound form (By similarity). {ECO:0000250|UniProtKB:Q86VX9, ECO:0…	62.131	556	sp|Q6PDG8|MON1A_MOUSE	56	sp|Q6PDG8|MON1A_MOUSE Vacuolar fusion protein MON1 homolog A OS=Mus musculus OX=10090 GN=Mon1a PE=1 SV=3	sp|Q6PDG8|MON1A_MOUSE	56	56	S	EPGAGQEGAMFVHTRSYEDLTELEDREASGD	240.52	240.52	S(1)YEDLTELEDR	S(130)Y(-130)EDLT(-130)ELEDR	1	2	-0.43549	230129	126700	242866	199899	311149	292526	361231	321635	0.621507	0.0445442
Q6PE13	Proline-rich transmembrane protein 3	Prrt3		101.22	971	sp|Q6PE13|PRRT3_MOUSE	845	sp|Q6PE13|PRRT3_MOUSE Proline-rich transmembrane protein 3 OS=Mus musculus OX=10090 GN=Prrt3 PE=1 SV=1	sp|Q6PE13|PRRT3_MOUSE	845	845	S	LASSPTGGALRPRRGSQPDAELDGAGTSLLR	267.62	226.64	RGS(1)QPDAELDGAGTSLLR	RGS(190)QPDAELDGAGT(-190)S(-200)LLR	3	3	0.78166	2.22237e+06	1.98288e+06	3.27152e+06	2.49226e+06	4.56804e+06	3.81784e+06	3.89243e+06	4.09277e+06	0.608941	0.0257322
Q6PIC6	Sodium/potassium-transporting ATPase subunit alpha-3	Atp1a3	FUNCTION: This is the catalytic component of the active enzyme, which catalyzes the hydrolysis of ATP coupled with the exchange of sodium and potassium ions across the plasma membrane. This action creates the electrochemical gradient of sodium and potassium ions, providing the energy for active transport of various nutrients (By similarity). {ECO:0000250}.	111.69	1013	sp|Q6PIC6|AT1A3_MOUSE	442	sp|Q6PIC6|AT1A3_MOUSE Sodium/potassium-transporting ATPase subunit alpha-3 OS=Mus musculus OX=10090 GN=Atp1a3 PE=1 SV=1	sp|Q6PIC6|AT1A3_MOUSE	442	442	S	QDNIPVLKRDVAGDASESALLKCIELSSGSV	205.37	205.37	DVAGDAS(0.999)ES(0.001)ALLK	DVAGDAS(29)ES(-29)ALLK	7	2	-0.31656	1.22581e+06	1.1566e+06	1.17815e+06	1.18685e+06	1.41848e+06	1.32443e+06	1.32325e+06	1.35539e+06	0.875655	0.0109666
Q6PIC6	Sodium/potassium-transporting ATPase subunit alpha-3	Atp1a3	FUNCTION: This is the catalytic component of the active enzyme, which catalyzes the hydrolysis of ATP coupled with the exchange of sodium and potassium ions across the plasma membrane. This action creates the electrochemical gradient of sodium and potassium ions, providing the energy for active transport of various nutrients (By similarity). {ECO:0000250}.	111.69	1013	sp|Q6PIC6|AT1A3_MOUSE	218	sp|Q6PIC6|AT1A3_MOUSE Sodium/potassium-transporting ATPase subunit alpha-3 OS=Mus musculus OX=10090 GN=Atp1a3 PE=1 SV=1	sp|Q6PIC6|AT1A3_MOUSE	218	218	S	VDNSSLTGESEPQTRSPDCTHDNPLETRNIT	211.53	184.98	S(1)PDCTHDNPLETR	S(88)PDCT(-88)HDNPLET(-180)R	1	2	0.9766	885336	807329	911418	868028	1.00794e+06	951117	1.03185e+06	996972	0.870664	0.0306719
Q6ZPF3	Rho guanine nucleotide exchange factor TIAM2	Tiam2	FUNCTION: Modulates the activity of RHO-like proteins and connects extracellular signals to cytoskeletal activities. Acts as a GDP-dissociation stimulator protein that stimulates the GDP-GTP exchange activity of RHO-like GTPases and activates them. Activates specifically RAC1, but not CDC42 and RHOA. Mediates extracellular laminin signals to activate Rac1, contributing to neurite growth. Involved…	192.56	1715	sp|Q6ZPF3|TIAM2_MOUSE	1604	sp|Q6ZPF3|TIAM2_MOUSE Rho guanine nucleotide exchange factor TIAM2 OS=Mus musculus OX=10090 GN=Tiam2 PE=1 SV=2	sp|Q6ZPF3|TIAM2_MOUSE	1604	1604	S	LSDEDEDFHHPLKQGSPTKDIEIQFQRLKIS	220.81	168.78	QGS(1)PTKDIEIQFQR	QGS(52)PT(-52)KDIEIQFQR	3	2	-0.48212	1.21623e+06	1.07361e+06	1.47417e+06	1.25467e+06	1.66238e+06	1.82977e+06	1.99417e+06	1.82877e+06	0.686071	0.0192255
Q7TMB8	Cytoplasmic FMR1-interacting protein 1	Cyfip1	FUNCTION: Component of the CYFIP1-EIF4E-FMR1 complex which binds to the mRNA cap and mediates translational repression. In the CYFIP1-EIF4E-FMR1 complex this subunit is an adapter between EIF4E and FMR1. Promotes the translation repression activity of FMR1 in brain probably by mediating its association with EIF4E and mRNA (By similarity). Regulates formation of membrane ruffles and lamellipodia. …	145.24	1253	sp|Q7TMB8|CYFP1_MOUSE	1234	sp|Q7TMB8|CYFP1_MOUSE Cytoplasmic FMR1-interacting protein 1 OS=Mus musculus OX=10090 GN=Cyfip1 PE=1 SV=1	sp|Q7TMB8|CYFP1_MOUSE	1234	1234	T	ITILDKYLKSGDGESTPVEHVRCFQPPIHQS	330.24	330.24	SGDGEST(1)PVEHVR	S(-160)GDGES(-45)T(45)PVEHVR	7	2	1.3067	1.71552e+06	1.67058e+06	1.72943e+06	1.70518e+06	1.95942e+06	2.21047e+06	1.88482e+06	2.01824e+06	0.844884	0.0352566
Q7TMY8	E3 ubiquitin-protein ligase HUWE1	Huwe1	FUNCTION: E3 ubiquitin-protein ligase which mediates ubiquitination and subsequent proteasomal degradation of target proteins. Regulates apoptosis by catalyzing the polyubiquitination and degradation of MCL1. Mediates monoubiquitination of DNA polymerase beta (POLB) at 'Lys-41', 'Lys-61' and 'Lys-81', thereby playing a role in base-excision repair. Also ubiquitinates the p53/TP53 tumor suppressor…	482.63	4377	sp|Q7TMY8|HUWE1_MOUSE	1907	sp|Q7TMY8|HUWE1_MOUSE E3 ubiquitin-protein ligase HUWE1 OS=Mus musculus OX=10090 GN=Huwe1 PE=1 SV=5	sp|Q7TMY8|HUWE1_MOUSE	1907	1907	S	CIRIALPAPRGSGTASDDEFENLRIKGPNAV	291.66	265.16	GSGTAS(1)DDEFENLR	GS(-88)GT(-60)AS(60)DDEFENLR	6	2	0.27127	774741	621181	601168	665697	779373	901866	905041	862093	0.772187	0.0459573
Q7TMY8	E3 ubiquitin-protein ligase HUWE1	Huwe1	FUNCTION: E3 ubiquitin-protein ligase which mediates ubiquitination and subsequent proteasomal degradation of target proteins. Regulates apoptosis by catalyzing the polyubiquitination and degradation of MCL1. Mediates monoubiquitination of DNA polymerase beta (POLB) at 'Lys-41', 'Lys-61' and 'Lys-81', thereby playing a role in base-excision repair. Also ubiquitinates the p53/TP53 tumor suppressor…	482.63	4377	sp|Q7TMY8|HUWE1_MOUSE	1395	sp|Q7TMY8|HUWE1_MOUSE E3 ubiquitin-protein ligase HUWE1 OS=Mus musculus OX=10090 GN=Huwe1 PE=1 SV=5	sp|Q7TMY8|HUWE1_MOUSE	1395	1395	S	AMSLGQDIPMDQRAESPEEVACRKEEEERKA	92.707	92.707	AES(1)PEEVACR	AES(93)PEEVACR	3	2	-0.38586	415243	390479	348097	384607	294086	333083	301938	309702	1.24186	0.0309189
Q7TPD0	Integrator complex subunit 3	Ints3	FUNCTION: Component of the Integrator (INT) complex. The Integrator complex is involved in the small nuclear RNAs (snRNA) U1 and U2 transcription and in their 3'-box-dependent processing. The Integrator complex is associated with the C-terminal domain (CTD) of RNA polymerase II largest subunit (POLR2A) and is recruited to the U1 and U2 snRNAs genes. Mediates recruitment of cytoplasmic dynein to t…	117.94	1041	sp|Q7TPD0|INT3_MOUSE	500	sp|Q7TPD0|INT3_MOUSE Integrator complex subunit 3 OS=Mus musculus OX=10090 GN=Ints3 PE=1 SV=2	sp|Q7TPD0|INT3_MOUSE	500	500	S	RSMLREKFPEFCSSPSPPVEVKIEEPVSMEM	90.89	89.923	FPEFCS(0.001)S(0.008)PS(0.991)PPVEVK	FPEFCS(-30)S(-21)PS(21)PPVEVK	9	2	1.7787	196945	154641	277150	209579	340132	365200	300669	335334	0.624985	0.0361474
Q7TPS5	C2 domain-containing protein 5	C2cd5	FUNCTION: Required for insulin-stimulated glucose transport and glucose transporter SLC2A4/GLUT4 translocation from intracellular glucose storage vesicle (GSV) to the plasma membrane (PM) in adipocytes. Binds phospholipid membranes in a calcium-dependent manner and is necessary for the optimal membrane fusion between SLC2A4/GLUT4 GSV and the PM. {ECO:0000269|PubMed:21907143}.	111.66	1016	sp|Q7TPS5|C2CD5_MOUSE	250	sp|Q7TPS5|C2CD5_MOUSE C2 domain-containing protein 5 OS=Mus musculus OX=10090 GN=C2cd5 PE=1 SV=2	sp|Q7TPS5|C2CD5_MOUSE	250	250	S	VVRAIGTACTLDKLSSPAAFLPACSSPSREL	168.17	75.969	LS(0.009)S(0.991)PAAFLPACSSPSR	LS(-21)S(21)PAAFLPACS(-71)S(-69)PS(-71)R	3	2	-0.27303	473196	452323	473281	466266	509367	644230	619630	591076	0.788844	0.0412185
Q7TPV2	E3 ubiquitin-protein ligase DZIP3	Dzip3	FUNCTION: E3 Ubiquitin ligase proteins mediate ubiquitination and subsequent proteasomal degradation of target proteins. E3 ubiquitin ligases accept ubiquitin from an E2 ubiquitin-conjugating enzyme in the form of a thioester and then directly transfers the ubiquitin to targeted substrates. Able to specifically bind RNA. {ECO:0000250|UniProtKB:Q86Y13}.	138.02	1204	sp|Q7TPV2|DZIP3_MOUSE	1105	sp|Q7TPV2|DZIP3_MOUSE E3 ubiquitin-protein ligase DZIP3 OS=Mus musculus OX=10090 GN=Dzip3 PE=1 SV=2	sp|Q7TPV2|DZIP3_MOUSE	1105	1105	S	KSESEEKSAQDGNNASPSHTASQPNAPQDPK	234.61	166.76	SAQDGNNAS(0.968)PS(0.028)HT(0.004)ASQPNAPQDPK	S(-90)AQDGNNAS(15)PS(-15)HT(-24)AS(-52)QPNAPQDPK	9	3	1.8726	205189	216202	271026	230806	310044	311788	288559	303464	0.760571	0.0285605
Q7TQH0	Ataxin-2-like protein	Atxn2l	FUNCTION: Involved in the regulation of stress granule and P-body formation. {ECO:0000250|UniProtKB:Q8WWM7}.	110.65	1049	sp|Q7TQH0|ATX2L_MOUSE	109	sp|Q7TQH0|ATX2L_MOUSE Ataxin-2-like protein OS=Mus musculus OX=10090 GN=Atxn2l PE=1 SV=1	sp|Q7TQH0|ATX2L_MOUSE	109	109	S	IGSVRGQTTGKGPPQSPVFEGVYNNSRMLHF	183.24	183.24	GPPQS(1)PVFEGVYNNSR	GPPQS(150)PVFEGVY(-150)NNS(-150)R	5	2	1.1096	236189	251715	351474	279793	400896	365358	414652	393635	0.710792	0.0432569
Q7TSF4	Leucine-rich repeat-containing protein 75A	Lrrc75a		37.574	339	sp|Q7TSF4|LR75A_MOUSE	322	sp|Q7TSF4|LR75A_MOUSE Leucine-rich repeat-containing protein 75A OS=Mus musculus OX=10090 GN=Lrrc75a PE=1 SV=1	sp|Q7TSF4|LR75A_MOUSE	322	322	S	GEEAREGTDQQDPIGSPVTPARGQESTECVI	156.96	137.4	EGTDQQDPIGS(1)PVTPAR	EGT(-81)DQQDPIGS(35)PVT(-35)PAR	11	2	-9.1802	237786	210529	225998	224771	364253	346208		355231	0.632747	0.00175182
Q80U22	AP-4 complex accessory subunit RUSC2	Rusc2		161.14	1514	sp|Q80U22|RUSC2_MOUSE	572	sp|Q80U22|RUSC2_MOUSE AP-4 complex accessory subunit RUSC2 OS=Mus musculus OX=10090 GN=Rusc2 PE=1 SV=2	sp|Q80U22|RUSC2_MOUSE	572	572	S	SPPLRASVGDSSQEFSPIQEAQQDRAAPLDE	89.923	83.061	ASVGDSSQEFS(1)PIQEAQQDR	AS(-53)VGDS(-43)S(-43)QEFS(43)PIQEAQQDR	11	2	-0.39143	201151	219264	286710	235708	342791	335020	300826	326213	0.72256	0.0356752
Q80U23	Syntaphilin	Snph	FUNCTION: Inhibits SNARE complex formation by absorbing free syntaxin-1. {ECO:0000250}.	53.752	495	sp|Q80U23|SNPH_MOUSE	204	sp|Q80U23|SNPH_MOUSE Syntaphilin OS=Mus musculus OX=10090 GN=Snph PE=1 SV=3	sp|Q80U23|SNPH_MOUSE	204	204	S	NGVAKEEGTGESAGGSPARSLTRSSTYTKLS	277.18	235.02	EEGTGESAGGS(1)PAR	EEGT(-110)GES(-56)AGGS(56)PAR	11	2	-0.36342	1.98445e+06	1.86901e+06	2.30383e+06	2.05243e+06	2.89146e+06	2.93615e+06	2.62252e+06	2.81671e+06	0.728663	0.00934629
Q80U49	Centrosomal protein of 170 kDa protein B	Cep170b	FUNCTION: Plays a role in microtubule organization. {ECO:0000250|UniProtKB:Q5SW79}.	170.82	1574	sp|Q80U49|C170B_MOUSE	360	sp|Q80U49|C170B_MOUSE Centrosomal protein of 170 kDa protein B OS=Mus musculus OX=10090 GN=Cep170b PE=1 SV=2	sp|Q80U49|C170B_MOUSE	360	360	S	HTRTLKGHKHEDGTQSDSEDPLAKTASVSGA	96.183	96.183	GHKHEDGTQS(0.997)DS(0.002)EDPLAK	GHKHEDGT(-36)QS(26)DS(-26)EDPLAK	10	3	1.9659	111783	93689.7	139140	114871	174214	184572	159552	172780	0.66484	0.0184322
Q80U93	Nuclear pore complex protein Nup214	Nup214	FUNCTION: Part of the nuclear pore complex. Has a critical role in nucleocytoplasmic transport. May serve as a docking site in the receptor-mediated import of substrates across the nuclear pore complex. {ECO:0000250|UniProtKB:P35658}.	212.98	2085	sp|Q80U93|NU214_MOUSE	1139	sp|Q80U93|NU214_MOUSE Nuclear pore complex protein Nup214 OS=Mus musculus OX=10090 GN=Nup214 PE=1 SV=2	sp|Q80U93|NU214_MOUSE	1139	1139	S	TVPQVVNVQELRSNPSPPSAAMGSAVQHSAA	63.608	63.608	S(0.006)NPS(0.952)PPS(0.041)AAMGS(0.001)AVQHSAAK	S(-22)NPS(14)PPS(-14)AAMGS(-30)AVQHS(-50)AAK	4	3	0.71301	399364	389202	381580	390049		364532	357071	360801	1.08106	0.0269787
Q80UU9	Membrane-associated progesterone receptor component 2	Pgrmc2	FUNCTION: Required for the maintenance of uterine histoarchitecture and normal female reproductive lifespan (PubMed:28005395). May serve as a universal non-classical progesterone receptor in the uterus (Probable). Intracellular heme chaperone required for delivery of labile, or signaling heme, to the nucleus. Plays a role in adipocyte function and systemic glucose homeostasis. In brown fat, which…	23.334	217	sp|Q80UU9|PGRC2_MOUSE	205	sp|Q80UU9|PGRC2_MOUSE Membrane-associated progesterone receptor component 2 OS=Mus musculus OX=10090 GN=Pgrmc2 PE=1 SV=2	sp|Q80UU9|PGRC2_MOUSE	205	205	T	YVGRLLKPGEEPSEYTDEEDTKDHSKQD___	196.87	185.67	LLKPGEEPSEYT(1)DEEDTKDHSK	LLKPGEEPS(-67)EY(-42)T(39)DEEDT(-39)KDHS(-63)K	12	4	1.8202	351604	236548	325850	304668	568909	506862	473049	516273	0.590128	0.00911878
Q80VM4	Zinc finger protein 579	Znf579	FUNCTION: May be involved in transcriptional regulation.	60.792	562	sp|Q80VM4|ZN579_MOUSE	12	sp|Q80VM4|ZN579_MOUSE Zinc finger protein 579 OS=Mus musculus OX=10090 GN=Znf579 PE=1 SV=1	sp|Q80VM4|ZN579_MOUSE	12	12	S	____MDPQPPPPAQGSPPHRDRGRGRGRGRG	55.416	14.393	MDPQPPPPAQGS(1)PPHR	MDPQPPPPAQGS(14)PPHR	12	2	-3.5825	128098	209025	110491	149205	250633	314964	229543	265047	0.562937	0.0435072
Q80WJ7	Protein LYRIC	Mtdh	FUNCTION: Downregulates SLC1A2/EAAT2 promoter activity when expressed ectopically. Activates the nuclear factor kappa-B (NF-kappa-B) transcription factor. Promotes anchorage-independent growth of immortalized melanocytes and astrocytes which is a key component in tumor cell expansion. Promotes lung metastasis and also has an effect on bone and brain metastasis, possibly by enhancing the seeding o…	63.845	579	sp|Q80WJ7|LYRIC_MOUSE	423	sp|Q80WJ7|LYRIC_MOUSE Protein LYRIC OS=Mus musculus OX=10090 GN=Mtdh PE=1 SV=1	sp|Q80WJ7|LYRIC_MOUSE	423	423	S	SLLKSQEPISNDQKVSDDDKEKGEGALPTGK	260.35	260.35	SQEPISNDQKVS(1)DDDKEK	S(-220)QEPIS(-140)NDQKVS(140)DDDKEK	12	3	0.10236	1.30942e+06	1.12004e+06	1.41313e+06	1.28086e+06	1.83494e+06	1.86509e+06	1.70735e+06	1.80246e+06	0.710621	0.0061039
Q80Y24	Prickle-like protein 2	Prickle2		95.78	845	sp|Q80Y24|PRIC2_MOUSE	92	sp|Q80Y24|PRIC2_MOUSE Prickle-like protein 2 OS=Mus musculus OX=10090 GN=Prickle2 PE=1 SV=3	sp|Q80Y24|PRIC2_MOUSE	92	92	S	LHQLPPHDNEVRYCNSLDEEEKRELKLFSNQ	123.99	106.97	YCNS(1)LDEEEKR	Y(-82)CNS(82)LDEEEKR	4	2	-1.3594	94981.4	79399.9	92667.6	89016.3		114218	107618	110918	0.802542	0.047374
Q80Y24	Prickle-like protein 2	Prickle2		95.78	845	sp|Q80Y24|PRIC2_MOUSE	696	sp|Q80Y24|PRIC2_MOUSE Prickle-like protein 2 OS=Mus musculus OX=10090 GN=Prickle2 PE=1 SV=3	sp|Q80Y24|PRIC2_MOUSE	696	696	S	RRFRPHRSRRSRRSRSDNALHLASEREVIAR	186.56	53.773	S(1)DNALHLASER	S(48)DNALHLAS(-48)ER	1	2	-1.3499	737788	851134	816514	801812	945498	915642	874722	911954	0.879224	0.0487276
Q80Y56	Rabenosyn-5	Rbsn	FUNCTION: Rab4/Rab5 effector protein acting in early endocytic membrane fusion and membrane trafficking of recycling endosomes. Required for endosome fusion either homotypically or with clathrin coated vesicles. Plays a role in the lysosomal trafficking of CTSD/cathepsin D from the Golgi to lysosomes. Also promotes the recycling of transferrin directly from early endosomes to the plasma membrane.…	88.49	783	sp|Q80Y56|RBNS5_MOUSE	218	sp|Q80Y56|RBNS5_MOUSE Rabenosyn-5 OS=Mus musculus OX=10090 GN=Rbsn PE=1 SV=1	sp|Q80Y56|RBNS5_MOUSE	218	218	S	SASKDSLSTHTSPSQSPNSVHGSRRGSISSM	144.17	144.17	DSLST(0.041)HT(0.395)S(0.563)PSQS(1)PNSVHGSR	DS(-49)LS(-35)T(-11)HT(-1.5)S(1.5)PS(-37)QS(39)PNS(-39)VHGS(-69)R	12	3	3.4389	261683	260298	263588	261856	343969	320597	313467	326011	0.803212	0.00227936
Q811P8	Rho GTPase-activating protein 32	Arhgap32	FUNCTION: GTPase-activating protein (GAP) promoting GTP hydrolysis on RHOA, CDC42 and RAC1 small GTPases. May be involved in the differentiation of neuronal cells during the formation of neurite extensions. Involved in NMDA receptor activity-dependent actin reorganization in dendritic spines. May mediate cross-talks between Ras- and Rho-regulated signaling pathways in cell growth regulation. Isof…	229.72	2089	sp|Q811P8|RHG32_MOUSE	706	sp|Q811P8|RHG32_MOUSE Rho GTPase-activating protein 32 OS=Mus musculus OX=10090 GN=Arhgap32 PE=1 SV=2	sp|Q811P8|RHG32_MOUSE	706	706	S	ALKGGRAEGTLRSAKSEESLTSLHAVDGDSK	248.92	232.38	SAKS(1)EESLTSLHAVDGDSK	S(-54)AKS(50)EES(-50)LT(-98)S(-100)LHAVDGDS(-210)K	4	3	0.60233	1.53533e+06	1.60989e+06	1.72041e+06	1.62188e+06	1.98537e+06	1.86244e+06	1.79128e+06	1.8797e+06	0.862841	0.0299377
Q8BFT9	Synaptic vesicle 2-related protein	Svop		60.768	548	sp|Q8BFT9|SVOP_MOUSE	31	sp|Q8BFT9|SVOP_MOUSE Synaptic vesicle 2-related protein OS=Mus musculus OX=10090 GN=Svop PE=1 SV=1	sp|Q8BFT9|SVOP_MOUSE	31	31	S	FRRTGESARSEDDAASGEHDIQIEGVRVGLE	100.36	100.36	SEDDAAS(1)GEHDIQIEGVR	S(-74)EDDAAS(74)GEHDIQIEGVR	7	3	0.93328	257758	198380	275709	243949	315034	341981	368126	341713	0.7139	0.0249303
Q8BG89	Protein ZNF365	Znf365	FUNCTION: Contributes to genomic stability by preventing telomere dysfunction (PubMed:23776040). Involved in the morphogenesis of basket cells in the somatosensory cortex during embryogenesis (PubMed:23912123). Involved in the positive regulation of oligodendrocyte differentiation during postnatal growth (PubMed:24481677). Involved in dendritic arborization, morphogenesis of spine density dendrit…	46.86	408	sp|Q8BG89|ZN365_MOUSE	176	sp|Q8BG89|ZN365_MOUSE Protein ZNF365 OS=Mus musculus OX=10090 GN=Znf365 PE=1 SV=1	sp|Q8BG89|ZN365_MOUSE	176	176	T	HVREKFNRMVEAVDRTIEKRIDKLTKELAQK	196.42	58.338	MVEAVDRT(1)IEKR	MVEAVDRT(58)IEKR	8	3	0.86012	159718	149100		154409	205574	184887	203818	198093	0.779477	0.0188994
Q8BG89	Protein ZNF365	Znf365	FUNCTION: Contributes to genomic stability by preventing telomere dysfunction (PubMed:23776040). Involved in the morphogenesis of basket cells in the somatosensory cortex during embryogenesis (PubMed:23912123). Involved in the positive regulation of oligodendrocyte differentiation during postnatal growth (PubMed:24481677). Involved in dendritic arborization, morphogenesis of spine density dendrit…	46.86	408	sp|Q8BG89|ZN365_MOUSE	139	sp|Q8BG89|ZN365_MOUSE Protein ZNF365 OS=Mus musculus OX=10090 GN=Znf365 PE=1 SV=1	sp|Q8BG89|ZN365_MOUSE	139	139	S	VSYVQTYTAVDIRADSLDAPCASPGLPTQDT	132.4	120.52	ADS(1)LDAPCASPGLPTQDTK	ADS(90)LDAPCAS(-90)PGLPT(-120)QDT(-120)K	3	2	-0.041084	221945	242025	221907	228626	339635	299547		319591	0.71537	0.0133221
Q8BGT8	Phytanoyl-CoA hydroxylase-interacting protein-like	Phyhipl	FUNCTION: May play a role in the development of the central system. {ECO:0000250}.	42.34	375	sp|Q8BGT8|PHIPL_MOUSE;sp|Q8K0S0|PHYIP_MOUSE	124;79	sp|Q8BGT8|PHIPL_MOUSE Phytanoyl-CoA hydroxylase-interacting protein-like OS=Mus musculus OX=10090 GN=Phyhipl PE=1 SV=1;sp|Q8K0S0|PHYIP_MOUSE Phytanoyl-CoA hydroxylase-interacting protein OS=Mus musculus OX=10090 GN=Phyhip PE=1 SV=1	sp|Q8BGT8|PHIPL_MOUSE;sp|Q8K0S0|PHYIP_MOUSE	124;79	124	S	KAVPLPMTVRGHWFLSPRTEYSVAVQTAVKQ;KAVPLPMTVRGHWFLSPRTEYTVAVQTASKQ	146.88	126.29	GHWFLS(1)PR	GHWFLS(130)PR	6	2	-0.32857	616198	612374	781665	670079	817417	1.02897e+06	1.05808e+06	968157	0.692118	0.0339943
Q8BGU5	Cyclin-Y	Ccny	FUNCTION: Positive regulatory subunit of the cyclin-dependent kinase CDK14/PFTK1. Acts as a cell-cycle regulator of Wnt signaling pathway during G2/M phase by recruiting CDK14/PFTK1 to the plasma membrane and promoting phosphorylation of LRP6, leading to the activation of the Wnt signaling pathway (By similarity). Recruits CDK16 to the plasma membrane (By similarity). Positive regulatory subunit …	39.394	341	sp|Q8BGU5|CCNY_MOUSE	324	sp|Q8BGU5|CCNY_MOUSE Cyclin-Y OS=Mus musculus OX=10090 GN=Ccny PE=1 SV=1	sp|Q8BGU5|CCNY_MOUSE	324	324	S	CEDKYKDLRKPMRKRSASADNLILPRWSPAI	104.04	69.641	RS(0.84)AS(0.16)ADNLILPR	RS(7.2)AS(-7.2)ADNLILPR	2	3	0.24712	71803.7		75935.3	73869.5	88886.4	94695.2	96658.9	93413.5	0.79078	0.0103141
Q8BH66	Atlastin-1	Atl1	FUNCTION: GTPase tethering membranes through formation of trans-homooligomers and mediating homotypic fusion of endoplasmic reticulum membranes. Functions in endoplasmic reticulum tubular network biogenesis. May also regulate Golgi biogenesis. May regulate axonal development. {ECO:0000250|UniProtKB:Q8WXF7}.	63.377	558	sp|Q8BH66|ATLA1_MOUSE	22	sp|Q8BH66|ATLA1_MOUSE Atlastin-1 OS=Mus musculus OX=10090 GN=Atl1 PE=1 SV=1	sp|Q8BH66|ATLA1_MOUSE	22	22	S	DRNSWGGFSEKSSDWSSEEEEPVRKAGPVQV	202.58	148.57	SSDWS(0.999)S(0.001)EEEEPVR	S(-48)S(-48)DWS(28)S(-28)EEEEPVR	5	2	1.2143	112099	86623		99361	151819	155792	154295	153969	0.645333	0.0108052
Q8BH66	Atlastin-1	Atl1	FUNCTION: GTPase tethering membranes through formation of trans-homooligomers and mediating homotypic fusion of endoplasmic reticulum membranes. Functions in endoplasmic reticulum tubular network biogenesis. May also regulate Golgi biogenesis. May regulate axonal development. {ECO:0000250|UniProtKB:Q8WXF7}.	63.377	558	sp|Q8BH66|ATLA1_MOUSE	23	sp|Q8BH66|ATLA1_MOUSE Atlastin-1 OS=Mus musculus OX=10090 GN=Atl1 PE=1 SV=1	sp|Q8BH66|ATLA1_MOUSE	23	23	S	RNSWGGFSEKSSDWSSEEEEPVRKAGPVQVL	217.16	217.16	SSDWS(0.001)S(0.999)EEEEPVRK	S(-89)S(-84)DWS(-29)S(29)EEEEPVRK	6	2	0.17291	880539	812461	888262	860421	988290	1.02897e+06	1.09491e+06	1.03739e+06	0.829407	0.0108045
Q8BHE3	Caytaxin	Atcay	FUNCTION: Functions in the development of neural tissues, particularly the postnatal maturation of the cerebellar cortex. May play a role in neurotransmission through regulation of glutaminase/GLS, an enzyme responsible for the production in neurons of the glutamate neurotransmitter. Alternatively, may regulate the localization of mitochondria within axons and dendrites. {ECO:0000269|PubMed:19861…	42.178	372	sp|Q8BHE3|ATCAY_MOUSE	46	sp|Q8BHE3|ATCAY_MOUSE Caytaxin OS=Mus musculus OX=10090 GN=Atcay PE=1 SV=1	sp|Q8BHE3|ATCAY_MOUSE	46	46	S	DTGVERLGGAVEDSSSPPSTLNLSGAHRKRK	341.59	237.91	LGGAVEDSS(0.001)S(0.999)PPSTLNLSGAHR	LGGAVEDS(-43)S(-32)S(32)PPS(-77)T(-87)LNLS(-120)GAHR	10	3	1.3444	1.26753e+07	1.14904e+07	1.35465e+07	1.25707e+07	1.46165e+07	1.57978e+07	1.44454e+07	1.49532e+07	0.840672	0.0312315
Q8BHG1	Nardilysin	Nrdc	FUNCTION: Cleaves peptide substrates on the N-terminus of arginine residues in dibasic pairs.	132.89	1161	sp|Q8BHG1|NRDC_MOUSE	85	sp|Q8BHG1|NRDC_MOUSE Nardilysin OS=Mus musculus OX=10090 GN=Nrdc PE=1 SV=1	sp|Q8BHG1|NRDC_MOUSE	85	85	S	DLGESGRLARLGADESEEEGRSFSNVGDPEI	94.507	61.042	LGADES(1)EEEGR	LGADES(61)EEEGR	6	2	1.1102	218583		152505	185544	306425	279242	296695	294121	0.630842	0.0267693
Q8BJ42	Disks large-associated protein 2	Dlgap2	FUNCTION: May play a role in the molecular organization of synapses and neuronal cell signaling. Could be an adapter protein linking ion channel to the subsynaptic cytoskeleton. May induce enrichment of PSD-95/SAP90 at the plasma membrane.	119.07	1059	sp|Q8BJ42|DLGP2_MOUSE	745	sp|Q8BJ42|DLGP2_MOUSE Disks large-associated protein 2 OS=Mus musculus OX=10090 GN=Dlgap2 PE=1 SV=2	sp|Q8BJ42|DLGP2_MOUSE	745	745	S	DHQPYPRSDVETATDSDTESRGLREYHSVGV	273.94	273.94	SDVETATDS(1)DTESR	S(-220)DVET(-120)AT(-46)DS(35)DT(-35)ES(-88)R	9	2	-0.13368	710086	439902	433383	527790	1.00666e+06	936615	937903	960394	0.549556	0.0100358
Q8BL65	Actin-binding LIM protein 2	Ablim2	FUNCTION: May act as scaffold protein. May stimulate ABRA activity and ABRA-dependent SRF transcriptional activity.	68.106	612	sp|Q8BL65|ABLM2_MOUSE	405	sp|Q8BL65|ABLM2_MOUSE Actin-binding LIM protein 2 OS=Mus musculus OX=10090 GN=Ablim2 PE=1 SV=1	sp|Q8BL65|ABLM2_MOUSE	405	405	S	PGSESGRSTPSLSVHSDSRPPSSTYQQAPRH	50.519	38.616	S(0.002)T(0.004)PS(0.004)LS(0.014)VHS(0.893)DS(0.076)RPPS(0.002)S(0.002)T(0.002)Y(0.001)QQAPR	S(-26)T(-23)PS(-23)LS(-18)VHS(11)DS(-11)RPPS(-27)S(-27)T(-27)Y(-30)QQAPR	9	3	1.8857		213486	240987	227236	260919	277865	290782	276522	0.821765	0.0474074
Q8BNW9	Kelch repeat and BTB domain-containing protein 11	Kbtbd11		67.945	633	sp|Q8BNW9|KBTBB_MOUSE	320	sp|Q8BNW9|KBTBB_MOUSE Kelch repeat and BTB domain-containing protein 11 OS=Mus musculus OX=10090 GN=Kbtbd11 PE=1 SV=3	sp|Q8BNW9|KBTBB_MOUSE	320	320	S	AALGTTGERSGSRPQSPSGDAESRGDAAVYC	253.59	253.59	SGSRPQS(1)PSGDAESR	S(-120)GS(-76)RPQS(60)PS(-60)GDAES(-180)R	7	3	1.409	1.2239e+06	2.10856e+06	1.32967e+06	1.55404e+06	2.83696e+06	2.56128e+06	2.65637e+06	2.68487e+06	0.578816	0.0176338
Q8BNW9	Kelch repeat and BTB domain-containing protein 11	Kbtbd11		67.945	633	sp|Q8BNW9|KBTBB_MOUSE	70	sp|Q8BNW9|KBTBB_MOUSE Kelch repeat and BTB domain-containing protein 11 OS=Mus musculus OX=10090 GN=Kbtbd11 PE=1 SV=3	sp|Q8BNW9|KBTBB_MOUSE	70	70	S	SPPQSRASAAEGSEASPPSLRSDLRVVETQW	340.12	302.33	ASAAEGSEAS(1)PPSLR	AS(-210)AAEGS(-64)EAS(64)PPS(-64)LR	10	2	1.9453	2.39073e+07	2.13224e+07	2.59261e+07	2.37186e+07	2.79251e+07	2.92768e+07	2.76546e+07	2.82855e+07	0.838543	0.0326578
Q8BPN8	DmX-like protein 2	Dmxl2	FUNCTION: May serve as a scaffold protein for MADD and RAB3GA on synaptic vesicles of neuronal and endocrine homeostatic processes (By similarity). Plays a role in the brain as a key controller of neuronal and endocrine homeostatic processes (PubMed:25248098). {ECO:0000250|UniProtKB:Q8TDJ6, ECO:0000269|PubMed:25248098}.	338.2	3032	sp|Q8BPN8|DMXL2_MOUSE	473	sp|Q8BPN8|DMXL2_MOUSE DmX-like protein 2 OS=Mus musculus OX=10090 GN=Dmxl2 PE=1 SV=3	sp|Q8BPN8|DMXL2_MOUSE	473	473	S	AGTGSSEHEDGEREGSPRTHPRPSISMPLPT	213.46	203.22	ESEAGTGSSEHEDGEREGS(1)PR	ES(-160)EAGT(-78)GS(-58)S(-61)EHEDGEREGS(58)PR	19	3	-0.39979	415826	342051		378939	568726	565736	562167	565543	0.670044	0.00661294
Q8BPN8	DmX-like protein 2	Dmxl2	FUNCTION: May serve as a scaffold protein for MADD and RAB3GA on synaptic vesicles of neuronal and endocrine homeostatic processes (By similarity). Plays a role in the brain as a key controller of neuronal and endocrine homeostatic processes (PubMed:25248098). {ECO:0000250|UniProtKB:Q8TDJ6, ECO:0000269|PubMed:25248098}.	338.2	3032	sp|Q8BPN8|DMXL2_MOUSE	423	sp|Q8BPN8|DMXL2_MOUSE DmX-like protein 2 OS=Mus musculus OX=10090 GN=Dmxl2 PE=1 SV=3	sp|Q8BPN8|DMXL2_MOUSE	423	423	S	MHQLRKLSEKQLDHESDDADREDEERSQDER	72.311	31.722	QLDHES(1)DDADREDEER	QLDHES(32)DDADREDEER	6	3	1.9096	247644	194108	265574	235775	407339	361111	362313	376921	0.62553	0.00582868
Q8BPN8	DmX-like protein 2	Dmxl2	FUNCTION: May serve as a scaffold protein for MADD and RAB3GA on synaptic vesicles of neuronal and endocrine homeostatic processes (By similarity). Plays a role in the brain as a key controller of neuronal and endocrine homeostatic processes (PubMed:25248098). {ECO:0000250|UniProtKB:Q8TDJ6, ECO:0000269|PubMed:25248098}.	338.2	3032	sp|Q8BPN8|DMXL2_MOUSE	1152	sp|Q8BPN8|DMXL2_MOUSE DmX-like protein 2 OS=Mus musculus OX=10090 GN=Dmxl2 PE=1 SV=3	sp|Q8BPN8|DMXL2_MOUSE	1152	1152	S	DSRVSVDSNLFVYSKSDAFLSKDRYLIPNIK	86.205	79.059	S(1)DAFLSK	S(77)DAFLS(-77)K	1	2	-0.77035	433469	436833	359551	409951	489299	540623	550528	526817	0.778166	0.0207822
Q8BRJ3	RELT-like protein 2	Rell2	FUNCTION: Induces activation of MAPK14/p38 cascade, when overexpressed. Induces apoptosis, when overexpressed. {ECO:0000250|UniProtKB:Q8NC24}.	32.326	303	sp|Q8BRJ3|RELL2_MOUSE	187	sp|Q8BRJ3|RELL2_MOUSE RELT-like protein 2 OS=Mus musculus OX=10090 GN=Rell2 PE=1 SV=1	sp|Q8BRJ3|RELL2_MOUSE	187	187	S	THIEKRYGLHEHRDGSPTDRSWGSGGGQEPG	42.977	42.218	YGLHEHRDGS(0.835)PT(0.165)DR	Y(-42)GLHEHRDGS(7)PT(-7)DR	10	3	0.22784	139588		158801	149195	183747	207297	188995	193347	0.771643	0.0323692
Q8BSS9	Liprin-alpha-2	Ppfia2	FUNCTION: Alters PTPRF cellular localization and induces PTPRF clustering. May regulate the disassembly of focal adhesions. May localize receptor-like tyrosine phosphatases type 2A at specific sites on the plasma membrane, possibly regulating their interaction with the extracellular environment and their association with substrates. In neuronal cells, is a scaffolding protein in the dendritic spi…	143.23	1257	sp|Q8BSS9|LIPA2_MOUSE	163	sp|Q8BSS9|LIPA2_MOUSE Liprin-alpha-2 OS=Mus musculus OX=10090 GN=Ppfia2 PE=1 SV=2	sp|Q8BSS9|LIPA2_MOUSE	163	163	S	HERSLRMTVVKRQAQSPSGVSSEVEVLKALK	279.65	279.65	QAQS(1)PSGVSSEVEVLK	QAQS(66)PS(-66)GVS(-160)S(-180)EVEVLK	4	2	0.11819	481427	567958	349119	466168	205038	264471	287359	252289	1.84775	0.0349766
Q8BTG7	Protein NDRG4	Ndrg4	FUNCTION: Contributes to the maintenance of intracerebral BDNF levels within the normal range, which is necessary for the preservation of spatial learning and the resistance to neuronal cell death caused by ischemic stress. May enhance growth factor-induced ERK1 and ERK2 phosphorylation. May attenuate NGF-promoted ELK1 phosphorylation in a microtubule-dependent manner. {ECO:0000269|PubMed:2163685…	38.508	352	sp|Q8BTG7|NDRG4_MOUSE	317	sp|Q8BTG7|NDRG4_MOUSE Protein NDRG4 OS=Mus musculus OX=10090 GN=Ndrg4 PE=1 SV=1	sp|Q8BTG7|NDRG4_MOUSE	317	317	S	VPSASMTRLARSRTASLTSASSVDGSRPQPC	266.6	233.59	TAS(1)LTSASSVDGSR	T(-44)AS(44)LT(-50)S(-83)AS(-160)S(-160)VDGS(-200)R	3	2	-0.7066	2.06492e+06	2.17857e+06	1.84797e+06	2.03049e+06	1.59685e+06	1.50393e+06	1.80041e+06	1.63373e+06	1.24286	0.038524
Q8BUK6	Protein Hook homolog 3	Hook3	FUNCTION: Component of the FTS/Hook/FHIP complex (FHF complex). The FHF complex may function to promote vesicle trafficking and/or fusion via the homotypic vesicular protein sorting complex (the HOPS complex). May regulate clearance of endocytosed receptors such as MSR1. Participates in defining the architecture and localization of the Golgi complex (By similarity). Serves as a target for the spi…	83.217	718	sp|Q8BUK6|HOOK3_MOUSE	238	sp|Q8BUK6|HOOK3_MOUSE Protein Hook homolog 3 OS=Mus musculus OX=10090 GN=Hook3 PE=1 SV=2	sp|Q8BUK6|HOOK3_MOUSE	238	238	S	LMERLNQSDSIEDPNSPAGRRHLQLQTQLEQ	254.2	165.72	LNQSDSIEDPNS(1)PAGR	LNQS(-130)DS(-100)IEDPNS(100)PAGR	12	2	-3.0389	751858	777444	892390	807231	933153	996870	924375	951466	0.848408	0.0419397
Q8BVG4	Dipeptidyl peptidase 9	Dpp9	FUNCTION: Dipeptidyl peptidase that cleaves off N-terminal dipeptides from proteins having a Pro or Ala residue at position 2. {ECO:0000269|PubMed:24223149}.	98	862	sp|Q8BVG4|DPP9_MOUSE	6	sp|Q8BVG4|DPP9_MOUSE Dipeptidyl peptidase 9 OS=Mus musculus OX=10090 GN=Dpp9 PE=1 SV=2	sp|Q8BVG4|DPP9_MOUSE	6	6	S	__________MCSGVSPVEQVAAGDMDDTAA	78.177	74.485	CS(0.028)GVS(0.972)PVEQVAAGDMDDTAAR	CS(-15)GVS(15)PVEQVAAGDMDDT(-60)AAR	5	2	4.9146	67296	69413.1	88047.5	74918.9	136447		116985	126716	0.591236	0.0189541
Q8BWG8	Beta-arrestin-1	Arrb1	FUNCTION: Functions in regulating agonist-mediated G-protein coupled receptor (GPCR) signaling by mediating both receptor desensitization and resensitization processes. During homologous desensitization, beta-arrestins bind to the GPRK-phosphorylated receptor and sterically preclude its coupling to the cognate G-protein; the binding appears to require additional receptor determinants exposed only…	46.972	418	sp|Q8BWG8|ARRB1_MOUSE	412	sp|Q8BWG8|ARRB1_MOUSE Beta-arrestin-1 OS=Mus musculus OX=10090 GN=Arrb1 PE=1 SV=1	sp|Q8BWG8|ARRB1_MOUSE	412	412	S	KGMKDDKDEEDDGTGSPHLNNR_________	104.25	92.079	GMKDDKDEEDDGT(0.005)GS(0.995)PHLNNR	GMKDDKDEEDDGT(-23)GS(23)PHLNNR	15	3	0.82397	296239	173295	408626	292720	560883	494972	451182	502346	0.582707	0.0491802
Q8BXR1	Probable cationic amino acid transporter	Slc7a14	FUNCTION: May be involved in arginine transport. {ECO:0000250}.	83.983	771	sp|Q8BXR1|S7A14_MOUSE	769	sp|Q8BXR1|S7A14_MOUSE Probable cationic amino acid transporter OS=Mus musculus OX=10090 GN=Slc7a14 PE=1 SV=1	sp|Q8BXR1|S7A14_MOUSE	769	769	S	KQNSEALIANDELDCSPE_____________	304.49	193.26	QNSEALIANDELDCS(1)PE	QNS(-190)EALIANDELDCS(190)PE	15	2	1.7776	1.01221e+06	775923	1.15339e+06	980511	1.31985e+06	1.37242e+06	1.47653e+06	1.3896e+06	0.705605	0.0265929
Q8BY87	Ubiquitin carboxyl-terminal hydrolase 47	Usp47	FUNCTION: Ubiquitin-specific protease that specifically deubiquitinates monoubiquitinated DNA polymerase beta (POLB), stabilizing POLB thereby playing a role in base-excision repair (BER) (By similarity). Acts as a regulator of cell growth and genome integrity. May also indirectly regulate CDC25A expression at a transcriptional level. {ECO:0000250, ECO:0000269|PubMed:19966869}.	157.45	1376	sp|Q8BY87|UBP47_MOUSE	911	sp|Q8BY87|UBP47_MOUSE Ubiquitin carboxyl-terminal hydrolase 47 OS=Mus musculus OX=10090 GN=Usp47 PE=1 SV=2	sp|Q8BY87|UBP47_MOUSE	911	911	S	DSSKSTETSDFENIESPLNERGSSTSVDNRE	106.97	106.97	STETSDFENIES(1)PLNER	S(-96)T(-96)ET(-91)S(-81)DFENIES(81)PLNER	12	2	2.4555	232466	145969		189218	316727	321325	308322	315458	0.599819	0.0304978
Q8C078	Calcium/calmodulin-dependent protein kinase kinase 2	Camkk2	FUNCTION: Calcium/calmodulin-dependent protein kinase belonging to a proposed calcium-triggered signaling cascade involved in a number of cellular processes. Phosphorylates CAMK1, CAMK4 and CAMK1D (By similarity). Efficiently phosphorylates 5'-AMP-activated protein kinase (AMPK) trimer, including that consisting of PRKAA1, PRKAB1 and PRKAG1. This phosphorylation is stimulated in response to Ca(2+…	64.617	588	sp|Q8C078|KKCC2_MOUSE	495	sp|Q8C078|KKCC2_MOUSE Calcium/calmodulin-dependent protein kinase kinase 2 OS=Mus musculus OX=10090 GN=Camkk2 PE=1 SV=2	sp|Q8C078|KKCC2_MOUSE	495	495	S	SLATVILVKTMIRKRSFGNPFEGSRREERSL	181.87	178.52	S(1)FGNPFEGSR	S(170)FGNPFEGS(-170)R	1	2	0.50178	1.95916e+06	1.82987e+06	1.93613e+06	1.90839e+06	2.09642e+06	2.22979e+06	2.44678e+06	2.25766e+06	0.845293	0.0333045
Q8C0E2	Vacuolar protein sorting-associated protein 26B	Vps26b	FUNCTION: Acts as component of the retromer cargo-selective complex (CSC) (PubMed:21040701, PubMed:21920005). The CSC is believed to be the core functional component of retromer or respective retromer complex variants acting to prevent missorting of selected transmembrane cargo proteins into the lysosomal degradation pathway. The recruitment of the CSC to the endosomal membrane involves RAB7A and…	39.124	336	sp|Q8C0E2|VP26B_MOUSE	304	sp|Q8C0E2|VP26B_MOUSE Vacuolar protein sorting-associated protein 26B OS=Mus musculus OX=10090 GN=Vps26b PE=1 SV=1	sp|Q8C0E2|VP26B_MOUSE	304	304	S	EVVLWRKGDIVRKSMSHQAAIASQRFEGTTS	280.5	280.5	SMS(1)HQAAIASQR	S(-57)MS(57)HQAAIAS(-220)QR	3	2	0.45582	433914	517580	594752	515415	655207	650703	642393	649435	0.793637	0.0451801
Q8C0Y0	Serine/threonine-protein phosphatase 4 regulatory subunit 4	Ppp4r4	FUNCTION: Putative regulatory subunit of serine/threonine-protein phosphatase 4. {ECO:0000250}.	99.48	875	sp|Q8C0Y0|PP4R4_MOUSE	777	sp|Q8C0Y0|PP4R4_MOUSE Serine/threonine-protein phosphatase 4 regulatory subunit 4 OS=Mus musculus OX=10090 GN=Ppp4r4 PE=1 SV=2	sp|Q8C0Y0|PP4R4_MOUSE	777	777	S	STSKEIKKSKLTRSQSFNNQAFHAKYGTLDK	139.7	119.79	SQS(1)FNNQAFHAK	S(-42)QS(42)FNNQAFHAK	3	2	1.4895	593263		634402	613832	565268	562838	560830	562979	1.09033	0.0458109
Q8C1B1	Calmodulin-regulated spectrin-associated protein 2	Camsap2	FUNCTION: Key microtubule-organizing protein that specifically binds the minus-end of non-centrosomal microtubules and regulates their dynamics and organization (PubMed:23169647). Specifically recognizes growing microtubule minus-ends and autonomously decorates and stabilizes microtubule lattice formed by microtubule minus-end polymerization (By similarity). Acts on free microtubule minus-ends th…	164.33	1461	sp|Q8C1B1|CAMP2_MOUSE	573	sp|Q8C1B1|CAMP2_MOUSE Calmodulin-regulated spectrin-associated protein 2 OS=Mus musculus OX=10090 GN=Camsap2 PE=1 SV=3	sp|Q8C1B1|CAMP2_MOUSE	573	573	S	QDLSILNSNIKLNQSSPDNLTDTKGALSPIT	334.4	242.43	LNQSS(1)PDNLTDTK	LNQS(-59)S(59)PDNLT(-100)DT(-130)K	5	2	-0.27613	930698	882907	1.06815e+06	960585	1.28553e+06	1.2679e+06	1.30214e+06	1.28519e+06	0.747426	0.00451885
Q8C5W0	Calmin	Clmn		117.23	1052	sp|Q8C5W0|CLMN_MOUSE	397	sp|Q8C5W0|CLMN_MOUSE Calmin OS=Mus musculus OX=10090 GN=Clmn PE=1 SV=2	sp|Q8C5W0|CLMN_MOUSE	397	397	S	EIIDQVLQGSTGKTGSIAEPTPESSILSTRK	118.64	118.64	T(0.271)GS(0.729)IAEPTPESSILSTR	T(-4.3)GS(4.3)IAEPT(-93)PES(-110)S(-110)ILS(-120)T(-120)R	3	2	0.051064		21175	18660.3	19917.6	33824.7	33394.6		33609.7	0.592615	0.0085681
Q8C8R3	Ankyrin-2	Ank2	FUNCTION: Plays an essential role in the localization and membrane stabilization of ion transporters and ion channels in several cell types, including cardiomyocytes, as well as in striated muscle cells. In skeletal muscle, required for proper localization of DMD and DCTN4 and for the formation and/or stability of a special subset of microtubules associated with costameres and neuromuscular junct…	426.26	3898	sp|Q8C8R3|ANK2_MOUSE	31	sp|Q8C8R3|ANK2_MOUSE Ankyrin-2 OS=Mus musculus OX=10090 GN=Ank2 PE=1 SV=2	sp|Q8C8R3|ANK2_MOUSE	31	31	S	FNGSSQRRKRPKKSDSNASFLRAARAGNLDK	215.79	211.84	SDS(1)NASFLR	S(-66)DS(66)NAS(-110)FLR	3	2	0.95311	1.6413e+06	1.70845e+06	1.71217e+06	1.68731e+06	2.08777e+06	2.18105e+06	2.37269e+06	2.21384e+06	0.762164	0.00375698
Q8C8R3	Ankyrin-2	Ank2	FUNCTION: Plays an essential role in the localization and membrane stabilization of ion transporters and ion channels in several cell types, including cardiomyocytes, as well as in striated muscle cells. In skeletal muscle, required for proper localization of DMD and DCTN4 and for the formation and/or stability of a special subset of microtubules associated with costameres and neuromuscular junct…	426.26	3898	sp|Q8C8R3|ANK2_MOUSE	3362	sp|Q8C8R3|ANK2_MOUSE Ankyrin-2 OS=Mus musculus OX=10090 GN=Ank2 PE=1 SV=2	sp|Q8C8R3|ANK2_MOUSE	3362	3362	S	ASSLDAKTKCPVKARSYIETETESRERAEGF	178.03	178.03	ARS(1)YIETETESR	ARS(84)Y(-89)IET(-84)ET(-120)ES(-150)R	3	2	0.24029	112162	138446	175495	142035	253407	294355	278986	275583	0.515397	0.00366507
Q8C8R3	Ankyrin-2	Ank2	FUNCTION: Plays an essential role in the localization and membrane stabilization of ion transporters and ion channels in several cell types, including cardiomyocytes, as well as in striated muscle cells. In skeletal muscle, required for proper localization of DMD and DCTN4 and for the formation and/or stability of a special subset of microtubules associated with costameres and neuromuscular junct…	426.26	3898	sp|Q8C8R3|ANK2_MOUSE	2399	sp|Q8C8R3|ANK2_MOUSE Ankyrin-2 OS=Mus musculus OX=10090 GN=Ank2 PE=1 SV=2	sp|Q8C8R3|ANK2_MOUSE	2399	2399	S	ADESLAVSHKDSLEASPVLEDNSSHKTPDSL	97.933	94.119	DSLEAS(1)PVLEDNSSHK	DS(-50)LEAS(50)PVLEDNS(-56)S(-56)HK	6	2	-0.38413	70325.2	56026.2		63175.7	81129.9	81902.3	80031.7	81021.3	0.779742	0.0450457
Q8C8R3	Ankyrin-2	Ank2	FUNCTION: Plays an essential role in the localization and membrane stabilization of ion transporters and ion channels in several cell types, including cardiomyocytes, as well as in striated muscle cells. In skeletal muscle, required for proper localization of DMD and DCTN4 and for the formation and/or stability of a special subset of microtubules associated with costameres and neuromuscular junct…	426.26	3898	sp|Q8C8R3|ANK2_MOUSE	3781	sp|Q8C8R3|ANK2_MOUSE Ankyrin-2 OS=Mus musculus OX=10090 GN=Ank2 PE=1 SV=2	sp|Q8C8R3|ANK2_MOUSE	3781	3781	S	IVQEPEEASEPKEESSPRKTSLVIVESTDDQ	280.1	257.83	GSPIVQEPEEASEPKEES(0.016)S(0.984)PR	GS(-230)PIVQEPEEAS(-49)EPKEES(-18)S(18)PR	19	3	0.16714	3.18718e+06	3.29002e+06	3.31347e+06	3.26356e+06	3.80569e+06	4.15166e+06	3.99541e+06	3.98425e+06	0.819114	0.00255692
Q8C8R3	Ankyrin-2	Ank2	FUNCTION: Plays an essential role in the localization and membrane stabilization of ion transporters and ion channels in several cell types, including cardiomyocytes, as well as in striated muscle cells. In skeletal muscle, required for proper localization of DMD and DCTN4 and for the formation and/or stability of a special subset of microtubules associated with costameres and neuromuscular junct…	426.26	3898	sp|Q8C8R3|ANK2_MOUSE	3686	sp|Q8C8R3|ANK2_MOUSE Ankyrin-2 OS=Mus musculus OX=10090 GN=Ank2 PE=1 SV=2	sp|Q8C8R3|ANK2_MOUSE	3686	3686	S	GYSTFQDCLPKTEGDSPAAALSPQMHQEPVQ	246.46	214.81	TEGDS(1)PAAALSPQMHQEPVQQDFSGK	T(-85)EGDS(50)PAAALS(-50)PQMHQEPVQQDFS(-120)GK	5	3	1.4394	326776	349344	417070	364397	506668	563594	587833	552698	0.659305	0.00654657
Q8C8R3	Ankyrin-2	Ank2	FUNCTION: Plays an essential role in the localization and membrane stabilization of ion transporters and ion channels in several cell types, including cardiomyocytes, as well as in striated muscle cells. In skeletal muscle, required for proper localization of DMD and DCTN4 and for the formation and/or stability of a special subset of microtubules associated with costameres and neuromuscular junct…	426.26	3898	sp|Q8C8R3|ANK2_MOUSE	3692	sp|Q8C8R3|ANK2_MOUSE Ankyrin-2 OS=Mus musculus OX=10090 GN=Ank2 PE=1 SV=2	sp|Q8C8R3|ANK2_MOUSE	3692	3692	S	DCLPKTEGDSPAAALSPQMHQEPVQQDFSGK	195.79	118.42	TEGDSPAAALS(1)PQMHQEPVQQDFSGK	T(-93)EGDS(-70)PAAALS(57)PQMHQEPVQQDFS(-57)GK	11	3	1.9666	388288	471890	539327	466502	688187	681488	694885	688187	0.677871	0.00720612
Q8C8R3	Ankyrin-2	Ank2	FUNCTION: Plays an essential role in the localization and membrane stabilization of ion transporters and ion channels in several cell types, including cardiomyocytes, as well as in striated muscle cells. In skeletal muscle, required for proper localization of DMD and DCTN4 and for the formation and/or stability of a special subset of microtubules associated with costameres and neuromuscular junct…	426.26	3898	sp|Q8C8R3|ANK2_MOUSE	1889	sp|Q8C8R3|ANK2_MOUSE Ankyrin-2 OS=Mus musculus OX=10090 GN=Ank2 PE=1 SV=2	sp|Q8C8R3|ANK2_MOUSE	1889	1889	S	PPVPSSGRTEKHPPVSPGKTEKHLPGSPSIR	207.12	123.5	HPPVS(1)PGK	HPPVS(120)PGK	5	2	0.66652	1.47596e+06	2.23016e+06	1.99238e+06	1.8995e+06	1.13916e+06	897850	1.2932e+06	1.11007e+06	1.71115	0.0345044
Q8CBF3	Ephrin type-B receptor 1	Ephb1	FUNCTION: Receptor tyrosine kinase which binds promiscuously transmembrane ephrin-B family ligands residing on adjacent cells, leading to contact-dependent bidirectional signaling into neighboring cells. The signaling pathway downstream of the receptor is referred to as forward signaling while the signaling pathway downstream of the ephrin ligand is referred to as reverse signaling. Cognate/funct…	109.88	984	sp|Q8CBF3|EPHB1_MOUSE	774	sp|Q8CBF3|EPHB1_MOUSE Ephrin type-B receptor 1 OS=Mus musculus OX=10090 GN=Ephb1 PE=1 SV=1	sp|Q8CBF3|EPHB1_MOUSE	774	774	S	KVSDFGLSRYLQDDTSDPTYTSSLGGKIPVR	151.28	151.28	YLQDDT(0.005)S(0.993)DPT(0.003)YTSSLGGK	Y(-110)LQDDT(-23)S(23)DPT(-26)Y(-79)T(-77)S(-77)S(-85)LGGK	7	2	-0.53225	316991	255907	306754	293217	365513	393323	364201	374346	0.783278	0.0184976
Q8CBH5	Major facilitator superfamily domain-containing protein 6	Mfsd6	FUNCTION: MHC class I receptor. Binds only to H-2 class I histocompatibility antigen, K-D alpha chain (H-2K(D)). {ECO:0000269|PubMed:17010536}.	86.075	775	sp|Q8CBH5|MFSD6_MOUSE	11	sp|Q8CBH5|MFSD6_MOUSE Major facilitator superfamily domain-containing protein 6 OS=Mus musculus OX=10090 GN=Mfsd6 PE=1 SV=1	sp|Q8CBH5|MFSD6_MOUSE	11	11	T	_____MAADDKVAILTDDEEEQKRKYVLADP	122.2	57.279	VAILT(1)DDEEEQKRK	VAILT(57)DDEEEQKRK	5	3	-0.15147	214459	190995	170691	192049	367013	243504	334813	315110	0.609466	0.0345802
Q8CC27	Voltage-dependent L-type calcium channel subunit beta-2	Cacnb2	FUNCTION: The beta subunit of voltage-dependent calcium channels contributes to the function of the calcium channel by increasing peak calcium current, shifting the voltage dependencies of activation and inactivation, modulating G protein inhibition and controlling the alpha-1 subunit membrane targeting. {ECO:0000250, ECO:0000269|PubMed:14674701}.	73.148	655	sp|Q8CC27|CACB2_MOUSE	203	sp|Q8CC27|CACB2_MOUSE Voltage-dependent L-type calcium channel subunit beta-2 OS=Mus musculus OX=10090 GN=Cacnb2 PE=1 SV=1	sp|Q8CC27|CACB2_MOUSE	203	203	S	QGKFYSSKSGGNSSSSLGDIVPSSRKSTPPS	152.99	122.21	SGGNSSS(0.006)S(0.994)LGDIVPSSR	S(-68)GGNS(-58)S(-39)S(-22)S(22)LGDIVPS(-72)S(-76)R	8	2	-0.12178	449915	467721		458818	566708	603904	519346	563319	0.81449	0.0479414
Q8CCJ4	APC membrane recruitment protein 2	Amer2	FUNCTION: Negative regulator of the canonical Wnt signaling pathway involved in neuroectodermal patterning. Acts by specifically binding phosphatidylinositol 4,5-bisphosphate (PtdIns(4,5)P2), translocating to the cell membrane and interacting with key regulators of the canonical Wnt signaling pathway, such as components of the beta-catenin destruction complex (By similarity). {ECO:0000250}.	69.932	672	sp|Q8CCJ4|AMER2_MOUSE	340	sp|Q8CCJ4|AMER2_MOUSE APC membrane recruitment protein 2 OS=Mus musculus OX=10090 GN=Amer2 PE=1 SV=2	sp|Q8CCJ4|AMER2_MOUSE	340	340	S	DVPIKTVPLVDSEGGSGRASAVPDPSSVDPP	105.78	70.552	TVPLVDS(0.002)EGGS(0.998)GR	T(-66)VPLVDS(-27)EGGS(27)GR	11	2	-0.4601	538702		499674	519188	657792	628159	600523	628824	0.825649	0.0239559
Q8CCN5	BCAS3 microtubule associated cell migration factor	Bcas3	FUNCTION: Functions synergistically with PELP1 as a transcriptional coactivator of estrogen receptor-responsive genes. Stimulates histone acetyltransferase activity. Binds to chromatin (By similarity). Plays a role in angiogenesis. Participates in the regulation of cell polarity and directional endothelial cell migration by mediating both the activation and recruitment of CDC42 and the reorganiza…	101.02	928	sp|Q8CCN5|BCAS3_MOUSE	886	sp|Q8CCN5|BCAS3_MOUSE BCAS3 microtubule associated cell migration factor OS=Mus musculus OX=10090 GN=Bcas3 PE=1 SV=2	sp|Q8CCN5|BCAS3_MOUSE	886	886	S	SRDVVGSGTELQREGSIETLSNSSGSTSGSI	171.28	147.86	EGS(1)IETLSNSSGSTSGSIPR	EGS(65)IET(-65)LS(-110)NS(-110)S(-120)GS(-130)T(-140)S(-140)GS(-150)IPR	3	2	-1.0919	353808	455057		404432	563350	576307	542143	560600	0.721427	0.0295722
Q8CCT4	Transcription elongation factor A protein-like 5	Tceal5	FUNCTION: May be involved in transcriptional regulation.	22.038	200	sp|Q8CCT4|TCAL5_MOUSE	35	sp|Q8CCT4|TCAL5_MOUSE Transcription elongation factor A protein-like 5 OS=Mus musculus OX=10090 GN=Tceal5 PE=1 SV=1	sp|Q8CCT4|TCAL5_MOUSE	35	35	S	DEGSTEEGGKADEDKSDAEGKPARQGKLEVE	191.18	42.072	ADEDKS(1)DAEGKPAR	ADEDKS(42)DAEGKPAR	6	2	-0.92847	438198	409660	430494	426117	538331	548189	563475	549998	0.774761	0.000384198
Q8CDC7	Zinc finger and BTB domain-containing protein 9	Zbtb9	FUNCTION: May be involved in transcriptional regulation.	49.536	459	sp|Q8CDC7|ZBTB9_MOUSE	70	sp|Q8CDC7|ZBTB9_MOUSE Zinc finger and BTB domain-containing protein 9 OS=Mus musculus OX=10090 GN=Zbtb9 PE=2 SV=1	sp|Q8CDC7|ZBTB9_MOUSE	70	70	S	QGRELRAHKAVLAAASPYFHDKLLLGDAPRL	38.14	38.14	AVLAAAS(0.989)PY(0.011)FHDK	AVLAAAS(20)PY(-20)FHDK	7	2	3.6261	59726		58956.3	59341.2		108961	96032.4	102497	0.578958	0.0217831
Q8CFC7	CLK4-associating serine/arginine rich protein	Clasrp	FUNCTION: Probably functions as an alternative splicing regulator. May regulate the mRNA splicing of genes such as CLK1. May act by regulating members of the CLK kinase family.	76.824	668	sp|Q8CFC7|CLASR_MOUSE	294	sp|Q8CFC7|CLASR_MOUSE CLK4-associating serine/arginine rich protein OS=Mus musculus OX=10090 GN=Clasrp PE=1 SV=3	sp|Q8CFC7|CLASR_MOUSE	294	294	S	LRGRKISPPSYARRDSPTYDPYKRSPSESSS	144.2	144.2	RDS(0.999)PT(0.001)YDPYKR	RDS(31)PT(-31)Y(-79)DPY(-130)KR	3	3	1.0143	98587.1	97707.7	111496	102597	117406	121758	128635	122600	0.836845	0.0223753
Q8CHC4	Synaptojanin-1	Synj1	FUNCTION: Phosphatase that acts on various phosphoinositides, including phosphatidylinositol 4-phosphate, phosphatidylinositol (4,5)-bisphosphate and phosphatidylinositol (3,4,5)-trisphosphate (By similarity). Has a role in clathrin-mediated endocytosis (By similarity). Hydrolyzes PIP2 bound to actin regulatory proteins resulting in the rearrangement of actin filaments downstream of tyrosine kina…	172.62	1574	sp|Q8CHC4|SYNJ1_MOUSE	982	sp|Q8CHC4|SYNJ1_MOUSE Synaptojanin-1 OS=Mus musculus OX=10090 GN=Synj1 PE=1 SV=3	sp|Q8CHC4|SYNJ1_MOUSE	982	982	S	TLKSPDWIKHLEEEMSLEKISVTLPSSASST	119.94	77.157	HLEEEMS(1)LEK	HLEEEMS(77)LEK	7	2	-0.51553	101533		102473	102003	117711	123668	116453	119277	0.855175	0.00940789
Q8CI71	Syndetin	Vps50	FUNCTION: Acts as component of the EARP complex that is involved in endocytic recycling. The EARP complex associates with Rab4-positive endosomes and promotes recycling of internalized transferrin receptor (TFRC) to the plasma membrane. Within the EARP complex, required to tether the complex to recycling endosomes. Not involved in retrograde transport from early and late endosomes to the trans-Go…	111.17	964	sp|Q8CI71|VPS50_MOUSE	498	sp|Q8CI71|VPS50_MOUSE Syndetin OS=Mus musculus OX=10090 GN=Vps50 PE=1 SV=2	sp|Q8CI71|VPS50_MOUSE	498	498	S	LHEFKFLEQSRSPSVSPSKQPSATSSKPVTL	191.11	191.11	FLEQS(0.002)RS(0.981)PS(0.016)VS(0.997)PS(0.003)K	FLEQS(-26)RS(18)PS(-18)VS(25)PS(-25)K	11	2	-0.35705	1.53448e+06	1.53448e+06	1.54743e+06	1.5388e+06	2.00676e+06	2.12484e+06	1.98141e+06	2.03767e+06	0.755175	0.000357582
Q8CI75	DIS3-like exonuclease 2	Dis3l2	FUNCTION: 3'-5'-exoribonuclease that specifically recognizes RNAs polyuridylated at their 3' end and mediates their degradation. Component of an exosome-independent RNA degradation pathway that mediates degradation of both mRNAs and miRNAs that have been polyuridylated by a terminal uridylyltransferase, such as ZCCHC11/TUT4. Mediates degradation of cytoplasmic mRNAs that have been deadenylated an…	97.774	870	sp|Q8CI75|DI3L2_MOUSE	864	sp|Q8CI75|DI3L2_MOUSE DIS3-like exonuclease 2 OS=Mus musculus OX=10090 GN=Dis3l2 PE=1 SV=1	sp|Q8CI75|DI3L2_MOUSE	864	864	S	LKYSAILKRPGLEKASDEEPED_________	179.9	105.79	RPGLEKAS(1)DEEPED	RPGLEKAS(110)DEEPED	8	2	-1.1438	651945		659497	655721	873247	826127	874752	858042	0.764207	0.0023081
Q8CI75	DIS3-like exonuclease 2	Dis3l2	FUNCTION: 3'-5'-exoribonuclease that specifically recognizes RNAs polyuridylated at their 3' end and mediates their degradation. Component of an exosome-independent RNA degradation pathway that mediates degradation of both mRNAs and miRNAs that have been polyuridylated by a terminal uridylyltransferase, such as ZCCHC11/TUT4. Mediates degradation of cytoplasmic mRNAs that have been deadenylated an…	97.774	870	sp|Q8CI75|DI3L2_MOUSE	267	sp|Q8CI75|DI3L2_MOUSE DIS3-like exonuclease 2 OS=Mus musculus OX=10090 GN=Dis3l2 PE=1 SV=1	sp|Q8CI75|DI3L2_MOUSE	267	267	S	LADKNSDLFKKYALFSPSDHRVPRIYVPLKD	101.45	83.775	YALFS(0.991)PS(0.009)DHR	Y(-64)ALFS(21)PS(-21)DHR	5	2	0.87107	154977	143350	146627	148318	165769	166213	175461	169147	0.876858	0.0112936
Q8CIM5	G-protein coupled receptor 84	Gpr84	FUNCTION: Receptor for medium-chain free fatty acid (FFA) with carbon chain lengths of C9 to C14. Capric acid (C10:0), undecanoic acid (C11:0) and lauric acid (C12:0) are the most potent agonists. Not activated by short-chain and long-chain saturated and unsaturated FFAs. Activation by medium-chain free fatty acid is coupled to a pertussis toxin sensitive G(i/o) protein pathway. May have importan…	43.717	396	sp|Q8CIM5|GPR84_MOUSE	221	sp|Q8CIM5|GPR84_MOUSE G-protein coupled receptor 84 OS=Mus musculus OX=10090 GN=Gpr84 PE=1 SV=1	sp|Q8CIM5|GPR84_MOUSE	221	221	S	KRAARALDQYGLHQASIRSHQVAGTQEAMPG	155.96	155.96	ALDQYGLHQAS(1)IR	ALDQY(-110)GLHQAS(110)IR	11	2	1.1867	70749.2	54036.4	73511.6	66099.1	44430.7	38445.1	47172.8	43349.5	1.52479	0.026216
Q8CJ19	[F-actin]-monooxygenase MICAL3	Mical3	FUNCTION: Monooxygenase that promotes depolymerization of F-actin by mediating oxidation of specific methionine residues on actin to form methionine-sulfoxide, resulting in actin filament disassembly and preventing repolymerization. In the absence of actin, it also functions as a NADPH oxidase producing H(2)O(2). Seems to act as Rab effector protein and play a role in vesicle trafficking. Involve…	223.72	1993	sp|Q8CJ19|MICA3_MOUSE	1216	sp|Q8CJ19|MICA3_MOUSE [F-actin]-monooxygenase MICAL3 OS=Mus musculus OX=10090 GN=Mical3 PE=1 SV=2	sp|Q8CJ19|MICA3_MOUSE	1216	1216	S	EKPKAEVPEEQKAVLSPIRSQPVALPEARSP	86.205	65.156	AVLS(1)PIR	AVLS(65)PIR	4	2	-0.15541	878987	1.22962e+06	1.31055e+06	1.13972e+06	1.67004e+06	1.69928e+06	1.49342e+06	1.62091e+06	0.703134	0.0308376
Q8JZQ9	Eukaryotic translation initiation factor 3 subunit B	Eif3b	FUNCTION: RNA-binding component of the eukaryotic translation initiation factor 3 (eIF-3) complex, which is required for several steps in the initiation of protein synthesis. The eIF-3 complex associates with the 40S ribosome and facilitates the recruitment of eIF-1, eIF-1A, eIF-2:GTP:methionyl-tRNAi and eIF-5 to form the 43S pre-initiation complex (43S PIC). The eIF-3 complex stimulates mRNA rec…	91.369	803	sp|Q8JZQ9|EIF3B_MOUSE	120	sp|Q8JZQ9|EIF3B_MOUSE Eukaryotic translation initiation factor 3 subunit B OS=Mus musculus OX=10090 GN=Eif3b PE=1 SV=1	sp|Q8JZQ9|EIF3B_MOUSE	120	120	S	QARGHPSAGAEEEGGSDGSAAEAEPRALENG	139.99	124.87	GHPSAGAEEEGGS(1)DGSAAEAEPR	GHPS(-61)AGAEEEGGS(45)DGS(-45)AAEAEPR	13	3	-0.49768	44033.8	41100.5	47951.2	44361.8	55544	51393.7	54899.9	53945.9	0.82234	0.01548
Q8JZQ9	Eukaryotic translation initiation factor 3 subunit B	Eif3b	FUNCTION: RNA-binding component of the eukaryotic translation initiation factor 3 (eIF-3) complex, which is required for several steps in the initiation of protein synthesis. The eIF-3 complex associates with the 40S ribosome and facilitates the recruitment of eIF-1, eIF-1A, eIF-2:GTP:methionyl-tRNAi and eIF-5 to form the 43S pre-initiation complex (43S PIC). The eIF-3 complex stimulates mRNA rec…	91.369	803	sp|Q8JZQ9|EIF3B_MOUSE	79	sp|Q8JZQ9|EIF3B_MOUSE Eukaryotic translation initiation factor 3 subunit B OS=Mus musculus OX=10090 GN=Eif3b PE=1 SV=1	sp|Q8JZQ9|EIF3B_MOUSE	79	79	S	PAAQSEEETATSPAASPTPQSAERSPSQEPS	201.25	140.46	AKPAAQSEEETAT(0.012)S(0.988)PAAS(0.963)PT(0.037)PQSAER	AKPAAQS(-67)EEET(-53)AT(-19)S(19)PAAS(14)PT(-14)PQS(-42)AER	18	3	1.0393	477831	370622	356962	401805	655308	592724	540383	596138	0.674013	0.0184944
Q8JZZ7	Adhesion G protein-coupled receptor L2	Adgrl2	FUNCTION: Calcium-independent receptor of low affinity for alpha-latrotoxin, an excitatory neurotoxin present in black widow spider venom which triggers massive exocytosis from neurons and neuroendocrine cells. Receptor probably implicated in the regulation of exocytosis. {ECO:0000250|UniProtKB:O88923, ECO:0000269|PubMed:24273166}.	166.58	1487	sp|Q8JZZ7|AGRL2_MOUSE	1458	sp|Q8JZZ7|AGRL2_MOUSE Adhesion G protein-coupled receptor L2 OS=Mus musculus OX=10090 GN=Adgrl2 PE=1 SV=3	sp|Q8JZZ7|AGRL2_MOUSE	1458	1458	S	AGRHLHMCYQISRGNSDGYIIPINKEGCIPE	183	183	GNS(1)DGYIIPINK	GNS(120)DGY(-120)IIPINK	3	2	-0.62585	468847	470350	484416	474538	535532	538855	560742	545043	0.870643	0.00164582
Q8K019	Bcl-2-associated transcription factor 1	Bclaf1	FUNCTION: Death-promoting transcriptional repressor. May be involved in cyclin-D1/CCND1 mRNA stability through the SNARP complex which associates with both the 3'end of the CCND1 gene and its mRNA (By similarity). {ECO:0000250}.	106	919	sp|Q8K019|BCLF1_MOUSE	284	sp|Q8K019|BCLF1_MOUSE Bcl-2-associated transcription factor 1 OS=Mus musculus OX=10090 GN=Bclaf1 PE=1 SV=2	sp|Q8K019|BCLF1_MOUSE	284	284	S	ERSGSGSVGNGSSRYSPSQNSPIHHIPSRRS	167.19	128.11	YS(1)PSQNSPIHHIPSR	Y(-57)S(47)PS(-47)QNS(-72)PIHHIPS(-100)R	2	3	0.21747	2.57778e+06	2.80402e+06	3.32665e+06	2.90281e+06	3.59836e+06	4.60814e+06	3.84575e+06	4.01742e+06	0.722557	0.0414335
Q8K0L9	Zinc finger and BTB domain-containing protein 20	Zbtb20	FUNCTION: May be a transcription factor that may be involved in hematopoiesis, oncogenesis, and immune responses (By similarity). Plays a role in postnatal myogenesis, may be involved in the regulation of satellite cells self-renewal (PubMed:27446912). {ECO:0000250|UniProtKB:Q9HC78, ECO:0000269|PubMed:27446912}.	81.033	741	sp|Q8K0L9|ZBT20_MOUSE	305	sp|Q8K0L9|ZBT20_MOUSE Zinc finger and BTB domain-containing protein 20 OS=Mus musculus OX=10090 GN=Zbtb20 PE=1 SV=1	sp|Q8K0L9|ZBT20_MOUSE	305	305	T	RIHERSQQMERYLSTTPETTHCRKQPRPVRI	245.18	245.18	YLSTT(1)PETTHCR	Y(-170)LS(-73)T(-42)T(42)PET(-64)T(-83)HCR	5	2	1.0182	518093	496163	551101	521786	321385	425709	406982	384692	1.35637	0.018733
Q8K0U4	Heat shock 70 kDa protein 12A	Hspa12a	FUNCTION: Adapter protein for SORL1, but not SORT1. Delays SORL1 internalization and affects SORL1 subcellular localization. {ECO:0000250|UniProtKB:O43301}.	74.87	675	sp|Q8K0U4|HS12A_MOUSE	106	sp|Q8K0U4|HS12A_MOUSE Heat shock 70 kDa protein 12A OS=Mus musculus OX=10090 GN=Hspa12a PE=1 SV=1	sp|Q8K0U4|HS12A_MOUSE	106	106	T	DPGVSNQKTPTTILLTPERKFHSFGYAARDF	150.85	111.38	TPTTILLT(1)PERK	T(-91)PT(-88)T(-71)ILLT(71)PERK	8	2	-0.27449	49576.1	44343		46959.5	77327.5	78272.1	70442.9	75347.5	0.623239	0.00472634
Q8K1A6	Coiled-coil and C2 domain-containing protein 1A	Cc2d1a	FUNCTION: Transcription factor that binds specifically to the DRE (dual repressor element) and represses HTR1A gene transcription in neuronal cells. The combination of calcium and ATP specifically inactivates the binding with FRE. May play a role in the altered regulation of HTR1A associated with anxiety and major depression. Mediates HDAC-independent repression of HTR1A promoter in neuronal cell…	103.7	943	sp|Q8K1A6|C2D1A_MOUSE	435	sp|Q8K1A6|C2D1A_MOUSE Coiled-coil and C2 domain-containing protein 1A OS=Mus musculus OX=10090 GN=Cc2d1a PE=1 SV=2	sp|Q8K1A6|C2D1A_MOUSE	435	435	S	GVLETAMRLANHDEGSDDEEEETPKKQNTPA	54.143	54.143	LANHDEGS(1)DDEEEETPKK	LANHDEGS(41)DDEEEET(-41)PKK	8	3	2.3084	55300.8	40791.9	62887.7	52993.4	86303.5	83741	69131.2	79725.2	0.664701	0.0335043
Q8K1Z0	Ubiquinone biosynthesis protein COQ9, mitochondrial	Coq9	FUNCTION: Lipid-binding protein involved in the biosynthesis of coenzyme Q, also named ubiquinone, an essential lipid-soluble electron transporter for aerobic cellular respiration (PubMed:25339443). Binds a phospholipid of at least 10 carbons in each acyl group. May be required to present its bound-lipid to COQ7 (By similarity). {ECO:0000250|UniProtKB:O75208, ECO:0000269|PubMed:23255162, ECO:0000…	35.082	313	sp|Q8K1Z0|COQ9_MOUSE	81	sp|Q8K1Z0|COQ9_MOUSE Ubiquinone biosynthesis protein COQ9, mitochondrial OS=Mus musculus OX=10090 GN=Coq9 PE=1 SV=1	sp|Q8K1Z0|COQ9_MOUSE	81	81	S	QGPEFSRPPPRYTDQSGEEEEDYESEEQLQH	61.867	61.867	Y(0.001)T(0.001)DQS(0.997)GEEEEDYESEEQLQHR	Y(-30)T(-29)DQS(29)GEEEEDY(-35)ES(-37)EEQLQHR	5	3	-0.057034	71223.8		52695.9	61959.8	93542.5	95407.1	86272.4	91740.7	0.67538	0.0314676
Q8K2F8	Protein LSM14 homolog A	Lsm14a	FUNCTION: Essential for formation of P-bodies, cytoplasmic structures that provide storage sites for non-translating mRNAs. {ECO:0000250|UniProtKB:Q8ND56}.	50.545	462	sp|Q8K2F8|LS14A_MOUSE	183	sp|Q8K2F8|LS14A_MOUSE Protein LSM14 homolog A OS=Mus musculus OX=10090 GN=Lsm14a PE=1 SV=1	sp|Q8K2F8|LS14A_MOUSE	183	183	S	QDTRSVKPQLAQGRSSPQLDPLRKSPTMEQA	139.78	105.94	S(0.017)S(0.983)PQLDPLRK	S(-18)S(18)PQLDPLRK	2	2	-0.068577	3.23284e+06	3.2294e+06	3.31667e+06	3.25964e+06	2.95149e+06		3.09854e+06	3.02502e+06	1.07756	0.0380029
Q8K310	Matrin-3	Matr3	FUNCTION: May play a role in transcription or may interact with other nuclear matrix proteins to form the internal fibrogranular network. In association with the SFPQ-NONO heteromer may play a role in nuclear retention of defective RNAs (By similarity). {ECO:0000250}.; FUNCTION: May play a role in transcription or may interact with other nuclear matrix proteins to form the internal fibrogranular …	94.629	846	sp|Q8K310|MATR3_MOUSE	604	sp|Q8K310|MATR3_MOUSE Matrin-3 OS=Mus musculus OX=10090 GN=Matr3 PE=1 SV=1	sp|Q8K310|MATR3_MOUSE	604	604	S	KDKSRKRSYSPDGKESPSDKKSKTDAQKTES	193.26	103.17	SYSPDGKES(0.999)PS(0.001)DKK	S(-94)Y(-95)S(-72)PDGKES(31)PS(-31)DKK	9	2	-0.49142	529840	539439	748202	605827	919973	911597	793329	874966	0.692401	0.0306012
Q8K3E5	Jouberin	Ahi1	FUNCTION: Involved in vesicle trafficking and required for ciliogenesis, formation of primary non-motile cilium, and recruitment of RAB8A to the basal body of primary cilium (PubMed:19625297). Component of the tectonic-like complex, a complex localized at the transition zone of primary cilia and acting as a barrier that prevents diffusion of transmembrane proteins between the cilia and plasma mem…	119.65	1047	sp|Q8K3E5|AHI1_MOUSE	856	sp|Q8K3E5|AHI1_MOUSE Jouberin OS=Mus musculus OX=10090 GN=Ahi1 PE=1 SV=2	sp|Q8K3E5|AHI1_MOUSE	856	856	S	IRSCAAKVNKNLSMTSPPPGPAKKPRVKQSF	226.09	221.62	NLSMTS(1)PPPGPAK	NLS(-71)MT(-48)S(48)PPPGPAK	6	2	-0.33682	1.3856e+06	1.33493e+06	1.51493e+06	1.41182e+06	1.20455e+06	1.1883e+06	1.20776e+06	1.20021e+06	1.17631	0.0171877
Q8K3E5	Jouberin	Ahi1	FUNCTION: Involved in vesicle trafficking and required for ciliogenesis, formation of primary non-motile cilium, and recruitment of RAB8A to the basal body of primary cilium (PubMed:19625297). Component of the tectonic-like complex, a complex localized at the transition zone of primary cilia and acting as a barrier that prevents diffusion of transmembrane proteins between the cilia and plasma mem…	119.65	1047	sp|Q8K3E5|AHI1_MOUSE	974	sp|Q8K3E5|AHI1_MOUSE Jouberin OS=Mus musculus OX=10090 GN=Ahi1 PE=1 SV=2	sp|Q8K3E5|AHI1_MOUSE	974	974	S	SETLYRDSPPKVKERSPPLTPKEKTKPEKPL	108.93	108.93	ERS(1)PPLTPK	ERS(57)PPLT(-57)PK	3	2	0.83748	2.36534e+06	2.37369e+06		2.36951e+06	1.45707e+06		1.45562e+06	1.45634e+06	1.62703	2.1556e-05
Q8R1B4	Eukaryotic translation initiation factor 3 subunit C	Eif3c	FUNCTION: Component of the eukaryotic translation initiation factor 3 (eIF-3) complex, which is required for several steps in the initiation of protein synthesis. The eIF-3 complex associates with the 40S ribosome and facilitates the recruitment of eIF-1, eIF-1A, eIF-2:GTP:methionyl-tRNAi and eIF-5 to form the 43S pre-initiation complex (43S PIC). The eIF-3 complex stimulates mRNA recruitment to …	105.53	911	sp|Q8R1B4|EIF3C_MOUSE	39	sp|Q8R1B4|EIF3C_MOUSE Eukaryotic translation initiation factor 3 subunit C OS=Mus musculus OX=10090 GN=Eif3c PE=1 SV=1	sp|Q8R1B4|EIF3C_MOUSE	39	39	S	TKPVSGNYGKQPLLLSEDEEDTKRVVRSAKD	170.95	170.95	QPLLLS(1)EDEEDTKR	QPLLLS(100)EDEEDT(-100)KR	6	3	-0.53039	798956	597068	801028	732350	936079	975653	920259	943997	0.775797	0.0384029
Q8R3Z5	Voltage-dependent L-type calcium channel subunit beta-1	Cacnb1	FUNCTION: Regulatory subunit of L-type calcium channels. Regulates the activity of L-type calcium channels that contain CACNA1A as pore-forming subunit (By similarity). Regulates the activity of L-type calcium channels that contain CACNA1C as pore-forming subunit and increases the presence of the channel complex at the cell membrane. Required for functional expression L-type calcium channels that…	65.485	597	sp|Q8R3Z5|CACB1_MOUSE	540	sp|Q8R3Z5|CACB1_MOUSE Voltage-dependent L-type calcium channel subunit beta-1 OS=Mus musculus OX=10090 GN=Cacnb1 PE=1 SV=1	sp|Q8R3Z5|CACB1_MOUSE	540	540	T	DPSEGPGPGDPAGGGTPPARQGSWEDEEDYE	152.33	152.33	NSAYTEPGDSCVDMETDPSEGPGPGDPAGGGT(1)PPAR	NS(-150)AY(-150)T(-140)EPGDS(-120)CVDMET(-87)DPS(-80)EGPGPGDPAGGGT(80)PPAR	32	3	2.8425	337770	378347	251027	322381	121415	197795	224465	181225	1.7789	0.0439677
Q91WG7	Diacylglycerol kinase gamma	Dgkg		88.522	788	sp|Q91WG7|DGKG_MOUSE	107	sp|Q91WG7|DGKG_MOUSE Diacylglycerol kinase gamma OS=Mus musculus OX=10090 GN=Dgkg PE=1 SV=1	sp|Q91WG7|DGKG_MOUSE	107	107	S	KEGASSSEPNVSDYNSDNAAKADEACAPDTE	171.98	127.52	EGASSSEPNVSDY(0.001)NS(0.999)DNAAK	EGAS(-100)S(-95)S(-92)EPNVS(-43)DY(-29)NS(29)DNAAK	15	2	-0.41601	1.18343e+06	997001	1.023e+06	1.06781e+06	1.35444e+06	1.42473e+06	1.30194e+06	1.36037e+06	0.78494	0.0128066
Q91ZV0	Melanoma inhibitory activity protein 2	Mia2	FUNCTION: Plays a role in the transport of cargos that are too large to fit into COPII-coated vesicles and require specific mechanisms to be incorporated into membrane-bound carriers and exported from the endoplasmic reticulum. Plays a role in the secretion of lipoproteins, pre-chylomicrons and pre-VLDLs, by participating in their export from the endoplasmic reticulum (By similarity). Thereby, ma…	156.46	1396	sp|Q91ZV0|MIA2_MOUSE	1190	sp|Q91ZV0|MIA2_MOUSE Melanoma inhibitory activity protein 2 OS=Mus musculus OX=10090 GN=Mia2 PE=1 SV=3	sp|Q91ZV0|MIA2_MOUSE	1190	1190	S	DRLSDAPRAPSDRSLSPPWEQDRRMTAHPPP	58.476	43.613	S(0.007)LS(0.993)PPWEQDR	S(-21)LS(21)PPWEQDR	3	2	-1.2189	148728		157398	153063	171775	174005	169052	171611	0.891918	0.0155428
Q920N7	Synaptotagmin-12	Syt12	FUNCTION: Synaptic vesicle phosphoprotein that enhances spontaneous neurotransmitter release but does not effect induced neurotransmitter release (By similarity). Unlike other synaptotagmins, it does not bind Ca(2+) or phospholipids (By similarity). Essential for mossy-fiber long-term potentiation in the hippocampus (PubMed:23739973). {ECO:0000250|UniProtKB:P97610, ECO:0000269|PubMed:23739973}.	46.68	421	sp|Q920N7|SYT12_MOUSE	11	sp|Q920N7|SYT12_MOUSE Synaptotagmin-12 OS=Mus musculus OX=10090 GN=Syt12 PE=1 SV=1	sp|Q920N7|SYT12_MOUSE	11	11	S	_____MAVDVTEYHLSVIKSPPGWEVGVYAA	127.62	127.62	AVDVTEYHLS(1)VIK	AVDVT(-78)EY(-72)HLS(72)VIK	10	2	0.71998	54776.2	47474		51125.1	60804.4	68421.3	70845	66690.2	0.766605	0.0467745
Q920P5	Adenylate kinase isoenzyme 5	Ak5	FUNCTION: Nucleoside monophosphate (NMP) kinase that catalyzes the reversible transfer of the terminal phosphate group between nucleoside triphosphates and monophosphates. Active on AMP and dAMP with ATP as a donor. When GTP is used as phosphate donor, the enzyme phosphorylates AMP, CMP, and to a small extent dCMP. Also displays broad nucleoside diphosphate kinase activity. {ECO:0000250|UniProtKB…	63.322	562	sp|Q920P5|KAD5_MOUSE	181	sp|Q920P5|KAD5_MOUSE Adenylate kinase isoenzyme 5 OS=Mus musculus OX=10090 GN=Ak5 PE=1 SV=2	sp|Q920P5|KAD5_MOUSE	181	181	S	LLRKKIHSASSNRKWSLIAKIITNGELAPQE	101.82	78.932	KWS(1)LIAK	KWS(79)LIAK	3	2	-1.1252	115874	100659		108266	152975		163214	158095	0.68482	0.0322359
Q920R0	Alsin	Als2	FUNCTION: May act as a GTPase regulator. Controls survival and growth of spinal motoneurons. {ECO:0000250}.	182.56	1651	sp|Q920R0|ALS2_MOUSE	1329	sp|Q920R0|ALS2_MOUSE Alsin OS=Mus musculus OX=10090 GN=Als2 PE=1 SV=3	sp|Q920R0|ALS2_MOUSE	1329	1329	S	NIAVALTTNRRQHKDSPEILSRSQTQTLESL	181.44	181.44	QHKDS(1)PEILSR	QHKDS(110)PEILS(-110)R	5	3	-0.00041282	505573	422853	436700	455042	545818	573419	512552	543930	0.836582	0.0457918
Q921F2	TAR DNA-binding protein 43	Tardbp	FUNCTION: RNA-binding protein that is involved in various steps of RNA biogenesis and processing. Preferentially binds, via its two RNA recognition motifs RRM1 and RRM2, to GU-repeats on RNA molecules predominantly localized within long introns and in the 3'UTR of mRNAs. In turn, regulates the splicing of many non-coding and protein-coding RNAs including proteins involved in neuronal survival, as…	44.547	414	sp|Q921F2|TADBP_MOUSE	183	sp|Q921F2|TADBP_MOUSE TAR DNA-binding protein 43 OS=Mus musculus OX=10090 GN=Tardbp PE=1 SV=1	sp|Q921F2|TADBP_MOUSE	183	183	S	IDGRWCDCKLPNSKQSPDEPLRSRKVFVGRC	74.62	43.734	QS(1)PDEPLR	QS(44)PDEPLR	2	2	1.3119	103520	98164.2	104385	102023	128960	122103	130023	127029	0.803151	0.00136964
Q922S4	cGMP-dependent 3',5'-cyclic phosphodiesterase	Pde2a	FUNCTION: Cyclic nucleotide phosphodiesterase with a dual-specificity for the second messengers cAMP and cGMP, which are key regulators of many important physiological processes. {ECO:0000250}.; FUNCTION: [Isoform PDE2A2]: Regulates mitochondrial cAMP levels and respiration (PubMed:21724846). Involved in the regulation of mitochondria morphology/dynamics and apoptotic cell death via local modulat…	105.62	939	sp|Q922S4|PDE2A_MOUSE	204	sp|Q922S4|PDE2A_MOUSE cGMP-dependent 3',5'-cyclic phosphodiesterase OS=Mus musculus OX=10090 GN=Pde2a PE=1 SV=4	sp|Q922S4|PDE2A_MOUSE	204	204	S	VQALQQRRPEAVQNTSVDASEDQKDEKGYTD	197.99	197.99	RPEAVQNT(0.004)S(0.996)VDASEDQKDEK	RPEAVQNT(-24)S(24)VDAS(-78)EDQKDEK	9	3	-0.46538	1.08432e+06	917518	1.22348e+06	1.07511e+06	1.58737e+06	1.45113e+06	1.37755e+06	1.47202e+06	0.730362	0.021107
Q924N4	Solute carrier family 12 member 6	Slc12a6	FUNCTION: Mediates electroneutral potassium-chloride cotransport. May be activated by cell swelling. May contribute to cell volume homeostasis in single cells. {ECO:0000269|PubMed:10347194}.	127.53	1150	sp|Q924N4|S12A6_MOUSE	32	sp|Q924N4|S12A6_MOUSE Solute carrier family 12 member 6 OS=Mus musculus OX=10090 GN=Slc12a6 PE=1 SV=2	sp|Q924N4|S12A6_MOUSE	32	32	S	VTPTKIDDIPGLSDTSPDLSSRSSSRVRFSS	126.42	96.26	IDDIPGLS(0.001)DT(0.024)S(0.966)PDLS(0.007)S(0.003)R	IDDIPGLS(-32)DT(-16)S(16)PDLS(-21)S(-25)R	11	2	0.40681	301945	237583	371315	303614	454540	429522	477424	453829	0.669006	0.0215376
Q99J08	SEC14-like protein 2	Sec14l2	FUNCTION: Carrier protein. Binds to some hydrophobic molecules and promotes their transfer between the different cellular sites. Binds with high affinity to alpha-tocopherol. Also binds with a weaker affinity to other tocopherols and to tocotrienols. May have a transcriptional activatory activity via its association with alpha-tocopherol. Probably recognizes and binds some squalene structure, sug…	46.3	403	sp|Q99J08|S14L2_MOUSE	401	sp|Q99J08|S14L2_MOUSE SEC14-like protein 2 OS=Mus musculus OX=10090 GN=Sec14l2 PE=1 SV=1	sp|Q99J08|S14L2_MOUSE	401	401	T	PDKAAEEKMNQQGADTPK_____________	133.49	105.94	MNQQGADT(1)PK	MNQQGADT(110)PK	8	2	-1.2877	556193	520388		538290	701463	806408	726548	744806	0.722725	0.0171515
Q99J45	Nuclear receptor-binding protein	Nrbp1	FUNCTION: May play a role in subcellular trafficking between the endoplasmic reticulum and Golgi apparatus through interactions with the Rho-type GTPases. {ECO:0000250|UniProtKB:Q9UHY1}.	59.865	535	sp|Q99J45|NRBP_MOUSE	11	sp|Q99J45|NRBP_MOUSE Nuclear receptor-binding protein OS=Mus musculus OX=10090 GN=Nrbp1 PE=1 SV=1	sp|Q99J45|NRBP_MOUSE	11	11	S	_____MSEGESQTVVSSGSDPKVESSSLAPG	165.2	165.2	SEGESQTVVS(0.978)S(0.02)GS(0.003)DPK	S(-140)EGES(-99)QT(-50)VVS(17)S(-17)GS(-26)DPK	10	2	-1.3863	63751.9	92788.4	92567.1	83035.8	118276	111560	110603	113479	0.731725	0.0375554
Q99JF8	PC4 and SFRS1-interacting protein	Psip1	FUNCTION: Transcriptional coactivator involved in neuroepithelial stem cell differentiation and neurogenesis. Involved in particular in lens epithelial cell gene regulation and stress responses. May play an important role in lens epithelial to fiber cell terminal differentiation. May play a protective role during stress-induced apoptosis (By similarity). {ECO:0000250|UniProtKB:O75475}.	59.696	528	sp|Q99JF8|PSIP1_MOUSE	106	sp|Q99JF8|PSIP1_MOUSE PC4 and SFRS1-interacting protein OS=Mus musculus OX=10090 GN=Psip1 PE=1 SV=1	sp|Q99JF8|PSIP1_MOUSE	106	106	S	KFSSQQASTKQSNASSDVEVEEKETNVSKED	383.24	330.99	QSNAS(0.001)S(0.999)DVEVEEK	QS(-140)NAS(-32)S(32)DVEVEEK	6	2	-0.12109	2.16397e+06	1.88374e+06		2.02386e+06	2.71285e+06	2.96938e+06	2.6493e+06	2.77718e+06	0.728746	0.0193523
Q99L02	PAXIP1-associated glutamate-rich protein 1A	Pagr1a	FUNCTION: Its association with the histone methyltransferase MLL2/MLL3 complex is suggesting a role in epigenetic transcriptional activation. However, in association with PAXIP1/PTIP is proposed to function at least in part independently of the MLL2/MLL3 complex. Proposed to be recruited by PAXIP1 to sites of DNA damage where the PAGR1:PAXIP1 complex is required for cell survival in response to D…	27.723	253	sp|Q99L02|PGR1A_MOUSE	236	sp|Q99L02|PGR1A_MOUSE PAXIP1-associated glutamate-rich protein 1A OS=Mus musculus OX=10090 GN=Pagr1a PE=1 SV=1	sp|Q99L02|PGR1A_MOUSE	236	236	S	GRDLFSLDSEGPSPTSPPLRSSGNSLFPRQR	239.38	212.78	DLFSLDSEGPSPT(0.001)S(0.999)PPLR	DLFS(-160)LDS(-110)EGPS(-59)PT(-28)S(28)PPLR	14	2	0.13078	270985	252959	493305	339083	568616	593952	573973	578847	0.58579	0.0366823
Q99L43	Phosphatidate cytidylyltransferase 2	Cds2	FUNCTION: Catalyzes the conversion of phosphatidic acid (PA) to CDP-diacylglycerol (CDP-DAG), an essential intermediate in the synthesis of phosphatidylglycerol, cardiolipin and phosphatidylinositol (By similarity). Exhibits specificity for the nature of the acyl chains at the sn-1 and sn-2 positions in the substrate, PA and the preferred acyl chain composition is 1-stearoyl-2-arachidonoyl-sn-pho…	51.313	444	sp|Q99L43|CDS2_MOUSE	32	sp|Q99L43|CDS2_MOUSE Phosphatidate cytidylyltransferase 2 OS=Mus musculus OX=10090 GN=Cds2 PE=1 SV=1	sp|Q99L43|CDS2_MOUSE	32	32	S	DKESESEAKLDGETASDSESRAETAPLPTSV	326.64	326.64	LDGETAS(1)DSESR	LDGET(-69)AS(69)DS(-69)ES(-140)R	7	2	1.9729	9.34376e+06	1.08786e+07	1.24286e+07	1.08837e+07	1.36638e+07	1.45854e+07	1.2909e+07	1.37194e+07	0.793304	0.0489691
Q99L43	Phosphatidate cytidylyltransferase 2	Cds2	FUNCTION: Catalyzes the conversion of phosphatidic acid (PA) to CDP-diacylglycerol (CDP-DAG), an essential intermediate in the synthesis of phosphatidylglycerol, cardiolipin and phosphatidylinositol (By similarity). Exhibits specificity for the nature of the acyl chains at the sn-1 and sn-2 positions in the substrate, PA and the preferred acyl chain composition is 1-stearoyl-2-arachidonoyl-sn-pho…	51.313	444	sp|Q99L43|CDS2_MOUSE	59	sp|Q99L43|CDS2_MOUSE Phosphatidate cytidylyltransferase 2 OS=Mus musculus OX=10090 GN=Cds2 PE=1 SV=1	sp|Q99L43|CDS2_MOUSE	59	59	S	PTSVDDTPEVLNRALSNLSSRWKNWWVRGIL	122.51	122.51	ALS(1)NLSSR	ALS(63)NLS(-63)S(-71)R	3	2	-1.8009	412837		391124	401981	439291	476793	475576	463886	0.86655	0.0402622
Q99LD4	COP9 signalosome complex subunit 1	Gps1	FUNCTION: Essential component of the COP9 signalosome complex (CSN), a complex involved in various cellular and developmental processes. The CSN complex is an essential regulator of the ubiquitin (Ubl) conjugation pathway by mediating the deneddylation of the cullin subunits of SCF-type E3 ligase complexes, leading to decrease the Ubl ligase activity of SCF-type complexes such as SCF, CSA or DDB2…	53.442	471	sp|Q99LD4|CSN1_MOUSE	448	sp|Q99LD4|CSN1_MOUSE COP9 signalosome complex subunit 1 OS=Mus musculus OX=10090 GN=Gps1 PE=1 SV=1	sp|Q99LD4|CSN1_MOUSE	448	448	S	MILRAAVLRNQIHVKSPPREGSQGELTPANS	93.162	38.584	NQIHVKS(1)PPR	NQIHVKS(39)PPR	7	3	-1.6375	234338	230842		232590	352737	399378	355074	369063	0.630218	0.00610535
Q99MP8	BRCA1-associated protein	Brap	FUNCTION: Negatively regulates MAP kinase activation by limiting the formation of Raf/MEK complexes probably by inactivation of the KSR1 scaffold protein. Also acts as a Ras responsive E3 ubiquitin ligase that, on activation of Ras, is modified by auto-polyubiquitination resulting in the release of inhibition of Raf/MEK complex formation. May also act as a cytoplasmic retention protein with a rol…	66.99	591	sp|Q99MP8|BRAP_MOUSE	116	sp|Q99MP8|BRAP_MOUSE BRCA1-associated protein OS=Mus musculus OX=10090 GN=Brap PE=1 SV=1	sp|Q99MP8|BRAP_MOUSE	116	116	S	QRSREQSESVNTAPESPSKQLPDQISFFSGN	263.06	263.06	EQSESVNTAPES(0.999)PS(0.001)K	EQS(-140)ES(-99)VNT(-43)APES(29)PS(-29)K	12	2	-1.5432	1.04193e+06	929245	996777	989316	1.1155e+06	1.08228e+06	1.09924e+06	1.09901e+06	0.900191	0.0324311
Q99MR3	Solute carrier family 12 member 9	Slc12a9	FUNCTION: May be an inhibitor of SLC12A1. Seems to correspond to a subunit of a multimeric transport system and thus, additional subunits may be required for its function (By similarity). {ECO:0000250}.	96.329	914	sp|Q99MR3|S12A9_MOUSE	659	sp|Q99MR3|S12A9_MOUSE Solute carrier family 12 member 9 OS=Mus musculus OX=10090 GN=Slc12a9 PE=1 SV=2	sp|Q99MR3|S12A9_MOUSE	659	659	S	DPAFSEPAEGTREGGSPALSTLFPPPRAPGS	160.07	160.07	EGGS(1)PALSTLFPPPR	EGGS(110)PALS(-110)T(-120)LFPPPR	4	2	-0.53539	92736.3	82477.4	133125	102780	182833	138904	163313	161683	0.635684	0.042241
Q99P31	Hsp70-binding protein 1	Hspbp1	FUNCTION: Inhibits HSPA1A chaperone activity by changing the conformation of the ATP-binding domain of HSPA1A and interfering with ATP binding. Interferes with ubiquitination mediated by STUB1 and inhibits chaperone-assisted degradation of target proteins (By similarity). {ECO:0000250}.	39.166	357	sp|Q99P31|HPBP1_MOUSE	349	sp|Q99P31|HPBP1_MOUSE Hsp70-binding protein 1 OS=Mus musculus OX=10090 GN=Hspbp1 PE=1 SV=1	sp|Q99P31|HPBP1_MOUSE	349	349	S	EELEFCEKLLQTCFSSPTDDSMDR_______	270.73	116.28	LLQTCFS(0.001)S(0.997)PT(0.002)DDSMDR	LLQT(-76)CFS(-30)S(27)PT(-27)DDS(-53)MDR	8	2	0.63087	1.63917e+06	1.15408e+06	1.47087e+06	1.42137e+06	1.7914e+06	1.9211e+06	1.86333e+06	1.85861e+06	0.76475	0.0410226
Q99P72	Reticulon-4	Rtn4	FUNCTION: Required to induce the formation and stabilization of endoplasmic reticulum (ER) tubules. They regulate membrane morphogenesis in the ER by promoting tubular ER production. They influence nuclear envelope expansion, nuclear pore complex formation and proper localization of inner nuclear membrane proteins. However each isoform have specific functions mainly depending on their tissue expr…	126.61	1162	sp|Q99P72|RTN4_MOUSE	857	sp|Q99P72|RTN4_MOUSE Reticulon-4 OS=Mus musculus OX=10090 GN=Rtn4 PE=1 SV=2	sp|Q99P72|RTN4_MOUSE	857	857	S	EIIDEFPTFVSAKDDSPKEYTDLEVSNKSEI	248.34	217.82	DDS(1)PKEYTDLEVSNK	DDS(97)PKEY(-120)T(-97)DLEVS(-170)NK	3	2	2.4304	1.05744e+07	9.37618e+06	8.89434e+06	9.61497e+06	1.23362e+07	1.37928e+07	1.26661e+07	1.29317e+07	0.743519	0.00760776
Q99PU8	ATP-dependent RNA helicase DHX30	Dhx30	FUNCTION: RNA-dependent helicase (PubMed:25219788). Plays an important role in the assembly of the mitochondrial large ribosomal subunit (By similarity). Required for optimal function of the zinc-finger antiviral protein ZC3HAV1 (By similarity). Associates with mitochondrial DNA (By similarity). Involved in nervous system development and differentiation through its involvement in the up-regulatio…	136.67	1217	sp|Q99PU8|DHX30_MOUSE	249	sp|Q99PU8|DHX30_MOUSE ATP-dependent RNA helicase DHX30 OS=Mus musculus OX=10090 GN=Dhx30 PE=1 SV=1	sp|Q99PU8|DHX30_MOUSE	249	249	S	TQQDSHNPLRDSRGGSFEMTDDDSAIRALTQ	135.24	135.24	GGS(1)FEMTDDDSAIR	GGS(82)FEMT(-82)DDDS(-120)AIR	3	2	0.81508	195254	180103		187679	262182	229193	232722	241366	0.777569	0.0350339
Q9CPV4	Glyoxalase domain-containing protein 4	Glod4		33.316	298	sp|Q9CPV4|GLOD4_MOUSE	131	sp|Q9CPV4|GLOD4_MOUSE Glyoxalase domain-containing protein 4 OS=Mus musculus OX=10090 GN=Glod4 PE=1 SV=1	sp|Q9CPV4|GLOD4_MOUSE	131	131	S	ETEAPGGYKFYLQDRSPSQSDPVLKVTLAVS	97.933	63.025	FYLQDRS(0.981)PS(0.019)QS(0.001)DPVLK	FY(-51)LQDRS(17)PS(-17)QS(-33)DPVLK	7	3	1.0376	298811	269833	340954	303200	388797	390591	389319	389569	0.778295	0.0139006
Q9CR86	Calcium-regulated heat stable protein 1	Carhsp1	FUNCTION: Binds mRNA and regulates the stability of target mRNA. {ECO:0000269|PubMed:21078874}.	16.062	148	sp|Q9CR86|CHSP1_MOUSE	42	sp|Q9CR86|CHSP1_MOUSE Calcium-regulated heat stable protein 1 OS=Mus musculus OX=10090 GN=Carhsp1 PE=1 SV=1	sp|Q9CR86|CHSP1_MOUSE	42	42	S	TRDRSPSPLRGNVVPSPLPTRRTRTFSATVR	121.69	110.91	GNVVPS(1)PLPTR	GNVVPS(47)PLPT(-47)R	6	2	-1.1638	2.83379e+06	2.11941e+06	2.89838e+06	2.61719e+06	3.56997e+06	4.67076e+06	3.8638e+06	4.03484e+06	0.648648	0.0264778
Q9CRB9	MICOS complex subunit Mic19	Chchd3	FUNCTION: Component of the MICOS complex, a large protein complex of the mitochondrial inner membrane that plays crucial roles in the maintenance of crista junctions, inner membrane architecture, and formation of contact sites to the outer membrane. Has also been shown to function as a transcription factor which binds to the BAG1 promoter and represses BAG1 transcription. Plays an important role …	26.334	227	sp|Q9CRB9|MIC19_MOUSE	51	sp|Q9CRB9|MIC19_MOUSE MICOS complex subunit Mic19 OS=Mus musculus OX=10090 GN=Chchd3 PE=1 SV=1	sp|Q9CRB9|MIC19_MOUSE	51	51	S	MKESSPSGSKSQRYSSVYGASVSDEDLKRRV	191.98	187.01	YSS(1)VYGASVSDEDLK	Y(-98)S(-36)S(36)VY(-76)GAS(-81)VS(-93)DEDLK	3	2	1.178	270053	251568		260811	435974		374577	405276	0.64354	0.0458848
Q9CT10	Ran-binding protein 3	Ranbp3	FUNCTION: Acts as a cofactor for XPO1/CRM1-mediated nuclear export, perhaps as export complex scaffolding protein. Bound to XPO1/CRM1, stabilizes the XPO1/CRM1-cargo interaction. In the absence of Ran-bound GTP prevents binding of XPO1/CRM1 to the nuclear pore complex. Binds to CHC1/RCC1 and increases the guanine nucleotide exchange activity of CHC1/RCC1. Recruits XPO1/CRM1 to CHC1/RCC1 in a Ran-…	52.572	491	sp|Q9CT10|RANB3_MOUSE	146	sp|Q9CT10|RANB3_MOUSE Ran-binding protein 3 OS=Mus musculus OX=10090 GN=Ranbp3 PE=1 SV=2	sp|Q9CT10|RANB3_MOUSE	146	146	S	TGPATSVSPENLTQRSPSESAEETHTLEEKV	215.11	119.52	S(0.999)PS(0.001)ESAEETHTLEEK	S(31)PS(-31)ES(-65)AEET(-94)HT(-100)LEEK	1	2	-0.17641	337452	358135	451748	382445	504603	504277	487492	498791	0.766744	0.0308778
Q9CW07	Protein phosphatase 1 regulatory subunit 3G	Ppp1r3g	FUNCTION: Glycogen-targeting subunit for protein phosphatase 1 (PP1). Involved in the regulation of hepatic glycogenesis in a manner coupled to the fasting-feeding cycle and distinct from other glycogen-targeting subunits. {ECO:0000269|PubMed:21471512}.	37.823	347	sp|Q9CW07|PP13G_MOUSE	156	sp|Q9CW07|PP13G_MOUSE Protein phosphatase 1 regulatory subunit 3G OS=Mus musculus OX=10090 GN=Ppp1r3g PE=1 SV=2	sp|Q9CW07|PP13G_MOUSE	156	156	S	AEEPQVPPAVLSRLHSFPLRAEDLQQLGGLL	114.64	83.623	LHS(1)FPLR	LHS(84)FPLR	3	2	-0.84169	335450	289859		312654	523593	412765	548700	495019	0.631601	0.0483576
Q9CWL8	Beta-catenin-like protein 1	Ctnnbl1	FUNCTION: Component of the PRP19-CDC5L complex that forms an integral part of the spliceosome and is required for activating pre-mRNA splicing. May induce apoptosis (By similarity). Participates in AID/AICDA-mediated Ig class switching recombination (CSR). {ECO:0000250, ECO:0000269|PubMed:20585033}.	64.979	563	sp|Q9CWL8|CTBL1_MOUSE	545	sp|Q9CWL8|CTBL1_MOUSE Beta-catenin-like protein 1 OS=Mus musculus OX=10090 GN=Ctnnbl1 PE=1 SV=1	sp|Q9CWL8|CTBL1_MOUSE	545	545	S	RHIIKEYAENIGDGRSPEFRETEQKRILALL	100.98	89.636	EYAENIGDGRS(1)PEFR	EY(-87)AENIGDGRS(87)PEFR	11	3	0.70096	233217	214625	246839	231560	266053	277786	296626	280155	0.826544	0.0196657
Q9CY64	Biliverdin reductase A	Blvra	FUNCTION: Reduces the gamma-methene bridge of the open tetrapyrrole, biliverdin IX alpha, to bilirubin with the concomitant oxidation of a NADH or NADPH cofactor. {ECO:0000250}.	33.524	295	sp|Q9CY64|BIEA_MOUSE	154	sp|Q9CY64|BIEA_MOUSE Biliverdin reductase A OS=Mus musculus OX=10090 GN=Blvra PE=1 SV=1	sp|Q9CY64|BIEA_MOUSE	154	154	S	VAGKELLKGSLRFTASPLEEEKFGFPAFSGI	148.76	148.76	FTAS(1)PLEEEK	FT(-58)AS(58)PLEEEK	4	2	-0.6165		251318	255973	253645	270448	275397	275140	273661	0.926858	0.00510993
Q9CYT6	Adenylyl cyclase-associated protein 2	Cap2	FUNCTION: May have a regulatory bifunctional role.	52.861	476	sp|Q9CYT6|CAP2_MOUSE	261	sp|Q9CYT6|CAP2_MOUSE Adenylyl cyclase-associated protein 2 OS=Mus musculus OX=10090 GN=Cap2 PE=1 SV=1	sp|Q9CYT6|CAP2_MOUSE	261	261	S	PFENEDKKEEPSPSRSALFAQLNQGEAITKG	162.78	162.78	S(1)ALFAQLNQGEAITK	S(140)ALFAQLNQGEAIT(-140)K	1	2	0.1097	124395	174058	294303	197585	375694	373212	361015	369974	0.534053	0.0271771
Q9D415	Disks large-associated protein 1	Dlgap1	FUNCTION: Part of the postsynaptic scaffold in neuronal cells.	110.37	992	sp|Q9D415|DLGP1_MOUSE	611	sp|Q9D415|DLGP1_MOUSE Disks large-associated protein 1 OS=Mus musculus OX=10090 GN=Dlgap1 PE=1 SV=3	sp|Q9D415|DLGP1_MOUSE	611	611	S	MISQSGLSNSTESLDSMKALTAAIEAANAQI	205.45	205.45	GDMISQSGLSNSTES(0.016)LDS(0.984)MK	GDMIS(-190)QS(-150)GLS(-81)NS(-68)T(-50)ES(-18)LDS(18)MK	18	2	4.6777	471891		880783	676337	1.15496e+06	1.41227e+06	1.42066e+06	1.3293e+06	0.508792	0.0410422
Q9D6Z1	Nucleolar protein 56	Nop56	FUNCTION: Involved in the early to middle stages of 60S ribosomal subunit biogenesis. Core component of box C/D small nucleolar ribonucleoprotein (snoRNP) particles. Required for the biogenesis of box C/D snoRNAs such U3, U8 and U14 snoRNAs (By similarity). {ECO:0000250}.	64.464	580	sp|Q9D6Z1|NOP56_MOUSE	536	sp|Q9D6Z1|NOP56_MOUSE Nucleolar protein 56 OS=Mus musculus OX=10090 GN=Nop56 PE=1 SV=2	sp|Q9D6Z1|NOP56_MOUSE	536	536	S	SSAKRKKSSPKEEVASEPEEAASPTTPKKKR	291.52	291.52	EEVAS(1)EPEEAASPTTPK	EEVAS(190)EPEEAAS(-190)PT(-220)T(-230)PK	5	2	-0.52632	420841	431461	391290	414531	730116		558127	644121	0.64356	0.0400141
Q9DD18	D-aminoacyl-tRNA deacylase 1	Dtd1	FUNCTION: An aminoacyl-tRNA editing enzyme that deacylates mischarged D-aminoacyl-tRNAs. Also deacylates mischarged glycyl-tRNA(Ala), protecting cells against glycine mischarging by AlaRS. Acts via tRNA-based rather than protein-based catalysis; rejects L-amino acids rather than detecting D-amino acids in the active site. By recycling D-aminoacyl-tRNA to D-amino acids and free tRNA molecules, thi…	23.384	209	sp|Q9DD18|DTD1_MOUSE	205	sp|Q9DD18|DTD1_MOUSE D-aminoacyl-tRNA deacylase 1 OS=Mus musculus OX=10090 GN=Dtd1 PE=1 SV=2	sp|Q9DD18|DTD1_MOUSE	205	205	S	KEDRSASSGAEGDVSSEREP___________	249.12	234.3	SASSGAEGDVS(0.014)S(0.986)EREP	S(-180)AS(-160)S(-140)GAEGDVS(-18)S(18)EREP	12	2	0.084503	343765	318519	311883	324723	410391	381557	387697	393215	0.825815	0.00636456
Q9EPJ9	ADP-ribosylation factor GTPase-activating protein 1	Arfgap1	FUNCTION: GTPase-activating protein (GAP) for the ADP ribosylation factor 1 (ARF1). Involved in membrane trafficking and /or vesicle transport. Promotes hydrolysis of the ARF1-bound GTP and thus, is required for the dissociation of coat proteins from Golgi-derived membranes and vesicles, a prerequisite for vesicle's fusion with target compartment. Probably regulates ARF1-mediated transport via it…	45.288	414	sp|Q9EPJ9|ARFG1_MOUSE	384	sp|Q9EPJ9|ARFG1_MOUSE ADP-ribosylation factor GTPase-activating protein 1 OS=Mus musculus OX=10090 GN=Arfgap1 PE=1 SV=2	sp|Q9EPJ9|ARFG1_MOUSE	384	384	S	GSASNNKNSNSDGWESWEGASGEGRAKATKK	55.094	49.65	NSNS(0.001)DGWES(0.997)WEGAS(0.002)GEGR	NS(-35)NS(-29)DGWES(28)WEGAS(-28)GEGR	9	2	0.5654	30142.5	28869.4	33578.3	30863.4	47291.9	52734.8	42857.1	47627.9	0.64801	0.00623085
Q9EPN1	Neurobeachin	Nbea	FUNCTION: Binds to type II regulatory subunits of protein kinase A and anchors/targets them to the membrane. May anchor the kinase to cytoskeletal and/or organelle-associated proteins. May have a role in membrane trafficking. {ECO:0000269|PubMed:11102458, ECO:0000303|PubMed:11102458}.	326.74	2936	sp|Q9EPN1|NBEA_MOUSE	1311	sp|Q9EPN1|NBEA_MOUSE Neurobeachin OS=Mus musculus OX=10090 GN=Nbea PE=1 SV=1	sp|Q9EPN1|NBEA_MOUSE	1311	1311	S	GFRGMPMTEEQRRQFSPGPRTTMFRIPEFKW	167.76	86.243	RQFS(1)PGPR	RQFS(86)PGPR	4	2	-0.84866	2.08445e+06	2.07625e+06	1.89743e+06	2.01938e+06	2.25155e+06	2.53137e+06	2.33001e+06	2.37098e+06	0.851707	0.0271725
Q9EPN1	Neurobeachin	Nbea	FUNCTION: Binds to type II regulatory subunits of protein kinase A and anchors/targets them to the membrane. May anchor the kinase to cytoskeletal and/or organelle-associated proteins. May have a role in membrane trafficking. {ECO:0000269|PubMed:11102458, ECO:0000303|PubMed:11102458}.	326.74	2936	sp|Q9EPN1|NBEA_MOUSE	1252	sp|Q9EPN1|NBEA_MOUSE Neurobeachin OS=Mus musculus OX=10090 GN=Nbea PE=1 SV=1	sp|Q9EPN1|NBEA_MOUSE	1252	1252	S	SNSKAVPNVDAGSIISDTERSDDGKESGKEI	152.17	142.07	AVPNVDAGSIIS(0.98)DT(0.02)ER	AVPNVDAGS(-43)IIS(17)DT(-17)ER	12	2	0.12917	546821	421261	727660	565247	980062	1.04174e+06	911692	977830	0.578063	0.0129094
Q9ER00	Syntaxin-12	Stx12	FUNCTION: SNARE that acts to regulate protein transport between late endosomes and the trans-Golgi network. The SNARE complex containing STX6, STX12, VAMP4 and VTI1A mediates vesicle fusion (in vitro) (By similarity). Through complex formation with GRIP1, GRIA2 and NSG1 controls the intracellular fate of AMPAR and the endosomal sorting of the GRIA2 subunit toward recycling and membrane targeting …	31.195	274	sp|Q9ER00|STX12_MOUSE	92	sp|Q9ER00|STX12_MOUSE Syntaxin-12 OS=Mus musculus OX=10090 GN=Stx12 PE=1 SV=1	sp|Q9ER00|STX12_MOUSE	92	92	S	TNELLKELGSLPLPLSASEQRQQKLQKERLM	112.68	85.742	ELGSLPLPLS(0.96)AS(0.04)EQR	ELGS(-57)LPLPLS(14)AS(-14)EQR	10	2	2.0709	35611.6	33462.3		34536.9	65532.3	61623	57205.5	61453.6	0.562	0.00354694
Q9ER47	Potassium voltage-gated channel subfamily H member 7	Kcnh7	FUNCTION: Pore-forming (alpha) subunit of voltage-gated potassium channel (By similarity). Channel properties may be modulated by cAMP and subunit assembly. {ECO:0000250}.	135.06	1195	sp|Q9ER47|KCNH7_MOUSE	891	sp|Q9ER47|KCNH7_MOUSE Potassium voltage-gated channel subfamily H member 7 OS=Mus musculus OX=10090 GN=Kcnh7 PE=1 SV=2	sp|Q9ER47|KCNH7_MOUSE	891	891	S	NDSEGDTGKLRRRRLSFESEGEKDFSKENSA	126.46	115.29	RLS(0.999)FES(0.001)EGEKDFSK	RLS(30)FES(-30)EGEKDFS(-110)K	3	3	-0.23155	163477	178151		170814	227045	229134	242444	232874	0.733503	0.00493122
Q9ERG2	Striatin-3	Strn3	FUNCTION: Binds calmodulin in a calcium dependent manner. May function as scaffolding or signaling protein (By similarity). {ECO:0000250}.	87.149	796	sp|Q9ERG2|STRN3_MOUSE	214	sp|Q9ERG2|STRN3_MOUSE Striatin-3 OS=Mus musculus OX=10090 GN=Strn3 PE=1 SV=1	sp|Q9ERG2|STRN3_MOUSE	214	214	S	RVRSLLGLSNSEPNGSVEAKNLEQILNGGES	159.44	159.44	SLLGLSNSEPNGS(1)VEAK	S(-150)LLGLS(-120)NS(-79)EPNGS(79)VEAK	13	2	-0.34887	86287.8		74979.7	80633.8	96695.3	97064.2	101797	98518.8	0.81846	0.0321997
Q9ERR1	Nuclear distribution protein nudE-like 1	Ndel1	FUNCTION: Required for organization of the cellular microtubule array and microtubule anchoring at the centrosome. May regulate microtubule organization at least in part by targeting the microtubule severing protein KATNA1 to the centrosome. Also positively regulates the activity of the minus-end directed microtubule motor protein dynein. May enhance dynein-mediated microtubule sliding by targeti…	38.365	345	sp|Q9ERR1|NDEL1_MOUSE	336	sp|Q9ERR1|NDEL1_MOUSE Nuclear distribution protein nudE-like 1 OS=Mus musculus OX=10090 GN=Ndel1 PE=1 SV=2	sp|Q9ERR1|NDEL1_MOUSE	336	336	S	DPAPPPPGLGSSRPSSAPGMLPLSV______	119.94	115.41	PS(0.166)S(0.834)APGMLPLSV	PS(-7)S(7)APGMLPLS(-97)V	3	2	-0.18943	184962	161019	217446	187809	223438	245451	255796	241562	0.777478	0.0469
Q9ERR1	Nuclear distribution protein nudE-like 1	Ndel1	FUNCTION: Required for organization of the cellular microtubule array and microtubule anchoring at the centrosome. May regulate microtubule organization at least in part by targeting the microtubule severing protein KATNA1 to the centrosome. Also positively regulates the activity of the minus-end directed microtubule motor protein dynein. May enhance dynein-mediated microtubule sliding by targeti…	38.365	345	sp|Q9ERR1|NDEL1_MOUSE	231	sp|Q9ERR1|NDEL1_MOUSE Nuclear distribution protein nudE-like 1 OS=Mus musculus OX=10090 GN=Ndel1 PE=1 SV=2	sp|Q9ERR1|NDEL1_MOUSE	231	231	S	LPATPVGKGTENSFPSPKAIPNGFGTSPLTP	184.43	97.175	GTENSFPS(1)PK	GT(-80)ENS(-57)FPS(57)PK	8	2	0.51089	1.11391e+06	1.24833e+06	940808	1.10102e+06	801774	832716	884498	839663	1.31126	0.0471534
Q9ES97	Reticulon-3	Rtn3	FUNCTION: May be involved in membrane trafficking in the early secretory pathway. Inhibits BACE1 activity and amyloid precursor protein processing. May induce caspase-8 cascade and apoptosis. May favor BCL2 translocation to the mitochondria upon endoplasmic reticulum stress (By similarity). Induces the formation of endoplasmic reticulum tubules (PubMed:24262037). {ECO:0000250|UniProtKB:O95197, EC…	103.88	964	sp|Q9ES97|RTN3_MOUSE	524	sp|Q9ES97|RTN3_MOUSE Reticulon-3 OS=Mus musculus OX=10090 GN=Rtn3 PE=1 SV=2	sp|Q9ES97|RTN3_MOUSE	524	524	T	SEMCENSEQPQAQPETPTQKSLEGEVASQVP	204.33	117.03	SEMCENSEQPQAQPET(0.99)PT(0.01)QK	S(-97)EMCENS(-78)EQPQAQPET(20)PT(-20)QK	16	2	-0.46617	988317	921654	905960	938643	857244	722839	821499	800528	1.17253	0.0436791
Q9ESN9	C-Jun-amino-terminal kinase-interacting protein 3	Mapk8ip3	FUNCTION: The JNK-interacting protein (JIP) group of scaffold proteins selectively mediates JNK signaling by aggregating specific components of the MAPK cascade to form a functional JNK signaling module. May function as a regulator of vesicle transport, through interactions with the JNK-signaling components and motor proteins (PubMed:10523642, PubMed:10629060). Promotes neuronal axon elongation i…	147.56	1337	sp|Q9ESN9|JIP3_MOUSE	755	sp|Q9ESN9|JIP3_MOUSE C-Jun-amino-terminal kinase-interacting protein 3 OS=Mus musculus OX=10090 GN=Mapk8ip3 PE=1 SV=1	sp|Q9ESN9|JIP3_MOUSE	755	755	S	TCDREGEGEPKSTHPSPEKKKAKETPEADAT	129.28	114.39	STHPS(1)PEK	S(-60)T(-55)HPS(55)PEK	5	2	0.86486	2.99293e+06	2.96567e+06	3.75519e+06	3.23793e+06	4.3306e+06	4.10099e+06	4.26754e+06	4.23304e+06	0.764919	0.0205136
Q9ET80	Junctophilin-1	Jph1	FUNCTION: Junctophilins contribute to the formation of junctional membrane complexes (JMCs) which link the plasma membrane with the endoplasmic or sarcoplasmic reticulum in excitable cells. Provides a structural foundation for functional cross-talk between the cell surface and intracellular calcium release channels. JPH1 contributes to the construction of the skeletal muscle triad by linking the …	71.904	660	sp|Q9ET80|JPH1_MOUSE	452	sp|Q9ET80|JPH1_MOUSE Junctophilin-1 OS=Mus musculus OX=10090 GN=Jph1 PE=1 SV=1	sp|Q9ET80|JPH1_MOUSE	452	452	S	NPEEKVLEKPPSPKESPHFYRKGTTPPRSPE	147.01	133.34	VLEKPPS(1)PKES(1)PHFYR	VLEKPPS(93)PKES(74)PHFY(-74)R	11	4	0.041978	2.17144e+06	2.13878e+06	2.67771e+06	2.32931e+06	3.39259e+06		3.03899e+06	3.21579e+06	0.724335	0.0425465
Q9JIX8	Apoptotic chromatin condensation inducer in the nucleus	Acin1	FUNCTION: Auxiliary component of the splicing-dependent multiprotein exon junction complex (EJC) deposited at splice junction on mRNAs. The EJC is a dynamic structure consisting of core proteins and several peripheral nuclear and cytoplasmic associated factors that join the complex only transiently either during EJC assembly or during subsequent mRNA metabolism. Component of the ASAP complexes wh…	150.72	1338	sp|Q9JIX8|ACINU_MOUSE	216	sp|Q9JIX8|ACINU_MOUSE Apoptotic chromatin condensation inducer in the nucleus OS=Mus musculus OX=10090 GN=Acin1 PE=1 SV=3	sp|Q9JIX8|ACINU_MOUSE	216	216	S	HSPRKSSSFSEEKGESDDEKPRKGERRSSRV	202.28	202.28	SSSFSEEKGES(1)DDEKPR	S(-160)S(-140)S(-150)FS(-110)EEKGES(110)DDEKPR	11	3	0.44828	584409	491647		538028	753304	869531	741455	788097	0.682693	0.0286594
Q9JJ72	Protein reprimo	Rprm	FUNCTION: May be involved in the regulation of p53-dependent G2 arrest of the cell cycle. Seems to induce cell cycle arrest by inhibiting CDK1 activity and nuclear translocation of the CDC2 cyclin B1 complex. {ECO:0000269|PubMed:10930422}.	11.82	109	sp|Q9JJ72|RPRM_MOUSE	98	sp|Q9JJ72|RPRM_MOUSE Protein reprimo OS=Mus musculus OX=10090 GN=Rprm PE=1 SV=1	sp|Q9JJ72|RPRM_MOUSE	98	98	S	KSEGMINFLVKDRRPSKEVEAVVVGPY____	82.822	82.822	RPS(1)KEVEAVVVGPY	RPS(83)KEVEAVVVGPY(-83)	3	2	0.26104	209702	207113		208407	275737		297954	286845	0.72655	0.0197297
Q9JJV5	Voltage-dependent calcium channel gamma-3 subunit	Cacng3	FUNCTION: Regulates the trafficking to the somatodendritic compartment and gating properties of AMPA-selective glutamate receptors (AMPARs) (PubMed:18341993). Promotes their targeting to the cell membrane and synapses and modulates their gating properties by slowing their rates of activation, deactivation and desensitization. Does not show subunit-specific AMPA receptor regulation and regulates a…	35.515	315	sp|Q9JJV5|CCG3_MOUSE	248	sp|Q9JJV5|CCG3_MOUSE Voltage-dependent calcium channel gamma-3 subunit OS=Mus musculus OX=10090 GN=Cacng3 PE=1 SV=2	sp|Q9JJV5|CCG3_MOUSE	248	248	S	RRSSSRSTEPRSRDLSPISKGFHTIPSTDIS	147.72	146.27	DLS(1)PISK	DLS(87)PIS(-87)K	3	2	-1.1247	1.01551e+06	726875	909077	883822	1.46455e+06	1.1882e+06	1.62429e+06	1.42568e+06	0.619931	0.0238477
Q9JL04	Formin-2	Fmn2	FUNCTION: Actin-binding protein that is involved in actin cytoskeleton assembly and reorganization (PubMed:18848445, PubMed:21620703). Acts as an actin nucleation factor and promotes assembly of actin filaments together with SPIRE1 and SPIRE2 (PubMed:18848445, PubMed:21620703). Involved in intracellular vesicle transport along actin fibers, providing a novel link between actin cytoskeleton dynami…	167.38	1578	sp|Q9JL04|FMN2_MOUSE	339	sp|Q9JL04|FMN2_MOUSE Formin-2 OS=Mus musculus OX=10090 GN=Fmn2 PE=1 SV=2	sp|Q9JL04|FMN2_MOUSE	339	339	S	DEECEEDAFEDAPRGSPGEEWVPEVEEASQR	186.56	186.55	GS(1)PGEEWVPEVEEASQR	GS(180)PGEEWVPEVEEAS(-180)QR	2	2	1.1378	690749	465856	1.01406e+06	723556	1.15496e+06	1.4737e+06	1.31265e+06	1.31377e+06	0.550748	0.0325483
Q9JMH9	Unconventional myosin-XVIIIa	Myo18a	FUNCTION: May link Golgi membranes to the cytoskeleton and participate in the tensile force required for vesicle budding from the Golgi. Thereby, may play a role in Golgi membrane trafficking and could indirectly give its flattened shape to the Golgi apparatus (PubMed:19837035). Alternatively, in concert with LURAP1 and CDC42BPA/CDC42BPB, has been involved in modulating lamellar actomyosin retrog…	232.75	2050	sp|Q9JMH9|MY18A_MOUSE	2039	sp|Q9JMH9|MY18A_MOUSE Unconventional myosin-XVIIIa OS=Mus musculus OX=10090 GN=Myo18a PE=1 SV=2	sp|Q9JMH9|MY18A_MOUSE	2039	2039	S	DSISRPRFSHSYLSDSDTEAKLTETSA____	267.63	229.44	FSHSYLSDS(1)DTEAK	FS(-130)HS(-94)Y(-150)LS(-40)DS(35)DT(-35)EAK	9	2	0.86614	1.09198e+06		974344	1.03316e+06	1.28654e+06	1.35358e+06	1.42969e+06	1.3566e+06	0.76158	0.018411
Q9QUN9	Dickkopf-related protein 3	Dkk3	FUNCTION: Antagonizes canonical Wnt signaling by inhibiting LRP5/6 interaction with Wnt and by forming a ternary complex with the transmembrane protein KREMEN that promotes internalization of LRP5/6. DKKs play an important role in vertebrate development, where they locally inhibit Wnt regulated processes such as antero-posterior axial patterning, limb development, somitogenesis and eye formation.…	38.387	349	sp|Q9QUN9|DKK3_MOUSE	295	sp|Q9QUN9|DKK3_MOUSE Dickkopf-related protein 3 OS=Mus musculus OX=10090 GN=Dkk3 PE=2 SV=1	sp|Q9QUN9|DKK3_MOUSE	295	295	S	LVYMCKPAFVGSHDHSEESQLPREAPDEYED	323.09	323.09	PAFVGSHDHS(1)EESQLPR	PAFVGS(-67)HDHS(67)EES(-80)QLPR	10	3	0.90521	2.07975e+06	2.03688e+06	2.52524e+06	2.21396e+06	2.68059e+06	2.8329e+06	2.68355e+06	2.73235e+06	0.810277	0.0341733
Q9QWY8	Arf-GAP with SH3 domain, ANK repeat and PH domain-containing protein 1	Asap1	FUNCTION: May function as a signal transduction protein involved in the differentiation of fibroblasts into adipocytes and possibly other cell types. Plays a role in ciliogenesis (By similarity). Posseses phosphatidylinositol 4,5-bisphosphate-dependent GTPase-activating protein activity for ARF1 (ADP ribosylation factor 1) and ARF5 and a lesser activity towards ARF6. May coordinate membrane traff…	127.42	1147	sp|Q9QWY8|ASAP1_MOUSE	854	sp|Q9QWY8|ASAP1_MOUSE Arf-GAP with SH3 domain, ANK repeat and PH domain-containing protein 1 OS=Mus musculus OX=10090 GN=Asap1 PE=1 SV=2	sp|Q9QWY8|ASAP1_MOUSE	854	854	S	KKRPPPPPPGHKRTLSDPPSPLPHGPPNKGA	261.94	243.8	TLS(1)DPPSPLPHGPPNK	T(-44)LS(44)DPPS(-120)PLPHGPPNK	3	2	-0.083409	632477	520304	789320	647367	1.0573e+06	812211	978317	949276	0.681959	0.0468785
Q9QXW9	Large neutral amino acids transporter small subunit 2	Slc7a8	FUNCTION: Sodium-independent, high-affinity transport of small and large neutral amino acids such as alanine, serine, threonine, cysteine, phenylalanine, tyrosine, leucine, arginine and tryptophan, when associated with SLC3A2/4F2hc. Acts as an amino acid exchanger. Has higher affinity for L-phenylalanine than LAT1 but lower affinity for glutamine and serine. L-alanine is transported at physiologi…	57.872	531	sp|Q9QXW9|LAT2_MOUSE	21	sp|Q9QXW9|LAT2_MOUSE Large neutral amino acids transporter small subunit 2 OS=Mus musculus OX=10090 GN=Slc7a8 PE=1 SV=1	sp|Q9QXW9|LAT2_MOUSE	21	21	S	RQRNNTAKNHPGSDTSPEAEASSGGGGVALK	277.76	114.97	NHPGSDT(0.005)S(0.995)PEAEASSGGGGVALK	NHPGS(-44)DT(-23)S(23)PEAEAS(-39)S(-43)GGGGVALK	8	2	-0.18356	2.48153e+06	2.15499e+06	2.95681e+06	2.53111e+06	3.31409e+06	3.32458e+06	3.1521e+06	3.26359e+06	0.775561	0.0376673
Q9QXY6	EH domain-containing protein 3	Ehd3	FUNCTION: ATP- and membrane-binding protein that controls membrane reorganization/tubulation upon ATP hydrolysis. In vitro causes tubulation of endocytic membranes (By similarity). Binding to phosphatidic acid induces its membrane tubulation activity (PubMed:26896729). Plays a role in endocytic transport. Involved in early endosome to recycling endosome compartment (ERC), retrograde early endosom…	60.82	535	sp|Q9QXY6|EHD3_MOUSE	349	sp|Q9QXY6|EHD3_MOUSE EH domain-containing protein 3 OS=Mus musculus OX=10090 GN=Ehd3 PE=1 SV=2	sp|Q9QXY6|EHD3_MOUSE	349	349	S	NLAEIYGRIEREHQISPGDFPNLKRMQDQLQ	180.11	133.47	EHQIS(1)PGDFPNLK	EHQIS(130)PGDFPNLK	5	2	0.86611	61466.5	40656.8	81626.3	61249.9	109782	85747	121387	105639	0.579805	0.0484533
Q9QXZ0	Microtubule-actin cross-linking factor 1	Macf1	FUNCTION: [Isoform 2]: F-actin-binding protein which plays a role in cross-linking actin to other cytoskeletal proteins and also binds to microtubules (PubMed:16815997, PubMed:18854161, PubMed:21295697). Plays an important role in ERBB2-dependent stabilization of microtubules at the cell cortex (By similarity). Acts as a positive regulator of Wnt receptor signaling pathway and is involved in the …	831.87	7354	sp|Q9QXZ0|MACF1_MOUSE	3889	sp|Q9QXZ0|MACF1_MOUSE Microtubule-actin cross-linking factor 1 OS=Mus musculus OX=10090 GN=Macf1 PE=1 SV=2	sp|Q9QXZ0|MACF1_MOUSE	3889	3889	S	GSSPEALNSLLKRQGSFSEDVISHKGDLRFV	221.62	155.57	QGS(1)FSEDVISHK	QGS(61)FS(-61)EDVIS(-140)HK	3	2	1.1565	77305.2	77038.2	117484	90609.2		154946	150169	152557	0.593935	0.0380289
Q9QXZ0	Microtubule-actin cross-linking factor 1	Macf1	FUNCTION: [Isoform 2]: F-actin-binding protein which plays a role in cross-linking actin to other cytoskeletal proteins and also binds to microtubules (PubMed:16815997, PubMed:18854161, PubMed:21295697). Plays an important role in ERBB2-dependent stabilization of microtubules at the cell cortex (By similarity). Acts as a positive regulator of Wnt receptor signaling pathway and is involved in the …	831.87	7354	sp|Q9QXZ0|MACF1_MOUSE	3876	sp|Q9QXZ0|MACF1_MOUSE Microtubule-actin cross-linking factor 1 OS=Mus musculus OX=10090 GN=Macf1 PE=1 SV=2	sp|Q9QXZ0|MACF1_MOUSE	3876	3876	S	QQSENELDSMHKGGSSPEALNSLLKRQGSFS	106.97	105.08	GGS(0.021)S(0.979)PEALNSLLK	GGS(-17)S(17)PEALNS(-83)LLK	4	2	-1.6406	240779	186452	246547	224593	296554	324255	281436	300748	0.74678	0.0291593
Q9QYB5	Gamma-adducin	Add3	FUNCTION: Membrane-cytoskeleton-associated protein that promotes the assembly of the spectrin-actin network. Plays a role in actin filament capping. Binds to calmodulin. {ECO:0000250|UniProtKB:Q9UEY8}.	78.776	706	sp|Q9QYB5|ADDG_MOUSE	42	sp|Q9QYB5|ADDG_MOUSE Gamma-adducin OS=Mus musculus OX=10090 GN=Add3 PE=1 SV=2	sp|Q9QYB5|ADDG_MOUSE	42	42	S	RINESDPEYLRERNMSPDLRQDFNMMEQRKR	150.53	74.269	NMS(1)PDLR	NMS(74)PDLR	3	2	-0.94385	653857	681059	614291	649736	929403	849685	726519	835202	0.777938	0.0405047
Q9QYC0	Alpha-adducin	Add1	FUNCTION: Membrane-cytoskeleton-associated protein that promotes the assembly of the spectrin-actin network. Binds to calmodulin.	80.646	735	sp|Q9QYC0|ADDA_MOUSE	12	sp|Q9QYC0|ADDA_MOUSE Alpha-adducin OS=Mus musculus OX=10090 GN=Add1 PE=1 SV=2	sp|Q9QYC0|ADDA_MOUSE	12	12	S	____MNGDTRAAVVTSPPPTTAPHKERYFDR	314.16	314.16	AAVVTS(1)PPPTTAPHK	AAVVT(-54)S(54)PPPT(-100)T(-150)APHK	6	2	0.4211	2.35094e+07	2.18454e+07	2.35639e+07	2.29729e+07	2.66573e+07	2.84927e+07	2.69403e+07	2.73634e+07	0.839548	0.00542404
Q9QYC0	Alpha-adducin	Add1	FUNCTION: Membrane-cytoskeleton-associated protein that promotes the assembly of the spectrin-actin network. Binds to calmodulin.	80.646	735	sp|Q9QYC0|ADDA_MOUSE	355	sp|Q9QYC0|ADDA_MOUSE Alpha-adducin OS=Mus musculus OX=10090 GN=Add1 PE=1 SV=2	sp|Q9QYC0|ADDA_MOUSE	355	355	S	NLVLLDPGKYKAKSRSPGTPAGEGSGSPPKW	233.48	122.13	S(1)PGT(1)PAGEGSGSPPK	S(110)PGT(88)PAGEGS(-88)GS(-95)PPK	1	2	0.55431	1.20248e+07	9.30942e+06	1.10728e+07	1.08023e+07	1.39895e+07	1.48242e+07	1.45091e+07	1.44409e+07	0.748036	0.0119285
Q9QYF9	Protein NDRG3	Ndrg3		41.555	375	sp|Q9QYF9|NDRG3_MOUSE	338	sp|Q9QYF9|NDRG3_MOUSE Protein NDRG3 OS=Mus musculus OX=10090 GN=Ndrg3 PE=1 SV=1	sp|Q9QYF9|NDRG3_MOUSE	338	338	S	RLARSRTHSTSSSIGSGESPFSRSVTSNQSD	123.83	106.79	THSTSSSIGS(1)GESPFSR	T(-63)HS(-58)T(-54)S(-48)S(-41)S(-46)IGS(35)GES(-35)PFS(-64)R	10	3	1.837	688242	711434	762475	720717	779052	896318	829733	835034	0.863099	0.047428
Q9QYF9	Protein NDRG3	Ndrg3		41.555	375	sp|Q9QYF9|NDRG3_MOUSE	361	sp|Q9QYF9|NDRG3_MOUSE Protein NDRG3 OS=Mus musculus OX=10090 GN=Ndrg3 PE=1 SV=1	sp|Q9QYF9|NDRG3_MOUSE	361	361	S	SVTSNQSDGTQESCESPDVLDRHQTMEVSC_	164.22	164.22	SVTSNQSDGTQESCES(1)PDVLDR	S(-150)VT(-140)S(-140)NQS(-120)DGT(-95)QES(-42)CES(42)PDVLDR	16	2	-0.86255	1.2829e+06	1.17666e+06	1.32812e+06	1.26256e+06	1.52391e+06	1.57163e+06	1.46249e+06	1.51935e+06	0.83099	0.00946031
Q9QYP6	5-azacytidine-induced protein 2	Azi2	FUNCTION: Adapter protein which binds TBK1 and IKBKE playing a role in antiviral innate immunity. Activates serine/threonine-protein kinase TBK1 and facilitates its oligomerization. Enhances the phosphorylation of NF-kappa-B p65 subunit RELA by TBK1. Promotes TBK1-induced as well as TNF-alpha or PMA-induced activation of NF-kappa-B. Participates in IFNB promoter activation via TICAM1. {ECO:000026…	46.09	405	sp|Q9QYP6|AZI2_MOUSE	366	sp|Q9QYP6|AZI2_MOUSE 5-azacytidine-induced protein 2 OS=Mus musculus OX=10090 GN=Azi2 PE=1 SV=1	sp|Q9QYP6|AZI2_MOUSE	366	366	S	SYGRNSLEDNSWVFPSPPKSSETAFGENKSK	177.79	129.82	NSLEDNSWVFPS(1)PPK	NS(-120)LEDNS(-83)WVFPS(83)PPK	12	2	0.63712	177662	155017	254931	195870	331878	284778	283886	300180	0.652508	0.0378531
Q9QYR6	Microtubule-associated protein 1A	Map1a	FUNCTION: Structural protein involved in the filamentous cross-bridging between microtubules and other skeletal elements.	300.14	2776	sp|Q9QYR6|MAP1A_MOUSE	1023	sp|Q9QYR6|MAP1A_MOUSE Microtubule-associated protein 1A OS=Mus musculus OX=10090 GN=Map1a PE=1 SV=2	sp|Q9QYR6|MAP1A_MOUSE	1023	1023	S	SPVEEKSEPQDFQEDSWGDTKHAPGVSKEDA	259.21	217.82	SEPQDFQEDS(1)WGDTK	S(-140)EPQDFQEDS(61)WGDT(-61)K	10	2	-0.46217	1.34341e+06	855039	1.02785e+06	1.07543e+06	1.43062e+06	1.96937e+06	1.71304e+06	1.70434e+06	0.630996	0.0408855
Q9QYR6	Microtubule-associated protein 1A	Map1a	FUNCTION: Structural protein involved in the filamentous cross-bridging between microtubules and other skeletal elements.	300.14	2776	sp|Q9QYR6|MAP1A_MOUSE	1648	sp|Q9QYR6|MAP1A_MOUSE Microtubule-associated protein 1A OS=Mus musculus OX=10090 GN=Map1a PE=1 SV=2	sp|Q9QYR6|MAP1A_MOUSE	1648	1648	S	TSPTRGEPVPAWEGKSPEQEVRYWRDRDITL	188.77	98.868	GEPVPAWEGKS(1)PEQEVR	GEPVPAWEGKS(99)PEQEVR	11	2	0.29988	3.50534e+06	4.31809e+06	4.74483e+06	4.18942e+06	5.41505e+06	6.65511e+06	5.42418e+06	5.83145e+06	0.718419	0.0403751
Q9QYR6	Microtubule-associated protein 1A	Map1a	FUNCTION: Structural protein involved in the filamentous cross-bridging between microtubules and other skeletal elements.	300.14	2776	sp|Q9QYR6|MAP1A_MOUSE	504	sp|Q9QYR6|MAP1A_MOUSE Microtubule-associated protein 1A OS=Mus musculus OX=10090 GN=Map1a PE=1 SV=2	sp|Q9QYR6|MAP1A_MOUSE	504	504	T	GRAARGEKELSSEPRTPPAQKGAAPPPAASG	226.09	196.47	ELSSEPRT(1)PPAQK	ELS(-84)S(-59)EPRT(59)PPAQK	8	2	0.15168	4.50226e+06	5.10635e+06		4.8043e+06	3.41201e+06	2.93036e+06	3.72934e+06	3.35724e+06	1.43103	0.0307487
Q9QYX7	Protein piccolo	Pclo	FUNCTION: Scaffold protein of the presynaptic cytomatrix at the active zone (CAZ) which is the place in the synapse where neurotransmitter is released (PubMed:19812333). After synthesis, participates in the formation of Golgi-derived membranous organelles termed Piccolo-Bassoon transport vesicles (PTVs) that are transported along axons to sites of nascent synaptic contacts (By similarity). At the…	550.83	5068	sp|Q9QYX7|PCLO_MOUSE	1457	sp|Q9QYX7|PCLO_MOUSE Protein piccolo OS=Mus musculus OX=10090 GN=Pclo PE=1 SV=4	sp|Q9QYX7|PCLO_MOUSE	1457	1457	S	RASYDSVEDSSESENSPVARRKRRTSIGSSS	285.99	251.02	ASYDSVEDSSESENS(1)PVAR	AS(-210)Y(-250)DS(-200)VEDS(-130)S(-120)ES(-71)ENS(71)PVAR	15	2	0.84126	1.40083e+06	1.44521e+06	1.61147e+06	1.48584e+06	1.64315e+06	1.82379e+06	1.74249e+06	1.73648e+06	0.855662	0.0387418
Q9QYY8	Spastin	Spast	FUNCTION: ATP-dependent microtubule severing protein that specifically recognizes and cuts microtubules that are polyglutamylated (PubMed:19141076 PubMed:20530212). Preferentially recognizes and acts on microtubules decorated with short polyglutamate tails: severing activity increases as the number of glutamates per tubulin rises from one to eight, but decreases beyond this glutamylation threshol…	66.455	614	sp|Q9QYY8|SPAST_MOUSE	595	sp|Q9QYY8|SPAST_MOUSE Spastin OS=Mus musculus OX=10090 GN=Spast PE=1 SV=3	sp|Q9QYY8|SPAST_MOUSE	595	595	S	LSDFTESLKKIKRSVSPQTLEAYIRWNKDFG	148.69	106.97	S(0.001)VS(0.999)PQTLEAYIR	S(-29)VS(29)PQT(-56)LEAY(-100)IR	3	2	-0.74696	396619	340879	474516	404004	672766	536958	542379	584034	0.691748	0.037842
Q9QZQ1	Afadin	Afdn	FUNCTION: Belongs to an adhesion system, probably together with the E-cadherin-catenin system, which plays a role in the organization of homotypic, interneuronal and heterotypic cell-cell adherens junctions (AJs) (By similarity). Nectin- and actin-filament-binding protein that connects nectin to the actin cytoskeleton (By similarity). May play a key role in the organization of epithelial structur…	206.5	1820	sp|Q9QZQ1|AFAD_MOUSE	1719	sp|Q9QZQ1|AFAD_MOUSE Afadin OS=Mus musculus OX=10090 GN=Afdn PE=1 SV=3	sp|Q9QZQ1|AFAD_MOUSE	1719	1719	S	PPPQRNASYLKTQVLSPDSLFTAKFVAYDEE	276.47	276.47	TQVLS(1)PDSLFTAK	T(-100)QVLS(63)PDS(-63)LFT(-120)AK	5	2	-0.84393	1.12083e+06	1.18066e+06	1.33637e+06	1.21262e+06	1.97681e+06	1.62197e+06	1.49106e+06	1.69661e+06	0.714728	0.0380305
Q9QZX7	Serine racemase	Srr	FUNCTION: Catalyzes the synthesis of D-serine from L-serine. D-serine is a key coagonist with glutamate at NMDA receptors. Has dehydratase activity towards both L-serine and D-serine. {ECO:0000269|PubMed:10557334, ECO:0000269|PubMed:12393813, ECO:0000269|PubMed:12515328, ECO:0000269|PubMed:15536068, ECO:0000269|PubMed:17293453}.	36.358	339	sp|Q9QZX7|SRR_MOUSE	71	sp|Q9QZX7|SRR_MOUSE Serine racemase OS=Mus musculus OX=10090 GN=Srr PE=1 SV=1	sp|Q9QZX7|SRR_MOUSE	71	71	T	KIRGALNAIRGLIPDTPEEKPKAVVTHSSGN	142.08	103.23	GLIPDT(1)PEEKPK	GLIPDT(100)PEEKPK	6	2	-0.010664	821536	705906	813395	780279	1.01023e+06	1.0651e+06	906505	993945	0.785032	0.0230495
Q9R0L6	Pericentriolar material 1 protein	Pcm1	FUNCTION: Required for centrosome assembly and function (PubMed:12112146). Essential for the correct localization of several centrosomal proteins including CEP250, CETN3, PCNT and NEK2 (By similarity). Required to anchor microtubules to the centrosome (By similarity). Involved in the biogenesis of cilia (By similarity). {ECO:0000250|UniProtKB:Q15154, ECO:0000269|PubMed:12112146}.	228.84	2025	sp|Q9R0L6|PCM1_MOUSE	957	sp|Q9R0L6|PCM1_MOUSE Pericentriolar material 1 protein OS=Mus musculus OX=10090 GN=Pcm1 PE=1 SV=2	sp|Q9R0L6|PCM1_MOUSE	957	957	S	NVKETKTRWKSNRPVSADGNYRPLAKTRQQN	180.12	176.01	SNRPVS(1)ADGNYRPLAK	S(-59)NRPVS(59)ADGNY(-110)RPLAK	6	3	0.73003	1.17385e+06	1.18328e+06	1.41255e+06	1.25656e+06	1.48397e+06	1.45025e+06	1.5107e+06	1.48164e+06	0.848089	0.0481101
Q9R0P3	S-formylglutathione hydrolase	Esd	FUNCTION: Serine hydrolase involved in the detoxification of formaldehyde. {ECO:0000250}.	31.319	282	sp|Q9R0P3|ESTD_MOUSE	22	sp|Q9R0P3|ESTD_MOUSE S-formylglutathione hydrolase OS=Mus musculus OX=10090 GN=Esd PE=1 SV=1	sp|Q9R0P3|ESTD_MOUSE	22	22	S	SSNRCFGGLQKVFEHSSVELKCKMRFAVYLP	110.44	60	VFEHS(0.931)S(0.069)VELK	VFEHS(11)S(-11)VELK	5	2	0.18905	70730.3	68164	73466.7	70787		83123.5	84188.6	83656.1	0.846167	0.00778399
Q9R111	Guanine deaminase	Gda	FUNCTION: Catalyzes the hydrolytic deamination of guanine, producing xanthine and ammonia.	51.012	454	sp|Q9R111|GUAD_MOUSE	116	sp|Q9R111|GUAD_MOUSE Guanine deaminase OS=Mus musculus OX=10090 GN=Gda PE=1 SV=1	sp|Q9R111|GUAD_MOUSE	116	116	S	EWLNKYTFPTEQRFRSTDVAEEVYTRVVRRT	60	55.354	FRS(0.705)T(0.295)DVAEEVYTR	FRS(3.8)T(-3.8)DVAEEVY(-51)T(-47)R	3	3	0.95807	32793.7	34148.7		33471.2	39623.1	38211.5	38305.2	38713.3	0.864593	0.00661032
Q9R194	Cryptochrome-2	Cry2	FUNCTION: Transcriptional repressor which forms a core component of the circadian clock. The circadian clock, an internal time-keeping system, regulates various physiological processes through the generation of approximately 24 hour circadian rhythms in gene expression, which are translated into rhythms in metabolism and behavior. It is derived from the Latin roots 'circa' (about) and 'diem' (day…	66.85	592	sp|Q9R194|CRY2_MOUSE	557	sp|Q9R194|CRY2_MOUSE Cryptochrome-2 OS=Mus musculus OX=10090 GN=Cry2 PE=1 SV=1	sp|Q9R194|CRY2_MOUSE	557	557	S	SISNTGPRALSSGPASPKRKLEAAEEPPGEE	112.73	112.73	ALSSGPAS(1)PK	ALS(-79)S(-54)GPAS(54)PK	8	2	0.17568	492937	525481		509209	316930	327774	388179	344294	1.47899	0.0130663
Q9R1L5	Microtubule-associated serine/threonine-protein kinase 1	Mast1	FUNCTION: Microtubule-associated protein essential for correct brain development (PubMed:30449657). Appears to link the dystrophin/utrophin network with microtubule filaments via the syntrophins. Phosphorylation of DMD or UTRN may modulate their affinities for associated proteins. {ECO:0000269|PubMed:10404183, ECO:0000269|PubMed:30449657, ECO:0000303|PubMed:10404183}.	171	1570	sp|Q9R1L5|MAST1_MOUSE	968	sp|Q9R1L5|MAST1_MOUSE Microtubule-associated serine/threonine-protein kinase 1 OS=Mus musculus OX=10090 GN=Mast1 PE=1 SV=3	sp|Q9R1L5|MAST1_MOUSE	968	968	S	SSPSRDYSPAVSGLRSPITIQRSGKKYGFTL	186.56	69.716	S(1)PITIQR	S(44)PIT(-44)IQR	1	2	-2.6623	478425	553787		516106	774502	759670	895757	809976	0.637187	0.0180685
Q9R1V6	Disintegrin and metalloproteinase domain-containing protein 22	Adam22	FUNCTION: Probable ligand for integrin in the brain. This is a non catalytic metalloprotease-like protein. Involved in regulation of cell adhesion and spreading and in inhibition of cell proliferation (By similarity). Neuronal receptor for LGI1. {ECO:0000250|UniProtKB:Q9P0K1, ECO:0000269|PubMed:16990550}.	99.714	904	sp|Q9R1V6|ADA22_MOUSE	832	sp|Q9R1V6|ADA22_MOUSE Disintegrin and metalloproteinase domain-containing protein 22 OS=Mus musculus OX=10090 GN=Adam22 PE=1 SV=2	sp|Q9R1V6|ADA22_MOUSE	832	832	S	KHISDICENGRPRSNSWQGNMGGNKKKIRGK	238.93	206.7	SNS(1)WQGNMGGNK	S(-53)NS(53)WQGNMGGNK	3	2	1.9819	900789	893457	887097	893781	1.0244e+06		1.03392e+06	1.02916e+06	0.868459	0.000212091
Q9WTQ5	A-kinase anchor protein 12	Akap12	FUNCTION: Anchoring protein that mediates the subcellular compartmentation of protein kinase A (PKA) and protein kinase C (PKC). {ECO:0000250}.	180.69	1684	sp|Q9WTQ5|AKA12_MOUSE	584	sp|Q9WTQ5|AKA12_MOUSE A-kinase anchor protein 12 OS=Mus musculus OX=10090 GN=Akap12 PE=1 SV=1	sp|Q9WTQ5|AKA12_MOUSE	584	584	S	PSEAPQEAEAEEGATSDGEKKREGITPWASF	91.39	91.39	GPSEAPQEAEAEEGAT(0.066)S(0.934)DGEK	GPS(-87)EAPQEAEAEEGAT(-11)S(11)DGEK	17	2	-0.61784	279705	192510		236107	408267	367864	419716	398616	0.592318	0.0240037
Q9WTR1	Transient receptor potential cation channel subfamily V member 2	Trpv2	FUNCTION: Calcium-permeable, non-selective cation channel with an outward rectification. Seems to be regulated, at least in part, by IGF-I, PDGF and neuropeptide head activator. May transduce physical stimuli in mast cells. Activated by temperatures higher than 52 degrees Celsius; is not activated by vanilloids and acidic pH. {ECO:0000269|PubMed:10559903, ECO:0000269|PubMed:11707512}.	85.964	756	sp|Q9WTR1|TRPV2_MOUSE	77	sp|Q9WTR1|TRPV2_MOUSE Transient receptor potential cation channel subfamily V member 2 OS=Mus musculus OX=10090 GN=Trpv2 PE=1 SV=2	sp|Q9WTR1|TRPV2_MOUSE	77	77	S	PSQQDPNRFDRDRLFSVVSRGVPEELTGLLE	122.44	122.44	LFS(1)VVSR	LFS(66)VVS(-66)R	3	2	0.78971	172211	136235	182998	163815	243866	204868	251546	233426	0.701784	0.0262115
Q9WTR1	Transient receptor potential cation channel subfamily V member 2	Trpv2	FUNCTION: Calcium-permeable, non-selective cation channel with an outward rectification. Seems to be regulated, at least in part, by IGF-I, PDGF and neuropeptide head activator. May transduce physical stimuli in mast cells. Activated by temperatures higher than 52 degrees Celsius; is not activated by vanilloids and acidic pH. {ECO:0000269|PubMed:10559903, ECO:0000269|PubMed:11707512}.	85.964	756	sp|Q9WTR1|TRPV2_MOUSE	15	sp|Q9WTR1|TRPV2_MOUSE Transient receptor potential cation channel subfamily V member 2 OS=Mus musculus OX=10090 GN=Trpv2 PE=1 SV=2	sp|Q9WTR1|TRPV2_MOUSE	15	15	S	_MTSASNPPAFRLETSDGDEEGSAEVNKGKN	179.85	112.67	LET(0.007)S(0.993)DGDEEGSAEVNK	LET(-22)S(22)DGDEEGS(-58)AEVNK	4	2	0.31984	134977	97277.3	130073	120776	209745	192561		201153	0.600416	0.0167101
Q9WUD1	E3 ubiquitin-protein ligase CHIP	Stub1	FUNCTION: E3 ubiquitin-protein ligase which targets misfolded chaperone substrates towards proteasomal degradation. Collaborates with ATXN3 in the degradation of misfolded chaperone substrates: ATXN3 restricting the length of ubiquitin chain attached to STUB1/CHIP substrates and preventing further chain extension. Ubiquitinates NOS1 in concert with Hsp70 and Hsp40. Modulates the activity of sever…	34.909	304	sp|Q9WUD1|CHIP_MOUSE	20	sp|Q9WUD1|CHIP_MOUSE E3 ubiquitin-protein ligase CHIP OS=Mus musculus OX=10090 GN=Stub1 PE=1 SV=1	sp|Q9WUD1|CHIP_MOUSE	20	20	S	EEKEGGARLGTGGGGSPDKSPSAQELKEQGN	266.92	246.95	LGTGGGGS(1)PDKSPSAQELK	LGT(-77)GGGGS(77)PDKS(-79)PS(-120)AQELK	8	3	2.0849	7.46331e+06	7.01788e+06		7.2406e+06	9.102e+06	9.77778e+06	9.29676e+06	9.39218e+06	0.770918	0.00601382
Q9WV18	Gamma-aminobutyric acid type B receptor subunit 1	Gabbr1	FUNCTION: Component of a heterodimeric G-protein coupled receptor for GABA, formed by GABBR1 and GABBR2 (PubMed:10773016, PubMed:10075644). Within the heterodimeric GABA receptor, only GABBR1 seems to bind agonists, while GABBR2 mediates coupling to G proteins (By similarity). Ligand binding causes a conformation change that triggers signaling via guanine nucleotide-binding proteins (G proteins) …	108.21	960	sp|Q9WV18|GABR1_MOUSE	872	sp|Q9WV18|GABR1_MOUSE Gamma-aminobutyric acid type B receptor subunit 1 OS=Mus musculus OX=10090 GN=Gabbr1 PE=1 SV=1	sp|Q9WV18|GABR1_MOUSE	872	872	T	RRLITRGEWQSEAQDTMKTGSSTNNNEEEKS	223.03	200.9	GEWQSEAQDT(1)MK	GEWQS(-130)EAQDT(130)MK	10	2	-0.48506	485861	650950	664668	600493	966530	930321	733997	876949	0.684752	0.0401292
Q9WV69	Dematin	Dmtn	FUNCTION: Membrane-cytoskeleton-associated protein with F-actin-binding activity that induces F-actin bundles formation and stabilization. Its F-actin-bundling activity is reversibly regulated upon its phosphorylation by the cAMP-dependent protein kinase A (PKA). Binds to the erythrocyte membrane glucose transporter-1 SLC2A1/GLUT1, and hence stabilizes and attaches the spectrin-actin network to t…	45.468	405	sp|Q9WV69|DEMA_MOUSE	156	sp|Q9WV69|DEMA_MOUSE Dematin OS=Mus musculus OX=10090 GN=Dmtn PE=1 SV=1	sp|Q9WV69|DEMA_MOUSE	156	156	S	YKKPPIYKQRESVGGSPQSKHLIEDLIIESS	225.1	186.27	ESVGGS(1)PQSK	ES(-91)VGGS(57)PQS(-57)K	6	2	0.55846	2.29422e+06	1.98678e+06	2.21007e+06	2.16369e+06	1.8415e+06	1.61049e+06	1.42096e+06	1.62431e+06	1.33206	0.0239891
Q9WV92	Band 4.1-like protein 3	Epb41l3	FUNCTION: Tumor suppressor that inhibits cell proliferation and promotes apoptosis. Modulates the activity of protein arginine N-methyltransferases, including PRMT3 and PRMT5 (By similarity). {ECO:0000250}.	103.34	929	sp|Q9WV92|E41L3_MOUSE	495	sp|Q9WV92|E41L3_MOUSE Band 4.1-like protein 3 OS=Mus musculus OX=10090 GN=Epb41l3 PE=1 SV=1	sp|Q9WV92|E41L3_MOUSE	495	495	T	ATTKGISQTNLITTVTPEKKAEEERVEEEDR	319.86	176.3	GIS(0.982)QT(0.018)NLITTVT(1)PEKK	GIS(17)QT(-17)NLIT(-66)T(-48)VT(48)PEKK	12	2	0.2055	1.6235e+06	1.61946e+06	2.12591e+06	1.78962e+06	2.29312e+06	2.25598e+06	2.27417e+06	2.27442e+06	0.786847	0.0451332
Q9Z0H8	CAP-Gly domain-containing linker protein 2	Clip2	FUNCTION: Seems to link microtubules to dendritic lamellar body (DLB), a membranous organelle predominantly present in bulbous dendritic appendages of neurons linked by dendrodendritic gap junctions. May operate in the control of brain-specific organelle translocations (By similarity). {ECO:0000250}.	115.91	1047	sp|Q9Z0H8|CLIP2_MOUSE	924	sp|Q9Z0H8|CLIP2_MOUSE CAP-Gly domain-containing linker protein 2 OS=Mus musculus OX=10090 GN=Clip2 PE=1 SV=2	sp|Q9Z0H8|CLIP2_MOUSE	924	924	S	SLNELRVLLLEANRHSPGPERDLSREVHKAE	175.38	55.578	VLLLEANRHS(1)PGPER	VLLLEANRHS(56)PGPER	10	2	-1.1267	1.56315e+06	1.51819e+06	1.63883e+06	1.57339e+06	1.97235e+06	2.06776e+06	2.38781e+06	2.14264e+06	0.734323	0.0120355
Q9Z0P4	Paralemmin-1	Palm	FUNCTION: Involved in plasma membrane dynamics and cell process formation. Isoform 1 and isoform 2 are necessary for axonal and dendritic filopodia induction, for dendritic spine maturation and synapse formation in a palmitoylation-dependent manner. {ECO:0000269|PubMed:18287537}.	41.614	383	sp|Q9Z0P4|PALM_MOUSE	116	sp|Q9Z0P4|PALM_MOUSE Paralemmin-1 OS=Mus musculus OX=10090 GN=Palm PE=1 SV=1	sp|Q9Z0P4|PALM_MOUSE	116	116	S	GESAPAASKENSAAPSPGRPQSASPAKEEQK	178.23	120.55	ENSAAPS(1)PGRPQS(0.106)AS(0.894)PAKEEQK	ENS(-53)AAPS(53)PGRPQS(-9.2)AS(9.2)PAKEEQK	7	3	1.6436	933464	414120	487956	611847	1.19597e+06	1.12312e+06	1.13646e+06	1.15185e+06	0.531186	0.0299992
Q9Z0P4	Paralemmin-1	Palm	FUNCTION: Involved in plasma membrane dynamics and cell process formation. Isoform 1 and isoform 2 are necessary for axonal and dendritic filopodia induction, for dendritic spine maturation and synapse formation in a palmitoylation-dependent manner. {ECO:0000269|PubMed:18287537}.	41.614	383	sp|Q9Z0P4|PALM_MOUSE	122	sp|Q9Z0P4|PALM_MOUSE Paralemmin-1 OS=Mus musculus OX=10090 GN=Palm PE=1 SV=1	sp|Q9Z0P4|PALM_MOUSE	122	122	S	ASKENSAAPSPGRPQSASPAKEEQKSETLVN	223.62	223.62	ENSAAPSPGRPQS(1)AS(1)PAKEEQK	ENS(-120)AAPS(-66)PGRPQS(66)AS(76)PAKEEQK	13	3	4.8469	1.95554e+06	1.37551e+06	1.77173e+06	1.70092e+06	3.29712e+06	3.58161e+06	2.48662e+06	3.12178e+06	0.544856	0.0184553
Q9Z0P4	Paralemmin-1	Palm	FUNCTION: Involved in plasma membrane dynamics and cell process formation. Isoform 1 and isoform 2 are necessary for axonal and dendritic filopodia induction, for dendritic spine maturation and synapse formation in a palmitoylation-dependent manner. {ECO:0000269|PubMed:18287537}.	41.614	383	sp|Q9Z0P4|PALM_MOUSE	365	sp|Q9Z0P4|PALM_MOUSE Paralemmin-1 OS=Mus musculus OX=10090 GN=Palm PE=1 SV=1	sp|Q9Z0P4|PALM_MOUSE	365	365	S	PATKEENQTGPTTTPSDTQDLDMKKPRCRCC	132.01	123.92	EENQTGPTT(0.001)T(0.022)PS(0.956)DT(0.022)QDLDMK	EENQT(-61)GPT(-38)T(-32)T(-16)PS(16)DT(-16)QDLDMK	12	2	0.097947		436477	476461	456469	628909	693462		661185	0.69038	0.0327158
Q9Z0R4	Intersectin-1	Itsn1	FUNCTION: Adapter protein that provides a link between the endocytic membrane traffic and the actin assembly machinery (PubMed:10064583). Acts as guanine nucleotide exchange factor (GEF) for CDC42, and thereby stimulates actin nucleation mediated by WASL and the ARP2/3 complex (By similarity). Plays a role in the assembly and maturation of clathrin-coated vesicles (By similarity). Recruits FCHSD2…	194.29	1714	sp|Q9Z0R4|ITSN1_MOUSE	335	sp|Q9Z0R4|ITSN1_MOUSE Intersectin-1 OS=Mus musculus OX=10090 GN=Itsn1 PE=1 SV=2	sp|Q9Z0R4|ITSN1_MOUSE	335	335	S	ISSSSVDQRLPEEPSSEDEQQPEKKLPVTFE	177.74	164.48	LPEEPS(0.001)S(0.999)EDEQQPEK	LPEEPS(-32)S(32)EDEQQPEK	7	2	0.16044	638934	619042	798453	685477	1.0063e+06	1.06039e+06	885942	984210	0.696474	0.0176133
Q9Z0U1	Tight junction protein ZO-2	Tjp2	FUNCTION: Plays a role in tight junctions and adherens junctions.	131.28	1167	sp|Q9Z0U1|ZO2_MOUSE	1136	sp|Q9Z0U1|ZO2_MOUSE Tight junction protein ZO-2 OS=Mus musculus OX=10090 GN=Tjp2 PE=1 SV=2	sp|Q9Z0U1|ZO2_MOUSE	1136	1136	S	KAPSRLYQDTRGSYGSDPEEEEYRQQLAAHS	174.02	157.52	GSYGS(1)DPEEEEYR	GS(-60)Y(-120)GS(60)DPEEEEY(-140)R	5	2	-0.48517	306117	235702	253042	264953	391886	412096	417808	407264	0.65057	0.00324724
Q9Z1X4	Interleukin enhancer-binding factor 3	Ilf3	FUNCTION: RNA-binding protein that plays an essential role in the biogenesis of circular RNAs (circRNAs) which are produced by back-splicing circularization of pre-mRNAs. Within the nucleus, promotes circRNAs processing by stabilizing the regulatory elements residing in the flanking introns of the circularized exons. Plays thereby a role in the back-splicing of a subset of circRNAs. As a conseque…	96.02	898	sp|Q9Z1X4|ILF3_MOUSE	382	sp|Q9Z1X4|ILF3_MOUSE Interleukin enhancer-binding factor 3 OS=Mus musculus OX=10090 GN=Ilf3 PE=1 SV=2	sp|Q9Z1X4|ILF3_MOUSE	382	382	S	ITPMKRPMEEDGEEKSPSKKKKKIQKKEEKA	215.95	193.56	RPMEEDGEEKS(1)PSK	RPMEEDGEEKS(45)PS(-45)K	11	3	1.755	1.04864e+06	1.02318e+06	1.24144e+06	1.10442e+06	1.30945e+06	1.41315e+06	1.30184e+06	1.34148e+06	0.823286	0.037987
Q9Z2F7	BCL2/adenovirus E1B 19 kDa protein-interacting protein 3-like	Bnip3l	FUNCTION: Induces apoptosis. Interacts with viral and cellular anti-apoptosis proteins. Can overcome the suppressors BCL-2 and BCL-XL, although high levels of BCL-XL expression will inhibit apoptosis. Inhibits apoptosis induced by BNIP3. Involved in mitochondrial quality control via its interaction with SPATA18/MIEAP: in response to mitochondrial damage, participates in mitochondrial protein cata…	23.766	218	sp|Q9Z2F7|BNI3L_MOUSE	81	sp|Q9Z2F7|BNI3L_MOUSE BCL2/adenovirus E1B 19 kDa protein-interacting protein 3-like OS=Mus musculus OX=10090 GN=Bnip3l PE=1 SV=1	sp|Q9Z2F7|BNI3L_MOUSE	81	81	S	HNGDMEKILLDAQHESGQSSSRGSSHCDSPS	184.83	184.83	ILLDAQHES(1)GQSSSR	ILLDAQHES(47)GQS(-47)S(-48)S(-56)R	9	2	-1.6467	997839	872914	1.12805e+06	999603	1.1767e+06	1.27418e+06	1.27297e+06	1.24129e+06	0.805296	0.0397451
Q9Z2H5	Band 4.1-like protein 1	Epb41l1	FUNCTION: May function to confer stability and plasticity to neuronal membrane via multiple interactions, including the spectrin-actin-based cytoskeleton, integral membrane channels and membrane-associated guanylate kinases.	98.314	879	sp|Q9Z2H5|E41L1_MOUSE	677	sp|Q9Z2H5|E41L1_MOUSE Band 4.1-like protein 1 OS=Mus musculus OX=10090 GN=Epb41l1 PE=1 SV=2	sp|Q9Z2H5|E41L1_MOUSE	677	677	S	KGPSSQEDESGGLEDSPDRGACSTPEMPQFE	206.72	206.72	GPSSQEDESGGLEDS(1)PDR	GPS(-160)S(-140)QEDES(-92)GGLEDS(92)PDR	15	2	-0.22282	410303	324828	352048	362393	616157	641951	596040	618049	0.58635	0.00085435
Q9Z351	Potassium voltage-gated channel subfamily KQT member 2	Kcnq2	FUNCTION: Associates with KCNQ3 to form a potassium channel with essentially identical properties to the channel underlying the native M-current, a slowly activating and deactivating potassium conductance which plays a critical role in determining the subthreshold electrical excitability of neurons as well as the responsiveness to synaptic inputs. Therefore, it is important in the regulation of n…	84.449	759	sp|Q9Z351|KCNQ2_MOUSE	681	sp|Q9Z351|KCNQ2_MOUSE Potassium voltage-gated channel subfamily KQT member 2 OS=Mus musculus OX=10090 GN=Kcnq2 PE=1 SV=1	sp|Q9Z351|KCNQ2_MOUSE	681	681	S	AYFGAKEPEPAPPYHSPEDSRDHADKHGCII	167.19	145.34	EPEPAPPYHS(1)PEDSRDHADK	EPEPAPPY(-52)HS(52)PEDS(-57)RDHADK	10	3	2.0004	632700	632086	623039	629275	728394	713911	706206	716170	0.878667	0.00027251
Q9Z351	Potassium voltage-gated channel subfamily KQT member 2	Kcnq2	FUNCTION: Associates with KCNQ3 to form a potassium channel with essentially identical properties to the channel underlying the native M-current, a slowly activating and deactivating potassium conductance which plays a critical role in determining the subthreshold electrical excitability of neurons as well as the responsiveness to synaptic inputs. Therefore, it is important in the regulation of n…	84.449	759	sp|Q9Z351|KCNQ2_MOUSE	52	sp|Q9Z351|KCNQ2_MOUSE Potassium voltage-gated channel subfamily KQT member 2 OS=Mus musculus OX=10090 GN=Kcnq2 PE=1 SV=1	sp|Q9Z351|KCNQ2_MOUSE	52	52	S	DGALLIAGSEAPKRGSVLSKPRTGGAGAGKP	133.07	133.07	RGS(1)VLSKPR	RGS(63)VLS(-63)KPR	3	2	-0.57687	211489		228131	219810	145808	113873	132259	130647	1.68247	0.00700826
A1A5B6	TBC1 domain family member 25	Tbc1d25	FUNCTION: Acts as a GTPase-activating protein specific for RAB33B. Involved in the regulation of autophagosome maturation, the process in which autophagosomes fuse with endosomes and lysosomes. {ECO:0000250}.	82.574	742	sp|A1A5B6|TBC25_MOUSE	560	sp|A1A5B6|TBC25_MOUSE TBC1 domain family member 25 OS=Mus musculus OX=10090 GN=Tbc1d25 PE=1 SV=1	sp|A1A5B6|TBC25_MOUSE	560	560	S	SSQGPSGGGRLLRQASLDGLQQLRDNMGLRK	135.5	104.04	QAS(1)LDGLQQLR	QAS(100)LDGLQQLR	3	2	-1.0356	378623	278470	374555	343883	302567	337399	384864	341610	1.00665	0.957943
A2A5R2	Brefeldin A-inhibited guanine nucleotide-exchange protein 2	Arfgef2	FUNCTION: Promotes guanine-nucleotide exchange on ARF1 and ARF3 and to a lower extent on ARF5 and ARF6. Promotes the activation of ARF1/ARF5/ARF6 through replacement of GDP with GTP. Involved in the regulation of Golgi vesicular transport. Required for the integrity of the endosomal compartment. Involved in trafficking from the trans-Golgi network (TGN) to endosomes and is required for membrane a…	202.24	1792	sp|A2A5R2|BIG2_MOUSE	227	sp|A2A5R2|BIG2_MOUSE Brefeldin A-inhibited guanine nucleotide-exchange protein 2 OS=Mus musculus OX=10090 GN=Arfgef2 PE=1 SV=1	sp|A2A5R2|BIG2_MOUSE	227	227	S	MQSKPQSPVIQATAGSPKFSRLKQSQAQSKP	330.74	330.74	PQSPVIQATAGS(1)PK	PQS(-240)PVIQAT(-59)AGS(59)PK	12	2	1.5947	4.1739e+06	3.71719e+06	4.4933e+06	4.12813e+06	4.41984e+06	4.25613e+06	4.97566e+06	4.55055e+06	0.907173	0.24881
A2A690	Protein TANC2	Tanc2	FUNCTION: Scaffolding protein in the dendritic spines which acts as immobile postsynaptic posts able to recruit KIF1A-driven dense core vesicles to dendritic spines. {ECO:0000250|UniProtKB:F1LTE0}.	220.26	1994	sp|A2A690|TANC2_MOUSE	169	sp|A2A690|TANC2_MOUSE Protein TANC2 OS=Mus musculus OX=10090 GN=Tanc2 PE=1 SV=1	sp|A2A690|TANC2_MOUSE	169	169	S	STNAAAKDCSYGAVTSPTSTLESRDSGIIAT	304.74	260.75	DCSYGAVTS(0.999)PT(0.001)STLESR	DCS(-160)Y(-180)GAVT(-38)S(31)PT(-31)S(-52)T(-72)LES(-90)R	9	2	0.56374	2.70737e+06	3.16467e+06	3.31483e+06	3.06229e+06	3.1597e+06	3.42624e+06	3.11816e+06	3.2347e+06	0.946701	0.450954
A2A690	Protein TANC2	Tanc2	FUNCTION: Scaffolding protein in the dendritic spines which acts as immobile postsynaptic posts able to recruit KIF1A-driven dense core vesicles to dendritic spines. {ECO:0000250|UniProtKB:F1LTE0}.	220.26	1994	sp|A2A690|TANC2_MOUSE	1446	sp|A2A690|TANC2_MOUSE Protein TANC2 OS=Mus musculus OX=10090 GN=Tanc2 PE=1 SV=1	sp|A2A690|TANC2_MOUSE	1446	1446	S	LQTEARPSQGLPVIQSPPSSPAHRDSAYISS	247.73	247.73	PSQGLPVIQS(1)PPSSPAHR	PS(-180)QGLPVIQS(76)PPS(-76)S(-80)PAHR	10	3	-0.23746	3.18911e+06	2.84006e+06	4.58015e+06	3.53644e+06	3.81911e+06	3.98946e+06	3.93029e+06	3.91295e+06	0.903778	0.519528
A2A690	Protein TANC2	Tanc2	FUNCTION: Scaffolding protein in the dendritic spines which acts as immobile postsynaptic posts able to recruit KIF1A-driven dense core vesicles to dendritic spines. {ECO:0000250|UniProtKB:F1LTE0}.	220.26	1994	sp|A2A690|TANC2_MOUSE	1549	sp|A2A690|TANC2_MOUSE Protein TANC2 OS=Mus musculus OX=10090 GN=Tanc2 PE=1 SV=1	sp|A2A690|TANC2_MOUSE	1549	1549	S	SPPPSPLRRGPQYRASPPAESMSVYRSQSGS	166.71	163.93	AS(1)PPAESMSVYR	AS(95)PPAES(-95)MS(-120)VY(-160)R	2	2	0.61935	2.39321e+06	2.0873e+06	2.34231e+06	2.27427e+06	1.92847e+06	2.04843e+06	2.10743e+06	2.02811e+06	1.12138	0.0854363
A2A690	Protein TANC2	Tanc2	FUNCTION: Scaffolding protein in the dendritic spines which acts as immobile postsynaptic posts able to recruit KIF1A-driven dense core vesicles to dendritic spines. {ECO:0000250|UniProtKB:F1LTE0}.	220.26	1994	sp|A2A690|TANC2_MOUSE	1583	sp|A2A690|TANC2_MOUSE Protein TANC2 OS=Mus musculus OX=10090 GN=Tanc2 PE=1 SV=1	sp|A2A690|TANC2_MOUSE	1583	1583	S	YQQETNVSQLPGRPKSPLSKMAQRPYQMPQL	118.98	118.98	YQQETNVSQLPGRPKS(0.998)PLS(0.002)K	Y(-120)QQET(-69)NVS(-38)QLPGRPKS(26)PLS(-26)K	16	3	1.2868		158900	187188	173044	141313	87635.8	164848	131266	1.31827	0.274514
A2A690	Protein TANC2	Tanc2	FUNCTION: Scaffolding protein in the dendritic spines which acts as immobile postsynaptic posts able to recruit KIF1A-driven dense core vesicles to dendritic spines. {ECO:0000250|UniProtKB:F1LTE0}.	220.26	1994	sp|A2A690|TANC2_MOUSE	400	sp|A2A690|TANC2_MOUSE Protein TANC2 OS=Mus musculus OX=10090 GN=Tanc2 PE=1 SV=1	sp|A2A690|TANC2_MOUSE	400	400	S	ALSCHGTRMRQIASDSPHASPKHVDANRELP	224.75	177.62	QIASDS(1)PHAS(1)PK	QIAS(-63)DS(63)PHAS(120)PK	6	2	1.7446	720701	1.56656e+06	1.35791e+06	1.21506e+06	1.64261e+06	1.85901e+06	1.29585e+06	1.59916e+06	0.759813	0.273284
A2A690	Protein TANC2	Tanc2	FUNCTION: Scaffolding protein in the dendritic spines which acts as immobile postsynaptic posts able to recruit KIF1A-driven dense core vesicles to dendritic spines. {ECO:0000250|UniProtKB:F1LTE0}.	220.26	1994	sp|A2A690|TANC2_MOUSE	434	sp|A2A690|TANC2_MOUSE Protein TANC2 OS=Mus musculus OX=10090 GN=Tanc2 PE=1 SV=1	sp|A2A690|TANC2_MOUSE	434	434	T	APSAHSSITSGSCPGTPEMRRRQEEAMRRLA	128.39	121.54	ELPLTQAPSAHSSITSGS(0.001)CPGT(0.999)PEMR	ELPLT(-72)QAPS(-57)AHS(-53)S(-53)IT(-44)S(-40)GS(-32)CPGT(32)PEMR	22	3	-0.4883	137129		283488	210308	284931	246514	223068	251504	0.836203	0.537243
A2A690	Protein TANC2	Tanc2	FUNCTION: Scaffolding protein in the dendritic spines which acts as immobile postsynaptic posts able to recruit KIF1A-driven dense core vesicles to dendritic spines. {ECO:0000250|UniProtKB:F1LTE0}.	220.26	1994	sp|A2A690|TANC2_MOUSE	1521	sp|A2A690|TANC2_MOUSE Protein TANC2 OS=Mus musculus OX=10090 GN=Tanc2 PE=1 SV=1	sp|A2A690|TANC2_MOUSE	1521	1521	S	PPHTSPAHQGASYRFSPPPVGGQSKEYPSPP	137.58	133.07	FS(1)PPPVGGQSK	FS(110)PPPVGGQS(-110)K	2	2	-0.18409	4.11717e+06	3.93332e+06	4.06588e+06	4.03879e+06	3.861e+06	4.54542e+06	3.91901e+06	4.10848e+06	0.983038	0.773069
A2A690	Protein TANC2	Tanc2	FUNCTION: Scaffolding protein in the dendritic spines which acts as immobile postsynaptic posts able to recruit KIF1A-driven dense core vesicles to dendritic spines. {ECO:0000250|UniProtKB:F1LTE0}.	220.26	1994	sp|A2A690|TANC2_MOUSE	404	sp|A2A690|TANC2_MOUSE Protein TANC2 OS=Mus musculus OX=10090 GN=Tanc2 PE=1 SV=1	sp|A2A690|TANC2_MOUSE	404	404	S	HGTRMRQIASDSPHASPKHVDANRELPLTQA	191.49	191.49	QIASDS(1)PHAS(1)PK	QIAS(-45)DS(45)PHAS(120)PK	10	2	0.85487	866321	739632	795616	800523	1.07421e+06	1.13431e+06	760470	989662	0.808886	0.194707
A2A690	Protein TANC2	Tanc2	FUNCTION: Scaffolding protein in the dendritic spines which acts as immobile postsynaptic posts able to recruit KIF1A-driven dense core vesicles to dendritic spines. {ECO:0000250|UniProtKB:F1LTE0}.	220.26	1994	sp|A2A690|TANC2_MOUSE	1534	sp|A2A690|TANC2_MOUSE Protein TANC2 OS=Mus musculus OX=10090 GN=Tanc2 PE=1 SV=1	sp|A2A690|TANC2_MOUSE	1534	1534	S	RFSPPPVGGQSKEYPSPPPSPLRRGPQYRAS	189.56	179.98	EYPS(1)PPPSPLR	EY(-100)PS(100)PPPS(-120)PLR	4	2	2.1045	5.68294e+06	4.96742e+06	4.62875e+06	5.09304e+06	4.8237e+06	4.69614e+06	4.58592e+06	4.70192e+06	1.08318	0.286429
A2A699	Protein FAM171A2	Fam171a2		87.486	822	sp|A2A699|F1712_MOUSE	445	sp|A2A699|F1712_MOUSE Protein FAM171A2 OS=Mus musculus OX=10090 GN=Fam171a2 PE=1 SV=1	sp|A2A699|F1712_MOUSE	445	445	S	PGARTVEGAGLKSARSVEGPGGLEPSLDEYR	78.673	78.673	S(1)VEGPGGLEPSLDEYR	S(77)VEGPGGLEPS(-77)LDEY(-78)R	1	2	-0.12138	38960.5		41192.6	40076.5	46748.1	25731.7	54057.1	42179	0.950154	0.860527
A2A699	Protein FAM171A2	Fam171a2		87.486	822	sp|A2A699|F1712_MOUSE	562	sp|A2A699|F1712_MOUSE Protein FAM171A2 OS=Mus musculus OX=10090 GN=Fam171a2 PE=1 SV=1	sp|A2A699|F1712_MOUSE	562	562	T	RLGGEAGAAGVGDEATPPEGSAAGPARPFPQ	73.532	60.734	LGGEAGAAGVGDEAT(0.998)PPEGS(0.002)AAGPAR	LGGEAGAAGVGDEAT(26)PPEGS(-26)AAGPAR	15	2	-1.2944	212313	223882	335125	257107	277801	278101	246370	267424	0.961421	0.811677
A2A7S8	Uncharacterized protein KIAA1522	Kiaa1522		104.84	1013	sp|A2A7S8|K1522_MOUSE	402	sp|A2A7S8|K1522_MOUSE Uncharacterized protein KIAA1522 OS=Mus musculus OX=10090 GN=Kiaa1522 PE=1 SV=1	sp|A2A7S8|K1522_MOUSE	402	402	S	SNNVAPPPPGGSGRGSPSGGSTAETSDTASI	165.2	164.79	GS(0.999)PS(0.001)GGSTAETSDTASIR	GS(31)PS(-31)GGS(-78)T(-87)AET(-140)S(-140)DT(-140)AS(-150)IR	2	2	-2.3128	407855	435021	211047	351308	307549	236216	113892	219219	1.60254	0.217888
A2A9T0	TANK-binding kinase 1-binding protein 1	Tbkbp1	FUNCTION: Adapter protein which constitutively binds TBK1 and IKBKE playing a role in antiviral innate immunity. Essential for the efficient induction of IRF-dependent transcription following infection with Sendai virus. {ECO:0000269|PubMed:17568778}.	67.001	611	sp|A2A9T0|TBKB1_MOUSE	336	sp|A2A9T0|TBKB1_MOUSE TANK-binding kinase 1-binding protein 1 OS=Mus musculus OX=10090 GN=Tbkbp1 PE=1 SV=1	sp|A2A9T0|TBKB1_MOUSE	336	336	S	RTLLQEQARNAGQRHSPLSQRHSPAPACPSP	115.86	88.921	HS(1)PLSQR	HS(60)PLS(-60)QR	2	2	0.13554	289443	330509	317626	312526	270752	246140	333780	283557	1.10216	0.371045
A2AAE1	Transmembrane protein KIAA1109	Kiaa1109	FUNCTION: Plays a role in endosomal trafficking and endosome recycling. Also involved in the actin cytoskeleton and cilia structural dynamics. Acts as regulator of phagocytosis. {ECO:0000250|UniProtKB:Q2LD37}.	555.36	5005	sp|A2AAE1|K1109_MOUSE	2603	sp|A2AAE1|K1109_MOUSE Transmembrane protein KIAA1109 OS=Mus musculus OX=10090 GN=Kiaa1109 PE=1 SV=4	sp|A2AAE1|K1109_MOUSE	2603	2603	S	TQTDIKLSRYTAGSASPTPTFKTRKHRDFRS	278.06	278.06	YTAGSAS(1)PTPTFK	Y(-250)T(-180)AGS(-51)AS(35)PT(-35)PT(-86)FK	7	2	0.26856	1.23284e+06	1.24297e+06	1.27367e+06	1.24983e+06	1.22966e+06	1.2415e+06	1.28044e+06	1.25053e+06	0.999435	0.97305
A2AAE1	Transmembrane protein KIAA1109	Kiaa1109	FUNCTION: Plays a role in endosomal trafficking and endosome recycling. Also involved in the actin cytoskeleton and cilia structural dynamics. Acts as regulator of phagocytosis. {ECO:0000250|UniProtKB:Q2LD37}.	555.36	5005	sp|A2AAE1|K1109_MOUSE	2737	sp|A2AAE1|K1109_MOUSE Transmembrane protein KIAA1109 OS=Mus musculus OX=10090 GN=Kiaa1109 PE=1 SV=4	sp|A2AAE1|K1109_MOUSE	2737	2737	S	ILEKSSETFGPAGVRSPTEPTCRVVFENEQD	96.27	66.002	SS(0.001)ETFGPAGVRS(0.986)PT(0.008)EPT(0.005)CR	S(-35)S(-32)ET(-34)FGPAGVRS(21)PT(-21)EPT(-23)CR	12	3	0.44917	319067	302922	417187	346392		427104	372797	399951	0.866086	0.365399
A2AAE1	Transmembrane protein KIAA1109	Kiaa1109	FUNCTION: Plays a role in endosomal trafficking and endosome recycling. Also involved in the actin cytoskeleton and cilia structural dynamics. Acts as regulator of phagocytosis. {ECO:0000250|UniProtKB:Q2LD37}.	555.36	5005	sp|A2AAE1|K1109_MOUSE	4124	sp|A2AAE1|K1109_MOUSE Transmembrane protein KIAA1109 OS=Mus musculus OX=10090 GN=Kiaa1109 PE=1 SV=4	sp|A2AAE1|K1109_MOUSE	4124	4124	S	TSASKAGMPGSSGLGSPLGRSRHSSSQSDLT	99.442	84.071	AGMPGSSGLGS(1)PLGR	AGMPGS(-54)S(-43)GLGS(43)PLGR	11	2	0.092527	213402	246812	269692	243302	249637	204002	248220	233953	1.03996	0.69493
A2AAE1	Transmembrane protein KIAA1109	Kiaa1109	FUNCTION: Plays a role in endosomal trafficking and endosome recycling. Also involved in the actin cytoskeleton and cilia structural dynamics. Acts as regulator of phagocytosis. {ECO:0000250|UniProtKB:Q2LD37}.	555.36	5005	sp|A2AAE1|K1109_MOUSE	3996	sp|A2AAE1|K1109_MOUSE Transmembrane protein KIAA1109 OS=Mus musculus OX=10090 GN=Kiaa1109 PE=1 SV=4	sp|A2AAE1|K1109_MOUSE	3996	3996	T	CLLDFLEKALETIPITPIERNYTAVSSQDED	153.52	153.52	ALETIPIT(1)PIER	ALET(-110)IPIT(110)PIER	8	2	-0.975	1.73898e+06	1.41367e+06	2.19e+06	1.78088e+06	1.90416e+06	1.86224e+06	2.07553e+06	1.94731e+06	0.914535	0.516814
A2AAE1	Transmembrane protein KIAA1109	Kiaa1109	FUNCTION: Plays a role in endosomal trafficking and endosome recycling. Also involved in the actin cytoskeleton and cilia structural dynamics. Acts as regulator of phagocytosis. {ECO:0000250|UniProtKB:Q2LD37}.	555.36	5005	sp|A2AAE1|K1109_MOUSE	1355	sp|A2AAE1|K1109_MOUSE Transmembrane protein KIAA1109 OS=Mus musculus OX=10090 GN=Kiaa1109 PE=1 SV=4	sp|A2AAE1|K1109_MOUSE	1355	1355	S	QFSSDVSRSDENVLDSPKQRRSFGSFPYTPS	155.28	155.28	SDENVLDS(1)PKQR	S(-140)DENVLDS(140)PKQR	8	2	0.073066	92135.8	156802	124603	124513	141554	135253	105579	127462	0.976868	0.898551
A2AAE1	Transmembrane protein KIAA1109	Kiaa1109	FUNCTION: Plays a role in endosomal trafficking and endosome recycling. Also involved in the actin cytoskeleton and cilia structural dynamics. Acts as regulator of phagocytosis. {ECO:0000250|UniProtKB:Q2LD37}.	555.36	5005	sp|A2AAE1|K1109_MOUSE	1681	sp|A2AAE1|K1109_MOUSE Transmembrane protein KIAA1109 OS=Mus musculus OX=10090 GN=Kiaa1109 PE=1 SV=4	sp|A2AAE1|K1109_MOUSE	1681	1681	S	REAVQNSKTTFSENLSPKQDIRGTKTEHPMI	236.7	236.7	TTFSENLS(1)PK	T(-210)T(-190)FS(-140)ENLS(140)PK	8	2	0.76797	764973	755799	445406	655393	482899	637432	599274	573202	1.14339	0.51377
A2AAE1	Transmembrane protein KIAA1109	Kiaa1109	FUNCTION: Plays a role in endosomal trafficking and endosome recycling. Also involved in the actin cytoskeleton and cilia structural dynamics. Acts as regulator of phagocytosis. {ECO:0000250|UniProtKB:Q2LD37}.	555.36	5005	sp|A2AAE1|K1109_MOUSE	2755	sp|A2AAE1|K1109_MOUSE Transmembrane protein KIAA1109 OS=Mus musculus OX=10090 GN=Kiaa1109 PE=1 SV=4	sp|A2AAE1|K1109_MOUSE	2755	2755	S	EPTCRVVFENEQDNNSLTKTQRKRSLVTSEP	191.02	164.48	VVFENEQDNNS(0.982)LT(0.018)K	VVFENEQDNNS(17)LT(-17)K	11	2	-1.9312	598380	554709	740263	631118	789425	737159	702049	742878	0.849558	0.143307
A2ADY9	Protein DDI1 homolog 2	Ddi2	FUNCTION: Aspartic protease that mediates the cleavage of NFE2L1/NRF1 at 'Leu-104', thereby promoting release of NFE2L1/NRF1 from the endoplasmic reticulum membrane. Ubiquitination of NFE2L1/NRF1 is a prerequisite for cleavage, suggesting that DDI2 specifically recognizes and binds ubiquitinated NFE2L1/NRF1. Seems to act as a proteasomal shuttle which links the proteasome and replication fork pro…	44.59	399	sp|A2ADY9|DDI2_MOUSE	128	sp|A2ADY9|DDI2_MOUSE Protein DDI1 homolog 2 OS=Mus musculus OX=10090 GN=Ddi2 PE=1 SV=1	sp|A2ADY9|DDI2_MOUSE	128	128	S	PRTQAQHSSPGEMASSPQGLDNPALLRDMLL	110.09	110.09	TQAQHSSPGEMAS(0.017)S(0.983)PQGLDNPALLR	T(-75)QAQHS(-68)S(-65)PGEMAS(-18)S(18)PQGLDNPALLR	14	3	-1.2433	121083	171322	245067	179157	263362	189609	212725	221899	0.807384	0.367201
A2AG50	MAP7 domain-containing protein 2	Map7d2		86.049	781	sp|A2AG50|MA7D2_MOUSE	357	sp|A2AG50|MA7D2_MOUSE MAP7 domain-containing protein 2 OS=Mus musculus OX=10090 GN=Map7d2 PE=1 SV=1	sp|A2AG50|MA7D2_MOUSE	357	357	S	TYPQSPKTAKPTYLGSPVKYYFPPIANEETP	125.14	94.119	TAKPTYLGS(1)PVK	T(-83)AKPT(-51)Y(-62)LGS(51)PVK	9	2	-0.18691		124740	117133	120936	133597	87120.8	102092	107603	1.12391	0.51057
A2AG50	MAP7 domain-containing protein 2	Map7d2		86.049	781	sp|A2AG50|MA7D2_MOUSE	401	sp|A2AG50|MA7D2_MOUSE MAP7 domain-containing protein 2 OS=Mus musculus OX=10090 GN=Map7d2 PE=1 SV=1	sp|A2AG50|MA7D2_MOUSE	401	401	S	EGAPGQQSTVLPREESLEKRMADKYATEKYV	154.28	96.311	EES(1)LEKR	EES(96)LEKR	3	2	0.47621		823102	941595	882348	1.07192e+06	453365		762643	1.15696	0.740417
A2AG50	MAP7 domain-containing protein 2	Map7d2		86.049	781	sp|A2AG50|MA7D2_MOUSE	315	sp|A2AG50|MA7D2_MOUSE MAP7 domain-containing protein 2 OS=Mus musculus OX=10090 GN=Map7d2 PE=1 SV=1	sp|A2AG50|MA7D2_MOUSE	315	315	S	KKGRVATSAASGGHGSPLRRCEPPEDISKRL	167.19	167.19	VATSAASGGHGS(1)PLR	VAT(-100)S(-81)AAS(-44)GGHGS(44)PLR	12	2	-1.7977	99946.5	184040	177444	153810	179101		140510	159806	0.962482	0.883763
A2AHC3	Calmodulin-regulated spectrin-associated protein 1	Camsap1	FUNCTION: Key microtubule-organizing protein that specifically binds the minus-end of non-centrosomal microtubules and regulates their dynamics and organization. Specifically recognizes growing microtubule minus-ends and stabilizes microtubules. Acts on free microtubule minus-ends that are not capped by microtubule-nucleating proteins or other factors and protects microtubule minus-ends from depo…	175.89	1581	sp|A2AHC3|CAMP1_MOUSE	1069	sp|A2AHC3|CAMP1_MOUSE Calmodulin-regulated spectrin-associated protein 1 OS=Mus musculus OX=10090 GN=Camsap1 PE=1 SV=1	sp|A2AHC3|CAMP1_MOUSE	1069	1069	S	QDQKIKAPVHFVEPLSPTGVPGHRKPPRLGQ	42.888	32.113	APVHFVEPLS(0.964)PT(0.036)GVPGHR	APVHFVEPLS(14)PT(-14)GVPGHR	10	3	-0.3376	49225.2	94301.3	113359	85628.4	87985.6		130998	109492	0.782052	0.475277
A2AHC3	Calmodulin-regulated spectrin-associated protein 1	Camsap1	FUNCTION: Key microtubule-organizing protein that specifically binds the minus-end of non-centrosomal microtubules and regulates their dynamics and organization. Specifically recognizes growing microtubule minus-ends and stabilizes microtubules. Acts on free microtubule minus-ends that are not capped by microtubule-nucleating proteins or other factors and protects microtubule minus-ends from depo…	175.89	1581	sp|A2AHC3|CAMP1_MOUSE	550	sp|A2AHC3|CAMP1_MOUSE Calmodulin-regulated spectrin-associated protein 1 OS=Mus musculus OX=10090 GN=Camsap1 PE=1 SV=1	sp|A2AHC3|CAMP1_MOUSE	550	550	S	EDEDEELVAIIRTDVSPPSPQMPRTSPQAPG	177.41	177.41	TDVS(1)PPSPQMPR	T(-96)DVS(60)PPS(-60)PQMPR	4	2	-0.40713	1.67574e+06	1.78831e+06	1.75436e+06	1.73947e+06	1.67305e+06	1.92513e+06	1.92919e+06	1.84245e+06	0.944105	0.321178
A2AIV2	Protein virilizer homolog	Virma	FUNCTION: Associated component of the WMM complex, a complex that mediates N6-methyladenosine (m6A) methylation of RNAs, a modification that plays a role in the efficiency of mRNA splicing and RNA processing. Acts as a key regulator of m6A methylation by promoting m6A methylation of mRNAs in the 3'-UTR near the stop codon: recruits the catalytic core components METTL3 and METTL14, thereby guiding…	201.44	1811	sp|A2AIV2|VIR_MOUSE	1578	sp|A2AIV2|VIR_MOUSE Protein virilizer homolog OS=Mus musculus OX=10090 GN=Virma PE=1 SV=1	sp|A2AIV2|VIR_MOUSE	1578	1578	S	DLHSELERSFLSEPSSPGRSKTTKGFKLGKH	178.65	169.57	SFLSEPS(0.012)S(0.988)PGR	S(-150)FLS(-88)EPS(-19)S(19)PGR	8	2	-0.21728	1.11625e+06	1.08012e+06	1.04125e+06	1.07921e+06	950162	1.1294e+06	1.05042e+06	1.04333e+06	1.03439	0.55793
A2AJA9	Apical junction component 1 homolog	Ajm1	FUNCTION: May be involved in the control of adherens junction integrity. {ECO:0000250|UniProtKB:A0A1C3NSL9}.	107.18	974	sp|A2AJA9|AJM1_MOUSE	794	sp|A2AJA9|AJM1_MOUSE Apical junction component 1 homolog OS=Mus musculus OX=10090 GN=Ajm1 PE=1 SV=1	sp|A2AJA9|AJM1_MOUSE	794	794	S	YLSLRELATHAAPLGSYARELAAAGRLYEPA	142.32	121.39	ELATHAAPLGS(1)YAR	ELAT(-66)HAAPLGS(49)Y(-49)AR	11	2	-0.96305	326162	324012	365136	338437	345579	374146	369955	363227	0.931751	0.197566
A2AJA9	Apical junction component 1 homolog	Ajm1	FUNCTION: May be involved in the control of adherens junction integrity. {ECO:0000250|UniProtKB:A0A1C3NSL9}.	107.18	974	sp|A2AJA9|AJM1_MOUSE	109	sp|A2AJA9|AJM1_MOUSE Apical junction component 1 homolog OS=Mus musculus OX=10090 GN=Ajm1 PE=1 SV=1	sp|A2AJA9|AJM1_MOUSE	109	109	S	KSAPRASQGLATAPASPPVLQRRGREAQRAV	341.47	294.75	ASQGLATAPAS(1)PPVLQR	AS(-190)QGLAT(-100)APAS(100)PPVLQR	11	2	1.3708	1.33916e+07	1.32725e+07	1.61826e+07	1.42822e+07	1.34532e+07	1.40756e+07	1.50309e+07	1.41866e+07	1.00674	0.932167
A2AJA9	Apical junction component 1 homolog	Ajm1	FUNCTION: May be involved in the control of adherens junction integrity. {ECO:0000250|UniProtKB:A0A1C3NSL9}.	107.18	974	sp|A2AJA9|AJM1_MOUSE	319	sp|A2AJA9|AJM1_MOUSE Apical junction component 1 homolog OS=Mus musculus OX=10090 GN=Ajm1 PE=1 SV=1	sp|A2AJA9|AJM1_MOUSE	319	319	S	GYCSRPYLSEEPPRPSPRRGGSYYAGEVRTF	183.7	153.08	PYLSEEPPRPS(1)PR	PY(-150)LS(-110)EEPPRPS(110)PR	11	2	-0.18503	2.23358e+06	1.88006e+06	2.11621e+06	2.07662e+06	1.56449e+06	1.27752e+06	1.96747e+06	1.60316e+06	1.29533	0.1037
A2AJA9	Apical junction component 1 homolog	Ajm1	FUNCTION: May be involved in the control of adherens junction integrity. {ECO:0000250|UniProtKB:A0A1C3NSL9}.	107.18	974	sp|A2AJA9|AJM1_MOUSE	512	sp|A2AJA9|AJM1_MOUSE Apical junction component 1 homolog OS=Mus musculus OX=10090 GN=Ajm1 PE=1 SV=1	sp|A2AJA9|AJM1_MOUSE	512	512	S	STSPRRYAALSLSETSLTEKGRAGESLGRNW	241.15	241.15	YAALSLSET(0.002)S(0.976)LT(0.022)EK	Y(-240)AALS(-150)LS(-71)ET(-27)S(16)LT(-16)EK	10	2	1.9265	96843.2	50090.9	137785	94906.4	128192	100011	115695	114633	0.827919	0.499716
A2AJA9	Apical junction component 1 homolog	Ajm1	FUNCTION: May be involved in the control of adherens junction integrity. {ECO:0000250|UniProtKB:A0A1C3NSL9}.	107.18	974	sp|A2AJA9|AJM1_MOUSE	468	sp|A2AJA9|AJM1_MOUSE Apical junction component 1 homolog OS=Mus musculus OX=10090 GN=Ajm1 PE=1 SV=1	sp|A2AJA9|AJM1_MOUSE	468	468	S	LAPGPRREDPLGRGRSYENLLGREVRDTRGS	132.39	132.39	S(1)YENLLGR	S(72)Y(-72)ENLLGR	1	2	0.20457	1.14223e+06	1.13264e+06	1.07815e+06	1.11767e+06		858935	1.09658e+06	977760	1.1431	0.226567
A2AJA9	Apical junction component 1 homolog	Ajm1	FUNCTION: May be involved in the control of adherens junction integrity. {ECO:0000250|UniProtKB:A0A1C3NSL9}.	107.18	974	sp|A2AJA9|AJM1_MOUSE	933	sp|A2AJA9|AJM1_MOUSE Apical junction component 1 homolog OS=Mus musculus OX=10090 GN=Ajm1 PE=1 SV=1	sp|A2AJA9|AJM1_MOUSE	933	933	T	VYEQLCEFVEANRRFTPTTIYPTDRRTGRPF	124.24	124.24	RFT(1)PTTIYPTDR	RFT(52)PT(-52)T(-56)IY(-89)PT(-85)DR	3	2	0.69133	200855	189147	371665	253889	410951	314236	322340	349176	0.727109	0.225885
A2AJA9	Apical junction component 1 homolog	Ajm1	FUNCTION: May be involved in the control of adherens junction integrity. {ECO:0000250|UniProtKB:A0A1C3NSL9}.	107.18	974	sp|A2AJA9|AJM1_MOUSE	593	sp|A2AJA9|AJM1_MOUSE Apical junction component 1 homolog OS=Mus musculus OX=10090 GN=Ajm1 PE=1 SV=1	sp|A2AJA9|AJM1_MOUSE	593	593	S	EQLDELITDLVIDSRSPAQAPEPAAEGLGRQ	131.57	82.747	S(1)PAQAPEPAAEGLGR	S(83)PAQAPEPAAEGLGR	1	2	0.90263	516417	479065	569194	521559	611490	538953	565500	571981	0.911847	0.20842
A2AJA9	Apical junction component 1 homolog	Ajm1	FUNCTION: May be involved in the control of adherens junction integrity. {ECO:0000250|UniProtKB:A0A1C3NSL9}.	107.18	974	sp|A2AJA9|AJM1_MOUSE	448	sp|A2AJA9|AJM1_MOUSE Apical junction component 1 homolog OS=Mus musculus OX=10090 GN=Ajm1 PE=1 SV=1	sp|A2AJA9|AJM1_MOUSE	448	448	S	TSPPRLATDSRHYSRSWDNILAPGPRREDPL	145.08	133.07	S(1)WDNILAPGPR	S(130)WDNILAPGPR	1	2	-0.55669	242980	121163	327242	230461	354512	283686	457298	365165	0.631115	0.160152
A2AJI0	MAP7 domain-containing protein 1	Map7d1		93.275	846	sp|A2AJI0|MA7D1_MOUSE	401	sp|A2AJI0|MA7D1_MOUSE MAP7 domain-containing protein 1 OS=Mus musculus OX=10090 GN=Map7d1 PE=1 SV=1	sp|A2AJI0|MA7D1_MOUSE	401	401	S	PSGERPERRKPGAGGSPALARRRLEATPVQK	97.949	87.251	RKPGAGGS(1)PALAR	RKPGAGGS(87)PALAR	8	3	-0.26287	421329	388103	591865	467099	535431	294060	397118	408870	1.14241	0.56993
A2AJI0	MAP7 domain-containing protein 1	Map7d1		93.275	846	sp|A2AJI0|MA7D1_MOUSE	368	sp|A2AJI0|MA7D1_MOUSE MAP7 domain-containing protein 1 OS=Mus musculus OX=10090 GN=Map7d1 PE=1 SV=1	sp|A2AJI0|MA7D1_MOUSE	368	368	S	RTHPSAAVPVCPRSASASPLTPCSAPRSAHR	164.56	139.7	S(0.003)AS(0.997)ASPLTPCSAPR	S(-26)AS(26)AS(-35)PLT(-94)PCS(-120)APR	3	2	0.27428	214671	320622	303132	279475	304501	416116	312021	344213	0.811925	0.254572
A2AJI0	MAP7 domain-containing protein 1	Map7d1		93.275	846	sp|A2AJI0|MA7D1_MOUSE	115	sp|A2AJI0|MA7D1_MOUSE MAP7 domain-containing protein 1 OS=Mus musculus OX=10090 GN=Map7d1 PE=1 SV=1	sp|A2AJI0|MA7D1_MOUSE	115	115	S	PTATGPREAKPSRRSSQPSPTTVPASDSPPA	179.97	109.61	RS(0.016)S(0.984)QPS(0.863)PT(0.078)T(0.059)VPASDSPPAK	RS(-18)S(18)QPS(10)PT(-10)T(-12)VPAS(-48)DS(-55)PPAK	3	2	-0.40424	2.18586e+06	4.97882e+06	4.71637e+06	3.96035e+06	5.11748e+06	5.42737e+06	4.82918e+06	5.12468e+06	0.772799	0.26859
A2AJI0	MAP7 domain-containing protein 1	Map7d1		93.275	846	sp|A2AJI0|MA7D1_MOUSE	118	sp|A2AJI0|MA7D1_MOUSE MAP7 domain-containing protein 1 OS=Mus musculus OX=10090 GN=Map7d1 PE=1 SV=1	sp|A2AJI0|MA7D1_MOUSE	118	118	S	TGPREAKPSRRSSQPSPTTVPASDSPPAKQD	186.21	106.98	SSQPS(0.999)PTTVPASDSPPAK	S(-39)S(-39)QPS(35)PT(-35)T(-48)VPAS(-72)DS(-81)PPAK	5	2	0.019367	1.55793e+06	1.51177e+06	2.16925e+06	1.74632e+06	1.87611e+06	2.12955e+06	1.67573e+06	1.8938e+06	0.922124	0.585907
A2AJT4	Arginine/serine-rich protein PNISR	Pnisr		92.114	805	sp|A2AJT4|PNISR_MOUSE	211	sp|A2AJT4|PNISR_MOUSE Arginine/serine-rich protein PNISR OS=Mus musculus OX=10090 GN=Pnisr PE=1 SV=1	sp|A2AJT4|PNISR_MOUSE	211	211	S	QNRRERPPSFRDRQRSPIALPVKQEPPQIDA	217.24	46.447	S(1)PIALPVK	S(46)PIALPVK	1	2	-1.1724	92282.3	79074	109867	93741.1	77816.8	66746.7	110967	85176.9	1.10055	0.62087
A2AKB9	DDB1- and CUL4-associated factor 10	Dcaf10	FUNCTION: May function as a substrate receptor for CUL4-DDB1 E3 ubiquitin-protein ligase complex. {ECO:0000250}.	61.558	566	sp|A2AKB9|DCA10_MOUSE	50	sp|A2AKB9|DCA10_MOUSE DDB1- and CUL4-associated factor 10 OS=Mus musculus OX=10090 GN=Dcaf10 PE=1 SV=1	sp|A2AKB9|DCA10_MOUSE	50	50	S	PAPRPASPQRGADAASPPPVAGSPRLPGGPA	122.13	105.79	GADAAS(1)PPPVAGSPR	GADAAS(83)PPPVAGS(-83)PR	6	2	0.49854	174630	174809	172981	174140	193813	191990	166591	184131	0.945739	0.319894
A2ALK8	Tyrosine-protein phosphatase non-receptor type 3	Ptpn3	FUNCTION: May act at junctions between the membrane and the cytoskeleton. {ECO:0000250}.	103.89	913	sp|A2ALK8|PTN3_MOUSE	434	sp|A2ALK8|PTN3_MOUSE Tyrosine-protein phosphatase non-receptor type 3 OS=Mus musculus OX=10090 GN=Ptpn3 PE=1 SV=1	sp|A2ALK8|PTN3_MOUSE	434	434	S	PLSPKDSDSEVSQNHSPHRESLSENNPAQSC	131.48	131.48	DSDSEVSQNHS(1)PHR	DS(-110)DS(-91)EVS(-36)QNHS(36)PHR	11	3	1.6142	37346.2	51253.5	51206.2	46602	49701.6	48379.2	58285.9	52122.2	0.89409	0.378002
A2ALK8	Tyrosine-protein phosphatase non-receptor type 3	Ptpn3	FUNCTION: May act at junctions between the membrane and the cytoskeleton. {ECO:0000250}.	103.89	913	sp|A2ALK8|PTN3_MOUSE	469	sp|A2ALK8|PTN3_MOUSE Tyrosine-protein phosphatase non-receptor type 3 OS=Mus musculus OX=10090 GN=Ptpn3 PE=1 SV=1	sp|A2ALK8|PTN3_MOUSE	469	469	S	SSSSVSPSSNAPGSCSPDGVDQRFLEDYHKV	69.613	69.613	SSSSVSPSSNAPGS(0.065)CS(0.935)PDGVDQR	S(-61)S(-61)S(-61)S(-61)VS(-56)PS(-42)S(-38)NAPGS(-12)CS(12)PDGVDQR	16	2	-1.3766	206986	173692	235776	205485	228686	240947		234817	0.875086	0.302271
A2ALS5	Rap1 GTPase-activating protein 1	Rap1gap	FUNCTION: GTPase activator for the nuclear Ras-related regulatory protein RAP-1A (KREV-1), converting it to the putatively inactive GDP-bound state. {ECO:0000250}.	73.432	663	sp|A2ALS5|RPGP1_MOUSE	542	sp|A2ALS5|RPGP1_MOUSE Rap1 GTPase-activating protein 1 OS=Mus musculus OX=10090 GN=Rap1gap PE=1 SV=2	sp|A2ALS5|RPGP1_MOUSE	542	542	S	HVSQEPKSENSSTQSSPEMPTTKNRVESAAQ	321.09	321.09	SENSSTQSS(1)PEMPTTK	S(-230)ENS(-180)S(-150)T(-120)QS(-34)S(34)PEMPT(-120)T(-120)K	9	2	-0.823	1.79583e+06	1.72329e+06	1.7759e+06	1.76501e+06	1.82037e+06	1.90963e+06	2.16641e+06	1.96547e+06	0.898007	0.131454
A2ALS5	Rap1 GTPase-activating protein 1	Rap1gap	FUNCTION: GTPase activator for the nuclear Ras-related regulatory protein RAP-1A (KREV-1), converting it to the putatively inactive GDP-bound state. {ECO:0000250}.	73.432	663	sp|A2ALS5|RPGP1_MOUSE	515	sp|A2ALS5|RPGP1_MOUSE Rap1 GTPase-activating protein 1 OS=Mus musculus OX=10090 GN=Rap1gap PE=1 SV=2	sp|A2ALS5|RPGP1_MOUSE	515	515	S	AIGIENIQEVQEKRESPPAGQKTPDSGHVSQ	190.68	184.43	RES(1)PPAGQK	RES(180)PPAGQK	3	2	-1.464		1.01257e+07	1.27929e+07	1.14593e+07	1.13374e+07	1.34855e+07	1.35916e+07	1.28048e+07	0.89492	0.39954
A2ALS5	Rap1 GTPase-activating protein 1	Rap1gap	FUNCTION: GTPase activator for the nuclear Ras-related regulatory protein RAP-1A (KREV-1), converting it to the putatively inactive GDP-bound state. {ECO:0000250}.	73.432	663	sp|A2ALS5|RPGP1_MOUSE	484	sp|A2ALS5|RPGP1_MOUSE Rap1 GTPase-activating protein 1 OS=Mus musculus OX=10090 GN=Rap1gap PE=1 SV=2	sp|A2ALS5|RPGP1_MOUSE	484	484	S	DLAKAAGISLIVPGKSPTRKKSGPFGSRRSS	127.62	86.798	AAGISLIVPGKS(0.992)PT(0.008)R	AAGIS(-63)LIVPGKS(21)PT(-21)R	12	2	0.10398		44245.3	66808.8	55527	75175.2	37734.4	67394.8	60101.5	0.923889	0.804843
A2ALU4	Protein Shroom2	Shroom2	FUNCTION: May be involved in endothelial cell morphology changes during cell spreading. In the retinal pigment epithelium, may regulate the biogenesis of melanosomes and promote their association with the apical cell surface by inducing gamma-tubulin redistribution. {ECO:0000269|PubMed:16684770, ECO:0000269|PubMed:16987870}.	164.7	1481	sp|A2ALU4|SHRM2_MOUSE	1043	sp|A2ALU4|SHRM2_MOUSE Protein Shroom2 OS=Mus musculus OX=10090 GN=Shroom2 PE=1 SV=1	sp|A2ALU4|SHRM2_MOUSE	1043	1043	S	CQHLQTSAMETSRSPSPQFAPQKLTDKPPLL	175.54	128.57	SPS(1)PQFAPQK	S(-44)PS(44)PQFAPQK	3	2	-1.0844	2.03514e+06	3.10554e+06	2.09148e+06	2.41072e+06	1.89787e+06	1.80976e+06	2.2253e+06	1.97764e+06	1.21899	0.306838
A2ALU4	Protein Shroom2	Shroom2	FUNCTION: May be involved in endothelial cell morphology changes during cell spreading. In the retinal pigment epithelium, may regulate the biogenesis of melanosomes and promote their association with the apical cell surface by inducing gamma-tubulin redistribution. {ECO:0000269|PubMed:16684770, ECO:0000269|PubMed:16987870}.	164.7	1481	sp|A2ALU4|SHRM2_MOUSE	318	sp|A2ALU4|SHRM2_MOUSE Protein Shroom2 OS=Mus musculus OX=10090 GN=Shroom2 PE=1 SV=1	sp|A2ALU4|SHRM2_MOUSE	318	318	S	NFGPVWYVPDKKKAPSPPPLGLPLRSDSFSV	76.196	51.07	KAPS(1)PPPLGLPLR	KAPS(51)PPPLGLPLR	4	3	1.4097	81624.9	53160.7	191193	108659	156803	112170	216504	161826	0.67146	0.362778
A2ALU4	Protein Shroom2	Shroom2	FUNCTION: May be involved in endothelial cell morphology changes during cell spreading. In the retinal pigment epithelium, may regulate the biogenesis of melanosomes and promote their association with the apical cell surface by inducing gamma-tubulin redistribution. {ECO:0000269|PubMed:16684770, ECO:0000269|PubMed:16987870}.	164.7	1481	sp|A2ALU4|SHRM2_MOUSE	1089	sp|A2ALU4|SHRM2_MOUSE Protein Shroom2 OS=Mus musculus OX=10090 GN=Shroom2 PE=1 SV=1	sp|A2ALU4|SHRM2_MOUSE	1089	1089	S	NTTVKMVPIKIVHSESQPEKESRQSLACPAE	97.594	97.594	IVHSES(1)QPEK	IVHS(-35)ES(35)QPEK	6	2	-0.7234	122708	270732	244940	212793	299105	261344	147472	235974	0.901768	0.737508
A2ALU4	Protein Shroom2	Shroom2	FUNCTION: May be involved in endothelial cell morphology changes during cell spreading. In the retinal pigment epithelium, may regulate the biogenesis of melanosomes and promote their association with the apical cell surface by inducing gamma-tubulin redistribution. {ECO:0000269|PubMed:16684770, ECO:0000269|PubMed:16987870}.	164.7	1481	sp|A2ALU4|SHRM2_MOUSE	1165	sp|A2ALU4|SHRM2_MOUSE Protein Shroom2 OS=Mus musculus OX=10090 GN=Shroom2 PE=1 SV=1	sp|A2ALU4|SHRM2_MOUSE	1165	1165	S	RPPSTPAPPVRDSCSSPPSLNYGKAKEKTMD	335	301.67	DSCSS(1)PPSLNYGK	DS(-140)CS(-55)S(55)PPS(-120)LNY(-260)GK	5	2	1.3871	6.48424e+06	5.93822e+06	7.53551e+06	6.65265e+06	6.59958e+06	8.71078e+06	7.12926e+06	7.47987e+06	0.889407	0.353377
A2AN08	E3 ubiquitin-protein ligase UBR4	Ubr4	FUNCTION: E3 ubiquitin-protein ligase which is a component of the N-end rule pathway. Recognizes and binds to proteins bearing specific N-terminal residues that are destabilizing according to the N-end rule, leading to their ubiquitination and subsequent degradation. Together with clathrin, forms meshwork structures involved in membrane morphogenesis and cytoskeletal organization. Regulates integ…	572.28	5180	sp|A2AN08|UBR4_MOUSE	1876	sp|A2AN08|UBR4_MOUSE E3 ubiquitin-protein ligase UBR4 OS=Mus musculus OX=10090 GN=Ubr4 PE=1 SV=1	sp|A2AN08|UBR4_MOUSE	1876	1876	S	LGSQEGAFENVRMNYSGDQGQTIRQLISAHV	87.727	74.62	MNYS(1)GDQGQTIR	MNY(-44)S(44)GDQGQT(-46)IR	4	2	1.0948	37072.3	33450.9	49956.8	40160	52672.6	57186.5	49893.9	53251	0.754164	0.0738692
A2AN08	E3 ubiquitin-protein ligase UBR4	Ubr4	FUNCTION: E3 ubiquitin-protein ligase which is a component of the N-end rule pathway. Recognizes and binds to proteins bearing specific N-terminal residues that are destabilizing according to the N-end rule, leading to their ubiquitination and subsequent degradation. Together with clathrin, forms meshwork structures involved in membrane morphogenesis and cytoskeletal organization. Regulates integ…	572.28	5180	sp|A2AN08|UBR4_MOUSE	178	sp|A2AN08|UBR4_MOUSE E3 ubiquitin-protein ligase UBR4 OS=Mus musculus OX=10090 GN=Ubr4 PE=1 SV=1	sp|A2AN08|UBR4_MOUSE	178	178	S	TVKTLSDVEDQKELASPVSPELRQKEVQMNF	186.42	124.06	ELAS(1)PVSPELR	ELAS(74)PVS(-74)PELR	4	2	-0.58624	333470	320162	565510	406380	578962	544249	531850	551687	0.736614	0.146882
A2AN08	E3 ubiquitin-protein ligase UBR4	Ubr4	FUNCTION: E3 ubiquitin-protein ligase which is a component of the N-end rule pathway. Recognizes and binds to proteins bearing specific N-terminal residues that are destabilizing according to the N-end rule, leading to their ubiquitination and subsequent degradation. Together with clathrin, forms meshwork structures involved in membrane morphogenesis and cytoskeletal organization. Regulates integ…	572.28	5180	sp|A2AN08|UBR4_MOUSE	2716	sp|A2AN08|UBR4_MOUSE E3 ubiquitin-protein ligase UBR4 OS=Mus musculus OX=10090 GN=Ubr4 PE=1 SV=1	sp|A2AN08|UBR4_MOUSE	2716	2716	S	VLRPRNKRRHVTLPSSPRSNTPMGDKDDDDD	207.88	153.33	HVTLPS(0.003)S(0.997)PR	HVT(-53)LPS(-25)S(25)PR	7	2	-2.8236	3.94283e+06	3.95273e+06	1.72274e+06	3.2061e+06	1.57306e+06	1.87225e+06	369267	1.27152e+06	2.52146	0.0908601
A2AP18	1-phosphatidylinositol 4,5-bisphosphate phosphodiesterase eta-2	Plch2	FUNCTION: The production of the second messenger molecules diacylglycerol (DAG) and inositol 1,4,5-trisphosphate (IP3) is mediated by activated phosphatidylinositol-specific phospholipase C enzymes. This phospholipase activity is very sensitive to calcium. May be important for formation and maintenance of the neuronal network in the postnatal brain. {ECO:0000269|PubMed:15899900, ECO:0000269|PubMe…	164.3	1501	sp|A2AP18|PLCH2_MOUSE	987	sp|A2AP18|PLCH2_MOUSE 1-phosphatidylinositol 4,5-bisphosphate phosphodiesterase eta-2 OS=Mus musculus OX=10090 GN=Plch2 PE=1 SV=2	sp|A2AP18|PLCH2_MOUSE	987	987	S	TLGLKGLFLRGTKPGSLDSHAAGQPLPRPSV	303.68	244.86	GTKPGS(1)LDSHAAGQPLPR	GT(-74)KPGS(54)LDS(-54)HAAGQPLPR	6	3	0.48331	1.09337e+07	1.3586e+07	1.06929e+07	1.17376e+07	1.08311e+07	1.19676e+07	1.04418e+07	1.10802e+07	1.05933	0.559377
A2AP18	1-phosphatidylinositol 4,5-bisphosphate phosphodiesterase eta-2	Plch2	FUNCTION: The production of the second messenger molecules diacylglycerol (DAG) and inositol 1,4,5-trisphosphate (IP3) is mediated by activated phosphatidylinositol-specific phospholipase C enzymes. This phospholipase activity is very sensitive to calcium. May be important for formation and maintenance of the neuronal network in the postnatal brain. {ECO:0000269|PubMed:15899900, ECO:0000269|PubMe…	164.3	1501	sp|A2AP18|PLCH2_MOUSE	660	sp|A2AP18|PLCH2_MOUSE 1-phosphatidylinositol 4,5-bisphosphate phosphodiesterase eta-2 OS=Mus musculus OX=10090 GN=Plch2 PE=1 SV=2	sp|A2AP18|PLCH2_MOUSE	660	660	S	EDSGVSRQNSRLFMSSFSKRKKKGSKIKKVA	72.922	64.064	LFMS(0.051)S(0.839)FS(0.11)K	LFMS(-12)S(8.8)FS(-8.8)K	5	2	-1.1408	75648.4		66928.9	71288.7	76348	52042.1	64319.9	64236.6	1.10978	0.516757
A2AP18	1-phosphatidylinositol 4,5-bisphosphate phosphodiesterase eta-2	Plch2	FUNCTION: The production of the second messenger molecules diacylglycerol (DAG) and inositol 1,4,5-trisphosphate (IP3) is mediated by activated phosphatidylinositol-specific phospholipase C enzymes. This phospholipase activity is very sensitive to calcium. May be important for formation and maintenance of the neuronal network in the postnatal brain. {ECO:0000269|PubMed:15899900, ECO:0000269|PubMe…	164.3	1501	sp|A2AP18|PLCH2_MOUSE	676	sp|A2AP18|PLCH2_MOUSE 1-phosphatidylinositol 4,5-bisphosphate phosphodiesterase eta-2 OS=Mus musculus OX=10090 GN=Plch2 PE=1 SV=2	sp|A2AP18|PLCH2_MOUSE	676	676	S	FSKRKKKGSKIKKVASVEEGDETLDSPGSQS	345	311.9	VAS(1)VEEGDETLDSPGSQSR	VAS(170)VEEGDET(-170)LDS(-260)PGS(-290)QS(-300)R	3	2	0.1433	680604	715725	823654	739994	823943	874725	818709	839126	0.881863	0.10052
A2APV2	Formin-like protein 2	Fmnl2	FUNCTION: Plays a role in the regulation of cell morphology and cytoskeletal organization. Required in the cortical actin filament dynamics (By similarity). {ECO:0000250}.	123.1	1086	sp|A2APV2|FMNL2_MOUSE	171	sp|A2APV2|FMNL2_MOUSE Formin-like protein 2 OS=Mus musculus OX=10090 GN=Fmnl2 PE=1 SV=2	sp|A2APV2|FMNL2_MOUSE	171	171	S	STMESTVDKSKPWSRSIEDLHRGSNLPSPVG	88.35	58.426	S(1)IEDLHR	S(58)IEDLHR	1	2	0.58059	1.76213e+06	1.60242e+06	1.67656e+06	1.68037e+06		2.0246e+06	1.67789e+06	1.85124e+06	0.907698	0.315932
A2APV2	Formin-like protein 2	Fmnl2	FUNCTION: Plays a role in the regulation of cell morphology and cytoskeletal organization. Required in the cortical actin filament dynamics (By similarity). {ECO:0000250}.	123.1	1086	sp|A2APV2|FMNL2_MOUSE	1015	sp|A2APV2|FMNL2_MOUSE Formin-like protein 2 OS=Mus musculus OX=10090 GN=Fmnl2 PE=1 SV=2	sp|A2APV2|FMNL2_MOUSE	1015	1015	S	KLLEQEALMEQQDAKSPSHKSKRQQQELIAE	239.98	184.96	LLEQEALMEQQDAKS(0.978)PS(0.022)HK	LLEQEALMEQQDAKS(17)PS(-17)HK	15	3	1.2969	163805	217352	227878	203011	284912	322603	220322	275946	0.735693	0.111666
A2AQ25	Sickle tail protein	Skt	FUNCTION: Required for normal development of intervertebral disks. {ECO:0000269|PubMed:16204209}.	213.03	1946	sp|A2AQ25|SKT_MOUSE	1905	sp|A2AQ25|SKT_MOUSE Sickle tail protein OS=Mus musculus OX=10090 GN=Skt PE=1 SV=1	sp|A2AQ25|SKT_MOUSE	1905	1905	S	AAPTTSSSSSPPSPASPTSLNQGARGIRTIH	61.376	61.376	AAPT(0.015)T(0.017)S(0.02)S(0.041)S(0.142)S(0.203)S(0.524)PPS(0.043)PAS(0.941)PT(0.037)S(0.016)LNQGAR	AAPT(-16)T(-15)S(-14)S(-11)S(-5.7)S(-4.1)S(4.1)PPS(-11)PAS(14)PT(-14)S(-18)LNQGAR	16	3	0.93854	133615		247122	190369	202417	298898		250657	0.759477	0.503267
A2AQ25	Sickle tail protein	Skt	FUNCTION: Required for normal development of intervertebral disks. {ECO:0000269|PubMed:16204209}.	213.03	1946	sp|A2AQ25|SKT_MOUSE	345	sp|A2AQ25|SKT_MOUSE Sickle tail protein OS=Mus musculus OX=10090 GN=Skt PE=1 SV=1	sp|A2AQ25|SKT_MOUSE	345	345	T	IPYGGSRPMAIPGNATIPRDRLSSLPVSRSI	110.58	58.338	PMAIPGNAT(1)IPR	PMAIPGNAT(58)IPR	9	2	-1.5446		33368.9	80446.4	56907.6	48154.2	42704.3	56803.4	49220.6	1.15617	0.703131
A2AQ25	Sickle tail protein	Skt	FUNCTION: Required for normal development of intervertebral disks. {ECO:0000269|PubMed:16204209}.	213.03	1946	sp|A2AQ25|SKT_MOUSE	1843	sp|A2AQ25|SKT_MOUSE Sickle tail protein OS=Mus musculus OX=10090 GN=Skt PE=1 SV=1	sp|A2AQ25|SKT_MOUSE	1843	1843	S	PNAPATKPSIASTPLSPQAGRSAHSASLIPS	142.32	142.32	PSIAST(0.004)PLS(0.996)PQAGR	PS(-97)IAS(-49)T(-24)PLS(24)PQAGR	9	2	0.055069		244356	463166	353761	207780	163172		185476	1.90732	0.27076
A2AQ25	Sickle tail protein	Skt	FUNCTION: Required for normal development of intervertebral disks. {ECO:0000269|PubMed:16204209}.	213.03	1946	sp|A2AQ25|SKT_MOUSE	1049	sp|A2AQ25|SKT_MOUSE Sickle tail protein OS=Mus musculus OX=10090 GN=Skt PE=1 SV=1	sp|A2AQ25|SKT_MOUSE	1049	1049	S	DSPNSEQELDKIGGKSPPPPPPPPRRSYLPG	129.53	42.835	S(1)PPPPPPPPR	S(43)PPPPPPPPR	1	2	-0.94747	1.6445e+06	1.70414e+06	2.21579e+06	1.85481e+06	2.24173e+06	1.77199e+06	2.01272e+06	2.00881e+06	0.923338	0.533736
A2AQ25	Sickle tail protein	Skt	FUNCTION: Required for normal development of intervertebral disks. {ECO:0000269|PubMed:16204209}.	213.03	1946	sp|A2AQ25|SKT_MOUSE	1035	sp|A2AQ25|SKT_MOUSE Sickle tail protein OS=Mus musculus OX=10090 GN=Skt PE=1 SV=1	sp|A2AQ25|SKT_MOUSE	1035	1035	S	SKGDAAGDKLELSEDSPNSEQELDKIGGKSP	143.56	122.99	GDAAGDKLELSEDS(0.998)PNS(0.002)EQELDK	GDAAGDKLELS(-54)EDS(28)PNS(-28)EQELDK	14	3	0.30693	100520		127041	113780	157219	161037	140658	152971	0.743801	0.0545293
A2AQ25	Sickle tail protein	Skt	FUNCTION: Required for normal development of intervertebral disks. {ECO:0000269|PubMed:16204209}.	213.03	1946	sp|A2AQ25|SKT_MOUSE	1899	sp|A2AQ25|SKT_MOUSE Sickle tail protein OS=Mus musculus OX=10090 GN=Skt PE=1 SV=1	sp|A2AQ25|SKT_MOUSE	1899	1899	S	QTQNGRAAPTTSSSSSPPSPASPTSLNQGAR	129.91	103.63	AAPTTSSS(0.003)S(0.05)S(0.946)PPS(0.001)PASPTSLNQGAR	AAPT(-52)T(-39)S(-44)S(-36)S(-25)S(-13)S(13)PPS(-32)PAS(-49)PT(-67)S(-70)LNQGAR	10	2	-1.0692	1.14989e+06	992864	1.44215e+06	1.19497e+06	1.20875e+06		1.31608e+06	1.26242e+06	0.946571	0.725025
A2AQ25	Sickle tail protein	Skt	FUNCTION: Required for normal development of intervertebral disks. {ECO:0000269|PubMed:16204209}.	213.03	1946	sp|A2AQ25|SKT_MOUSE	1868	sp|A2AQ25|SKT_MOUSE Sickle tail protein OS=Mus musculus OX=10090 GN=Skt PE=1 SV=1	sp|A2AQ25|SKT_MOUSE	1868	1868	S	ASLIPSVSNGSLKFQSPPHAGKGHHHLSFAL	115.04	90.306	FQS(1)PPHAGK	FQS(90)PPHAGK	3	2	-0.00023959	770670	847178	895508	837785	750255	776749	882199	803068	1.04323	0.557119
A2AQ25	Sickle tail protein	Skt	FUNCTION: Required for normal development of intervertebral disks. {ECO:0000269|PubMed:16204209}.	213.03	1946	sp|A2AQ25|SKT_MOUSE	1647	sp|A2AQ25|SKT_MOUSE Sickle tail protein OS=Mus musculus OX=10090 GN=Skt PE=1 SV=1	sp|A2AQ25|SKT_MOUSE	1647	1647	S	PEDALKTMARRQEQLSPEGTLPASRTDEIRK	102.55	93.777	RQEQLS(1)PEGTLPASR	RQEQLS(52)PEGT(-52)LPAS(-83)R	6	3	0.56824	205051	212713	252146	223303	260597	247546	264032	257392	0.867563	0.0917072
A2AR02	Peptidyl-prolyl cis-trans isomerase G	Ppig	FUNCTION: PPIase that catalyzes the cis-trans isomerization of proline imidic peptide bonds in oligopeptides and may therefore assist protein folding. May be implicated in the folding, transport, and assembly of proteins. May play an important role in the regulation of pre-mRNA splicing. {ECO:0000250|UniProtKB:Q13427}.	88.324	752	sp|A2AR02|PPIG_MOUSE	395	sp|A2AR02|PPIG_MOUSE Peptidyl-prolyl cis-trans isomerase G OS=Mus musculus OX=10090 GN=Ppig PE=1 SV=1	sp|A2AR02|PPIG_MOUSE	395	395	S	KGDKSELNEIKENQRSPVRVKEKKITDHRHM	81.799	81.799	ENQRS(1)PVR	ENQRS(82)PVR	5	2	-0.48497		185888	162895	174392	235447	202399		218923	0.79659	0.157458
A2ARP1	Inositol hexakisphosphate and diphosphoinositol-pentakisphosphate kinase 1	Ppip5k1	FUNCTION: Bifunctional inositol kinase that acts in concert with the IP6K kinases IP6K1, IP6K2 and IP6K3 to synthesize the diphosphate group-containing inositol pyrophosphates diphosphoinositol pentakisphosphate, PP-InsP5, and bis-diphosphoinositol tetrakisphosphate, (PP)2-InsP4. PP-InsP5 and (PP)2-InsP4, also respectively called InsP7 and InsP8, regulate a variety of cellular processes, includin…	159.92	1436	sp|A2ARP1|VIP1_MOUSE	939	sp|A2ARP1|VIP1_MOUSE Inositol hexakisphosphate and diphosphoinositol-pentakisphosphate kinase 1 OS=Mus musculus OX=10090 GN=Ppip5k1 PE=1 SV=1	sp|A2ARP1|VIP1_MOUSE	939	939	S	RPASSENEEMKTDPGSIENLCPGKASDEPDR	106.58	106.58	TDPGS(1)IENLCPGK	T(-54)DPGS(54)IENLCPGK	5	2	0.35453	247094		321850	284472	342506	350366	286660	326511	0.871249	0.349694
A2ARP1	Inositol hexakisphosphate and diphosphoinositol-pentakisphosphate kinase 1	Ppip5k1	FUNCTION: Bifunctional inositol kinase that acts in concert with the IP6K kinases IP6K1, IP6K2 and IP6K3 to synthesize the diphosphate group-containing inositol pyrophosphates diphosphoinositol pentakisphosphate, PP-InsP5, and bis-diphosphoinositol tetrakisphosphate, (PP)2-InsP4. PP-InsP5 and (PP)2-InsP4, also respectively called InsP7 and InsP8, regulate a variety of cellular processes, includin…	159.92	1436	sp|A2ARP1|VIP1_MOUSE	1147	sp|A2ARP1|VIP1_MOUSE Inositol hexakisphosphate and diphosphoinositol-pentakisphosphate kinase 1 OS=Mus musculus OX=10090 GN=Ppip5k1 PE=1 SV=1	sp|A2ARP1|VIP1_MOUSE	1147	1147	S	HQASDSPFSPPRTLHSPPLQLRHRSEKPPWY	192.95	133.49	TLHS(1)PPLQLR	T(-68)LHS(68)PPLQLR	4	2	-1.2578	3.80083e+06	3.43878e+06	3.64971e+06	3.62977e+06	3.05365e+06	3.58916e+06	3.72992e+06	3.45758e+06	1.0498	0.497811
A2ARP1	Inositol hexakisphosphate and diphosphoinositol-pentakisphosphate kinase 1	Ppip5k1	FUNCTION: Bifunctional inositol kinase that acts in concert with the IP6K kinases IP6K1, IP6K2 and IP6K3 to synthesize the diphosphate group-containing inositol pyrophosphates diphosphoinositol pentakisphosphate, PP-InsP5, and bis-diphosphoinositol tetrakisphosphate, (PP)2-InsP4. PP-InsP5 and (PP)2-InsP4, also respectively called InsP7 and InsP8, regulate a variety of cellular processes, includin…	159.92	1436	sp|A2ARP1|VIP1_MOUSE	959	sp|A2ARP1|VIP1_MOUSE Inositol hexakisphosphate and diphosphoinositol-pentakisphosphate kinase 1 OS=Mus musculus OX=10090 GN=Ppip5k1 PE=1 SV=1	sp|A2ARP1|VIP1_MOUSE	959	959	S	CPGKASDEPDRALQTSPQPVEGTGLPRRSPL	138.44	131.57	ALQT(0.004)S(0.996)PQPVEGTGLPR	ALQT(-24)S(24)PQPVEGT(-95)GLPR	5	2	-0.027569	255431	378566	417469	350489	441881	411507		426694	0.821405	0.319759
A2ARS0	Ankyrin repeat domain-containing protein 63	Ankrd63		41.067	390	sp|A2ARS0|ANR63_MOUSE	203	sp|A2ARS0|ANR63_MOUSE Ankyrin repeat domain-containing protein 63 OS=Mus musculus OX=10090 GN=Ankrd63 PE=1 SV=1	sp|A2ARS0|ANR63_MOUSE	203	203	S	GSNSDSPPGHPAPAPSPERRRPSPRRLPRPL	61.707	61.707	GSNSDSPPGHPAPAPS(1)PERR	GS(-62)NS(-59)DS(-46)PPGHPAPAPS(46)PERR	16	3	2.2864	80210.9	141743	114822	112259	132921	109512	90387.6	110940	1.01188	0.95435
A2ARS0	Ankyrin repeat domain-containing protein 63	Ankrd63		41.067	390	sp|A2ARS0|ANR63_MOUSE	193	sp|A2ARS0|ANR63_MOUSE Ankyrin repeat domain-containing protein 63 OS=Mus musculus OX=10090 GN=Ankrd63 PE=1 SV=1	sp|A2ARS0|ANR63_MOUSE	193	193	S	GRAAAAAAARGSNSDSPPGHPAPAPSPERRR	127.89	83.077	GSNSDS(1)PPGHPAPAPSPER	GS(-59)NS(-38)DS(38)PPGHPAPAPS(-49)PER	6	3	1.0107	586999	564687	642858	598181	558910	676125	478545	571193	1.04725	0.68533
A2AV25	Fibrinogen C domain-containing protein 1	Fibcd1	FUNCTION: Acetyl group-binding receptor which shows a high-affinity and calcium-dependent binding to acetylated structures such as chitin, some N-acetylated carbohydrates, and amino acids, but not to their non-acetylated counterparts. Can facilitate the endocytosis of acetylated components (By similarity). {ECO:0000250}.	50.601	459	sp|A2AV25|FBCD1_MOUSE	11	sp|A2AV25|FBCD1_MOUSE Fibrinogen C domain-containing protein 1 OS=Mus musculus OX=10090 GN=Fibcd1 PE=2 SV=1	sp|A2AV25|FBCD1_MOUSE	11	11	S	_____MVHERWKTVGSASQLEDRPRDKPQRA	123.24	123.24	T(0.004)VGS(0.996)ASQLEDRPR	T(-24)VGS(24)AS(-39)QLEDRPR	4	2	-0.38627	501446		539648	520547	467738		432293	450016	1.15673	0.113677
A2AWA9	Rab GTPase-activating protein 1	Rabgap1	FUNCTION: May act as a GTPase-activating protein of RAB6A. May play a role in microtubule nucleation by centrosome. May participate in a RAB6A-mediated pathway involved in the metaphase-anaphase transition (By similarity). {ECO:0000250|UniProtKB:Q9Y3P9}.	120.8	1064	sp|A2AWA9|RBGP1_MOUSE	595	sp|A2AWA9|RBGP1_MOUSE Rab GTPase-activating protein 1 OS=Mus musculus OX=10090 GN=Rabgap1 PE=1 SV=1	sp|A2AWA9|RBGP1_MOUSE	595	595	S	NDHLVEKYRILITKESPQDSAITRDINRTFP	40.372	38.616	ILIT(0.004)KES(0.961)PQDS(0.017)AIT(0.017)R	ILIT(-24)KES(17)PQDS(-17)AIT(-17)R	7	3	1.0908	47734.3	37037.2	52586.5	45786	58316.9	48337.8		53327.3	0.858584	0.360215
A2AWA9	Rab GTPase-activating protein 1	Rabgap1	FUNCTION: May act as a GTPase-activating protein of RAB6A. May play a role in microtubule nucleation by centrosome. May participate in a RAB6A-mediated pathway involved in the metaphase-anaphase transition (By similarity). {ECO:0000250|UniProtKB:Q9Y3P9}.	120.8	1064	sp|A2AWA9|RBGP1_MOUSE	486	sp|A2AWA9|RBGP1_MOUSE Rab GTPase-activating protein 1 OS=Mus musculus OX=10090 GN=Rabgap1 PE=1 SV=1	sp|A2AWA9|RBGP1_MOUSE	486	486	S	CLESESERERRKTTASPSVRLPQSGSQSSMI	128.97	115.04	KTTAS(1)PSVR	KT(-60)T(-44)AS(44)PS(-47)VR	5	2	-0.013352	222378	312452	280976	271935	281596	254667	286227	274163	0.991874	0.940756
A2BH40	AT-rich interactive domain-containing protein 1A	Arid1a	FUNCTION: Involved in transcriptional activation and repression of select genes by chromatin remodeling (alteration of DNA-nucleosome topology). Component of SWI/SNF chromatin remodeling complexes that carry out key enzymatic activities, changing chromatin structure by altering DNA-histone contacts within a nucleosome in an ATP-dependent manner. Binds DNA non-specifically (PubMed:22952240, PubMed…	242.09	2283	sp|A2BH40|ARI1A_MOUSE	365	sp|A2BH40|ARI1A_MOUSE AT-rich interactive domain-containing protein 1A OS=Mus musculus OX=10090 GN=Arid1a PE=1 SV=1	sp|A2BH40|ARI1A_MOUSE	365	365	S	AVSGGAQQRSHHAPMSPGSSGGGGQPLARTP	75.006	71.892	S(0.001)HHAPMS(0.996)PGS(0.003)S(0.001)GGGGQPLAR	S(-32)HHAPMS(26)PGS(-26)S(-30)GGGGQPLAR	7	3	1.8128	186462	122007	195898	168123	114155	129288	128930	124124	1.35447	0.137549
A2BH40	AT-rich interactive domain-containing protein 1A	Arid1a	FUNCTION: Involved in transcriptional activation and repression of select genes by chromatin remodeling (alteration of DNA-nucleosome topology). Component of SWI/SNF chromatin remodeling complexes that carry out key enzymatic activities, changing chromatin structure by altering DNA-histone contacts within a nucleosome in an ATP-dependent manner. Binds DNA non-specifically (PubMed:22952240, PubMed…	242.09	2283	sp|A2BH40|ARI1A_MOUSE	1874	sp|A2BH40|ARI1A_MOUSE AT-rich interactive domain-containing protein 1A OS=Mus musculus OX=10090 GN=Arid1a PE=1 SV=1	sp|A2BH40|ARI1A_MOUSE	1874	1874	T	SKIELLPSRPYVPCPTPPRKHLTTVEGTPGT	70.195	70.195	PYVPCPT(1)PPRK	PY(-60)VPCPT(60)PPRK	7	3	-0.095291	131336	131728	166949	143338	140360	178482	158892	159245	0.90011	0.380162
A2CG63	AT-rich interactive domain-containing protein 4B	Arid4b	FUNCTION: Acts as a transcriptional repressor. May function in the assembly and/or enzymatic activity of the Sin3A corepressor complex or in mediating interactions between the complex and other regulatory complexes (By similarity). Plays a role in the regulation of epigenetic modifications at the PWS/AS imprinting center near the SNRPN promoter, where it might function as part of a complex with R…	147.64	1314	sp|A2CG63|ARI4B_MOUSE	675	sp|A2CG63|ARI4B_MOUSE AT-rich interactive domain-containing protein 4B OS=Mus musculus OX=10090 GN=Arid4b PE=1 SV=1	sp|A2CG63|ARI4B_MOUSE	675	675	S	CKLRRLSKSPFQSNPSPEMVSKLDLADAKNS	135.15	102.1	SPFQSNPS(1)PEMVSK	S(-74)PFQS(-50)NPS(37)PEMVS(-37)K	8	2	1.6353	110760	102805	163665	125743	153086	151787		152436	0.82489	0.358327
A2RSJ4	UHRF1-binding protein 1-like	Uhrf1bp1l		161.94	1457	sp|A2RSJ4|UH1BL_MOUSE	988	sp|A2RSJ4|UH1BL_MOUSE UHRF1-binding protein 1-like OS=Mus musculus OX=10090 GN=Uhrf1bp1l PE=1 SV=2	sp|A2RSJ4|UH1BL_MOUSE	988	988	S	KISEDESSGLSHKSGSGEMTSEGSHTKDVAS	215.61	178.51	S(0.001)GS(0.999)GEMTSEGSHTK	S(-32)GS(32)GEMT(-88)S(-130)EGS(-140)HT(-160)K	3	2	-1.376	709257	693918	844676	749284	795174	851021	751616	799270	0.93746	0.421571
A2RSJ4	UHRF1-binding protein 1-like	Uhrf1bp1l		161.94	1457	sp|A2RSJ4|UH1BL_MOUSE	423	sp|A2RSJ4|UH1BL_MOUSE UHRF1-binding protein 1-like OS=Mus musculus OX=10090 GN=Uhrf1bp1l PE=1 SV=2	sp|A2RSJ4|UH1BL_MOUSE	423	423	S	KDRNLGSPPKSPTHASPQHTQTEKDSTLKGT	159.83	155.96	SPTHAS(1)PQHTQTEK	S(-100)PT(-70)HAS(66)PQHT(-66)QT(-79)EK	6	3	-0.91476	306191	218908	274220	266440	228742	238803		233772	1.13974	0.396774
A2RSJ4	UHRF1-binding protein 1-like	Uhrf1bp1l		161.94	1457	sp|A2RSJ4|UH1BL_MOUSE	414	sp|A2RSJ4|UH1BL_MOUSE UHRF1-binding protein 1-like OS=Mus musculus OX=10090 GN=Uhrf1bp1l PE=1 SV=2	sp|A2RSJ4|UH1BL_MOUSE	414	414	S	NVEMLKQAMKDRNLGSPPKSPTHASPQHTQT	73.455	73.455	NLGS(0.998)PPKS(0.001)PT(0.001)HASPQHTQTEK	NLGS(29)PPKS(-29)PT(-32)HAS(-49)PQHT(-60)QT(-60)EK	4	4	0.59872		365765	623603	494684		134318	114030	124174	3.9838	0.103288
A2RSQ0	DENN domain-containing protein 5B	Dennd5b	FUNCTION: Guanine nucleotide exchange factor (GEF) which may activate RAB39A and/or RAB39B. Promotes the exchange of GDP to GTP, converting inactive GDP-bound Rab proteins into their active GTP-bound form (By similarity). {ECO:0000250}.	144.63	1274	sp|A2RSQ0|DEN5B_MOUSE	178	sp|A2RSQ0|DEN5B_MOUSE DENN domain-containing protein 5B OS=Mus musculus OX=10090 GN=Dennd5b PE=1 SV=2	sp|A2RSQ0|DEN5B_MOUSE	178	178	S	DEGDATSLLKLQRYNSYDINRDTLYVSKSIC	120.65	120.65	YNS(1)YDINR	Y(-75)NS(51)Y(-51)DINR	3	2	0.30003	158018		138058	148038	174501	137812	171385	161233	0.918165	0.491641
A2RSQ0	DENN domain-containing protein 5B	Dennd5b	FUNCTION: Guanine nucleotide exchange factor (GEF) which may activate RAB39A and/or RAB39B. Promotes the exchange of GDP to GTP, converting inactive GDP-bound Rab proteins into their active GTP-bound form (By similarity). {ECO:0000250}.	144.63	1274	sp|A2RSQ0|DEN5B_MOUSE	822	sp|A2RSQ0|DEN5B_MOUSE DENN domain-containing protein 5B OS=Mus musculus OX=10090 GN=Dennd5b PE=1 SV=2	sp|A2RSQ0|DEN5B_MOUSE	822	822	S	LQFQDREEKQEHLTDSPVALGPERRKSDSGV	93.162	93.162	QEHLTDS(1)PVALGPER	QEHLT(-40)DS(40)PVALGPER	7	2	-0.35638	58354.9	107077	143995	103142	176690	180932	113163	156929	0.657255	0.179462
A2RTL5	Arginine/serine-rich coiled-coil protein 2	Rsrc2		43.876	376	sp|A2RTL5|RSRC2_MOUSE	163	sp|A2RTL5|RSRC2_MOUSE Arginine/serine-rich coiled-coil protein 2 OS=Mus musculus OX=10090 GN=Rsrc2 PE=2 SV=1	sp|A2RTL5|RSRC2_MOUSE	163	163	S	IEKPRRFSRSLSRTPSPPPFRGRNTAMDAQE	191.67	191.67	TPS(1)PPPFR	T(-69)PS(69)PPPFR	3	2	-0.62262	1.35406e+06	1.43575e+06	1.57091e+06	1.45357e+06	1.6787e+06	2.39074e+06	1.37166e+06	1.8137e+06	0.801441	0.307746
A2TJV2	Paralemmin-3	Palm3	FUNCTION: ATP-binding protein, which may act as a adapter in the Toll-like receptor (TLR) signaling. {ECO:0000250}.	78.787	734	sp|A2TJV2|PALM3_MOUSE	601	sp|A2TJV2|PALM3_MOUSE Paralemmin-3 OS=Mus musculus OX=10090 GN=Palm3 PE=1 SV=1	sp|A2TJV2|PALM3_MOUSE	601	601	S	PFSEVDKTSGAKDDVSPEEQGKANEGAEFQA	117.21	117.21	TSGAKDDVS(1)PEEQGK	T(-71)S(-71)GAKDDVS(71)PEEQGK	9	2	-1.3847	372911	429901	480798	427870	448073	560106		504090	0.848797	0.28011
A3KGB4	TBC1 domain family member 8B	Tbc1d8b	FUNCTION: Involved in vesicular recycling, probably as a RAB11B GTPase-activating protein. {ECO:0000250|UniProtKB:Q0IIM8}.	127.89	1114	sp|A3KGB4|TBC8B_MOUSE	952	sp|A3KGB4|TBC8B_MOUSE TBC1 domain family member 8B OS=Mus musculus OX=10090 GN=Tbc1d8b PE=1 SV=1	sp|A3KGB4|TBC8B_MOUSE	952	952	S	VSKPADEKETESGRNSPEKGKGKIDIQAYLS	61.211	55.416	PADEKET(0.001)ES(0.017)GRNS(0.982)PEK	PADEKET(-31)ES(-18)GRNS(18)PEK	13	3	1.0785	362549		417022	389785		412912	412960	412936	0.943935	0.484847
A6H619	PHD and RING finger domain-containing protein 1	Phrf1		184.08	1682	sp|A6H619|PHRF1_MOUSE	1201	sp|A6H619|PHRF1_MOUSE PHD and RING finger domain-containing protein 1 OS=Mus musculus OX=10090 GN=Phrf1 PE=1 SV=2	sp|A6H619|PHRF1_MOUSE	1201	1201	S	KRAHSPEKKGPVREVSPAPATQGESRQDGDH	162	139.61	EVS(1)PAPATQGESR	EVS(100)PAPAT(-100)QGES(-120)R	3	2	0.14702	321714		387982	354848		337163	380852	359008	0.988413	0.926088
A6X919	Probable C-mannosyltransferase DPY19L1	Dpy19l1	FUNCTION: Probable C-mannosyltransferase that mediates C-mannosylation of tryptophan residues on target proteins. {ECO:0000250}.	84.186	746	sp|A6X919|D19L1_MOUSE	23	sp|A6X919|D19L1_MOUSE Probable C-mannosyltransferase DPY19L1 OS=Mus musculus OX=10090 GN=Dpy19l1 PE=1 SV=1	sp|A6X919|D19L1_MOUSE	23	23	S	KHRDAAPRPPRSARSSPPPLSGASEVDAGEL	240.01	172.73	S(0.059)S(0.941)PPPLSGASEVDAGELGSER	S(-12)S(12)PPPLS(-33)GAS(-100)EVDAGELGS(-170)ER	2	2	-0.18144	1.62947e+06	1.57066e+06	2.11272e+06	1.77095e+06	1.9363e+06	1.96486e+06	2.10556e+06	2.00224e+06	0.884484	0.267085
B1AUH1	Receptor-type tyrosine-protein phosphatase U	Ptpru	FUNCTION: Tyrosine-protein phosphatase which dephosphorylates CTNNB1. Regulates CTNNB1 function both in cell adhesion and signaling. May function in cell proliferation and migration and play a role in the maintenance of epithelial integrity. May play a role in megakaryocytopoiesis (By similarity). {ECO:0000250}.	162.49	1446	sp|B1AUH1|PTPRU_MOUSE	853	sp|B1AUH1|PTPRU_MOUSE Receptor-type tyrosine-protein phosphatase U OS=Mus musculus OX=10090 GN=Ptpru PE=1 SV=1	sp|B1AUH1|PTPRU_MOUSE	853	853	S	QRSGGVTEASSLLGGSPRRPCGRKGSPYHTG	171.03	147.64	SGGVTEASSLLGGS(1)PR	S(-120)GGVT(-98)EAS(-50)S(-42)LLGGS(42)PR	14	2	2.7317	180947		165565	173256	192964		189271	191117	0.906544	0.152486
B1AWN6	Sodium channel protein type 2 subunit alpha	Scn2a	FUNCTION: Mediates the voltage-dependent sodium ion permeability of excitable membranes. Assuming opened or closed conformations in response to the voltage difference across the membrane, the protein forms a sodium-selective channel through which Na(+) ions may pass in accordance with their electrochemical gradient (PubMed:10827969, PubMed:11166117, PubMed:28137877). Implicated in the regulation …	227.94	2006	sp|B1AWN6|SCN2A_MOUSE	4	sp|B1AWN6|SCN2A_MOUSE Sodium channel protein type 2 subunit alpha OS=Mus musculus OX=10090 GN=Scn2a PE=1 SV=1	sp|B1AWN6|SCN2A_MOUSE	4	4	S	____________MAQSVLVPPGPDSFRFFTR	60.734	60.734	AQS(1)VLVPPGPDSFR	AQS(58)VLVPPGPDS(-58)FR	3	2	-1.2503	356901	364373	477482	399586	418984	364837	366690	383503	1.04193	0.726516
B1AWN6	Sodium channel protein type 2 subunit alpha	Scn2a	FUNCTION: Mediates the voltage-dependent sodium ion permeability of excitable membranes. Assuming opened or closed conformations in response to the voltage difference across the membrane, the protein forms a sodium-selective channel through which Na(+) ions may pass in accordance with their electrochemical gradient (PubMed:10827969, PubMed:11166117, PubMed:28137877). Implicated in the regulation …	227.94	2006	sp|B1AWN6|SCN2A_MOUSE	468	sp|B1AWN6|SCN2A_MOUSE Sodium channel protein type 2 subunit alpha OS=Mus musculus OX=10090 GN=Scn2a PE=1 SV=1	sp|B1AWN6|SCN2A_MOUSE	468	468	S	LKKQQEEAQAAAAAASAESRDFSGAGGIGVF	242.29	152.99	QQEEAQAAAAAAS(0.998)AES(0.002)R	QQEEAQAAAAAAS(28)AES(-28)R	13	2	-3.4514	433988	461163	593868	496340	540937	647246	593878	594020	0.835561	0.168287
B1AWN6	Sodium channel protein type 2 subunit alpha	Scn2a	FUNCTION: Mediates the voltage-dependent sodium ion permeability of excitable membranes. Assuming opened or closed conformations in response to the voltage difference across the membrane, the protein forms a sodium-selective channel through which Na(+) ions may pass in accordance with their electrochemical gradient (PubMed:10827969, PubMed:11166117, PubMed:28137877). Implicated in the regulation …	227.94	2006	sp|B1AWN6|SCN2A_MOUSE	1972	sp|B1AWN6|SCN2A_MOUSE Sodium channel protein type 2 subunit alpha OS=Mus musculus OX=10090 GN=Scn2a PE=1 SV=1	sp|B1AWN6|SCN2A_MOUSE	1972	1972	S	ENSTPEKTDVTPSTTSPPSYDSVTKPEKEKF	103.17	84.266	TDVTPS(0.002)T(0.007)T(0.005)S(0.942)PPS(0.04)Y(0.004)DSVTKPEK	T(-53)DVT(-42)PS(-26)T(-21)T(-23)S(14)PPS(-14)Y(-24)DS(-36)VT(-49)KPEK	9	2	-0.37072		1.61094e+06	1.99558e+06	1.80326e+06	1.88039e+06		1.79687e+06	1.83863e+06	0.980763	0.873931
B1AXH1	NHS-like protein 2	Nhsl2		132.35	1219	sp|B1AXH1|NHSL2_MOUSE	319	sp|B1AXH1|NHSL2_MOUSE NHS-like protein 2 OS=Mus musculus OX=10090 GN=Nhsl2 PE=1 SV=2	sp|B1AXH1|NHSL2_MOUSE	319	319	S	GSLARSATSDIRPGHSAPQVVQGRVAVGQEA	58.402	58.402	SATS(0.001)DIRPGHS(0.999)APQVVQGR	S(-45)AT(-40)S(-32)DIRPGHS(32)APQVVQGR	11	3	0.22171		70353.1	64961.6	67657.3	62317.1	73842.9	67683.5	67947.8	0.995725	0.955036
B1AXH1	NHS-like protein 2	Nhsl2		132.35	1219	sp|B1AXH1|NHSL2_MOUSE	301	sp|B1AXH1|NHSL2_MOUSE NHS-like protein 2 OS=Mus musculus OX=10090 GN=Nhsl2 PE=1 SV=2	sp|B1AXH1|NHSL2_MOUSE	301	301	S	IGFSNFSQRDQGHSSSPTGSLARSATSDIRP	184.37	184.37	DQGHSS(0.006)S(0.992)PT(0.002)GSLAR	DQGHS(-56)S(-22)S(22)PT(-27)GS(-53)LAR	7	2	-0.19869	1.17119e+06	976923	1.25717e+06	1.13509e+06	940835	949890	992660	961128	1.181	0.10835
B1AY10	Transcriptional repressor NF-X1	Nfx1	FUNCTION: Binds to the X-box motif of MHC class II genes and represses their expression. May play an important role in regulating the duration of an inflammatory response by limiting the period in which MHC class II molecules are induced by interferon-gamma. Together with PABPC1 or PABPC4, acts as a coactivator for TERT expression. Mediates E2-dependent ubiquitination. {ECO:0000269|PubMed:1204774…	123.81	1114	sp|B1AY10|NFX1_MOUSE	51	sp|B1AY10|NFX1_MOUSE Transcriptional repressor NF-X1 OS=Mus musculus OX=10090 GN=Nfx1 PE=1 SV=1	sp|B1AY10|NFX1_MOUSE	51	51	S	RRLDSSRIGRRNYSSSPPCHLPRHIPYEDIS	111.38	76.563	NYS(0.006)S(0.067)S(0.927)PPCHLPR	NY(-57)S(-22)S(-11)S(11)PPCHLPR	5	2	0.40539		520011	685728	602869	566268	452539		509403	1.18348	0.450524
[truncated: 4,024 more rows]

## Sheet: E3-AD vs E3-WT
Protein	Protein Name	Gene Name	Function	Mol weight [kDa]	Sequence length	Proteins	Positions within Proteins	Fasta headers	Leading proteins	Positions within Leading proteins	Position	Amino acid	Sequence window	Score	Score for localization	Phospho (STY) Probabilities	Phospho (STY) Score diffs	Position in peptide	Charge	Mass error [ppm]	Intensity A3-AD1	Intensity A3-AD2	Intensity A3-AD3	average APOE3-AD	Intensity A3-WT1	Intensity A3-WT2	Intensity A3-WT3	average APOE3-WT	APOE3-AD/APOE3-WT	t test p value
[truncated: 4,782 more rows]

[truncated: 2 more sheets: E4-AD vs E4-WT, E4-AD vs E3-AD]
