# Supplementary material for: Sequential Proteomic Analysis Reveals the Key APOE4‐Induced Pathological and Molecular Features at the Presymptomatic Stage in Alzheimer's Disease Mice
Source: CNS Neurosci Ther. 2025 Mar 12;31(3):e70306. doi: 10.1111/cns.70306 (PMC11903334; doi:10.1111/cns.70306)
Supplement: Supplementary file 5 — Appendix S4. [file CNS-31-e70306-s005.xlsx]

## Sheet: E4-WT vs E3-WT
Protein	Protein Name	Gene Name	Function	Mol weight [kDa]	Sequence length	Proteins	Positions within Proteins	Fasta headers	Leading proteins	Positions within Leading proteins	Position	Amino acid	Sequence window	Score	Score for localization	Phospho (STY) Probabilities	Phospho (STY) Score diffs	Position in peptide	Charge	Mass error [ppm]	Intensity A4-WT1	Intensity A4-WT2	Intensity A4-WT3	average APOE4-WT	Intensity A3-WT1	Intensity A3-WT2	Intensity A3-WT3	average APOE3-WT	APOE4-WT/APOE3-WT	t test p value
Q61548	Clathrin coat assembly protein AP180	Snap91	FUNCTION: Adaptins are components of the adaptor complexes which link clathrin to receptors in coated vesicles. Clathrin-associated protein complexes are believed to interact with the cytoplasmic tails of membrane proteins, leading to their selection and concentration. Binding of AP180 to clathrin triskelia induces their assembly into 60-70 nm coats.	91.85	901	sp|Q61548|AP180_MOUSE	313	sp|Q61548|AP180_MOUSE Clathrin coat assembly protein AP180 OS=Mus musculus OX=10090 GN=Snap91 PE=1 SV=1	sp|Q61548|AP180_MOUSE	313	313	S	APSPLSKSSPATTVTSPNSTPAKTIDTSPPV	177.74	177.74	SSPAT(0.005)TVT(0.069)S(0.923)PNS(0.003)TPAK	S(-63)S(-51)PAT(-22)T(-38)VT(-11)S(11)PNS(-25)T(-51)PAK	9	2	-2.7963	1.94795e+06	1.69849e+06	1.34428e+06	1.66358e+06	44428.1		110305	77366.4	21.5026	0.00604915
Q52KI8	Serine/arginine repetitive matrix protein 1	Srrm1	FUNCTION: Part of pre- and post-splicing multiprotein mRNP complexes. Involved in numerous pre-mRNA processing events. Promotes constitutive and exonic splicing enhancer (ESE)-dependent splicing activation by bridging together sequence-specific (SR family proteins, SFRS4, SFRS5 and TRA2B/SFRS10) and basal snRNP (SNRP70 and SNRPA1) factors of the spliceosome. Stimulates mRNA 3'-end cleavage indepe…	106.86	946	sp|Q52KI8|SRRM1_MOUSE	795	sp|Q52KI8|SRRM1_MOUSE Serine/arginine repetitive matrix protein 1 OS=Mus musculus OX=10090 GN=Srrm1 PE=1 SV=2	sp|Q52KI8|SRRM1_MOUSE	795	795	S	PSPQSVRRVSSSRSVSGSPEPAAKKPPAPPS	88.734	68.548	S(0.001)VS(0.996)GS(0.003)PEPAAK	S(-33)VS(25)GS(-25)PEPAAK	3	2	1.8329	151065	184843	212592	182833		33727.2	25469.6	29598.4	6.17712	0.00704098
Q9QYC0	Alpha-adducin	Add1	FUNCTION: Membrane-cytoskeleton-associated protein that promotes the assembly of the spectrin-actin network. Binds to calmodulin.	80.646	735	sp|Q9QYC0|ADDA_MOUSE	353	sp|Q9QYC0|ADDA_MOUSE Alpha-adducin OS=Mus musculus OX=10090 GN=Add1 PE=1 SV=2	sp|Q9QYC0|ADDA_MOUSE	353	353	S	PDNLVLLDPGKYKAKSRSPGTPAGEGSGSPP	129.44	129.44	S(0.67)RS(0.331)PGT(0.998)PAGEGS(0.001)GSPPK	S(3.1)RS(-3.1)PGT(28)PAGEGS(-32)GS(-53)PPK	1	2	-0.35656	1.31523e+06	1.15966e+06		1.23744e+06		354813	56098.2	205456	6.02292	0.0256092
P16054	Protein kinase C epsilon type	Prkce	FUNCTION: Calcium-independent, phospholipid- and diacylglycerol (DAG)-dependent serine/threonine-protein kinase that plays essential roles in the regulation of multiple cellular processes linked to cytoskeletal proteins, such as cell adhesion, motility, migration and cell cycle, functions in neuron growth and ion channel regulation, and is involved in immune response, cancer cell invasion and reg…	83.56	737	sp|P16054|KPCE_MOUSE	346	sp|P16054|KPCE_MOUSE Protein kinase C epsilon type OS=Mus musculus OX=10090 GN=Prkce PE=1 SV=1	sp|P16054|KPCE_MOUSE	346	346	S	QPASGNSPSEDDRSKSAPTSPCDQELKELEN	122.61	53.363	S(0.998)APT(0.002)SPCDQELK	S(27)APT(-27)S(-35)PCDQELK	1	2	1.7467	1.31659e+06	1.82539e+06		1.57099e+06		394144	370621	382383	4.10842	0.0429714
P23198	Chromobox protein homolog 3	Cbx3	FUNCTION: Component of heterochromatin. Recognizes and binds histone H3 tails methylated at 'Lys-9', leading to epigenetic repression. Probably involved in the repression of many genes located in euchromatin, such as E2F1, MYC and CDC25A. Involved in the formation of functional kinetochore through interaction with MIS12 complex proteins. Contributes to the conversion of local chromatin to a heter…	20.855	183	sp|P23198|CBX3_MOUSE	97	sp|P23198|CBX3_MOUSE Chromobox protein homolog 3 OS=Mus musculus OX=10090 GN=Cbx3 PE=1 SV=2	sp|P23198|CBX3_MOUSE	97	97	S	AGKEKDGTKRKSLSDSESDDSKSKKKRDAAD	91.245	65.408	SLS(0.001)DS(0.956)ES(0.039)DDS(0.004)K	S(-50)LS(-31)DS(14)ES(-14)DDS(-24)K	5	2	-0.30172	521919	527985		524952		163352	106791	135072	3.88647	0.00527977
Q80T41	Gamma-aminobutyric acid type B receptor subunit 2	Gabbr2	FUNCTION: Component of a heterodimeric G-protein coupled receptor for GABA, formed by GABBR1 and GABBR2 (PubMed:10075644). Within the heterodimeric GABA receptor, only GABBR1 seems to bind agonists, while GABBR2 mediates coupling to G proteins (By similarity). Ligand binding causes a conformation change that triggers signaling via guanine nucleotide-binding proteins (G proteins) and modulates the…	105.67	940	sp|Q80T41|GABR2_MOUSE	778	sp|Q80T41|GABR2_MOUSE Gamma-aminobutyric acid type B receptor subunit 2 OS=Mus musculus OX=10090 GN=Gabbr2 PE=1 SV=2	sp|Q80T41|GABR2_MOUSE	778	778	S	QNQKKEDSKTSTSVTSVNQASTSRLEGLQSE	132.4	132.4	T(0.033)S(0.048)T(0.185)S(0.734)VTS(1)VNQASTSR	T(-13)S(-12)T(-6)S(6)VT(-33)S(33)VNQAS(-75)T(-80)S(-84)R	7	2	2.4262		249011	259484	254247	74572.9		71000.2	72786.5	3.49305	0.000928301
Q62093	Serine/arginine-rich splicing factor 2	Srsf2	FUNCTION: Necessary for the splicing of pre-mRNA. It is required for formation of the earliest ATP-dependent splicing complex and interacts with spliceosomal components bound to both the 5'- and 3'-splice sites during spliceosome assembly. It also is required for ATP-dependent interactions of both U1 and U2 snRNPs with pre-mRNA (By similarity). Can bind to the myelin basic protein (MBP) gene MB3 …	25.476	221	sp|Q62093|SRSF2_MOUSE	212	sp|Q62093|SRSF2_MOUSE Serine/arginine-rich splicing factor 2 OS=Mus musculus OX=10090 GN=Srsf2 PE=1 SV=4	sp|Q62093|SRSF2_MOUSE	212	212	S	KRESKSRSRSKSPPKSPEEEGAVSS______	92.15	75.312	S(1)KS(1)PPKS(1)PEEEGAVSS	S(72)KS(67)PPKS(54)PEEEGAVS(-54)S(-57)	7	2	0.95924		1.10776e+06	1.2228e+06	1.16528e+06	490987	420282	342001	417757	2.78937	0.00176779
Q8C8R3	Ankyrin-2	Ank2	FUNCTION: Plays an essential role in the localization and membrane stabilization of ion transporters and ion channels in several cell types, including cardiomyocytes, as well as in striated muscle cells. In skeletal muscle, required for proper localization of DMD and DCTN4 and for the formation and/or stability of a special subset of microtubules associated with costameres and neuromuscular junct…	426.26	3898	sp|Q8C8R3|ANK2_MOUSE	3229	sp|Q8C8R3|ANK2_MOUSE Ankyrin-2 OS=Mus musculus OX=10090 GN=Ank2 PE=1 SV=2	sp|Q8C8R3|ANK2_MOUSE	3229	3229	S	VTRSVYSGQDDESPESSPEEQKSVIEIPTAP	222.19	70.552	SVYSGQDDES(0.02)PES(0.986)S(0.994)PEEQK	S(-60)VY(-61)S(-54)GQDDES(-18)PES(18)S(22)PEEQK	13	2	-1.4162	644743	836123	1.0506e+06	843822	282454	331208		306831	2.75012	0.0388324
Q3B7Z2	Oxysterol-binding protein 1	Osbp	FUNCTION: Lipid transporter involved in lipid countertransport between the Golgi complex and membranes of the endoplasmic reticulum: specifically exchanges sterol with phosphatidylinositol 4-phosphate (PI4P), delivering sterol to the Golgi in exchange for PI4P, which is degraded by the SAC1/SACM1L phosphatase in the endoplasmic reticulum. Binds cholesterol and a range of oxysterols including 25-h…	88.796	805	sp|Q3B7Z2|OSBP1_MOUSE	191	sp|Q3B7Z2|OSBP1_MOUSE Oxysterol-binding protein 1 OS=Mus musculus OX=10090 GN=Osbp PE=1 SV=3	sp|Q3B7Z2|OSBP1_MOUSE	191	191	S	LAKAKAVKMLAESDDSGDEESVSQTDKTELQ	111.98	101.43	MLAES(0.001)DDS(0.999)GDEESVSQTDK	MLAES(-32)DDS(32)GDEES(-35)VS(-68)QT(-80)DK	8	2	-1.9229		938876	860133	899505	334687	405383	311071	350380	2.56722	0.00133833
Q8BUN9	Sodium/potassium/calcium exchanger 2	Slc24a2		74.24	666	sp|Q8BUN9|NCKX2_MOUSE	334	sp|Q8BUN9|NCKX2_MOUSE Sodium/potassium/calcium exchanger 2 OS=Mus musculus OX=10090 GN=Slc24a2 PE=1 SV=1	sp|Q8BUN9|NCKX2_MOUSE	334	334	S	DGPTLPSKPRLQRGGSSASLHNSLMRNSIFQ	146.37	76.009	GGS(0.99)S(0.01)AS(1)LHNSLMR	GGS(20)S(-20)AS(36)LHNS(-42)LMR	3	2	2.5364	3.51804e+06	3.45872e+06	2.58692e+06	3.18789e+06	1.21928e+06	1.65747e+06	980090	1.28561e+06	2.47967	0.00618037
Q08122	Transducin-like enhancer protein 3	Tle3	FUNCTION: Transcriptional corepressor that binds to a number of transcription factors. Inhibits the transcriptional activation mediated by CTNNB1 and TCF family members in Wnt signaling. The effects of full-length TLE family members may be modulated by association with dominant-negative AES (By similarity). May play an important role during spermatogenesis. {ECO:0000250}.	83.446	772	sp|Q08122|TLE3_MOUSE	286	sp|Q08122|TLE3_MOUSE Transducin-like enhancer protein 3 OS=Mus musculus OX=10090 GN=Tle3 PE=1 SV=3	sp|Q08122|TLE3_MOUSE	286	286	S	NGLDKARGLKKDAPTSPASVASSSSTPSSKT	78.925	60.708	DAPT(0.062)S(0.933)PAS(0.003)VAS(0.001)S(0.001)SSTPSSK	DAPT(-12)S(12)PAS(-25)VAS(-32)S(-32)S(-35)S(-38)T(-38)PS(-55)S(-55)K	5	2	-0.76075	211214	241390		226302	92873.8	98625.8		95749.8	2.36347	0.0135612
Q61644	Protein kinase C and casein kinase substrate in neurons protein 1	Pacsin1	FUNCTION: Binds to membranes via its F-BAR domain and mediates membrane tubulation. Plays a role in the reorganization of the microtubule cytoskeleton via its interaction with MAPT; this decreases microtubule stability and inhibits MAPT-induced microtubule polymerization. Plays a role in cellular transport processes by recruiting DNM1, DNM2 and DNM3 to membranes. Plays a role in the reorganizatio…	50.575	441	sp|Q61644|PACN1_MOUSE	76	sp|Q61644|PACN1_MOUSE Protein kinase C and casein kinase substrate in neurons protein 1 OS=Mus musculus OX=10090 GN=Pacsin1 PE=1 SV=1	sp|Q61644|PACN1_MOUSE	76	76	S	AKRWRQLIEKGPQYGSLERAWGAMMTEADKV	121.71	121.71	GPQYGS(1)LER	GPQY(-77)GS(77)LER	6	2	0.15896	275662	277457	261324	271481	160903	91830.4	104511	119081	2.2798	0.00221577
Q8CHI8	E1A-binding protein p400	Ep400	FUNCTION: Component of the NuA4 histone acetyltransferase complex which is involved in transcriptional activation of select genes principally by acetylation of nucleosomal histones H4 and H2A. This modification may both alter nucleosome - DNA interactions and promote interaction of the modified histones with other proteins which positively regulate transcription. May be required for transcription…	337.18	3072	sp|Q8CHI8|EP400_MOUSE	923	sp|Q8CHI8|EP400_MOUSE E1A-binding protein p400 OS=Mus musculus OX=10090 GN=Ep400 PE=1 SV=3	sp|Q8CHI8|EP400_MOUSE	923	923	S	VSRRGKESRLKGFDTSPEHSLDLGISGRKRK	63.766	38.839	GFDT(0.051)S(0.917)PEHS(0.031)LDLGIS(0.001)GR	GFDT(-13)S(13)PEHS(-15)LDLGIS(-29)GR	5	3	0.92692	57860.6	55662.8	44834.1	52785.8	26687.3		20146.5	23416.9	2.25417	0.0144553
A2A690	Protein TANC2	Tanc2	FUNCTION: Scaffolding protein in the dendritic spines which acts as immobile postsynaptic posts able to recruit KIF1A-driven dense core vesicles to dendritic spines. {ECO:0000250|UniProtKB:F1LTE0}.	220.26	1994	sp|A2A690|TANC2_MOUSE	400	sp|A2A690|TANC2_MOUSE Protein TANC2 OS=Mus musculus OX=10090 GN=Tanc2 PE=1 SV=1	sp|A2A690|TANC2_MOUSE	400	400	S	ALSCHGTRMRQIASDSPHASPKHVDANRELP	120.21	95.263	QIAS(0.001)DS(0.999)PHAS(1)PK	QIAS(-32)DS(32)PHAS(64)PK	6	2	2.4748	961063	1.06911e+06	544072	858083	399871	384326	371819	385339	2.22683	0.0419902
P35564	Calnexin	Canx	FUNCTION: Calcium-binding protein that interacts with newly synthesized glycoproteins in the endoplasmic reticulum. It may act in assisting protein assembly and/or in the retention within the ER of unassembled protein subunits. It seems to play a major role in the quality control apparatus of the ER by the retention of incorrectly folded proteins. Associated with partial T-cell antigen receptor c…	67.277	591	sp|P35564|CALX_MOUSE	563	sp|P35564|CALX_MOUSE Calnexin OS=Mus musculus OX=10090 GN=Canx PE=1 SV=1	sp|P35564|CALX_MOUSE	563	563	S	EEKQKSDAEEDGVTGSQDEEDSKPKAEEDEI	224.47	151.28	SDAEEDGVT(0.001)GS(0.999)QDEEDSKPK	S(-110)DAEEDGVT(-31)GS(31)QDEEDS(-50)KPK	11	2	-4.1197	5.47762e+06	5.70717e+06	5.51829e+06	5.56769e+06	2.74373e+06	1.93753e+06	3.6351e+06	2.77212e+06	2.00846	0.00485283
A2AJA9	Apical junction component 1 homolog	Ajm1	FUNCTION: May be involved in the control of adherens junction integrity. {ECO:0000250|UniProtKB:A0A1C3NSL9}.	107.18	974	sp|A2AJA9|AJM1_MOUSE	512	sp|A2AJA9|AJM1_MOUSE Apical junction component 1 homolog OS=Mus musculus OX=10090 GN=Ajm1 PE=1 SV=1	sp|A2AJA9|AJM1_MOUSE	512	512	S	STSPRRYAALSLSETSLTEKGRAGESLGRNW	144.38	129.04	YAALSLSET(0.029)S(0.952)LT(0.019)EK	Y(-130)AALS(-86)LS(-42)ET(-15)S(15)LT(-17)EK	10	2	1.9226	97609.9	49866.7	53634.9	67037.2	135134	172107	138437	148560	0.451248	0.0135507
P0C7M9	C-type lectin domain family 2 member L	Clec2l		23.653	211	sp|P0C7M9|CLC2L_MOUSE	52	sp|P0C7M9|CLC2L_MOUSE C-type lectin domain family 2 member L OS=Mus musculus OX=10090 GN=Clec2l PE=1 SV=1	sp|P0C7M9|CLC2L_MOUSE	52	52	S	GPEGLLRRSGSGYEGSTSWKAALEDTTTRLL	129.04	129.04	S(0.023)GS(0.977)GYEGS(0.907)T(0.087)S(0.005)WK	S(-16)GS(16)GY(-58)EGS(10)T(-10)S(-22)WK	8	2	0.91487		228801	156562	192682	455244	438064		446654	0.431389	0.0207086
Q9Z1X2	Phosphatidylserine synthase 2	Ptdss2	FUNCTION: Catalyzes a base-exchange reaction in which the polar head group of phosphatidylethanolamine (PE) or phosphatidylcholine (PC) is replaced by L-serine. PTDSS2 is specific for phosphatatidylethanolamine and does not act on phosphatidylcholine. {ECO:0000269|PubMed:10432300}.	55.02	473	sp|Q9Z1X2|PTSS2_MOUSE	12	sp|Q9Z1X2|PTSS2_MOUSE Phosphatidylserine synthase 2 OS=Mus musculus OX=10090 GN=Ptdss2 PE=1 SV=2	sp|Q9Z1X2|PTSS2_MOUSE	12	12	S	____MRRGERRVAGGSGSESPLLKGRRSTES	86.135	66.509	VAGGS(0.996)GS(0.004)ESPLLK	VAGGS(24)GS(-24)ES(-36)PLLK	5	2	0.042912	67404.8	23235.4	35184.9	41941.7	102447	109164	80552.6	97387.9	0.430667	0.0245269
Q9CQ73	Plakophilin-2	Pkp2		88.103	795	sp|Q9CQ73|PKP2_MOUSE	102	sp|Q9CQ73|PKP2_MOUSE Plakophilin-2 OS=Mus musculus OX=10090 GN=Pkp2 PE=1 SV=1	sp|Q9CQ73|PKP2_MOUSE	102	102	S	VYKLHVVENDFVGRQSPVTRDYDMLKAGMTA	33.526	33.526	LHVVENDFVGRQS(0.834)PVT(0.166)R	LHVVENDFVGRQS(7)PVT(-7)R	13	3	-1.1767	33153.5	34898		34025.7	89029.3	91213		90121.1	0.377556	0.000620078
Q9Z2H5	Band 4.1-like protein 1	Epb41l1	FUNCTION: May function to confer stability and plasticity to neuronal membrane via multiple interactions, including the spectrin-actin-based cytoskeleton, integral membrane channels and membrane-associated guanylate kinases.	98.314	879	sp|Q9Z2H5|E41L1_MOUSE	430	sp|Q9Z2H5|E41L1_MOUSE Band 4.1-like protein 1 OS=Mus musculus OX=10090 GN=Epb41l1 PE=1 SV=2	sp|Q9Z2H5|E41L1_MOUSE	430	430	S	PFFERSSSKRYTMSRSLDGAEFSRPASVSEN	99.34	99.34	S(1)LDGAEFSR	S(93)LDGAEFS(-93)R	1	2	0.27767	163577	111397	53496.5	109490	336342	266262	272368	291658	0.375407	0.00942477
Q80T41	Gamma-aminobutyric acid type B receptor subunit 2	Gabbr2	FUNCTION: Component of a heterodimeric G-protein coupled receptor for GABA, formed by GABBR1 and GABBR2 (PubMed:10075644). Within the heterodimeric GABA receptor, only GABBR1 seems to bind agonists, while GABBR2 mediates coupling to G proteins (By similarity). Ligand binding causes a conformation change that triggers signaling via guanine nucleotide-binding proteins (G proteins) and modulates the…	105.67	940	sp|Q80T41|GABR2_MOUSE	775	sp|Q80T41|GABR2_MOUSE Gamma-aminobutyric acid type B receptor subunit 2 OS=Mus musculus OX=10090 GN=Gabbr2 PE=1 SV=2	sp|Q80T41|GABR2_MOUSE	775	775	S	QFTQNQKKEDSKTSTSVTSVNQASTSRLEGL	132.4	117.8	T(0.001)S(0.001)T(0.084)S(0.913)VTSVNQASTSR	T(-29)S(-29)T(-10)S(10)VT(-47)S(-73)VNQAS(-110)T(-110)S(-110)R	4	2	0.57256		178164	156013	167089	438981	510809		474895	0.351843	0.0145831
P11031	Activated RNA polymerase II transcriptional coactivator p15	Sub1	FUNCTION: General coactivator that functions cooperatively with TAFs and mediates functional interactions between upstream activators and the general transcriptional machinery. May be involved in stabilizing the multiprotein transcription complex. Binds single-stranded DNA. Also binds, in vitro, non-specifically to double-stranded DNA (ds DNA).	14.427	127	sp|P11031|TCP4_MOUSE	12	sp|P11031|TCP4_MOUSE Activated RNA polymerase II transcriptional coactivator p15 OS=Mus musculus OX=10090 GN=Sub1 PE=1 SV=3	sp|P11031|TCP4_MOUSE	12	12	S	____MPKSKELVSSSSSGSDSDSEVEKKLKR	224.61	137.4	ELVS(0.005)S(0.001)S(0.029)S(0.955)S(0.01)GSDSDSEVEKK	ELVS(-23)S(-31)S(-15)S(15)S(-20)GS(-55)DS(-54)DS(-47)EVEKK	7	2	-1.7152	484027	320167	769660	524618		2.03217e+06	2.01718e+06	2.02467e+06	0.259112	0.00304878
Q8BUN9	Sodium/potassium/calcium exchanger 2	Slc24a2		74.24	666	sp|Q8BUN9|NCKX2_MOUSE	337	sp|Q8BUN9|NCKX2_MOUSE Sodium/potassium/calcium exchanger 2 OS=Mus musculus OX=10090 GN=Slc24a2 PE=1 SV=1	sp|Q8BUN9|NCKX2_MOUSE	337	337	S	TLPSKPRLQRGGSSASLHNSLMRNSIFQLMI	99.909	76.009	GGS(0.99)S(0.01)AS(1)LHNSLMR	GGS(20)S(-20)AS(36)LHNS(-42)LMR	6	2	2.5364	1.0227e+06	1.38091e+06	1.19213e+06	1.19858e+06	5.52883e+06	6.10541e+06	4.48655e+06	5.3736e+06	0.22305	0.00100006
Q03517	Secretogranin-2	Scg2	FUNCTION: Neuroendocrine protein of the granin family that regulates the biogenesis of secretory granules. {ECO:0000250|UniProtKB:P13521}.	70.643	617	sp|Q03517|SCG2_MOUSE	274	sp|Q03517|SCG2_MOUSE Secretogranin-2 OS=Mus musculus OX=10090 GN=Scg2 PE=1 SV=1	sp|Q03517|SCG2_MOUSE	274	274	T	IETQTQEEVRDSKENTEKNEQINEEMKRSGQ	118.07	118.07	IETQTQEEVRDS(0.072)KENT(0.928)EK	IET(-83)QT(-63)QEEVRDS(-11)KENT(11)EK	16	3	2.6267	362991	345470	241381	316614	4.13456e+06		4.3052e+06	4.21988e+06	0.0750291	1.91585e-05
Q60864	Stress-induced-phosphoprotein 1	Stip1	FUNCTION: Acts as a co-chaperone for HSP90AA1. Mediates the association of the molecular chaperones HSPA8/HSC70 and HSP90. {ECO:0000250|UniProtKB:O35814, ECO:0000250|UniProtKB:P31948}.	62.581	543	sp|Q60864|STIP1_MOUSE	481	sp|Q60864|STIP1_MOUSE Stress-induced-phosphoprotein 1 OS=Mus musculus OX=10090 GN=Stip1 PE=1 SV=1	sp|Q60864|STIP1_MOUSE	481	481	S	DGYQRCMMAQYNRHDSPEDVKRRAMADPEVQ	187.85	110.88	HDS(1)PEDVKR	HDS(110)PEDVKR	3	2	0.46175	62830.3		457666	260248	4.28719e+06		3.43861e+06	3.8629e+06	0.0673712	0.0164575
Q8C8R3	Ankyrin-2	Ank2	FUNCTION: Plays an essential role in the localization and membrane stabilization of ion transporters and ion channels in several cell types, including cardiomyocytes, as well as in striated muscle cells. In skeletal muscle, required for proper localization of DMD and DCTN4 and for the formation and/or stability of a special subset of microtubules associated with costameres and neuromuscular junct…	426.26	3898	sp|Q8C8R3|ANK2_MOUSE	1426	sp|Q8C8R3|ANK2_MOUSE Ankyrin-2 OS=Mus musculus OX=10090 GN=Ank2 PE=1 SV=2	sp|Q8C8R3|ANK2_MOUSE	1426	1426	S	AICNLNITLPIYAKESESDQEPEEEIGMTSE	176.42	68.789	ES(0.922)ES(0.078)DQEPEEEIGMTSEK	ES(11)ES(-11)DQEPEEEIGMT(-68)S(-68)EK	2	2	0.59041	203457	243911		223684	5.10459e+06	4.52008e+06	3.98846e+06	4.53771e+06	0.0492945	0.00191835
A2AAE1	Bridge-like lipid transfer protein family member 1	Bltp1	FUNCTION: Plays a role in endosomal trafficking and endosome recycling. Also involved in the actin cytoskeleton and cilia structural dynamics. Acts as regulator of phagocytosis. {ECO:0000250|UniProtKB:Q2LD37}.	555.36	5005	sp|A2AAE1|BLTP1_MOUSE	2603	sp|A2AAE1|BLTP1_MOUSE Bridge-like lipid transfer protein family member 1 OS=Mus musculus OX=10090 GN=Bltp1 PE=1 SV=4	sp|A2AAE1|BLTP1_MOUSE	2603	2603	S	TQTDIKLSRYTAGSASPTPTFKTRKHRDFRS	181.08	137.58	YTAGSAS(0.997)PT(0.003)PTFK	Y(-130)T(-100)AGS(-50)AS(26)PT(-26)PT(-44)FK	7	2	-0.69693	375284	382007	328432	361908	430620	433911	399335	421289	0.859049	0.0419897
A2AJT4	Arginine/serine-rich protein PNISR	Pnisr		92.114	805	sp|A2AJT4|PNISR_MOUSE	211	sp|A2AJT4|PNISR_MOUSE Arginine/serine-rich protein PNISR OS=Mus musculus OX=10090 GN=Pnisr PE=1 SV=1	sp|A2AJT4|PNISR_MOUSE	211	211	S	QNRRERPPSFRDRQRSPIALPVKQEPPQIDA	115.04	88.734	QRS(1)PIALPVK	QRS(89)PIALPVK	3	2	-1.4755	142050	144394		143222	124325	134287	125851	128154	1.11758	0.0347374
A2TJV2	Paralemmin-3	Palm3	FUNCTION: ATP-binding protein, which may act as a adapter in the Toll-like receptor (TLR) signaling. {ECO:0000250}.	78.787	734	sp|A2TJV2|PALM3_MOUSE	601	sp|A2TJV2|PALM3_MOUSE Paralemmin-3 OS=Mus musculus OX=10090 GN=Palm3 PE=1 SV=1	sp|A2TJV2|PALM3_MOUSE	601	601	S	PFSEVDKTSGAKDDVSPEEQGKANEGAEFQA	115.35	50.09	DDVS(1)PEEQGK	DDVS(50)PEEQGK	4	2	-1.1119		564398	627699	596049	504590	475202	451534	477109	1.24929	0.0307139
E9Q5K9	YTH domain-containing protein 1	Ythdc1	FUNCTION: Regulator of alternative splicing that specifically recognizes and binds N6-methyladenosine (m6A)-containing RNAs (By similarity). M6A is a modification present at internal sites of mRNAs and some non-coding RNAs and plays a role in the efficiency of mRNA splicing, processing and stability (By similarity). Acts as a key regulator of exon-inclusion or exon-skipping during alternative spl…	85.648	736	sp|E9Q5K9|YTDC1_MOUSE	274	sp|E9Q5K9|YTDC1_MOUSE YTH domain-containing protein 1 OS=Mus musculus OX=10090 GN=Ythdc1 PE=1 SV=2	sp|E9Q5K9|YTDC1_MOUSE	274	274	S	KEEGNDYDTRSEASDSGSESVSFTDGSVRSG	134.24	56.748	S(0.011)EAS(0.023)DS(0.958)GS(0.007)ES(0.002)VSFTDGSVR	S(-20)EAS(-16)DS(16)GS(-22)ES(-28)VS(-42)FT(-47)DGS(-53)VR	6	2	0.61594	192805	199444	187244	193165		151292	137751	144522	1.33658	0.00561774
E9Q8I9	Protein furry homolog	Fry	FUNCTION: Plays a crucial role in the structural integrity of mitotic centrosomes and in the maintenance of spindle bipolarity by promoting PLK1 activity at the spindle poles in early mitosis. May function as a scaffold promoting the interaction between AURKA and PLK1, thereby enhancing AURKA-mediated PLK1 phosphorylation. {ECO:0000269|PubMed:22753416}.	339.09	3020	sp|E9Q8I9|FRY_MOUSE	1940	sp|E9Q8I9|FRY_MOUSE Protein furry homolog OS=Mus musculus OX=10090 GN=Fry PE=1 SV=1	sp|E9Q8I9|FRY_MOUSE	1940	1940	S	CLKNSDLFTVLSRSSSPDLSSSSKLTASRKS	87.573	83.214	S(0.001)S(0.004)S(0.995)PDLSSSSK	S(-32)S(-23)S(23)PDLS(-36)S(-50)S(-58)S(-58)K	3	2	2.4405	472328	479606		475967	422113	429032		425573	1.11842	0.00978084
E9Q912	Rap1 GTPase-GDP dissociation stimulator 1	Rap1gds1		66.076	607	sp|E9Q912|GDS1_MOUSE	597	sp|E9Q912|GDS1_MOUSE Rap1 GTPase-GDP dissociation stimulator 1 OS=Mus musculus OX=10090 GN=Rap1gds1 PE=2 SV=1	sp|E9Q912|GDS1_MOUSE	597	597	S	SKLRSHENKSVAQQASLTEQRLTVES_____	117.77	110.9	SVAQQAS(0.982)LT(0.018)EQR	S(-90)VAQQAS(17)LT(-17)EQR	7	2	-1.0281		193027	191280	192153	254504	245795		250149	0.768154	0.00581315
O08539	Myc box-dependent-interacting protein 1	Bin1	FUNCTION: Is a key player in the control of plasma membrane curvature, and membrane shaping and remodeling. Required in muscle cells for the formation of T-tubules, tubular invaginations of the plasma membrane that function in depolarization-contraction coupling. Required in muscle cells for the formation of T-tubules, tubular invaginations of the plasma membrane that function in depolarization-c…	64.469	588	sp|O08539|BIN1_MOUSE	298	sp|O08539|BIN1_MOUSE Myc box-dependent-interacting protein 1 OS=Mus musculus OX=10090 GN=Bin1 PE=1 SV=1	sp|O08539|BIN1_MOUSE	298	298	S	AQPSDNAPEKGNKSPSPPPDGSPAATPEIRV	234	209.16	GNKS(1)PS(1)PPPDGSPAATPEIR	GNKS(120)PS(110)PPPDGS(-110)PAAT(-180)PEIR	6	3	1.5985	3.97232e+07	4.01657e+07	3.97384e+07	3.98758e+07	2.15664e+07	2.186e+07	3.38351e+07	2.57538e+07	1.54834	0.0250778
O54784	Death-associated protein kinase 3	Dapk3	FUNCTION: Serine/threonine kinase which is involved in the regulation of apoptosis, autophagy, transcription, translation and actin cytoskeleton reorganization. Regulates both type I (caspase-dependent) apoptotic and type II (caspase-independent) autophagic cell deaths signal, depending on the cellular setting. Involved in formation of promyelocytic leukemia protein nuclear body (PML-NB). Involve…	51.421	448	sp|O54784|DAPK3_MOUSE	316	sp|O54784|DAPK3_MOUSE Death-associated protein kinase 3 OS=Mus musculus OX=10090 GN=Dapk3 PE=1 SV=1	sp|O54784|DAPK3_MOUSE	316	316	S	SLKSHSSMPRNTSYASFERFSRVLEDVAAAE	65.408	57.003	NTS(0.001)Y(0.001)AS(0.998)FER	NT(-40)S(-30)Y(-29)AS(29)FER	6	2	1.5747	110487	122860	128859	120736	103823	106455	99983.7	103420	1.16742	0.0390102
O70439	Syntaxin-7	Stx7	FUNCTION: May be involved in protein trafficking from the plasma membrane to the early endosome (EE) as well as in homotypic fusion of endocytic organelles. Mediates the endocytic trafficking from early endosomes to late endosomes and lysosomes (By similarity). {ECO:0000250}.	29.82	261	sp|O70439|STX7_MOUSE	75	sp|O70439|STX7_MOUSE Syntaxin-7 OS=Mus musculus OX=10090 GN=Stx7 PE=1 SV=3	sp|O70439|STX7_MOUSE	75	75	S	NQLAKETDKYIKEFGSLPTTPSEQRQRKIQK	119.79	119.79	EFGS(1)LPT(0.012)T(0.988)PSEQR	EFGS(71)LPT(-19)T(19)PS(-36)EQR	4	2	0.70226	289807	272877	272504	278396	181194	239456	225190	215280	1.29318	0.0267073
O88196	E3 ubiquitin-protein ligase TTC3	Ttc3	FUNCTION: E3 ubiquitin-protein ligase which catalyzes the formation of 'Lys-48'-polyubiquitin chains (By similarity). Mediates the ubiquitination and subsequent degradation of phosphorylated Akt (AKT1, AKT2 and AKT3) in the nucleus (By similarity). Acts as a terminal regulator of Akt signaling after activation; its phosphorylation by Akt, which is a prerequisite for ubiquitin ligase activity, sug…	223.93	1979	sp|O88196|TTC3_MOUSE	1903	sp|O88196|TTC3_MOUSE E3 ubiquitin-protein ligase TTC3 OS=Mus musculus OX=10090 GN=Ttc3 PE=1 SV=2	sp|O88196|TTC3_MOUSE	1903	1903	S	TSEAHSAASVAKSSQSPPLAAAGPSARTKGQ	88.137	85.443	S(0.006)S(0.006)QS(0.988)PPLAAAGPSAR	S(-22)S(-22)QS(22)PPLAAAGPS(-58)AR	4	2	-0.19091	250475	243221		246848		220199	221761	220980	1.11706	0.0199593
O88559	Menin	Men1	FUNCTION: Essential component of a MLL/SET1 histone methyltransferase (HMT) complex, a complex that specifically methylates 'Lys-4' of histone H3 (H3K4). Functions as a transcriptional regulator. Binds to the TERT promoter and represses telomerase expression. Plays a role in TGFB1-mediated inhibition of cell-proliferation, possibly regulating SMAD3 transcriptional activity. Represses JUND-mediate…	67.5	611	sp|O88559|MEN1_MOUSE	544	sp|O88559|MEN1_MOUSE Menin OS=Mus musculus OX=10090 GN=Men1 PE=1 SV=2	sp|O88559|MEN1_MOUSE	544	544	S	GQEVGNAAQAPAPAASPPPEGPVLTFQSEKM	86.371	69.818	GGQEVGNAAQAPAPAAS(0.998)PPPEGPVLT(0.001)FQSEK	GGQEVGNAAQAPAPAAS(29)PPPEGPVLT(-29)FQS(-35)EK	17	3	0.30734	235475	203042	179457	205991	285766	277993	281350	281703	0.731235	0.00989236
O88935	Synapsin-1	Syn1	FUNCTION: Neuronal phosphoprotein that coats synaptic vesicles, binds to the cytoskeleton, and is believed to function in the regulation of neurotransmitter release. Regulation of neurotransmitter release. The complex formed with NOS1 and CAPON proteins is necessary for specific nitric-oxide functions at a presynaptic level.	74.096	706	sp|O88935|SYN1_MOUSE	605	sp|O88935|SYN1_MOUSE Synapsin-1 OS=Mus musculus OX=10090 GN=Syn1 PE=1 SV=2	sp|O88935|SYN1_MOUSE	605	605	S	PPQKPPGPAGPTRQASQAGPGPRTGPPTTQQ	101.48	48.701	QAS(1)QAGPGPR	QAS(49)QAGPGPR	3	2	1.0581	396483	380035	349658	375392	215808	307170	307404	276794	1.35621	0.0420152
P05064	Fructose-bisphosphate aldolase A	Aldoa	FUNCTION: Plays a key role in glycolysis and gluconeogenesis. In addition, may also function as scaffolding protein (By similarity). {ECO:0000250}.	39.355	364	sp|P05064|ALDOA_MOUSE	36	sp|P05064|ALDOA_MOUSE Fructose-bisphosphate aldolase A OS=Mus musculus OX=10090 GN=Aldoa PE=1 SV=2	sp|P05064|ALDOA_MOUSE	36	36	S	HRIVAPGKGILAADESTGSIAKRLQSIGTEN	220.06	159.82	GILAADES(0.973)T(0.026)GS(0.001)IAK	GILAADES(16)T(-16)GS(-31)IAK	8	2	1.7088	3.11929e+06	3.09597e+06	3.06503e+06	3.09343e+06	3.72025e+06	3.76902e+06		3.74463e+06	0.826098	0.000160405
P0C7L0	WAS/WASL-interacting protein family member 3	Wipf3	FUNCTION: May be a regulator of cytoskeletal organization (Potential). May have a role in spermatogenesis. {ECO:0000269|PubMed:17573773, ECO:0000305}.	49.452	485	sp|P0C7L0|WIPF3_MOUSE	240	sp|P0C7L0|WIPF3_MOUSE WAS/WASL-interacting protein family member 3 OS=Mus musculus OX=10090 GN=Wipf3 PE=1 SV=1	sp|P0C7L0|WIPF3_MOUSE	240	240	T	PPPLPCAPPLPPPPPTPPPLPPASALSDKAV	53.88	49.832	VNPSVVPPPLPCAPPLPPPPPT(0.966)PPPLPPAS(0.028)ALS(0.006)DK	VNPS(-47)VVPPPLPCAPPLPPPPPT(15)PPPLPPAS(-15)ALS(-22)DK	22	4	-0.7454	105979	102487		104233	136305	146870	164893	149356	0.697883	0.0252993
P10711	Transcription elongation factor A protein 1	Tcea1	FUNCTION: Necessary for efficient RNA polymerase II transcription elongation past template-encoded arresting sites. The arresting sites in DNA have the property of trapping a certain fraction of elongating RNA polymerases that pass through, resulting in locked ternary complexes. Cleavage of the nascent transcript by S-II allows the resumption of elongation from the new 3'-terminus.	33.88	301	sp|P10711|TCEA1_MOUSE	100	sp|P10711|TCEA1_MOUSE Transcription elongation factor A protein 1 OS=Mus musculus OX=10090 GN=Tcea1 PE=1 SV=2	sp|P10711|TCEA1_MOUSE	100	100	S	DPEEKKKEPAISSQNSPEAREESSSSSNVSS	204.94	168.91	KKEPAISSQNS(1)PEAR	KKEPAIS(-98)S(-83)QNS(83)PEAR	11	3	1.1708	3.09753e+06	3.3239e+06	2.96897e+06	3.13013e+06	3.6239e+06	4.04699e+06	4.19386e+06	3.95491e+06	0.791454	0.0145381
P11499	Heat shock protein HSP 90-beta	Hsp90ab1	FUNCTION: Molecular chaperone that promotes the maturation, structural maintenance and proper regulation of specific target proteins involved for instance in cell cycle control and signal transduction. Undergoes a functional cycle that is linked to its ATPase activity. This cycle probably induces conformational changes in the client proteins, thereby causing their activation. Interacts dynamicall…	83.28	724	sp|P11499|HS90B_MOUSE	226	sp|P11499|HS90B_MOUSE Heat shock protein HSP 90-beta OS=Mus musculus OX=10090 GN=Hsp90ab1 PE=1 SV=3	sp|P11499|HS90B_MOUSE	226	226	S	YPITLYLEKEREKEISDDEAEEEKGEKEEED	278.73	18.396	EKEIS(1)DDEAEEEKGEK	EKEIS(18)DDEAEEEKGEK	5	3	1.6667	1.97941e+06	2.04607e+06	2.2241e+06	2.08319e+06	2.4706e+06	2.4727e+06	2.45502e+06	2.46611e+06	0.844729	0.00639352
P12961	Neuroendocrine protein 7B2	Scg5	FUNCTION: Acts as a molecular chaperone for PCSK2/PC2, preventing its premature activation in the regulated secretory pathway. Binds to inactive PCSK2 in the endoplasmic reticulum and facilitates its transport from there to later compartments of the secretory pathway where it is proteolytically matured and activated. Also required for cleavage of PCSK2 but does not appear to be involved in its fo…	23.866	212	sp|P12961|7B2_MOUSE	205	sp|P12961|7B2_MOUSE Neuroendocrine protein 7B2 OS=Mus musculus OX=10090 GN=Scg5 PE=1 SV=1	sp|P12961|7B2_MOUSE	205	205	S	KRLDNVVAKKSVPHFSEEEKEAE________	117.03	110.06	SVPHFS(1)EEEKEAE	S(-56)VPHFS(56)EEEKEAE	6	2	0.20188	375513	357564	337063	356714	256872	289089	238876	261612	1.36352	0.00667797
P14733	Lamin-B1	Lmnb1	FUNCTION: Lamins are components of the nuclear lamina, a fibrous layer on the nucleoplasmic side of the inner nuclear membrane, which is thought to provide a framework for the nuclear envelope and may also interact with chromatin.	66.785	588	sp|P14733|LMNB1_MOUSE;sp|P21619|LMNB2_MOUSE	392;383	sp|P14733|LMNB1_MOUSE Lamin-B1 OS=Mus musculus OX=10090 GN=Lmnb1 PE=1 SV=3;sp|P21619|LMNB2_MOUSE Lamin-B2 OS=Mus musculus OX=10090 GN=Lmnb2 PE=1 SV=2	sp|P14733|LMNB1_MOUSE;sp|P21619|LMNB2_MOUSE	392;383	383	S	AYRKLLEGEEERLKLSPSPSSRITISRATSS;AYRKLLEGEEERLKLSPSPSSRVTVSRASSS	79.795	59.731	LKLS(0.998)PS(0.001)PSSR	LKLS(29)PS(-29)PS(-41)S(-38)R	4	2	0.86839	397888		416444	407166	446699	448235	441048	445327	0.914307	0.0145038
P14873	Microtubule-associated protein 1B	Map1b	FUNCTION: Phosphorylated MAP1B may play a role in the cytoskeletal changes that accompany neurite extension. Possibly MAP1B binds to at least two tubulin subunits in the polymer, and this bridging of subunits might be involved in nucleating microtubule polymerization and in stabilizing microtubules. Acts as a positive cofactor in DAPK1-mediated autophagic vesicle formation and membrane blebbing (…	270.25	2464	sp|P14873|MAP1B_MOUSE	828	sp|P14873|MAP1B_MOUSE Microtubule-associated protein 1B OS=Mus musculus OX=10090 GN=Map1b PE=1 SV=2	sp|P14873|MAP1B_MOUSE	828	828	S	ASGPVKELEAERSLMSSPEDLTKDFEELKAE	124.24	117.41	SLMS(1)S(1)PEDLTK	S(-68)LMS(68)S(64)PEDLT(-64)K	4	2	0.10471	1.30959e+06	1.4404e+06	1.34819e+06	1.36606e+06	1.14205e+06	964992	1.0002e+06	1.03575e+06	1.31892	0.00770338
P15105	Glutamine synthetase	Glul	FUNCTION: Glutamine synthetase that catalyzes the ATP-dependent conversion of glutamate and ammonia to glutamine (By similarity). Its role depends on tissue localization: in the brain, it regulates the levels of toxic ammonia and converts neurotoxic glutamate to harmless glutamine, whereas in the liver, it is one of the enzymes responsible for the removal of ammonia (PubMed:25870278). Essential f…	42.119	373	sp|P15105|GLNA_MOUSE	343	sp|P15105|GLNA_MOUSE Glutamine synthetase OS=Mus musculus OX=10090 GN=Glul PE=1 SV=6	sp|P15105|GLNA_MOUSE	343	343	S	TVGQEKKGYFEDRRPSANCDPYAVTEAIVRT	97.525	97.525	RPS(1)ANCDPYAVTEAIVR	RPS(47)ANCDPY(-47)AVT(-85)EAIVR	3	3	-0.12504	670110	685253	523800	626388	802200	818481	741355	787346	0.795569	0.046636
P16330	2',3'-cyclic-nucleotide 3'-phosphodiesterase	Cnp	FUNCTION: May participate in RNA metabolism in the myelinating cell, CNP is the third most abundant protein in central nervous system myelin. {ECO:0000269|PubMed:22393399}.	47.123	420	sp|P16330|CN37_MOUSE	408	sp|P16330|CN37_MOUSE 2',3'-cyclic-nucleotide 3'-phosphodiesterase OS=Mus musculus OX=10090 GN=Cnp PE=1 SV=3	sp|P16330|CN37_MOUSE	408	408	S	FTGYYGKGKPVPIHGSRKGGAMQICTII___	91.939	38.584	GKPVPIHGS(1)RK	GKPVPIHGS(39)RK	9	3	2.568	1.04444e+06	1.06234e+06	1.04357e+06	1.05012e+06	980175	957328		968751	1.08399	0.0059702
P17182	Alpha-enolase	Eno1	FUNCTION: Glycolytic enzyme the catalyzes the conversion of 2-phosphoglycerate to phosphoenolpyruvate. In addition to glycolysis, involved in various processes such as growth control, hypoxia tolerance and allergic responses. May also function in the intravascular and pericellular fibrinolytic system due to its ability to serve as a receptor and activator of plasminogen on the cell surface of sev…	47.14	434	sp|P17182|ENOA_MOUSE	272	sp|P17182|ENOA_MOUSE Alpha-enolase OS=Mus musculus OX=10090 GN=Eno1 PE=1 SV=3	sp|P17182|ENOA_MOUSE	272	272	T	YDLDFKSPDDPSRYITPDQLADLYKSFVQNY	103.23	87.727	YIT(1)PDQLADLYK	Y(-48)IT(48)PDQLADLY(-82)K	3	2	0.73294	37384.2	40580.7	40356.1	39440.3	48639.3	47969.8		48304.6	0.816493	0.0072316
P18608	Non-histone chromosomal protein HMG-14	Hmgn1	FUNCTION: Binds to the inner side of the nucleosomal DNA thus altering the interaction between the DNA and the histone octamer. May be involved in the process which maintains transcribable genes in a unique chromatin conformation. Inhibits the phosphorylation of nucleosomal histones H3 and H2A by RPS6KA5/MSK1 and RPS6KA3/RSK2. {ECO:0000269|PubMed:15327773}.	10.152	96	sp|P18608|HMGN1_MOUSE	84	sp|P18608|HMGN1_MOUSE Non-histone chromosomal protein HMG-14 OS=Mus musculus OX=10090 GN=Hmgn1 PE=1 SV=2	sp|P18608|HMGN1_MOUSE	84	84	S	QTTELPAENGETENQSPASEEEKEAKSD___	133.81	133.81	QADVADQQTTELPAENGET(0.003)ENQS(0.94)PAS(0.057)EEEK	QADVADQQT(-100)T(-99)ELPAENGET(-25)ENQS(12)PAS(-12)EEEK	23	3	-0.066257	190957	209995		200476	338358	314386	334305	329016	0.60932	0.00170082
P19246	Neurofilament heavy polypeptide	Nefh	FUNCTION: Neurofilaments usually contain three intermediate filament proteins: NEFL, NEFM, and NEFH which are involved in the maintenance of neuronal caliber. NEFH has an important function in mature axons that is not subserved by the two smaller NF proteins. May additionally cooperate with the neuronal intermediate filament proteins PRPH and INA to form neuronal filamentous networks (PubMed:2272…	116.99	1090	sp|P19246|NFH_MOUSE	789	sp|P19246|NFH_MOUSE Neurofilament heavy polypeptide OS=Mus musculus OX=10090 GN=Nefh PE=1 SV=3	sp|P19246|NFH_MOUSE	789	789	S	KTPVKEGAKSPAEAKSPEKAKSPVKEDIKPP	196.38	61.867	S(1)PAEAKS(1)PEKAK	S(62)PAEAKS(62)PEKAK	7	2	-0.58804	1.27358e+06	1.36089e+06	1.20854e+06	1.281e+06	1.43964e+06	1.49646e+06	1.42451e+06	1.45354e+06	0.881301	0.024859
P19246	Neurofilament heavy polypeptide	Nefh	FUNCTION: Neurofilaments usually contain three intermediate filament proteins: NEFL, NEFM, and NEFH which are involved in the maintenance of neuronal caliber. NEFH has an important function in mature axons that is not subserved by the two smaller NF proteins. May additionally cooperate with the neuronal intermediate filament proteins PRPH and INA to form neuronal filamentous networks (PubMed:2272…	116.99	1090	sp|P19246|NFH_MOUSE	783	sp|P19246|NFH_MOUSE Neurofilament heavy polypeptide OS=Mus musculus OX=10090 GN=Nefh PE=1 SV=3	sp|P19246|NFH_MOUSE	783	783	S	KSPEKAKTPVKEGAKSPAEAKSPEKAKSPVK	193.67	61.867	S(1)PAEAKS(1)PEKAK	S(62)PAEAKS(62)PEKAK	1	2	-0.58804	1.27358e+06	1.36089e+06	1.20854e+06	1.281e+06	1.43964e+06	1.49646e+06	1.42451e+06	1.45354e+06	0.881301	0.024859
P20357	Microtubule-associated protein 2	Map2	FUNCTION: The exact function of MAP2 is unknown but MAPs may stabilize the microtubules against depolymerization. They also seem to have a stiffening effect on microtubules.	199.13	1828	sp|P20357|MTAP2_MOUSE	1783	sp|P20357|MTAP2_MOUSE Microtubule-associated protein 2 OS=Mus musculus OX=10090 GN=Map2 PE=1 SV=2	sp|P20357|MTAP2_MOUSE	1783	1783	S	HAKARVDHGAEIITQSPSRSSVASPRRLSNV	155.96	155.96	VDHGAEIITQS(0.993)PS(0.007)R	VDHGAEIIT(-38)QS(21)PS(-21)R	11	2	0.54572	254143	207540	144451	202045	304711	366777	292559	321349	0.628739	0.0383399
P21619	Lamin-B2	Lmnb2	FUNCTION: Lamins are components of the nuclear lamina, a fibrous layer on the nucleoplasmic side of the inner nuclear membrane, which is thought to provide a framework for the nuclear envelope and may also interact with chromatin.	67.317	596	sp|P21619|LMNB2_MOUSE	427	sp|P21619|LMNB2_MOUSE Lamin-B2 OS=Mus musculus OX=10090 GN=Lmnb2 PE=1 SV=2	sp|P21619|LMNB2_MOUSE	427	427	S	GRGKRRRLETEDTSGSPSRASRVSSGSRLAQ	227.95	110.06	RLETEDTSGS(1)PSR	RLET(-83)EDT(-46)S(-40)GS(37)PS(-37)R	10	2	1.0522	190552	153919	102696	149056	262152	210083	253698	241977	0.61599	0.0368843
P25444	40S ribosomal protein S2	Rps2		31.231	293	sp|P25444|RS2_MOUSE	264	sp|P25444|RS2_MOUSE 40S ribosomal protein S2 OS=Mus musculus OX=10090 GN=Rps2 PE=1 SV=3	sp|P25444|RS2_MOUSE	264	264	S	SYLTPDLWKETVFTKSPYQEFTDHLVKTHTR	101.43	83.061	S(1)PYQEFTDHLVK	S(45)PY(-45)QEFT(-66)DHLVK	1	2	2.3505	96902.2	71528.7	82158.2	83529.7	144255	102436	137434	128042	0.652364	0.0404156
P26039	Talin-1	Tln1	FUNCTION: Probably involved in connections of major cytoskeletal structures to the plasma membrane. High molecular weight cytoskeletal protein concentrated at regions of cell-substratum contact and, in lymphocytes, at cell-cell contacts.	269.82	2541	sp|P26039|TLN1_MOUSE	1328	sp|P26039|TLN1_MOUSE Talin-1 OS=Mus musculus OX=10090 GN=Tln1 PE=1 SV=2	sp|P26039|TLN1_MOUSE	1328	1328	S	SKLLLAAKALSTDPASPNLKSQLAAAARAVT	55.782	55.782	ALSTDPAS(1)PNLK	ALS(-46)T(-37)DPAS(37)PNLK	8	2	-0.32356	52393.5	44612.9	47631.9	48212.8		57874.1	59936.7	58905.4	0.818477	0.0384476
P33173	Kinesin-like protein KIF1A	Kif1a	FUNCTION: Motor for anterograde axonal transport of synaptic vesicle precursors (Probable). Also required for neuronal dense core vesicles (DCVs) transport to the dendritic spines and axons. The interaction calcium-dependent with CALM1 increases vesicle motility and interaction with the scaffolding proteins PPFIA2 and TANC2 recruits DCVs to synaptic sites (By similarity). {ECO:0000250|UniProtKB:F…	191.72	1695	sp|P33173|KIF1A_MOUSE	1537	sp|P33173|KIF1A_MOUSE Kinesin-like protein KIF1A OS=Mus musculus OX=10090 GN=Kif1a PE=1 SV=2	sp|P33173|KIF1A_MOUSE	1537	1537	S	GATDVRTPQPCSRPASPEPELLPELDSKKTP	102.55	102.55	PAS(1)PEPELLPELDSK	PAS(95)PEPELLPELDS(-95)K	3	2	0.88497	471548	450981	461167	461232	508940	497008	476673	494207	0.933278	0.0414928
P35436	Glutamate receptor ionotropic, NMDA 2A	Grin2a	FUNCTION: Component of NMDA receptor complexes that function as heterotetrameric, ligand-gated ion channels with high calcium permeability and voltage-dependent sensitivity to magnesium (PubMed:1374164). Channel activation requires binding of the neurotransmitter glutamate to the epsilon subunit, glycine binding to the zeta subunit, plus membrane depolarization to eliminate channel inhibition by …	165.42	1464	sp|P35436|NMDE1_MOUSE	1025	sp|P35436|NMDE1_MOUSE Glutamate receptor ionotropic, NMDA 2A OS=Mus musculus OX=10090 GN=Grin2a PE=1 SV=2	sp|P35436|NMDE1_MOUSE	1025	1025	S	PRQLWKKSMESLRQDSLNQNPVSQRDEKTAE	189.13	189.13	QDS(1)LNQNPVSQR	QDS(180)LNQNPVS(-180)QR	3	2	0.65861	247639	237181	223589	236136	336751	383096	367715	362521	0.651373	0.00117293
P35564	Calnexin	Canx	FUNCTION: Calcium-binding protein that interacts with newly synthesized glycoproteins in the endoplasmic reticulum. It may act in assisting protein assembly and/or in the retention within the ER of unassembled protein subunits. It seems to play a major role in the quality control apparatus of the ER by the retention of incorrectly folded proteins. Associated with partial T-cell antigen receptor c…	67.277	591	sp|P35564|CALX_MOUSE	582	sp|P35564|CALX_MOUSE Calnexin OS=Mus musculus OX=10090 GN=Canx PE=1 SV=1	sp|P35564|CALX_MOUSE	582	582	S	EDSKPKAEEDEILNRSPRNRKPRRE______	155.57	104.49	AEEDEILNRS(1)PR	AEEDEILNRS(100)PR	10	3	1.1727	3.39128e+06	2.41612e+06	1.66988e+06	2.49243e+06	4.34503e+06	4.37614e+06	3.59205e+06	4.10441e+06	0.607256	0.0451835
P47708	Rabphilin-3A	Rph3a	FUNCTION: Plays an essential role in docking and fusion steps of regulated exocytosis (By similarity). At the presynaptic level, RPH3A is recruited by RAB3A to the synaptic vesicle membrane in a GTP-dependent manner where it modulates synaptic vesicle trafficking and calcium-triggered neurotransmitter release (By similarity). In the post-synaptic compartment, forms a ternary complex with GRIN2A a…	75.488	681	sp|P47708|RP3A_MOUSE	680	sp|P47708|RP3A_MOUSE Rabphilin-3A OS=Mus musculus OX=10090 GN=Rph3a PE=1 SV=2	sp|P47708|RP3A_MOUSE	680	680	S	KIERWHQLQNENHVSSD______________	249.97	174.72	WHQLQNENHVS(0.004)S(0.996)D	WHQLQNENHVS(-24)S(24)D	12	3	-1.4658	1.29594e+07	1.26872e+07	1.24621e+07	1.27029e+07	1.03377e+07	1.07999e+07	1.00375e+07	1.03917e+07	1.22241	0.000942215
P51830	Adenylate cyclase type 9	Adcy9	FUNCTION: Adenylyl cyclase that catalyzes the formation of the signaling molecule cAMP in response to activation of G protein-coupled receptors. Contributes to signaling cascades activated by CRH (corticotropin-releasing factor), corticosteroids and by beta-adrenergic receptors. {ECO:0000250|UniProtKB:O60503, ECO:0000269|PubMed:8662814}.	150.95	1353	sp|P51830|ADCY9_MOUSE	610	sp|P51830|ADCY9_MOUSE Adenylate cyclase type 9 OS=Mus musculus OX=10090 GN=Adcy9 PE=1 SV=1	sp|P51830|ADCY9_MOUSE	610	610	S	DDSRESSGPRGQGTASPGSVSDLAQTVKTFD	264.46	260.13	GQGTAS(1)PGSVSDLAQTVK	GQGT(-57)AS(57)PGS(-66)VS(-120)DLAQT(-200)VK	6	2	1.513	2.03104e+06	2.06693e+06		2.04898e+06	1.88028e+06	1.86015e+06	1.77208e+06	1.8375e+06	1.11509	0.018146
P51949	CDK-activating kinase assembly factor MAT1	Mnat1	FUNCTION: Stabilizes the cyclin H-CDK7 complex to form a functional CDK-activating kinase (CAK) enzymatic complex. CAK activates the cyclin-associated kinases CDK1, CDK2, CDK4 and CDK6 by threonine phosphorylation. CAK complexed to the core-TFIIH basal transcription factor activates RNA polymerase II by serine phosphorylation of the repetitive C-terminal domain (CTD) of its large subunit (POLR2A)…	35.848	309	sp|P51949|MAT1_MOUSE	279	sp|P51949|MAT1_MOUSE CDK-activating kinase assembly factor MAT1 OS=Mus musculus OX=10090 GN=Mnat1 PE=1 SV=2	sp|P51949|MAT1_MOUSE	279	279	S	ELLGRLGYLNHVRAASPQDLAGGYTSSLACH	51.542	51.542	AAS(1)PQDLAGGYTSSLACHR	AAS(38)PQDLAGGY(-38)T(-40)S(-42)S(-45)LACHR	3	3	-0.27817	33742.3		35202.6	34472.4	40072.5	39249.6		39661	0.869177	0.0251136
P53995	Anaphase-promoting complex subunit 1	Anapc1	FUNCTION: Component of the anaphase promoting complex/cyclosome (APC/C), a cell cycle-regulated E3 ubiquitin ligase that controls progression through mitosis and the G1 phase of the cell cycle. The APC/C complex acts by mediating ubiquitination and subsequent degradation of target proteins: it mainly mediates the formation of 'Lys-11'-linked polyubiquitin chains and, to a lower extent, the format…	215.99	1944	sp|P53995|APC1_MOUSE	688	sp|P53995|APC1_MOUSE Anaphase-promoting complex subunit 1 OS=Mus musculus OX=10090 GN=Anapc1 PE=1 SV=2	sp|P53995|APC1_MOUSE	688	688	S	DRLAWTRSFDFEGSLSPVIAPKKARPSDTGS	168.69	164.22	SFDFEGSLS(1)PVIAPK	S(-110)FDFEGS(-33)LS(33)PVIAPK	9	2	0.20218	171589	162415	166634	166879	127349	106082	129757	121063	1.37845	0.00455207
P58771	Tropomyosin alpha-1 chain	Tpm1	FUNCTION: Binds to actin filaments in muscle and non-muscle cells. Plays a central role, in association with the troponin complex, in the calcium dependent regulation of vertebrate striated muscle contraction. Smooth muscle contraction is regulated by interaction with caldesmon. In non-muscle cells is implicated in stabilizing cytoskeleton actin filaments. {ECO:0000250|UniProtKB:P09493}.	32.68	284	sp|P58771|TPM1_MOUSE	174	sp|P58771|TPM1_MOUSE Tropomyosin alpha-1 chain OS=Mus musculus OX=10090 GN=Tpm1 PE=1 SV=1	sp|P58771|TPM1_MOUSE	174	174	S	DRKYEEVARKLVIIESDLERAEERAELSEGK	95.138	74.524	LVIIES(1)DLER	LVIIES(75)DLER	6	2	-0.48929	24828	23433.4	22672.9	23644.8	30397.6	26749.1	27910.1	28352.2	0.833965	0.0195471
P62259	14-3-3 protein epsilon	Ywhae	FUNCTION: Adapter protein implicated in the regulation of a large spectrum of both general and specialized signaling pathways. Binds to a large number of partners, usually by recognition of a phosphoserine or phosphothreonine motif. Binding generally results in the modulation of the activity of the binding partner. Positively regulates phosphorylated protein HSF1 nuclear export to the cytoplasm. …	29.174	255	sp|P62259|1433E_MOUSE	210	sp|P62259|1433E_MOUSE 14-3-3 protein epsilon OS=Mus musculus OX=10090 GN=Ywhae PE=1 SV=1	sp|P62259|1433E_MOUSE	210	210	S	AKAAFDDAIAELDTLSEESYKDSTLIMQLLR	187.22	152.99	AAFDDAIAELDT(0.001)LS(0.996)EES(0.003)YK	AAFDDAIAELDT(-32)LS(25)EES(-25)Y(-35)K	14	2	4.1664	1.4829e+06	1.53639e+06	1.44007e+06	1.48645e+06	1.347e+06	1.37904e+06	1.40766e+06	1.3779e+06	1.07878	0.0299863
P62880	Guanine nucleotide-binding protein G(I)/G(S)/G(T) subunit beta-2	Gnb2	FUNCTION: Guanine nucleotide-binding proteins (G proteins) are involved as a modulator or transducer in various transmembrane signaling systems. The beta and gamma chains are required for the GTPase activity, for replacement of GDP by GTP, and for G protein-effector interaction.	37.331	340	sp|P62880|GBB2_MOUSE;sp|P29387|GBB4_MOUSE	2;2	sp|P62880|GBB2_MOUSE Guanine nucleotide-binding protein G(I)/G(S)/G(T) subunit beta-2 OS=Mus musculus OX=10090 GN=Gnb2 PE=1 SV=3;sp|P29387|GBB4_MOUSE Guanine nucleotide-binding protein subunit beta-4 OS=Mus musculus OX=10090 GN=Gnb4 PE=1 SV=4	sp|P62880|GBB2_MOUSE	2	2	S	______________MSELEQLRQEAEQLRNQ	72.038	42.075	S(1)ELEQLR	S(42)ELEQLR	1	2	-0.7085	40352.2	34818.9	25604.3	33591.8	59947.8	61113.4	49228.9	56763.4	0.591787	0.0155331
P63038	60 kDa heat shock protein, mitochondrial	Hspd1	FUNCTION: Chaperonin implicated in mitochondrial protein import and macromolecular assembly. Together with Hsp10, facilitates the correct folding of imported proteins. May also prevent misfolding and promote the refolding and proper assembly of unfolded polypeptides generated under stress conditions in the mitochondrial matrix. The functional units of these chaperonins consist of heptameric rings…	60.955	573	sp|P63038|CH60_MOUSE	70	sp|P63038|CH60_MOUSE 60 kDa heat shock protein, mitochondrial OS=Mus musculus OX=10090 GN=Hspd1 PE=1 SV=1	sp|P63038|CH60_MOUSE	70	70	S	MGPKGRTVIIEQSWGSPKVTKDGVTVAKSID	127.62	127.62	TVIIEQSWGS(1)PK	T(-94)VIIEQS(-34)WGS(34)PK	10	2	2.1686	46238.3	38265.7	45222.9	43242.3	57346.8	53749	49854.6	53650.1	0.806006	0.0347099
P63101	14-3-3 protein zeta/delta	Ywhaz	FUNCTION: Adapter protein implicated in the regulation of a large spectrum of both general and specialized signaling pathways. Binds to a large number of partners, usually by recognition of a phosphoserine or phosphothreonine motif. Binding generally results in the modulation of the activity of the binding partner. Induces ARHGEF7 activity on RAC1 as well as lamellipodia and membrane ruffle forma…	27.771	245	sp|P63101|1433Z_MOUSE	128	sp|P63101|1433Z_MOUSE 14-3-3 protein zeta/delta OS=Mus musculus OX=10090 GN=Ywhaz PE=1 SV=1	sp|P63101|1433Z_MOUSE	128	128	Y	ESKVFYLKMKGDYYRYLAEVAAGDDKKGIVD	145.75	99.34	Y(1)LAEVAAGDDKK	Y(99)LAEVAAGDDKK	1	2	-0.2553	166369	170573	182935	173292		136372	144574	140473	1.23363	0.0191266
P63101	14-3-3 protein zeta/delta	Ywhaz	FUNCTION: Adapter protein implicated in the regulation of a large spectrum of both general and specialized signaling pathways. Binds to a large number of partners, usually by recognition of a phosphoserine or phosphothreonine motif. Binding generally results in the modulation of the activity of the binding partner. Induces ARHGEF7 activity on RAC1 as well as lamellipodia and membrane ruffle forma…	27.771	245	sp|P63101|1433Z_MOUSE	28	sp|P63101|1433Z_MOUSE 14-3-3 protein zeta/delta OS=Mus musculus OX=10090 GN=Ywhaz PE=1 SV=1	sp|P63101|1433Z_MOUSE	28	28	S	AEQAERYDDMAACMKSVTEQGAELSNEERNL	81.373	81.373	S(0.919)VT(0.081)EQGAELSNEER	S(11)VT(-11)EQGAELS(-75)NEER	1	2	1.7135	40932	33355.6	44966.6	39751.4	25594.2	25322.9	32810.4	27909.2	1.42431	0.0476729
P63101	14-3-3 protein zeta/delta	Ywhaz	FUNCTION: Adapter protein implicated in the regulation of a large spectrum of both general and specialized signaling pathways. Binds to a large number of partners, usually by recognition of a phosphoserine or phosphothreonine motif. Binding generally results in the modulation of the activity of the binding partner. Induces ARHGEF7 activity on RAC1 as well as lamellipodia and membrane ruffle forma…	27.771	245	sp|P63101|1433Z_MOUSE	230	sp|P63101|1433Z_MOUSE 14-3-3 protein zeta/delta OS=Mus musculus OX=10090 GN=Ywhaz PE=1 SV=1	sp|P63101|1433Z_MOUSE	230	230	S	TLIMQLLRDNLTLWTSDTQGDEAEAGEGGEN	191.02	182.23	DNLTLWT(0.017)S(0.965)DT(0.017)QGDEAEAGEGGEN	DNLT(-52)LWT(-17)S(17)DT(-17)QGDEAEAGEGGEN	8	2	0.54666	1.27911e+06	1.29815e+06	1.16225e+06	1.2465e+06	865959	1.01825e+06	1.03912e+06	974443	1.27919	0.0170508
P70392	Ras-specific guanine nucleotide-releasing factor 2	Rasgrf2	FUNCTION: Functions as a calcium-regulated nucleotide exchange factor activating both Ras and RAC1 through the exchange of bound GDP for GTP. Preferentially activates HRAS in vivo compared to RRAS based on their different types of prenylation. Functions in synaptic plasticity by contributing to the induction of long term potentiation. {ECO:0000269|PubMed:10733575, ECO:0000269|PubMed:11500499, ECO…	135.67	1189	sp|P70392|RGRF2_MOUSE	633	sp|P70392|RGRF2_MOUSE Ras-specific guanine nucleotide-releasing factor 2 OS=Mus musculus OX=10090 GN=Rasgrf2 PE=1 SV=2	sp|P70392|RGRF2_MOUSE	633	633	S	LHKDDTDICFSKTLNSCKVPQIRYASVERLL	91.032	72.846	T(0.001)LNS(0.999)CKVPQIR	T(-32)LNS(32)CKVPQIR	4	2	0.60333	914417	942217	929322	928652	831364	886400	884434	867399	1.07062	0.0360906
P70399	TP53-binding protein 1	Tp53bp1	FUNCTION: Double-strand break (DSB) repair protein involved in response to DNA damage, telomere dynamics and class-switch recombination (CSR) during antibody genesis (PubMed:15159415, PubMed:15077110, PubMed:20453858, PubMed:23333305, PubMed:26308889, PubMed:20362325). Plays a key role in the repair of double-strand DNA breaks (DSBs) in response to DNA damage by promoting non-homologous end joini…	212.73	1969	sp|P70399|TP53B_MOUSE	1096	sp|P70399|TP53B_MOUSE TP53-binding protein 1 OS=Mus musculus OX=10090 GN=Tp53bp1 PE=1 SV=3	sp|P70399|TP53B_MOUSE	1096	1096	S	PVGPVMDDAAPEDSASPVSQQRASQEQRASQ	54.877	50.515	QSEQPVKPVGPVMDDAAPEDS(0.027)AS(0.803)PVS(0.17)QQR	QS(-49)EQPVKPVGPVMDDAAPEDS(-15)AS(6.8)PVS(-6.8)QQR	23	3	-1.6126	376969	381787		379378	337024		334135	335580	1.13052	0.00408704
P70441	Na(+)/H(+) exchange regulatory cofactor NHE-RF1	Slc9a3r1	FUNCTION: Scaffold protein that connects plasma membrane proteins with members of the ezrin/moesin/radixin family and thereby helps to link them to the actin cytoskeleton and to regulate their surface expression. Necessary for recycling of internalized ADRB2. Was first known to play a role in the regulation of the activity and subcellular location of SLC9A3. Necessary for cAMP-mediated phosphoryl…	38.6	355	sp|P70441|NHRF1_MOUSE	2	sp|P70441|NHRF1_MOUSE Na(+)/H(+) exchange regulatory cofactor NHE-RF1 OS=Mus musculus OX=10090 GN=Slc9a3r1 PE=1 SV=3	sp|P70441|NHRF1_MOUSE	2	2	S	______________MSADAAAGEPLPRLCCL	110.58	61.067	S(1)ADAAAGEPLPR	S(61)ADAAAGEPLPR	1	2	-0.97869	283353	279479	234478	265770	169455	154073	223983	182504	1.45625	0.0343021
P80560	Receptor-type tyrosine-protein phosphatase N2	Ptprn2	FUNCTION: Plays a role in vesicle-mediated secretory processes (PubMed:21732083). Required for normal accumulation of secretory vesicles in hippocampus, pituitary and pancreatic islets. Required for the accumulation of normal levels of insulin-containing vesicles and preventing their degradation (PubMed:21732083). Plays a role in insulin secretion in response to glucose stimuli (PubMed:15220191, …	111.5	1001	sp|P80560|PTPR2_MOUSE	339	sp|P80560|PTPR2_MOUSE Receptor-type tyrosine-protein phosphatase N2 OS=Mus musculus OX=10090 GN=Ptprn2 PE=1 SV=2	sp|P80560|PTPR2_MOUSE	339	339	S	ADSVAGAIQSDPAEGSQESHGRGAEGQPREQ	173.54	81.409	ADSVAGAIQS(0.002)DPAEGS(0.992)QES(0.005)HGR	ADS(-70)VAGAIQS(-26)DPAEGS(23)QES(-23)HGR	16	2	-1.9682	1.22276e+06	1.332e+06	1.22798e+06	1.26091e+06	1.10999e+06	1.02088e+06	885871	1.00558e+06	1.25392	0.0262981
P84091	AP-2 complex subunit mu	Ap2m1	FUNCTION: Component of the adaptor protein complex 2 (AP-2). Adaptor protein complexes function in protein transport via transport vesicles in different membrane traffic pathways. Adaptor protein complexes are vesicle coat components and appear to be involved in cargo selection and vesicle formation. AP-2 is involved in clathrin-dependent endocytosis in which cargo proteins are incorporated into …	49.654	435	sp|P84091|AP2M1_MOUSE	153	sp|P84091|AP2M1_MOUSE AP-2 complex subunit mu OS=Mus musculus OX=10090 GN=Ap2m1 PE=1 SV=1	sp|P84091|AP2M1_MOUSE	153	153	S	IKSQHQTKEEQSQITSQVTGQIGWRREGIKY	88.42	57.042	EEQSQIT(0.035)S(0.906)QVT(0.059)GQIGWR	EEQS(-39)QIT(-14)S(12)QVT(-12)GQIGWR	8	2	0.056433		54044.7	39490.1	46767.4	27118.9	23863.7	31002	27328.2	1.71132	0.0487017
P84244	Histone H3.3	H3-3b	FUNCTION: Variant histone H3 which replaces conventional H3 in a wide range of nucleosomes in active genes. Constitutes the predominant form of histone H3 in non-dividing cells and is incorporated into chromatin independently of DNA synthesis. Deposited at sites of nucleosomal displacement throughout transcribed genes, suggesting that it represents an epigenetic imprint of transcriptionally activ…	15.328	136	sp|P84244|H33_MOUSE;sp|P84228|H32_MOUSE;sp|P68433|H31_MOUSE;sp|P02301|H3C_MOUSE	81;81;81;81	sp|P84244|H33_MOUSE Histone H3.3 OS=Mus musculus OX=10090 GN=H3-3b PE=1 SV=2;sp|P84228|H32_MOUSE Histone H3.2 OS=Mus musculus OX=10090 GN=H3c15 PE=1 SV=2;sp|P68433|H31_MOUSE Histone H3.1 OS=Mus musculus OX=10090 GN=H3c11 PE=1 SV=2;sp|P02301|H3C_MOUSE Histo	sp|P84244|H33_MOUSE	81	81	T	LPFQRLVREIAQDFKTDLRFQSAAIGALQEA	110.14	110.14	EIAQDFKT(1)DLR	EIAQDFKT(110)DLR	8	2	-1.4474	21882.8	20586.8		21234.8	39125.9	40067		39596.5	0.53628	0.00189684
P97412	Lysosomal-trafficking regulator	Lyst	FUNCTION: Adapter protein that regulates and/or fission of intracellular vesicles such as lysosomes (By similarity). Might regulate trafficking of effectors involved in exocytosis (By similarity). In cytotoxic T-cells and natural killer (NK) cells, has role in the regulation of size, number and exocytosis of lytic granules (By similarity). In macrophages and dendritic cells, regulates phagosome m…	425.28	3788	sp|P97412|LYST_MOUSE	2099	sp|P97412|LYST_MOUSE Lysosomal-trafficking regulator OS=Mus musculus OX=10090 GN=Lyst PE=1 SV=1	sp|P97412|LYST_MOUSE	2099	2099	S	NIVPQRMAAQMVRSRSLPAFPTYLPLIRAQK	146.58	142.08	S(1)LPAFPTYLPLIR	S(120)LPAFPT(-120)Y(-130)LPLIR	1	2	0.31513	98433.6	133350	151771	127851	222007	193064		207535	0.616047	0.0400317
Q01063	cAMP-specific 3',5'-cyclic phosphodiesterase 4D	Pde4d	FUNCTION: Hydrolyzes the second messenger cAMP, which is a key regulator of many important physiological processes. {ECO:0000250}.	84.562	747	sp|Q01063|PDE4D_MOUSE	654	sp|Q01063|PDE4D_MOUSE cAMP-specific 3',5'-cyclic phosphodiesterase 4D OS=Mus musculus OX=10090 GN=Pde4d PE=1 SV=2	sp|Q01063|PDE4D_MOUSE	654	654	S	TLEDNREWYQSTIPQSPSPAPDDQEEGRQGQ	91.1	51.577	EWYQST(0.001)IPQS(0.895)PS(0.104)PAPDDQEEGR	EWY(-46)QS(-35)T(-32)IPQS(9.4)PS(-9.4)PAPDDQEEGR	10	3	1.3951	303007	311106	305344	306486	404475	339936	402136	382182	0.801936	0.0236124
Q01063	cAMP-specific 3',5'-cyclic phosphodiesterase 4D	Pde4d	FUNCTION: Hydrolyzes the second messenger cAMP, which is a key regulator of many important physiological processes. {ECO:0000250}.	84.562	747	sp|Q01063|PDE4D_MOUSE	141	sp|Q01063|PDE4D_MOUSE cAMP-specific 3',5'-cyclic phosphodiesterase 4D OS=Mus musculus OX=10090 GN=Pde4d PE=1 SV=2	sp|Q01063|PDE4D_MOUSE	141	141	S	RRESFLYRSDSDYDLSPKSMSRNSSIASDIH	142.51	142.51	SDSDYDLS(1)PK	S(-110)DS(-63)DY(-94)DLS(63)PK	8	2	1.3688	193334	160130	164106	172523	199638	211604	208185	206476	0.835562	0.0372669
Q03517	Secretogranin-2	Scg2	FUNCTION: Neuroendocrine protein of the granin family that regulates the biogenesis of secretory granules. {ECO:0000250|UniProtKB:P13521}.	70.643	617	sp|Q03517|SCG2_MOUSE	532	sp|Q03517|SCG2_MOUSE Secretogranin-2 OS=Mus musculus OX=10090 GN=Scg2 PE=1 SV=1	sp|Q03517|SCG2_MOUSE	532	532	S	ELLNTNQLKRVPSPVSSEDDLQEEEQLEQAI	171.14	157.38	VPS(0.001)PVS(0.986)S(0.013)EDDLQEEEQLEQAIK	VPS(-29)PVS(19)S(-19)EDDLQEEEQLEQAIK	6	2	2.2644	2.08005e+06	2.02169e+06	1.98718e+06	2.02964e+06	1.21345e+06	1.49041e+06	1.43816e+06	1.38067e+06	1.47004	0.00189479
Q04447	Creatine kinase B-type	Ckb	FUNCTION: Reversibly catalyzes the transfer of phosphate between ATP and various phosphogens (e.g. creatine phosphate). Creatine kinase isoenzymes play a central role in energy transduction in tissues with large, fluctuating energy demands, such as skeletal muscle, heart, brain and spermatozoa.	42.713	381	sp|Q04447|KCRB_MOUSE	163	sp|Q04447|KCRB_MOUSE Creatine kinase B-type OS=Mus musculus OX=10090 GN=Ckb PE=1 SV=1	sp|Q04447|KCRB_MOUSE	163	163	S	RGERRAIEKLAVEALSSLDGDLSGRYYALKS	106.29	95.001	LAVEALS(0.977)S(0.023)LDGDLSGR	LAVEALS(16)S(-16)LDGDLS(-54)GR	7	2	1.3417	27462.3	23297.2	26753.9	25837.8		20182.5	15173.7	17678.1	1.46157	0.0469332
Q04447	Creatine kinase B-type	Ckb	FUNCTION: Reversibly catalyzes the transfer of phosphate between ATP and various phosphogens (e.g. creatine phosphate). Creatine kinase isoenzymes play a central role in energy transduction in tissues with large, fluctuating energy demands, such as skeletal muscle, heart, brain and spermatozoa.	42.713	381	sp|Q04447|KCRB_MOUSE	164	sp|Q04447|KCRB_MOUSE Creatine kinase B-type OS=Mus musculus OX=10090 GN=Ckb PE=1 SV=1	sp|Q04447|KCRB_MOUSE	164	164	S	GERRAIEKLAVEALSSLDGDLSGRYYALKSM	133.34	133.34	LAVEALS(0.022)S(0.978)LDGDLSGR	LAVEALS(-16)S(16)LDGDLS(-57)GR	8	2	0.8934	128858	120593	132211	127221	112118	101640	91525.8	101761	1.25019	0.0207737
Q04690	Neurofibromin	Nf1	FUNCTION: Stimulates the GTPase activity of Ras. NF1 shows greater affinity for Ras GAP, but lower specific activity. May be a regulator of Ras activity.	319.59	2841	sp|Q04690|NF1_MOUSE	2545	sp|Q04690|NF1_MOUSE Neurofibromin OS=Mus musculus OX=10090 GN=Nf1 PE=1 SV=1	sp|Q04690|NF1_MOUSE	2545	2545	S	QPSQANTKKLLGTRKSFDHLISDTKAPKRQE	134.2	112.7	S(1)FDHLISDTK	S(100)FDHLIS(-100)DT(-110)K	1	2	1.3185	385623	387358	432712	401898	443244	505889	470186	473106	0.849488	0.0402988
Q3B7Z2	Oxysterol-binding protein 1	Osbp	FUNCTION: Lipid transporter involved in lipid countertransport between the Golgi complex and membranes of the endoplasmic reticulum: specifically exchanges sterol with phosphatidylinositol 4-phosphate (PI4P), delivering sterol to the Golgi in exchange for PI4P, which is degraded by the SAC1/SACM1L phosphatase in the endoplasmic reticulum. Binds cholesterol and a range of oxysterols including 25-h…	88.796	805	sp|Q3B7Z2|OSBP1_MOUSE	238	sp|Q3B7Z2|OSBP1_MOUSE Oxysterol-binding protein 1 OS=Mus musculus OX=10090 GN=Osbp PE=1 SV=3	sp|Q3B7Z2|OSBP1_MOUSE	238	238	S	NDLIAKHGTALQRSLSELESLKLPAESNEKI	104.47	48.701	S(0.002)LS(0.998)ELESLK	S(-28)LS(28)ELES(-39)LK	3	2	-0.52713	1.27275e+06	1.5362e+06	1.60262e+06	1.47052e+06	1.09541e+06	1.16188e+06	1.13398e+06	1.13042e+06	1.30086	0.0294821
Q3TLS3	GDP-D-glucose phosphorylase 1	Gdpgp1	FUNCTION: Specific and highly efficient GDP-D-glucose phosphorylase regulating the levels of GDP-D-glucose in cells. {ECO:0000250}.	42.514	386	sp|Q3TLS3|GDPP1_MOUSE	47	sp|Q3TLS3|GDPP1_MOUSE GDP-D-glucose phosphorylase 1 OS=Mus musculus OX=10090 GN=Gdpgp1 PE=1 SV=2	sp|Q3TLS3|GDPP1_MOUSE	47	47	S	GQEDLVGKEVQWPRDSPSAVDTVPLSRFDSA	106.97	94.507	DS(1)PSAVDTVPLSR	DS(33)PS(-33)AVDT(-77)VPLS(-94)R	2	2	-0.015805	43837.7	47610	45073.6	45507.1	66052.7	60100.4		63076.6	0.721459	0.00692352
Q3U214	Microtubule-associated serine/threonine-protein kinase 3	Mast3		144.17	1321	sp|Q3U214|MAST3_MOUSE	107	sp|Q3U214|MAST3_MOUSE Microtubule-associated serine/threonine-protein kinase 3 OS=Mus musculus OX=10090 GN=Mast3 PE=1 SV=3	sp|Q3U214|MAST3_MOUSE	107	107	S	AISFPFARRADGRRWSLASLPSSGYGTNTPS	76.598	76.598	RWS(0.927)LAS(0.073)LPSSGYGTNTPSSTVSSSSSSR	RWS(11)LAS(-11)LPS(-44)S(-47)GY(-48)GT(-55)NT(-65)PS(-71)S(-71)T(-69)VS(-73)S(-74)S(-75)S(-76)S(-77)S(-77)R	3	3	0.75477	115442		105882	110662	156904	166838	140360	154701	0.715332	0.02527
Q3UHB8	Coiled-coil domain-containing protein 177	Ccdc177		79.856	706	sp|Q3UHB8|CC177_MOUSE	303	sp|Q3UHB8|CC177_MOUSE Coiled-coil domain-containing protein 177 OS=Mus musculus OX=10090 GN=Ccdc177 PE=1 SV=1	sp|Q3UHB8|CC177_MOUSE	303	303	S	RPSALALVPLTARSFSLGDLSHSPQTAQHVE	181.84	181.84	SFS(1)LGDLSHSPQTAQHVER	S(-44)FS(39)LGDLS(-39)HS(-72)PQT(-120)AQHVER	3	3	-0.56911	833417	860435	816110	836654	1.05257e+06	1.33063e+06	1.32831e+06	1.23717e+06	0.676266	0.012672
Q3UHC0	Trinucleotide repeat-containing gene 6C protein	Tnrc6c	FUNCTION: Plays a role in RNA-mediated gene silencing by micro-RNAs (miRNAs). Required for miRNA-dependent translational repression of complementary mRNAs by argonaute family proteins As scaffoldng protein associates with argonaute proteins bound to partially complementary mRNAs and simultaneously can recruit CCR4-NOT and PAN deadenylase complexes (By similarity). {ECO:0000250}.	175.77	1690	sp|Q3UHC0|TNR6C_MOUSE	714	sp|Q3UHC0|TNR6C_MOUSE Trinucleotide repeat-containing gene 6C protein OS=Mus musculus OX=10090 GN=Tnrc6c PE=1 SV=2	sp|Q3UHC0|TNR6C_MOUSE	714	714	S	VKQKDSSEATGWEEPSPPSIRRKMEIDDGTS	110.58	110.58	DSSEATGWEEPS(0.988)PPS(0.012)IR	DS(-75)S(-71)EAT(-59)GWEEPS(19)PPS(-19)IR	12	2	0.95447	357666	345413	362378	355152	320235	305849	297327	307804	1.15383	0.00483689
Q3UMB5	Guanine nucleotide exchange protein SMCR8	Smcr8	FUNCTION: Component of the C9orf72-SMCR8 complex, a complex that has guanine nucleotide exchange factor (GEF) activity and regulates autophagy (PubMed:27617292). In the complex, C9orf72 and SMCR8 probably constitute the catalytic subunits that promote the exchange of GDP to GTP, converting inactive GDP-bound RAB8A and RAB39B into their active GTP-bound form, thereby promoting autophagosome matura…	104.96	935	sp|Q3UMB5|SMCR8_MOUSE	788	sp|Q3UMB5|SMCR8_MOUSE Guanine nucleotide exchange protein SMCR8 OS=Mus musculus OX=10090 GN=Smcr8 PE=1 SV=2	sp|Q3UMB5|SMCR8_MOUSE	788	788	S	MDFQKWKLIGLQRVASPANVGTLHTLSRYSR	148.82	127.25	VAS(1)PANVGTLHTLSR	VAS(92)PANVGT(-92)LHT(-110)LS(-120)R	3	2	1.5558	1.26461e+06	1.36356e+06	1.47151e+06	1.36656e+06	1.17508e+06	1.17095e+06	1.03006e+06	1.12536e+06	1.21432	0.0343245
Q3UMT1	Protein phosphatase 1 regulatory subunit 12C	Ppp1r12c	FUNCTION: Regulates myosin phosphatase activity. {ECO:0000250|UniProtKB:Q9BZL4}.	84.684	782	sp|Q3UMT1|PP12C_MOUSE	647	sp|Q3UMT1|PP12C_MOUSE Protein phosphatase 1 regulatory subunit 12C OS=Mus musculus OX=10090 GN=Ppp1r12c PE=1 SV=1	sp|Q3UMT1|PP12C_MOUSE	647	647	S	RRGPAEGEEAGPAERSPECSTVDGGSQVRRQ	79.508	79.508	RGPAEGEEAGPAERS(0.931)PECS(0.068)T(0.001)VDGGSQVR	RGPAEGEEAGPAERS(11)PECS(-11)T(-30)VDGGS(-60)QVR	15	4	0.865	54932.9		85535	70233.9	103140	113294	109503	108646	0.64645	0.049587
Q3UU96	Serine/threonine-protein kinase MRCK alpha	Cdc42bpa	FUNCTION: Serine/threonine-protein kinase which is an important downstream effector of CDC42 and plays a role in the regulation of cytoskeleton reorganization and cell migration. Regulates actin cytoskeletal reorganization via phosphorylation of PPP1R12C and MYL9/MLC2. In concert with MYO18A and LRP35A, is involved in modulating lamellar actomyosin retrograde flow that is crucial to cell protrusi…	195.53	1719	sp|Q3UU96|MRCKA_MOUSE	1680	sp|Q3UU96|MRCKA_MOUSE Serine/threonine-protein kinase MRCK alpha OS=Mus musculus OX=10090 GN=Cdc42bpa PE=1 SV=2	sp|Q3UU96|MRCKA_MOUSE	1680	1680	S	GSDAPARDYDGEDSDSPRHSTASNSSNLSSP	158.02	156.02	DYDGEDSDS(1)PR	DY(-150)DGEDS(-34)DS(34)PR	9	2	1.8158	291522	263580	291954	282352	237014	234085	246350	239150	1.18065	0.0128252
Q5DU25	IQ motif and SEC7 domain-containing protein 2	Iqsec2	FUNCTION: Is a guanine nucleotide exchange factor for the ARF GTP-binding proteins. {ECO:0000250|UniProtKB:Q5JU85}.	161.78	1478	sp|Q5DU25|IQEC2_MOUSE	312	sp|Q5DU25|IQEC2_MOUSE IQ motif and SEC7 domain-containing protein 2 OS=Mus musculus OX=10090 GN=Iqsec2 PE=1 SV=3	sp|Q5DU25|IQEC2_MOUSE	312	312	S	KQEEEEIKRSKALSDSYELSTDLQDKKVEML	198.44	135.89	ALS(0.002)DS(0.998)YELSTDLQDK	ALS(-28)DS(28)Y(-43)ELS(-37)T(-56)DLQDK	5	2	0.39134	247047	252117	240167	246444	274164	280966		277565	0.887877	0.00903474
Q5RJI5	Serine/threonine-protein kinase BRSK1	Brsk1	FUNCTION: Serine/threonine-protein kinase that plays a key role in polarization of neurons and centrosome duplication. Phosphorylates CDC25B, CDC25C, MAPT/TAU, RIMS1, TUBG1, TUBG2 and WEE1. Following phosphorylation and activation by STK11/LKB1, acts as a key regulator of polarization of cortical neurons, probably by mediating phosphorylation of microtubule-associated proteins such as MAPT/TAU at…	85.154	778	sp|Q5RJI5|BRSK1_MOUSE	499	sp|Q5RJI5|BRSK1_MOUSE Serine/threonine-protein kinase BRSK1 OS=Mus musculus OX=10090 GN=Brsk1 PE=1 SV=1	sp|Q5RJI5|BRSK1_MOUSE	499	499	S	RGGGAGEQPPPPSARSTPLPGPPGSPRSSGG	104.04	75.5	S(0.728)T(0.272)PLPGPPGSPR	S(4.3)T(-4.3)PLPGPPGS(-66)PR	1	2	-0.44782	392822	334476		363649		569405	587204	578304	0.62882	0.0195974
Q5SUF2	Luc7-like protein 3	Luc7l3	FUNCTION: Binds cAMP regulatory element DNA sequence. May play a role in RNA splicing (By similarity). {ECO:0000250}.	51.45	432	sp|Q5SUF2|LC7L3_MOUSE	431	sp|Q5SUF2|LC7L3_MOUSE Luc7-like protein 3 OS=Mus musculus OX=10090 GN=Luc7l3 PE=1 SV=1	sp|Q5SUF2|LC7L3_MOUSE	431	431	S	VNGTSEDIKSEGDTQSN______________	115.29	59.09	ESDTKNEVNGTSEDIKSEGDT(0.007)QS(0.993)N	ES(-59)DT(-58)KNEVNGT(-57)S(-54)EDIKS(-46)EGDT(-21)QS(21)N	23	3	0.85699	372767	406435	380734	386645	352390	329252	322888	334843	1.15471	0.0187187
Q5U4C3	Splicing factor, arginine/serine-rich 19	Scaf1	FUNCTION: May function in pre-mRNA splicing. {ECO:0000250}.	133.84	1256	sp|Q5U4C3|SFR19_MOUSE	682	sp|Q5U4C3|SFR19_MOUSE Splicing factor, arginine/serine-rich 19 OS=Mus musculus OX=10090 GN=Scaf1 PE=1 SV=1	sp|Q5U4C3|SFR19_MOUSE	682	682	S	PDKAEPRAPSPAPAVSPKREVLYDSEGLSAD	130.78	130.78	APSPAPAVS(1)PK	APS(-89)PAPAVS(89)PK	9	2	0.30207	411308	410742		411025	387761	399315	386319	391132	1.05086	0.0332617
Q60668	Heterogeneous nuclear ribonucleoprotein D0	Hnrnpd	FUNCTION: Binds with high affinity to RNA molecules that contain AU-rich elements (AREs) found within the 3'-UTR of many proto-oncogenes and cytokine mRNAs. Also binds to double- and single-stranded DNA sequences in a specific manner and functions a transcription factor. Each of the RNA-binding domains specifically can bind solely to a single-stranded non-monotonous 5'-UUAG-3' sequence and also w…	38.354	355	sp|Q60668|HNRPD_MOUSE	190	sp|Q60668|HNRPD_MOUSE Heterogeneous nuclear ribonucleoprotein D0 OS=Mus musculus OX=10090 GN=Hnrnpd PE=1 SV=2	sp|Q60668|HNRPD_MOUSE	190	190	S	MKTKEPVKKIFVGGLSPDTPEEKIREYFGGF	168.78	144.16	IFVGGLS(1)PDTPEEK	IFVGGLS(48)PDT(-48)PEEK	7	2	1.6882	134946	128528	142619	135364	162726	154959	154040	157242	0.860865	0.0112531
Q60902	Epidermal growth factor receptor substrate 15-like 1	Eps15l1	FUNCTION: Seems to be a constitutive component of clathrin-coated pits that is required for receptor-mediated endocytosis. Involved in endocytosis of integrin beta-1 (ITGB1) and transferrin receptor (TFR); internalization of ITGB1 as DAB2-dependent cargo but not TFR seems to require association with DAB2 (By similarity). {ECO:0000250}.	99.307	907	sp|Q60902|EP15R_MOUSE	353	sp|Q60902|EP15R_MOUSE Epidermal growth factor receptor substrate 15-like 1 OS=Mus musculus OX=10090 GN=Eps15l1 PE=1 SV=3	sp|Q60902|EP15R_MOUSE	353	353	S	IQQKVSKGIDPPQVLSPDMVPPSERGTPIPD	105.6	92.592	GIDPPQVLS(1)PDMVPPSER	GIDPPQVLS(59)PDMVPPS(-59)ER	9	2	-0.19963	959728	1.08285e+06	1.04064e+06	1.02774e+06	867213	912500	866850	882187	1.16499	0.0205554
Q60932	Voltage-dependent anion-selective channel protein 1	Vdac1	FUNCTION: Forms a channel through the mitochondrial outer membrane and also the plasma membrane. The channel at the outer mitochondrial membrane allows diffusion of small hydrophilic molecules; in the plasma membrane it is involved in cell volume regulation and apoptosis. It adopts an open conformation at low or zero membrane potential and a closed conformation at potentials above 30-40 mV. The o…	32.351	296	sp|Q60932|VDAC1_MOUSE	117	sp|Q60932|VDAC1_MOUSE Voltage-dependent anion-selective channel protein 1 OS=Mus musculus OX=10090 GN=Vdac1 PE=1 SV=3	sp|Q60932|VDAC1_MOUSE	117	117	S	DQLARGLKLTFDSSFSPNTGKKNAKIKTGYK	195.36	139.7	LTFDSS(0.001)FS(0.999)PNTGK	LT(-120)FDS(-47)S(-30)FS(30)PNT(-38)GK	8	2	1.701	318455	308634	331994	319694	412525		373156	392841	0.813802	0.0233894
Q60949	TBC1 domain family member 1	Tbc1d1	FUNCTION: May act as a GTPase-activating protein for Rab family protein(s). May play a role in the cell cycle and differentiation of various tissues. Involved in the trafficking and translocation of GLUT4-containing vesicles and insulin-stimulated glucose uptake into cells. {ECO:0000269|PubMed:19740738}.	142.02	1255	sp|Q60949|TBCD1_MOUSE	231	sp|Q60949|TBCD1_MOUSE TBC1 domain family member 1 OS=Mus musculus OX=10090 GN=Tbc1d1 PE=1 SV=3	sp|Q60949|TBCD1_MOUSE	231	231	S	GQPSAPGPRPMRKSFSQPGLRSLAFRKEFQD	106.11	83.358	SFS(1)QPGLR	S(-58)FS(58)QPGLR	3	2	-0.4535		74914.1	78104.5	76509.3	92818.1	97789.8	85907.2	92171.7	0.830073	0.0424052
Q61136	Serine/threonine-protein kinase PRP4 homolog	Prpf4b	FUNCTION: Has a role in pre-mRNA splicing. Phosphorylates SF2/ASF.	116.97	1007	sp|Q61136|PRP4B_MOUSE	88	sp|Q61136|PRP4B_MOUSE Serine/threonine-protein kinase PRP4 homolog OS=Mus musculus OX=10090 GN=Prpf4b PE=1 SV=3	sp|Q61136|PRP4B_MOUSE	88	88	S	KHKHKKHKRKEVIEASDKEGLSPAKRTKLDD	51.785	27.344	EVIEAS(1)DKEGLS(1)PAKR	EVIEAS(27)DKEGLS(27)PAKR	6	2	-1.8028	279830	265775		272802	223010	229984		226497	1.20444	0.0275211
Q61136	Serine/threonine-protein kinase PRP4 homolog	Prpf4b	FUNCTION: Has a role in pre-mRNA splicing. Phosphorylates SF2/ASF.	116.97	1007	sp|Q61136|PRP4B_MOUSE	21	sp|Q61136|PRP4B_MOUSE Serine/threonine-protein kinase PRP4 homolog OS=Mus musculus OX=10090 GN=Prpf4b PE=1 SV=3	sp|Q61136|PRP4B_MOUSE	21	21	S	PPSLREQAEMDDADNSEKSVNEENGEVSEDQ	97.268	94.119	EQAEMDDADNS(1)EK	EQAEMDDADNS(94)EK	11	2	-0.096375	53648.1	57747.9		55698	33614	41866	26762.6	34080.8	1.63429	0.0342431
Q61137	Astrotactin-1	Astn1	FUNCTION: Neuronal adhesion molecule that is required for normal migration of young postmitotic neuroblasts along glial fibers, especially in the cerebellum. Required for normal rate of migration of granule cells during brain development and for normal cerebellum development. {ECO:0000269|PubMed:11861479, ECO:0000269|PubMed:8602532}.	144.88	1302	sp|Q61137|ASTN1_MOUSE	194	sp|Q61137|ASTN1_MOUSE Astrotactin-1 OS=Mus musculus OX=10090 GN=Astn1 PE=1 SV=4	sp|Q61137|ASTN1_MOUSE	194	194	S	RWCKRRRVPQPQKSASAEAANEIHYIPSVLI	166.19	146.4	S(0.006)AS(0.994)AEAANEIHYIPSVLIGGHGR	S(-22)AS(22)AEAANEIHY(-110)IPS(-130)VLIGGHGR	3	3	0.85144	362450	352327	318733	344503		403136	401563	402349	0.856229	0.0427956
Q61290	Voltage-dependent R-type calcium channel subunit alpha-1E	Cacna1e	FUNCTION: Voltage-sensitive calcium channels (VSCC) mediate the entry of calcium ions into excitable cells and are also involved in a variety of calcium-dependent processes, including muscle contraction, hormone or neurotransmitter release, gene expression, cell motility, cell division and cell death. The isoform alpha-1E gives rise to R-type calcium currents. R-type calcium channels belong to th…	257.23	2272	sp|Q61290|CAC1E_MOUSE	1099	sp|Q61290|CAC1E_MOUSE Voltage-dependent R-type calcium channel subunit alpha-1E OS=Mus musculus OX=10090 GN=Cacna1e PE=1 SV=1	sp|Q61290|CAC1E_MOUSE	1099	1099	S	DSTVVNISNKTDGEASPLKEAETKEEEEEVE	164.6	152.07	TDGEAS(1)PLKEAETKEEEEEVEK	T(-68)DGEAS(49)PLKEAET(-49)KEEEEEVEK	6	3	0.094838	3.86383e+06	4.05084e+06	4.00151e+06	3.97206e+06	3.64445e+06	3.33109e+06	3.54054e+06	3.50536e+06	1.13314	0.0123614
Q61301	Catenin alpha-2	Ctnna2	FUNCTION: May function as a linker between cadherin adhesion receptors and the cytoskeleton to regulate cell-cell adhesion and differentiation in the nervous system (PubMed:12123610, PubMed:15034585). Required for proper regulation of cortical neuronal migration and neurite growth. It acts as negative regulator of Arp2/3 complex activity and Arp2/3-mediated actin polymerization. It thereby suppre…	105.28	953	sp|Q61301|CTNA2_MOUSE	262	sp|Q61301|CTNA2_MOUSE Catenin alpha-2 OS=Mus musculus OX=10090 GN=Ctnna2 PE=1 SV=3	sp|Q61301|CTNA2_MOUSE	262	262	S	VQEAIAGISSAAQATSPTDEAKGHTGIGELA	263.21	238.78	QVQEAIAGISSAAQAT(0.014)S(0.947)PT(0.039)DEAK	QVQEAIAGIS(-130)S(-110)AAQAT(-18)S(14)PT(-14)DEAK	17	2	1.3272	2.83398e+06	2.4342e+06	2.79068e+06	2.68629e+06	2.30617e+06	2.30995e+06	2.32535e+06	2.31382e+06	1.16097	0.0424962
Q61771	Kinesin-like protein KIF3B	Kif3b	FUNCTION: Involved in tethering the chromosomes to the spindle pole and in chromosome movement. Microtubule-based anterograde translocator for membranous organelles. Plus end-directed microtubule sliding activity in vitro (By similarity). {ECO:0000250}.	85.287	747	sp|Q61771|KIF3B_MOUSE	681	sp|Q61771|KIF3B_MOUSE Kinesin-like protein KIF3B OS=Mus musculus OX=10090 GN=Kif3b PE=1 SV=1	sp|Q61771|KIF3B_MOUSE	681	681	S	DMPSRTTRDYEGPAISPKVQAALDAALQDED	108.24	108.24	DYEGPAIS(1)PK	DY(-110)EGPAIS(110)PK	8	2	1.3862	318694	214676	287187	273519	444636	374791	408268	409231	0.668373	0.0210806
Q61879	Myosin-10	Myh10	FUNCTION: Involved with LARP6 in the stabilization of type I collagen mRNAs for CO1A1 and CO1A2. During cell spreading, plays an important role in cytoskeleton reorganization, focal contacts formation (in the central part but not the margins of spreading cells), and lamellipodial extension; this function is mechanically antagonized by MYH9 (By similarity). Cellular myosin that appears to play a r…	228.99	1976	sp|Q61879|MYH10_MOUSE	1956	sp|Q61879|MYH10_MOUSE Myosin-10 OS=Mus musculus OX=10090 GN=Myh10 PE=1 SV=2	sp|Q61879|MYH10_MOUSE	1956	1956	S	SGRRQLHIEGASLELSDDDTESKTSDVNDTQ	194.01	145.34	QLHIEGASLELS(1)DDDTESK	QLHIEGAS(-79)LELS(44)DDDT(-44)ES(-65)K	12	3	-1.2965	439901	447202	381654	422919	242198	311453	296469	283373	1.49244	0.00914647
Q62433	Protein NDRG1	Ndrg1	FUNCTION: Stress-responsive protein involved in hormone responses, cell growth, and differentiation. Acts as a tumor suppressor in many cell types. Necessary but not sufficient for p53/TP53-mediated caspase activation and apoptosis. Required for vesicular recycling of CDH1 and TF. May also function in lipid trafficking. Protects cells from spindle disruption damage. Functions in p53/TP53-dependen…	43.008	394	sp|Q62433|NDRG1_MOUSE	2	sp|Q62433|NDRG1_MOUSE Protein NDRG1 OS=Mus musculus OX=10090 GN=Ndrg1 PE=1 SV=1	sp|Q62433|NDRG1_MOUSE	2	2	S	______________MSRELHDVDLAEVKPLV	51.397	21.167	S(1)RELHDVDLAEVKPLVEK	S(21)RELHDVDLAEVKPLVEK	1	3	1.2046	62095.6	59814.4	60777.2	60895.7	69292.8	79103.4		74198.1	0.820718	0.0382804
Q69ZZ9	Microtubule-actin cross-linking factor 1, isoforms 6/7	Macf1		369.25	3305	sp|Q69ZZ9|K0754_MOUSE	412	sp|Q69ZZ9|K0754_MOUSE Microtubule-actin cross-linking factor 1, isoforms 6/7 OS=Mus musculus OX=10090 GN=Macf1 PE=2 SV=3	sp|Q69ZZ9|K0754_MOUSE	412	412	S	DLQPTRDQLASVPRGSPPDCTCVPAGDTVIS	40.472	40.472	GS(0.996)PPDCT(0.004)CVPAGDTVISEVK	GS(24)PPDCT(-24)CVPAGDT(-37)VIS(-40)EVK	2	2	-0.71939		469992	449616	459804	340617	340319		340468	1.3505	0.00721163
Q6NXK2	Zinc finger protein 532	Znf532	FUNCTION: May be involved in transcriptional regulation.	110.95	1036	sp|Q6NXK2|ZN532_MOUSE	851	sp|Q6NXK2|ZN532_MOUSE Zinc finger protein 532 OS=Mus musculus OX=10090 GN=Znf532 PE=1 SV=1	sp|Q6NXK2|ZN532_MOUSE	851	851	S	IQLMHGIKDPDVKELSDDAGDVTNDEEEEAE	62.804	61.003	ELS(1)DDAGDVTNDEEEEAEIKEDAK	ELS(52)DDAGDVT(-52)NDEEEEAEIKEDAK	3	3	0.24952	91548	106543		99045.7	82651.7	78141.7	78501.2	79764.9	1.24172	0.0467024
Q6P9N1	Hyccin	Hycc1	FUNCTION: Component of a complex required to localize phosphatidylinositol 4-kinase (PI4K) to the plasma membrane. The complex acts as a regulator of phosphatidylinositol 4-phosphate (PtdIns(4)P) synthesis. FAM126A plays a key role in oligodendrocytes formation, a cell type with expanded plasma membrane that requires generation of PtdIns(4)P. Its role in oligodendrocytes formation probably explai…	57.321	521	sp|Q6P9N1|HYCCI_MOUSE	453	sp|Q6P9N1|HYCCI_MOUSE Hyccin OS=Mus musculus OX=10090 GN=Hycc1 PE=1 SV=3	sp|Q6P9N1|HYCCI_MOUSE	453	453	S	SSQGLAKTAATVFSKSFEQVSGAPVPRSPSP	130.78	130.78	S(1)FEQVSGAPVPR	S(100)FEQVS(-100)GAPVPR	1	2	-0.22564	76132.8	70842.5	64055.4	70343.6	89559.4	115732	113407	106233	0.662165	0.0166883
Q6PAM0	5'-AMP-activated protein kinase subunit beta-2	Prkab2	FUNCTION: Non-catalytic subunit of AMP-activated protein kinase (AMPK), an energy sensor protein kinase that plays a key role in regulating cellular energy metabolism. In response to reduction of intracellular ATP levels, AMPK activates energy-producing pathways and inhibits energy-consuming processes: inhibits protein, carbohydrate and lipid biosynthesis, as well as cell growth and proliferation…	30.209	271	sp|Q6PAM0|AAKB2_MOUSE	107	sp|Q6PAM0|AAKB2_MOUSE 5'-AMP-activated protein kinase subunit beta-2 OS=Mus musculus OX=10090 GN=Prkab2 PE=1 SV=1	sp|Q6PAM0|AAKB2_MOUSE	107	107	S	SGSFNNWSTKIPLIKSHNDFVAILDLPEGEH	64.582	64.296	S(1)HNDFVAILDLPEGEHQYK	S(64)HNDFVAILDLPEGEHQY(-64)K	1	3	-1.1226	954837	946618	954646	952034	1.05402e+06	1.04367e+06	974467	1.02405e+06	0.929672	0.0456016
Q6PDQ2	Chromodomain-helicase-DNA-binding protein 4	Chd4	FUNCTION: Component of the histone deacetylase NuRD complex which participates in the remodeling of chromatin by deacetylating histones. {ECO:0000269|PubMed:17938210}.	217.75	1915	sp|Q6PDQ2|CHD4_MOUSE	421	sp|Q6PDQ2|CHD4_MOUSE Chromodomain-helicase-DNA-binding protein 4 OS=Mus musculus OX=10090 GN=Chd4 PE=1 SV=1	sp|Q6PDQ2|CHD4_MOUSE	421	421	S	HCEKEGIQWEAKEDNSEGEEILEEVGGDPEE	60.572	60.572	EDNS(1)EGEEILEEVGGDPEEEDDHHMEFCR	EDNS(61)EGEEILEEVGGDPEEEDDHHMEFCR	4	4	0.9283	32376.7	33880.4	27667.6	31308.2		40534.1	44549.7	42541.9	0.735939	0.0288887
Q6PH08	ERC protein 2	Erc2	FUNCTION: Thought to be involved in the organization of the cytomatrix at the nerve terminals active zone (CAZ) which regulates neurotransmitter release. Seems to act together with BSN. May recruit liprin-alpha proteins to the CAZ.	110.64	957	sp|Q6PH08|ERC2_MOUSE	14	sp|Q6PH08|ERC2_MOUSE ERC protein 2 OS=Mus musculus OX=10090 GN=Erc2 PE=1 SV=2	sp|Q6PH08|ERC2_MOUSE	14	14	S	__MYGSARTISNLEGSPSRSPRLPRSPRLGH	75.012	32.61	T(0.005)IS(0.041)NLEGS(0.893)PS(0.061)R	T(-23)IS(-13)NLEGS(12)PS(-12)R	8	2	2.8539	78750.5	83041.7		80896.1		93668.4	92300.7	92984.5	0.869995	0.0329962
Q6PIC6	Sodium/potassium-transporting ATPase subunit alpha-3	Atp1a3	FUNCTION: This is the catalytic component of the active enzyme, which catalyzes the hydrolysis of ATP coupled with the exchange of sodium and potassium ions across the plasma membrane. This action creates the electrochemical gradient of sodium and potassium ions, providing the energy for active transport of various nutrients (By similarity). {ECO:0000250}.	111.69	1013	sp|Q6PIC6|AT1A3_MOUSE	218	sp|Q6PIC6|AT1A3_MOUSE Sodium/potassium-transporting ATPase subunit alpha-3 OS=Mus musculus OX=10090 GN=Atp1a3 PE=1 SV=1	sp|Q6PIC6|AT1A3_MOUSE	218	218	S	VDNSSLTGESEPQTRSPDCTHDNPLETRNIT	164.3	164.3	S(1)PDCTHDNPLETR	S(92)PDCT(-92)HDNPLET(-160)R	1	2	1.9495	938881	957385	718249	871505	1.12534e+06	1.25639e+06	1.10479e+06	1.16217e+06	0.749895	0.032319
Q6PIC6	Sodium/potassium-transporting ATPase subunit alpha-3	Atp1a3	FUNCTION: This is the catalytic component of the active enzyme, which catalyzes the hydrolysis of ATP coupled with the exchange of sodium and potassium ions across the plasma membrane. This action creates the electrochemical gradient of sodium and potassium ions, providing the energy for active transport of various nutrients (By similarity). {ECO:0000250}.	111.69	1013	sp|Q6PIC6|AT1A3_MOUSE	658	sp|Q6PIC6|AT1A3_MOUSE Sodium/potassium-transporting ATPase subunit alpha-3 OS=Mus musculus OX=10090 GN=Atp1a3 PE=1 SV=1	sp|Q6PIC6|AT1A3_MOUSE	658	658	T	SQVNPRDAKACVIHGTDLKDFTSEQIDEILQ	101.64	101.64	ACVIHGT(1)DLK	ACVIHGT(100)DLK	7	2	0.45758	72299	75031.5	73926.8	73752.4	60854.5	65529.8		63192.1	1.16711	0.0136403
Q6PIE5	Sodium/potassium-transporting ATPase subunit alpha-2	Atp1a2	FUNCTION: This is the catalytic component of the active enzyme, which catalyzes the hydrolysis of ATP coupled with the exchange of sodium and potassium ions across the plasma membrane. This action creates the electrochemical gradient of sodium and potassium ions, providing the energy for active transport of various nutrients (By similarity). {ECO:0000250}.	112.22	1020	sp|Q6PIE5|AT1A2_MOUSE	496	sp|Q6PIE5|AT1A2_MOUSE Sodium/potassium-transporting ATPase subunit alpha-2 OS=Mus musculus OX=10090 GN=Atp1a2 PE=1 SV=1	sp|Q6PIE5|AT1A2_MOUSE	496	496	S	NSTNKYQLSIHEREDSPQSHVLVMKGAPERI	219.16	185.57	EDS(1)PQSHVLVMK	EDS(65)PQS(-65)HVLVMK	3	2	0.61251	357240	357737	313791	342922	459798	401533	395145	418825	0.818772	0.0394942
Q6ZPJ0	Testis-expressed protein 2	Tex2	FUNCTION: During endoplasmic reticulum (ER) stress or when cellular ceramide levels increase, may induce contacts between the ER and medial-Golgi complex to facilitate non-vesicular transport of ceramides from the ER to the Golgi complex where they are converted to complex sphingolipids, preventing toxic ceramide accumulation. {ECO:0000250|UniProtKB:Q8IWB9}.	125.22	1128	sp|Q6ZPJ0|TEX2_MOUSE	803	sp|Q6ZPJ0|TEX2_MOUSE Testis-expressed protein 2 OS=Mus musculus OX=10090 GN=Tex2 PE=1 SV=2	sp|Q6ZPJ0|TEX2_MOUSE	803	803	S	DNRSPHRSPVQSAESSPTASKKLPEAPPSEE	130.81	101.52	SPVQSAES(0.013)S(0.958)PT(0.025)AS(0.004)K	S(-94)PVQS(-50)AES(-19)S(16)PT(-16)AS(-24)K	9	2	-1.4729	441899	299830	506686	416138	279200	221348	164523	221691	1.87711	0.0488826
Q6ZQ38	Cullin-associated NEDD8-dissociated protein 1	Cand1	FUNCTION: Key assembly factor of SCF (SKP1-CUL1-F-box protein) E3 ubiquitin ligase complexes that promotes the exchange of the substrate-recognition F-box subunit in SCF complexes, thereby playing a key role in the cellular repertoire of SCF complexes. Acts as a F-box protein exchange factor. The exchange activity of CAND1 is coupled with cycles of neddylation conjugation: in the deneddylated sta…	136.33	1230	sp|Q6ZQ38|CAND1_MOUSE	558	sp|Q6ZQ38|CAND1_MOUSE Cullin-associated NEDD8-dissociated protein 1 OS=Mus musculus OX=10090 GN=Cand1 PE=1 SV=2	sp|Q6ZQ38|CAND1_MOUSE	558	558	S	TQQLVKVIRPLDQPSSFDATPYIKDLFTCTI	82.87	44.584	VIRPLDQPS(0.033)S(0.948)FDAT(0.016)PY(0.003)IK	VIRPLDQPS(-15)S(15)FDAT(-18)PY(-26)IK	10	3	-0.98265	159416	168145	170964	166175	222367	289280	226820	246156	0.675081	0.0216628
Q78IK2	ATP synthase membrane subunit K, mitochondrial	Atp5mk	FUNCTION: Mitochondrial membrane ATP synthase (F(1)F(0) ATP synthase or Complex V) produces ATP from ADP in the presence of a proton gradient across the membrane which is generated by electron transport complexes of the respiratory chain. F-type ATPases consist of two structural domains, F(1) - containing the extramembraneous catalytic core and F(0) - containing the membrane proton channel, linke…	6.3814	58	sp|Q78IK2|ATPMK_MOUSE	6	sp|Q78IK2|ATPMK_MOUSE ATP synthase membrane subunit K, mitochondrial OS=Mus musculus OX=10090 GN=Atp5mk PE=1 SV=1	sp|Q78IK2|ATPMK_MOUSE	6	6	S	__________MAGAESDGQFQFTGIKKYFNS	116.95	116.95	AGAES(1)DGQFQFTGIK	AGAES(100)DGQFQFT(-100)GIK	5	2	2.3508	77993.5	72122.5	76202.5	75439.5	61970.2	69191.2	58086.8	63082.7	1.19588	0.0285601
Q7M759	Alpha/beta hydrolase domain-containing protein 17B	Abhd17b	FUNCTION: Hydrolyzes fatty acids from S-acylated cysteine residues in proteins (PubMed:27307232). Has depalmitoylating activity towards DLG4/PSD95 (PubMed:27307232). Has depalmitoylating activity towards GAP43 (PubMed:27307232). Has depalmitoylating activity towards MAP6 (PubMed:28521134). Has depalmitoylating activity towards NRAS (By similarity). {ECO:0000250|UniProtKB:Q5VST6, ECO:0000269|PubMe…	32.2	288	sp|Q7M759|AB17B_MOUSE	282	sp|Q7M759|AB17B_MOUSE Alpha/beta hydrolase domain-containing protein 17B OS=Mus musculus OX=10090 GN=Abhd17b PE=1 SV=1	sp|Q7M759|AB17B_MOUSE	282	282	S	VELYGQYLERLKQFVSQELVNL_________	94.66	94.66	QFVS(1)QELVNL	QFVS(95)QELVNL	4	2	-0.19639	23004.4	20625.4		21814.9	14967.9		16372.9	15670.4	1.39211	0.0470129
Q7TQD2	Tubulin polymerization-promoting protein	Tppp	FUNCTION: Regulator of microtubule dynamics that plays a key role in myelination by promoting elongation of the myelin sheath (PubMed:31522887). Acts as a microtubule nucleation factor in oligodendrocytes: specifically localizes to the postsynaptic Golgi apparatus region, also named Golgi outpost, and promotes microtubule nucleation, an important step for elongation of the myelin sheath (PubMed:3…	23.574	218	sp|Q7TQD2|TPPP_MOUSE	31	sp|Q7TQD2|TPPP_MOUSE Tubulin polymerization-promoting protein OS=Mus musculus OX=10090 GN=Tppp PE=1 SV=1	sp|Q7TQD2|TPPP_MOUSE	31	31	S	PPKSPGDPARAAKRLSLESEGANEGATAAPE	225.87	224.91	RLS(0.999)LES(0.001)EGANEGATAAPELSALEEAFR	RLS(29)LES(-29)EGANEGAT(-130)AAPELS(-200)ALEEAFR	3	3	0.79837	5.33289e+06	4.5101e+06	3.67601e+06	4.50633e+06	6.77894e+06	6.22232e+06	6.08053e+06	6.3606e+06	0.708476	0.02399
Q80TT2	BAI1-associated protein 3	Baiap3	FUNCTION: Functions in endosome to Golgi retrograde transport. In response to calcium influx, may interact with SNARE fusion receptors and membrane phospholipids to mediate endosome fusion with the trans-Golgi network. By promoting the recycling of secretory vesicle transmembrane proteins, it indirectly controls dense-core secretory vesicle biogenesis, maturation and their ability to mediate the …	129.07	1150	sp|Q80TT2|BAIP3_MOUSE	78	sp|Q80TT2|BAIP3_MOUSE BAI1-associated protein 3 OS=Mus musculus OX=10090 GN=Baiap3 PE=1 SV=4	sp|Q80TT2|BAIP3_MOUSE	78	78	S	GRQGLPCPEVLLRSGSPAPAEPVDPNRGLRT	155.28	155.28	S(0.006)GS(0.994)PAPAEPVDPNR	S(-22)GS(22)PAPAEPVDPNR	3	2	1.2626	270622	268900	240656	260059	335748	318730	351777	335418	0.775328	0.00520927
Q80TT8	Cullin-9	Cul9	FUNCTION: Core component of a Cul9-RING ubiquitin-protein ligase complex, a complex that mediates ubiquitination and subsequent degradation of BIRC5 and is required to maintain microtubule dynamics and genome integrity. Acts downstream of the 3M complex, which inhibits CUL9 activity, leading to prevent ubiquitination of BIRC5 (PubMed:24793696). Cytoplasmic anchor protein in p53/TP53-associated pr…	209.16	1865	sp|Q80TT8|CUL9_MOUSE	1775	sp|Q80TT8|CUL9_MOUSE Cullin-9 OS=Mus musculus OX=10090 GN=Cul9 PE=1 SV=2	sp|Q80TT8|CUL9_MOUSE	1775	1775	S	AILQHSTQDFRVGLQSPSVETREVKGSNVPS	130.71	130.71	VGLQS(1)PSVETR	VGLQS(43)PS(-43)VET(-68)R	5	2	0.51305	314182	311230		312706	287461	262513	266744	272239	1.14864	0.0272533
Q80U19	Disheveled-associated activator of morphogenesis 2	Daam2	FUNCTION: Key regulator of the Wnt signaling pathway, which is required for various processes during development, such as dorsal patterning, determination of left/right symmetry or myelination in the central nervous system (PubMed:22227309, PubMed:24091014, PubMed:25754822). Acts downstream of Wnt ligands and upstream of beta-catenin (CTNNB1) (PubMed:22227309, PubMed:25754822). Required for canon…	128.37	1115	sp|Q80U19|DAAM2_MOUSE	704	sp|Q80U19|DAAM2_MOUSE Disheveled-associated activator of morphogenesis 2 OS=Mus musculus OX=10090 GN=Daam2 PE=1 SV=4	sp|Q80U19|DAAM2_MOUSE	704	704	S	SRSMVSATGAKKELGSTEDIYITSRKVKELS	194.83	194.83	ELGS(0.998)T(0.002)EDIYITSR	ELGS(27)T(-27)EDIY(-160)IT(-170)S(-170)R	4	2	0.35634	297644	279115	222874	266544	403881	332971	385767	374207	0.712292	0.0253807
Q80YF9	Rho GTPase-activating protein 33	Arhgap33	FUNCTION: May be involved in several stages of intracellular trafficking (By similarity). Could play an important role in the regulation of glucose transport by insulin. May act as a downstream effector of RHOQ/TC10 in the regulation of insulin-stimulated glucose transport. {ECO:0000250}.	139.8	1305	sp|Q80YF9|RHG33_MOUSE	943	sp|Q80YF9|RHG33_MOUSE Rho GTPase-activating protein 33 OS=Mus musculus OX=10090 GN=Arhgap33 PE=1 SV=1	sp|Q80YF9|RHG33_MOUSE	943	943	T	AQQVAEQQSQQEQGGTPPAPHSPFRRSLSLE	96.26	89.684	AQQVAEQQSQQEQGGT(0.983)PPAPHS(0.016)PFR	AQQVAEQQS(-36)QQEQGGT(18)PPAPHS(-18)PFR	16	3	-1.6891	687040	698487		692764	575767	509761	498047	527858	1.3124	0.0135904
Q8BLK9	Ribosomal protein S6 kinase delta-1	Rps6kc1	FUNCTION: May be involved in transmitting sphingosine-1 phosphate (SPP)-mediated signaling into the cell. Plays a role in the recruitment of PRDX3 to early endosomes. {ECO:0000250|UniProtKB:Q96S38}.	115.71	1056	sp|Q8BLK9|KS6C1_MOUSE	281	sp|Q8BLK9|KS6C1_MOUSE Ribosomal protein S6 kinase delta-1 OS=Mus musculus OX=10090 GN=Rps6kc1 PE=1 SV=2	sp|Q8BLK9|KS6C1_MOUSE	281	281	S	RKGVDLLLEGVQGESSPTRREAVKRRTAEYL	155.75	132.4	GVDLLLEGVQGES(0.122)S(0.875)PT(0.004)R	GVDLLLEGVQGES(-8.6)S(8.6)PT(-23)R	14	2	-1.5518		312811	302261	307536	246855	270374	257467	258232	1.19093	0.0143778
Q8BU14	Translocation protein SEC62	Sec62	FUNCTION: Mediates post-translational transport of precursor polypeptides across endoplasmic reticulum (ER). Proposed to act as a targeting receptor for small presecretory proteins containing short and apolar signal peptides. Targets and properly positions newly synthesized presecretory proteins into the SEC61 channel-forming translocon complex, triggering channel opening for polypeptide transloc…	45.58	398	sp|Q8BU14|SEC62_MOUSE	356	sp|Q8BU14|SEC62_MOUSE Translocation protein SEC62 OS=Mus musculus OX=10090 GN=Sec62 PE=1 SV=1	sp|Q8BU14|SEC62_MOUSE	356	356	S	SDTDSDRREDDRSQHSSGNGNDFEMITKEEL	88.252	88.252	S(0.035)QHS(0.904)S(0.06)GNGNDFEMITK	S(-14)QHS(12)S(-12)GNGNDFEMIT(-77)K	4	2	0.33653		318932	355089	337010	288201	245251	232831	255428	1.31939	0.0493846
Q8BUV3	Gephyrin	Gphn	FUNCTION: Microtubule-associated protein involved in membrane protein-cytoskeleton interactions. It is thought to anchor the inhibitory glycine receptor (GLYR) to subsynaptic microtubules. Catalyzes two steps in the biosynthesis of the molybdenum cofactor. In the first step, molybdopterin is adenylated. Subsequently, molybdate is inserted into adenylated molybdopterin and AMP is released. {ECO:00…	83.281	769	sp|Q8BUV3|GEPH_MOUSE	266	sp|Q8BUV3|GEPH_MOUSE Gephyrin OS=Mus musculus OX=10090 GN=Gphn PE=1 SV=2	sp|Q8BUV3|GEPH_MOUSE	266	266	T	RGVQVLPRDTASLSTTPSESPRAQATSRLST	175.48	175.48	DTASLST(0.002)T(0.998)PS(0.002)ES(0.999)PR	DT(-110)AS(-77)LS(-56)T(-28)T(28)PS(-28)ES(28)PR	8	2	0.18477	604349	559598		581974	271232	341277	342054	318188	1.82903	0.00468325
Q8BVG4	Dipeptidyl peptidase 9	Dpp9	FUNCTION: Dipeptidyl peptidase that cleaves off N-terminal dipeptides from proteins having a Pro or Ala residue at position 2. {ECO:0000269|PubMed:24223149}.	98	862	sp|Q8BVG4|DPP9_MOUSE	472	sp|Q8BVG4|DPP9_MOUSE Dipeptidyl peptidase 9 OS=Mus musculus OX=10090 GN=Dpp9 PE=1 SV=2	sp|Q8BVG4|DPP9_MOUSE	472	472	S	TVELKTKDYDWTEPLSPTEDEFKCPIKEEVA	61.194	61.194	DYDWTEPLS(0.724)PT(0.276)EDEFK	DY(-57)DWT(-39)EPLS(4.2)PT(-4.2)EDEFK	9	2	3.5495	31789	32805.7	32461.4	32352	45402.8	40679.1		43040.9	0.751658	0.00957818
Q8BX70	Intermembrane lipid transfer protein VPS13C	Vps13c	FUNCTION: Necessary for proper mitochondrial function and maintenance of mitochondrial transmembrane potential. Involved in the regulation of PINK1/PRKN-mediated mitophagy in response to mitochondrial depolarization. {ECO:0000250|UniProtKB:Q709C8}.	420.08	3748	sp|Q8BX70|VP13C_MOUSE	736	sp|Q8BX70|VP13C_MOUSE Intermembrane lipid transfer protein VPS13C OS=Mus musculus OX=10090 GN=Vps13c PE=1 SV=2	sp|Q8BX70|VP13C_MOUSE	736	736	S	QLNSKDQGAQKTANASLEEIIDKAYDKFDVE	106.58	77.325	TANAS(1)LEEIIDK	T(-43)ANAS(43)LEEIIDK	5	2	-0.71795	24535.9	28759.7		26647.8	35709	37591.6		36650.3	0.727082	0.049502
Q8C0D4	Rho GTPase-activating protein 12	Arhgap12	FUNCTION: GTPase activator for the Rho-type GTPases by converting them to an inactive GDP-bound state. {ECO:0000250}.	95.351	838	sp|Q8C0D4|RHG12_MOUSE	584	sp|Q8C0D4|RHG12_MOUSE Rho GTPase-activating protein 12 OS=Mus musculus OX=10090 GN=Arhgap12 PE=1 SV=2	sp|Q8C0D4|RHG12_MOUSE	584	584	S	QVAEADEAAEEETPDSPGVEKHDKEKDQKEL	209.03	209.03	VLSSTINNQVAEADEAAEEETPDS(1)PGVEK	VLS(-200)S(-200)T(-200)INNQVAEADEAAEEET(-35)PDS(35)PGVEK	24	3	1.2498	927660	810558	837990	858736	574464	566068		570266	1.50585	0.0080637
Q8C0I1	Alkyldihydroxyacetonephosphate synthase, peroxisomal	Agps	FUNCTION: Catalyzes the exchange of the acyl chain in acyl-dihydroxyacetonephosphate (acyl-DHAP) for a long chain fatty alcohol, yielding the first ether linked intermediate, i.e. alkyl-dihydroxyacetonephosphate (alkyl-DHAP), in the pathway of ether lipid biosynthesis. {ECO:0000269|PubMed:6833249}.	71.683	645	sp|Q8C0I1|ADAS_MOUSE	57	sp|Q8C0I1|ADAS_MOUSE Alkyldihydroxyacetonephosphate synthase, peroxisomal OS=Mus musculus OX=10090 GN=Agps PE=1 SV=1	sp|Q8C0I1|ADAS_MOUSE	57	57	S	TNECKARRAASAAGASPAATPAAPESGTIPK	93.812	88.421	AASAAGAS(0.999)PAAT(0.001)PAAPESGTIPK	AAS(-35)AAGAS(30)PAAT(-30)PAAPES(-71)GT(-74)IPK	8	2	-2.8233	181666	193286	191975	188976	165944		149920	157932	1.19657	0.0267537
Q8C1D8	Protein IWS1 homolog	Iws1	FUNCTION: Transcription factor which plays a key role in defining the composition of the RNA polymerase II (RNAPII) elongation complex and in modulating the production of mature mRNA transcripts. Acts as an assembly factor to recruit various factors to the RNAPII elongation complex and is recruited to the complex via binding to the transcription elongation factor SUPT6H bound to the C-terminal do…	85.247	766	sp|Q8C1D8|IWS1_MOUSE	345	sp|Q8C1D8|IWS1_MOUSE Protein IWS1 homolog OS=Mus musculus OX=10090 GN=Iws1 PE=1 SV=1	sp|Q8C1D8|IWS1_MOUSE	345	345	S	DEEKVAKRKAAVLSDSEDDAGNASAKKSRVV	156.41	156.41	AAVLSDS(1)EDDAGNASAK	AAVLS(-33)DS(33)EDDAGNAS(-97)AK	7	2	0.09196	572252	535960	558671	555628	517930	490858	515463	508084	1.09358	0.0253748
Q8C1Y8	Vacuolar fusion protein CCZ1 homolog	Ccz1	FUNCTION: Acts in concert with MON1A, as a guanine exchange factor (GEF) for RAB7, promotes the exchange of GDP to GTP, converting it from an inactive GDP-bound form into an active GTP-bound form. {ECO:0000250|UniProtKB:P86791}.	55.504	480	sp|Q8C1Y8|CCZ1_MOUSE	74	sp|Q8C1Y8|CCZ1_MOUSE Vacuolar fusion protein CCZ1 homolog OS=Mus musculus OX=10090 GN=Ccz1 PE=1 SV=1	sp|Q8C1Y8|CCZ1_MOUSE	74	74	S	NVGLCEAIVQFTRTFSPSKPAKSLHTQKNRQ	96.946	96.946	TFS(1)PSKPAK	T(-44)FS(34)PS(-34)KPAK	3	2	-3.9532		462386	482265	472325	362681		396099	379390	1.24496	0.0410851
Q8C3S2	Transport and Golgi organization protein 6 homolog	Tango6		118.73	1079	sp|Q8C3S2|TNG6_MOUSE	561	sp|Q8C3S2|TNG6_MOUSE Transport and Golgi organization protein 6 homolog OS=Mus musculus OX=10090 GN=Tango6 PE=1 SV=1	sp|Q8C3S2|TNG6_MOUSE	561	561	S	AATHGGIVITAKEAISDDEDEALYQKVSSEQ	139.7	139.7	EAIS(1)DDEDEALYQK	EAIS(130)DDEDEALY(-130)QK	4	2	2.7374	103523	108581	106510	106204	90653.8	81690.6	60431.3	77591.9	1.36876	0.0344916
Q8C6M1	Ubiquitin carboxyl-terminal hydrolase 20	Usp20	FUNCTION: Deubiquitinating enzyme involved in beta-2 adrenergic receptor (ADRB2) recycling. Acts as a regulator of G-protein coupled receptor (GPCR) signaling by mediating the deubiquitination beta-2 adrenergic receptor (ADRB2). Plays a central role in ADRB2 recycling and resensitization after prolonged agonist stimulation by constitutively binding ADRB2, mediating deubiquitination of ADRB2 and i…	102.14	916	sp|Q8C6M1|UBP20_MOUSE	132	sp|Q8C6M1|UBP20_MOUSE Ubiquitin carboxyl-terminal hydrolase 20 OS=Mus musculus OX=10090 GN=Usp20 PE=1 SV=1	sp|Q8C6M1|UBP20_MOUSE	132	132	S	HPLKAVPIAVADEGESESEDDDLKPRGLTGM	86.371	86.371	AVPIAVADEGES(0.946)ES(0.054)EDDDLKPR	AVPIAVADEGES(12)ES(-12)EDDDLKPR	12	3	1.3495		296142	272073	284107	358164	325231	364873	349422	0.813077	0.0369595
Q8C6M1	Ubiquitin carboxyl-terminal hydrolase 20	Usp20	FUNCTION: Deubiquitinating enzyme involved in beta-2 adrenergic receptor (ADRB2) recycling. Acts as a regulator of G-protein coupled receptor (GPCR) signaling by mediating the deubiquitination beta-2 adrenergic receptor (ADRB2). Plays a central role in ADRB2 recycling and resensitization after prolonged agonist stimulation by constitutively binding ADRB2, mediating deubiquitination of ADRB2 and i…	102.14	916	sp|Q8C6M1|UBP20_MOUSE	112	sp|Q8C6M1|UBP20_MOUSE Ubiquitin carboxyl-terminal hydrolase 20 OS=Mus musculus OX=10090 GN=Usp20 PE=1 SV=1	sp|Q8C6M1|UBP20_MOUSE	112	112	S	AVHLASSSARLSEQDSPPPSHPLKAVPIAVA	97.681	89.636	LSEQDS(0.999)PPPS(0.001)HPLK	LS(-43)EQDS(31)PPPS(-31)HPLK	6	2	0.36841		279795	280188	279992	215730		229370	222550	1.25811	0.0138168
Q8C8R3	Ankyrin-2	Ank2	FUNCTION: Plays an essential role in the localization and membrane stabilization of ion transporters and ion channels in several cell types, including cardiomyocytes, as well as in striated muscle cells. In skeletal muscle, required for proper localization of DMD and DCTN4 and for the formation and/or stability of a special subset of microtubules associated with costameres and neuromuscular junct…	426.26	3898	sp|Q8C8R3|ANK2_MOUSE	31	sp|Q8C8R3|ANK2_MOUSE Ankyrin-2 OS=Mus musculus OX=10090 GN=Ank2 PE=1 SV=2	sp|Q8C8R3|ANK2_MOUSE	31	31	S	FNGSSQRRKRPKKSDSNASFLRAARAGNLDK	122.51	122.51	SDS(1)NASFLR	S(-41)DS(41)NAS(-51)FLR	3	2	1.246	387246	245387	293638	308757	417655	619938	646043	561212	0.550161	0.0387898
Q8C8R3	Ankyrin-2	Ank2	FUNCTION: Plays an essential role in the localization and membrane stabilization of ion transporters and ion channels in several cell types, including cardiomyocytes, as well as in striated muscle cells. In skeletal muscle, required for proper localization of DMD and DCTN4 and for the formation and/or stability of a special subset of microtubules associated with costameres and neuromuscular junct…	426.26	3898	sp|Q8C8R3|ANK2_MOUSE	34	sp|Q8C8R3|ANK2_MOUSE Ankyrin-2 OS=Mus musculus OX=10090 GN=Ank2 PE=1 SV=2	sp|Q8C8R3|ANK2_MOUSE	34	34	S	SSQRRKRPKKSDSNASFLRAARAGNLDKVVE	187.85	119.94	SDSNAS(1)FLR	S(-110)DS(-81)NAS(81)FLR	6	2	-0.57483	1.08231e+06	1.02684e+06	1.00566e+06	1.03827e+06	1.13806e+06	1.29915e+06	1.15828e+06	1.1985e+06	0.866309	0.044885
Q8C996	Transmembrane protein 163	Tmem163	FUNCTION: May bind zinc and other divalent cations and recruit them to vesicular organelles. {ECO:0000250}.	31.193	288	sp|Q8C996|TM163_MOUSE	45	sp|Q8C996|TM163_MOUSE Transmembrane protein 163 OS=Mus musculus OX=10090 GN=Tmem163 PE=1 SV=1	sp|Q8C996|TM163_MOUSE	45	45	S	AAPAPSPAPMSSSVQSDEERQPRISESGQFS	98.942	82.747	GHAPSTAAPAPSPAPMSSS(0.002)VQS(0.998)DEER	GHAPS(-82)T(-82)AAPAPS(-76)PAPMS(-45)S(-37)S(-28)VQS(28)DEER	22	3	-0.843	173581	148321	169602	163835	231440	214214	190256	211970	0.772915	0.0280587
Q8K2I1	Protein farnesyltransferase subunit beta	Fntb	FUNCTION: Essential subunit of the farnesyltransferase complex. Catalyzes the transfer of a farnesyl moiety from farnesyl diphosphate to a cysteine at the fourth position from the C-terminus of several proteins having the C-terminal sequence Cys-aliphatic-aliphatic-X. {ECO:0000269|PubMed:21520375}.	48.819	437	sp|Q8K2I1|FNTB_MOUSE	432	sp|Q8K2I1|FNTB_MOUSE Protein farnesyltransferase subunit beta OS=Mus musculus OX=10090 GN=Fntb PE=1 SV=1	sp|Q8K2I1|FNTB_MOUSE	432	432	S	QKPVPGFEECEDEVTSDPATD__________	130.12	130.12	PVPGFEECEDEVT(0.003)S(0.997)DPATD	PVPGFEECEDEVT(-26)S(26)DPAT(-62)D	14	2	0.086891	561651	615955	508241	561949	435565	480374	456619	457519	1.22825	0.0362014
Q8K2L8	Trafficking protein particle complex subunit 12	Trappc12	FUNCTION: Component of the TRAPP complex, which is involved in endoplasmic reticulum to Golgi apparatus trafficking at a very early stage. Also plays a role in chromosome congression, kinetochore assembly and stability and controls the recruitment of CENPE to the kinetochores. {ECO:0000250|UniProtKB:Q8WVT3}.	87.693	797	sp|Q8K2L8|TPC12_MOUSE	125	sp|Q8K2L8|TPC12_MOUSE Trafficking protein particle complex subunit 12 OS=Mus musculus OX=10090 GN=Trappc12 PE=1 SV=2	sp|Q8K2L8|TPC12_MOUSE	125	125	S	HRLPSSTDKEVVDTLSNGSETDGDDTPRDIS	75.969	46.276	LPS(0.003)S(0.002)T(0.002)DKEVVDT(0.032)LS(0.922)NGS(0.032)ET(0.008)DGDDTPR	LPS(-25)S(-27)T(-27)DKEVVDT(-15)LS(15)NGS(-15)ET(-21)DGDDT(-34)PR	14	3	-2.085	428465	439997		434231		275050	290853	282952	1.53465	0.00415479
Q8K382	DENN domain-containing protein 1A	Dennd1a	FUNCTION: Guanine nucleotide exchange factor (GEF) regulating clathrin-mediated endocytosis through RAB35 activation. Promotes the exchange of GDP to GTP, converting inactive GDP-bound RAB35 into its active GTP-bound form. Regulates clathrin-mediated endocytosis of synaptic vesicles and mediates exit from early endosomes (PubMed:17182770, PubMed:20159556). Binds phosphatidylinositol-phosphates (P…	111.54	1016	sp|Q8K382|DEN1A_MOUSE	538	sp|Q8K382|DEN1A_MOUSE DENN domain-containing protein 1A OS=Mus musculus OX=10090 GN=Dennd1a PE=1 SV=2	sp|Q8K382|DEN1A_MOUSE	538	538	S	SPEQPQPYRTLKESDSAEGDETESPEQLVRE	91.457	72.311	ES(0.144)DS(0.856)AEGDETESPEQLVR	ES(-7.8)DS(7.8)AEGDET(-50)ES(-63)PEQLVR	4	2	-0.08678	245582	249759		247670	231596	225359		228477	1.084	0.0361771
Q8R0S4	Voltage-dependent L-type calcium channel subunit beta-4	Cacnb4	FUNCTION: The beta subunit of voltage-dependent calcium channels contributes to the function of the calcium channel by increasing peak calcium current, shifting the voltage dependencies of activation and inactivation, modulating G protein inhibition and controlling the alpha-1 subunit membrane targeting. {ECO:0000250|UniProtKB:O00305}.	57.949	519	sp|Q8R0S4|CACB4_MOUSE	410	sp|Q8R0S4|CACB4_MOUSE Voltage-dependent L-type calcium channel subunit beta-4 OS=Mus musculus OX=10090 GN=Cacnb4 PE=1 SV=2	sp|Q8R0S4|CACB4_MOUSE	410	410	T	EAYWRATHTSSSTPMTPLLGRNVGSTALSPY	115.24	84.266	ATHTSSSTPMT(1)PLLGR	AT(-59)HT(-52)S(-47)S(-42)S(-46)T(-46)PMT(42)PLLGR	11	3	0.56218	174100	186685	189419	183401	107795	130378		119087	1.54007	0.00848862
Q8R3Q2	Serine/threonine-protein phosphatase 6 regulatory subunit 2	Ppp6r2	FUNCTION: Regulatory subunit of protein phosphatase 6 (PP6). May function as a scaffolding PP6 subunit. Involved in the PP6-mediated dephosphorylation of NFKBIE opposing its degradation in response to TNF-alpha.	100.46	923	sp|Q8R3Q2|PP6R2_MOUSE	289	sp|Q8R3Q2|PP6R2_MOUSE Serine/threonine-protein phosphatase 6 regulatory subunit 2 OS=Mus musculus OX=10090 GN=Ppp6r2 PE=1 SV=1	sp|Q8R3Q2|PP6R2_MOUSE	289	289	S	ALLEPRRVGTEGLVDSFSQGLERSHSVSSSI	103.27	103.27	VGTEGLVDS(0.988)FS(0.012)QGLER	VGT(-71)EGLVDS(19)FS(-19)QGLER	9	2	0.29459	240845	236040		238443	176670	201488	210069	196075	1.21608	0.0476272
Q8R464	Cell adhesion molecule 4	Cadm4	FUNCTION: Involved in the cell-cell adhesion. Has calcium- and magnesium-independent cell-cell adhesion activity. May have tumor-suppressor activity. {ECO:0000269|PubMed:14659875}.	42.723	388	sp|Q8R464|CADM4_MOUSE	361	sp|Q8R464|CADM4_MOUSE Cell adhesion molecule 4 OS=Mus musculus OX=10090 GN=Cadm4 PE=1 SV=1	sp|Q8R464|CADM4_MOUSE	361	361	S	WCSVRQKGSYLTHEASGLDEQGEAREAFLNG	324.25	229.38	GSYLTHEAS(1)GLDEQGEAR	GS(-130)Y(-170)LT(-60)HEAS(60)GLDEQGEAR	9	3	2.3755	1.75079e+06	1.68954e+06	1.4924e+06	1.64424e+06	1.99548e+06	2.06163e+06	1.82793e+06	1.96168e+06	0.838182	0.0384574
Q8VD37	SH3-containing GRB2-like protein 3-interacting protein 1	Sgip1	FUNCTION: May function in clathrin-mediated endocytosis. Has both a membrane binding/tubulating activity and the ability to recruit proteins essential to the formation of functional clathrin-coated pits. Has a preference for membranes enriched in phosphatidylserine and phosphoinositides and is required for the endocytosis of the transferrin receptor. May also bind tubulin. May play a role in the …	86.062	806	sp|Q8VD37|SGIP1_MOUSE	335	sp|Q8VD37|SGIP1_MOUSE SH3-containing GRB2-like protein 3-interacting protein 1 OS=Mus musculus OX=10090 GN=Sgip1 PE=1 SV=1	sp|Q8VD37|SGIP1_MOUSE	335	335	T	PEHVTPELTPREQVVTPPAASDIPADSPAPA	246.77	185.58	EQVVT(1)PPAASDIPADSPAPAPPGPTGSAGPPGPPGPR	EQVVT(71)PPAAS(-71)DIPADS(-110)PAPAPPGPT(-160)GS(-160)AGPPGPPGPR	5	4	2.123	1.0084e+07	7.68373e+06	8.63362e+06	8.80044e+06	1.29306e+07	1.08918e+07	1.38915e+07	1.25713e+07	0.700042	0.0286429
Q8VDN2	Sodium/potassium-transporting ATPase subunit alpha-1	Atp1a1	FUNCTION: This is the catalytic component of the active enzyme, which catalyzes the hydrolysis of ATP coupled with the exchange of sodium and potassium ions across the plasma membrane. This action creates the electrochemical gradient of sodium and potassium ions, providing the energy for active transport of various nutrients. {ECO:0000250|UniProtKB:P05023}.	112.98	1023	sp|Q8VDN2|AT1A1_MOUSE	228	sp|Q8VDN2|AT1A1_MOUSE Sodium/potassium-transporting ATPase subunit alpha-1 OS=Mus musculus OX=10090 GN=Atp1a1 PE=1 SV=1	sp|Q8VDN2|AT1A1_MOUSE	228	228	S	VDNSSLTGESEPQTRSPDFTNENPLETRNIA	310.36	310.36	S(1)PDFTNENPLETR	S(130)PDFT(-130)NENPLET(-300)R	1	2	2.2669	2.72938e+06	2.44286e+06	2.60974e+06	2.59399e+06	3.15159e+06	2.95022e+06	2.79788e+06	2.96656e+06	0.874411	0.047596
Q8VDZ4	Palmitoyltransferase ZDHHC5	Zdhhc5	FUNCTION: Palmitoyl acyltransferase for the G-protein coupled receptor SSTR5 and for FLOT2. {ECO:0000269|PubMed:21820437, ECO:0000269|PubMed:22081607}.	77.5	715	sp|Q8VDZ4|ZDHC5_MOUSE	398	sp|Q8VDZ4|ZDHC5_MOUSE Palmitoyltransferase ZDHHC5 OS=Mus musculus OX=10090 GN=Zdhhc5 PE=1 SV=1	sp|Q8VDZ4|ZDHC5_MOUSE	398	398	S	EPTSIADSSRHPSYRSEPSLEPESFRSPTFG	117.45	117.45	S(1)EPSLEPESFR	S(62)EPS(-62)LEPES(-120)FR	1	2	-0.10872	363958	347328	339598	350295	502294	520911	461916	495040	0.707608	0.00154269
Q8VHL1	Histone-lysine N-methyltransferase SETD7	Setd7	FUNCTION: Histone methyltransferase that specifically monomethylates 'Lys-4' of histone H3. H3 'Lys-4' methylation represents a specific tag for epigenetic transcriptional activation. Plays a central role in the transcriptional activation of genes such as collagenase or insulin. Recruited by IPF1/PDX-1 to the insulin promoter, leading to activate transcription. Has also methyltransferase activity…	40.506	366	sp|Q8VHL1|SETD7_MOUSE	225	sp|Q8VHL1|SETD7_MOUSE Histone-lysine N-methyltransferase SETD7 OS=Mus musculus OX=10090 GN=Setd7 PE=1 SV=2	sp|Q8VHL1|SETD7_MOUSE	225	225	S	PYESERVYVADSLISSAGEGLFSKVAVGPNT	169.6	169.6	VYVADSLIS(0.03)S(0.97)AGEGLFSK	VY(-140)VADS(-75)LIS(-15)S(15)AGEGLFS(-69)K	10	2	2.9378	45741	44014.4	47705.5	45820.3		32417.7	31494.2	31956	1.43386	0.00227772
Q91ZU6	Dystonin	Dst	FUNCTION: Cytoskeletal linker protein. Acts as an integrator of intermediate filaments, actin and microtubule cytoskeleton networks. Required for anchoring either intermediate filaments to the actin cytoskeleton in neural and muscle cells or keratin-containing intermediate filaments to hemidesmosomes in epithelial cells. The proteins may self-aggregate to form filaments or a two-dimensional mesh.…	834.21	7393	sp|Q91ZU6|DYST_MOUSE	7186	sp|Q91ZU6|DYST_MOUSE Dystonin OS=Mus musculus OX=10090 GN=Dst PE=1 SV=2	sp|Q91ZU6|DYST_MOUSE	7186	7186	S	PCRVHHHGSKMLRSESNSSITATQPTLAKGR	117.33	117.33	S(0.027)ES(0.958)NS(0.014)S(0.001)ITATQPTLAK	S(-16)ES(16)NS(-18)S(-31)IT(-69)AT(-89)QPT(-110)LAK	3	2	0.2795	37307.7	42424.9		39866.3	54084	52462.2		53273.1	0.748338	0.0378202
Q922D4	Serine/threonine-protein phosphatase 6 regulatory subunit 3	Ppp6r3	FUNCTION: Regulatory subunit of protein phosphatase 6 (PP6). May function as a scaffolding PP6 subunit. May have an important role in maintaining immune self-tolerance (By similarity). {ECO:0000250}.	94.652	844	sp|Q922D4|PP6R3_MOUSE	588	sp|Q922D4|PP6R3_MOUSE Serine/threonine-protein phosphatase 6 regulatory subunit 3 OS=Mus musculus OX=10090 GN=Ppp6r3 PE=1 SV=1	sp|Q922D4|PP6R3_MOUSE	588	588	S	EACCKERIQQFDDGGSDEEDIWEEKHIAFTP	107.46	83.061	IQQFDDGGS(1)DEEDIWEEK	IQQFDDGGS(83)DEEDIWEEK	9	2	0.62498	809962	835025	820244	821744	578647	598381	695856	624295	1.31628	0.00591315
Q99J45	Nuclear receptor-binding protein	Nrbp1	FUNCTION: May play a role in subcellular trafficking between the endoplasmic reticulum and Golgi apparatus through interactions with the Rho-type GTPases. {ECO:0000250|UniProtKB:Q9UHY1}.	59.865	535	sp|Q99J45|NRBP_MOUSE	433	sp|Q99J45|NRBP_MOUSE Nuclear receptor-binding protein OS=Mus musculus OX=10090 GN=Nrbp1 PE=1 SV=1	sp|Q99J45|NRBP_MOUSE	433	433	T	EEVTSPVVPPSVKTPTPEPAEVETRKVVLMQ	94.507	69.327	T(0.001)PT(0.999)PEPAEVETR	T(-30)PT(30)PEPAEVET(-58)R	3	2	-4.2448	593996	680982	511048	595342	975510	744525	906822	875619	0.67991	0.0291844
Q99K28	ADP-ribosylation factor GTPase-activating protein 2	Arfgap2	FUNCTION: GTPase-activating protein (GAP) for ADP ribosylation factor 1 (ARF1). May regulate coatomer-mediated protein transport from the Golgi complex to the endoplasmic reticulum. Hydrolysis of ARF1-bound GTP may lead to dissociation of coatomer from Golgi-derived membranes to allow fusion with target membranes (By similarity). {ECO:0000250, ECO:0000269|PubMed:11278321}.	56.598	520	sp|Q99K28|ARFG2_MOUSE	4	sp|Q99K28|ARFG2_MOUSE ADP-ribosylation factor GTPase-activating protein 2 OS=Mus musculus OX=10090 GN=Arfgap2 PE=1 SV=1	sp|Q99K28|ARFG2_MOUSE	4	4	S	____________MAASPSKTEIQTIFKRLRA	147.64	88.115	AAS(0.996)PS(0.004)KTEIQTIFK	AAS(24)PS(-24)KT(-43)EIQT(-76)IFK	3	2	0.24384	227737	229194		228465	186546	207251	186788	193528	1.18053	0.0292039
Q99NH2	Partitioning defective 3 homolog	Pard3	FUNCTION: Adapter protein involved in asymmetrical cell division and cell polarization processes (By similarity). Seems to play a central role in the formation of epithelial tight junctions (By similarity). Targets the phosphatase PTEN to cell junctions (By similarity). Association with PARD6B may prevent the interaction of PARD3 with F11R/JAM1, thereby preventing tight junction assembly (PubMed:…	149.07	1333	sp|Q99NH2|PARD3_MOUSE	579	sp|Q99NH2|PARD3_MOUSE Partitioning defective 3 homolog OS=Mus musculus OX=10090 GN=Pard3 PE=1 SV=2	sp|Q99NH2|PARD3_MOUSE	579	579	T	QTPKETKAEDEDVVLTPDGTREFLTFEVPLN	94.119	94.119	AEDEDVVLT(0.997)PDGT(0.003)R	AEDEDVVLT(25)PDGT(-25)R	9	2	0.63651		52892.6	54855.8	53874.2	67208.4	72167.9	61475.4	66950.5	0.804687	0.0484063
Q99PU5	Long-chain-fatty-acid--CoA ligase ACSBG1	Acsbg1	FUNCTION: Catalyzes the conversion of fatty acids such as long-chain and very long-chain fatty acids to their active form acyl-CoAs for both synthesis of cellular lipids, and degradation via beta-oxidation (By similarity) (PubMed:11112418, PubMed:12975357, PubMed:14516277). Can activate diverse saturated, monosaturated and polyunsaturated fatty acids (PubMed:11112418, PubMed:14516277). {ECO:00002…	80.425	721	sp|Q99PU5|ACBG1_MOUSE	70	sp|Q99PU5|ACBG1_MOUSE Long-chain-fatty-acid--CoA ligase ACSBG1 OS=Mus musculus OX=10090 GN=Acsbg1 PE=1 SV=1	sp|Q99PU5|ACBG1_MOUSE	70	70	S	SHGLELSAPEKARAASLDGAEEALWTTRADG	129.01	129.01	AAS(1)LDGAEEALWTTR	AAS(130)LDGAEEALWT(-130)T(-130)R	3	2	0.33696	27276.5	23694.2	23969.2	24979.9	46902.3	52811.6	43089.9	47601.3	0.524774	0.0017709
Q9CPV4	Glyoxalase domain-containing protein 4	Glod4		33.316	298	sp|Q9CPV4|GLOD4_MOUSE	131	sp|Q9CPV4|GLOD4_MOUSE Glyoxalase domain-containing protein 4 OS=Mus musculus OX=10090 GN=Glod4 PE=1 SV=1	sp|Q9CPV4|GLOD4_MOUSE	131	131	S	ETEAPGGYKFYLQDRSPSQSDPVLKVTLAVS	46.358	34.779	FY(0.003)LQDRS(0.886)PS(0.107)QS(0.004)DPVLK	FY(-25)LQDRS(9.2)PS(-9.2)QS(-23)DPVLK	7	3	-0.9664		81361.2	95138.4	88249.8	113445	107492	105346	108761	0.811408	0.0420958
Q9CQ73	Plakophilin-2	Pkp2		88.103	795	sp|Q9CQ73|PKP2_MOUSE	82	sp|Q9CQ73|PKP2_MOUSE Plakophilin-2 OS=Mus musculus OX=10090 GN=Pkp2 PE=1 SV=1	sp|Q9CQ73|PKP2_MOUSE	82	82	S	RGRSSAVSGNLHRTSSVPEYVYKLHVVENDF	88.24	88.24	TS(0.019)S(0.981)VPEYVYK	T(-34)S(-17)S(17)VPEY(-73)VY(-74)K	3	2	0.33411		67473.9	76125	71799.5	112167	109819		110993	0.646882	0.0128263
Q9CQV4	Reticulophagy regulator 3	Retreg3	FUNCTION: Mediates NRF1-enhanced neurite outgrowth. {ECO:0000250|UniProtKB:Q86VR2}.	51.637	466	sp|Q9CQV4|RETR3_MOUSE	320	sp|Q9CQV4|RETR3_MOUSE Reticulophagy regulator 3 OS=Mus musculus OX=10090 GN=Retreg3 PE=1 SV=1	sp|Q9CQV4|RETR3_MOUSE	320	320	S	GQTPLTEGSEDLDGHSDPEESFARDLPDFPS	107.43	107.43	GQTPLTEGS(0.001)EDLDGHS(0.991)DPEES(0.009)FAR	GQT(-89)PLT(-57)EGS(-31)EDLDGHS(21)DPEES(-21)FAR	16	3	1.5322		1.15956e+06	1.17104e+06	1.1653e+06	1.32806e+06	1.40174e+06	1.32511e+06	1.35164e+06	0.862139	0.010663
Q9CQX2	Cytochrome b5 type B	Cyb5b	FUNCTION: Cytochrome b5 is a membrane-bound hemoprotein functioning as an electron carrier for several membrane-bound oxygenases. {ECO:0000250}.	16.318	146	sp|Q9CQX2|CYB5B_MOUSE	3	sp|Q9CQX2|CYB5B_MOUSE Cytochrome b5 type B OS=Mus musculus OX=10090 GN=Cyb5b PE=1 SV=1	sp|Q9CQX2|CYB5B_MOUSE	3	3	T	_____________MATPEASGSGEKVEGSEP	159.37	153.18	AT(1)PEASGSGEKVEGSEPSVTYYR	AT(67)PEAS(-67)GS(-93)GEKVEGS(-140)EPS(-150)VT(-150)Y(-150)Y(-150)R	2	3	0.45366	653421	556825	716509	642252	867942	891564	764439	841315	0.763391	0.0304601
Q9CR25	2-(3-amino-3-carboxypropyl)histidine synthase subunit 2	Dph2	FUNCTION: Required for the first step in the synthesis of diphthamide, a post-translational modification of histidine which occurs in translation elongation factor 2 (EEF2). {ECO:0000269|PubMed:15485916}.	52.364	489	sp|Q9CR25|DPH2_MOUSE	188	sp|Q9CR25|DPH2_MOUSE 2-(3-amino-3-carboxypropyl)histidine synthase subunit 2 OS=Mus musculus OX=10090 GN=Dph2 PE=1 SV=1	sp|Q9CR25|DPH2_MOUSE	188	188	S	QDLLISRPALPLPVGSPSSQPESLERFGRCF	53.363	53.363	PALPLPVGS(0.84)PS(0.111)S(0.047)QPES(0.002)LER	PALPLPVGS(8.8)PS(-8.8)S(-13)QPES(-27)LER	9	2	-0.043687		831234	814859	823047		754155	729516	741836	1.10947	0.0316114
Q9CRB9	MICOS complex subunit Mic19	Chchd3	FUNCTION: Component of the MICOS complex, a large protein complex of the mitochondrial inner membrane that plays crucial roles in the maintenance of crista junctions, inner membrane architecture, and formation of contact sites to the outer membrane. Has also been shown to function as a transcription factor which binds to the BAG1 promoter and represses BAG1 transcription. Plays an important role …	26.334	227	sp|Q9CRB9|MIC19_MOUSE	50	sp|Q9CRB9|MIC19_MOUSE MICOS complex subunit Mic19 OS=Mus musculus OX=10090 GN=Chchd3 PE=1 SV=1	sp|Q9CRB9|MIC19_MOUSE	50	50	S	RMKESSPSGSKSQRYSSVYGASVSDEDLKRR	96.27	96.27	YS(0.982)S(0.018)VYGASVSDEDLK	Y(-54)S(17)S(-17)VY(-89)GAS(-92)VS(-96)DEDLK	2	2	2.0415	47949.6	46355.4	45456.5	46587.2	55405.2	66742.2		61073.7	0.762802	0.0441666
Q9CWK8	Sorting nexin-2	Snx2	FUNCTION: Involved in several stages of intracellular trafficking. Interacts with membranes containing phosphatidylinositol 3-phosphate (PtdIns(3P)) or phosphatidylinositol 3,5-bisphosphate (PtdIns(3,5)P2). Acts in part as component of the retromer membrane-deforming SNX-BAR subcomplex. The SNX-BAR retromer mediates retrograde transport of cargo proteins from endosomes to the trans-Golgi network …	58.47	519	sp|Q9CWK8|SNX2_MOUSE	185	sp|Q9CWK8|SNX2_MOUSE Sorting nexin-2 OS=Mus musculus OX=10090 GN=Snx2 PE=1 SV=2	sp|Q9CWK8|SNX2_MOUSE	185	185	S	LSMFSKSEFSVKRRFSDFLGLHSKLASKYLH	65.173	63.79	RFS(1)DFLGLHSK	RFS(46)DFLGLHS(-46)K	3	3	1.8073	95403	68614.5	44009.4	69342.3	131720	135153	119676	128850	0.538164	0.0187268
Q9D0J4	ADP-ribosylation factor-like protein 2	Arl2	FUNCTION: Small GTP-binding protein which cycles between an inactive GDP-bound and an active GTP-bound form, and the rate of cycling is regulated by guanine nucleotide exchange factors (GEF) and GTPase-activating proteins (GAP). GTP-binding protein that does not act as an allosteric activator of the cholera toxin catalytic subunit. Regulates formation of new microtubules and centrosome integrity.…	20.864	184	sp|Q9D0J4|ARL2_MOUSE	45	sp|Q9D0J4|ARL2_MOUSE ADP-ribosylation factor-like protein 2 OS=Mus musculus OX=10090 GN=Arl2 PE=1 SV=1	sp|Q9D0J4|ARL2_MOUSE	45	45	S	TTILKKFNGEDVDTISPTLGFNIKTLEHRGF	163.34	137.4	FNGEDVDTIS(0.983)PT(0.017)LGFNIK	FNGEDVDT(-43)IS(18)PT(-18)LGFNIK	10	2	1.5893	281108	301114	329019	303747	227016	237209	240696	234974	1.29268	0.0089889
Q9D3X9	Microfibrillar-associated protein 3-like	Mfap3l	FUNCTION: May participate in the nuclear signaling of EGFR and MAPK1/ERK2. {ECO:0000250|UniProtKB:O75121}.	45.341	409	sp|Q9D3X9|MFA3L_MOUSE	298	sp|Q9D3X9|MFA3L_MOUSE Microfibrillar-associated protein 3-like OS=Mus musculus OX=10090 GN=Mfap3l PE=1 SV=1	sp|Q9D3X9|MFA3L_MOUSE	298	298	S	RDEVYTIPNSLKRSESPTADSDASSLHEQPQ	93.812	93.812	S(0.003)ES(0.995)PT(0.001)ADSDASSLHEQPQQIAIK	S(-25)ES(25)PT(-29)ADS(-76)DAS(-86)S(-88)LHEQPQQIAIK	3	3	1.696	317707	325493	272181	305127	343792	356658	365933	355461	0.858397	0.0476205
Q9D4C9	Clavesin-1	Clvs1	FUNCTION: Required for normal morphology of late endosomes and/or lysosomes in neurons. Binds phosphatidylinositol 3,5-bisphosphate (PtdIns(3,5)P2) (By similarity). {ECO:0000250}.	40.613	354	sp|Q9D4C9|CLVS1_MOUSE	329	sp|Q9D4C9|CLVS1_MOUSE Clavesin-1 OS=Mus musculus OX=10090 GN=Clvs1 PE=1 SV=1	sp|Q9D4C9|CLVS1_MOUSE	329	329	S	NLERECSPKPMKRSQSVVEAGTLKHEEKGEN	113.34	95.345	SQS(1)VVEAGTLK	S(-55)QS(55)VVEAGT(-69)LK	3	2	0.050629	287811	277841	290055	285236	349001	457359	365446	390602	0.730247	0.0360087
Q9D6W8	BLOC-1-related complex subunit 6	Borcs6	FUNCTION: As part of the BORC complex may play a role in lysosomes movement and localization at the cell periphery. Associated with the cytosolic face of lysosomes, the BORC complex may recruit ARL8B and couple lysosomes to microtubule plus-end-directed kinesin motor. {ECO:0000250|UniProtKB:Q96GS4}.	38.011	360	sp|Q9D6W8|BORC6_MOUSE	43	sp|Q9D6W8|BORC6_MOUSE BLOC-1-related complex subunit 6 OS=Mus musculus OX=10090 GN=Borcs6 PE=1 SV=1	sp|Q9D6W8|BORC6_MOUSE	43	43	S	RPSRTPSKPPSVRTLSGEEEAESVGVSSRHP	177.62	177.62	T(0.016)LS(0.984)GEEEAESVGVSSR	T(-18)LS(18)GEEEAES(-140)VGVS(-170)S(-170)R	3	2	-1.2357	159634	172080		165857	136617	135113		135865	1.22075	0.0410084
Q9DBJ1	Phosphoglycerate mutase 1	Pgam1	FUNCTION: Interconversion of 3- and 2-phosphoglycerate with 2,3-bisphosphoglycerate as the primer of the reaction. Can also catalyze the reaction of EC 5.4.2.4 (synthase), but with a reduced activity.	28.832	254	sp|Q9DBJ1|PGAM1_MOUSE	14	sp|Q9DBJ1|PGAM1_MOUSE Phosphoglycerate mutase 1 OS=Mus musculus OX=10090 GN=Pgam1 PE=1 SV=3	sp|Q9DBJ1|PGAM1_MOUSE	14	14	S	__MAAYKLVLIRHGESAWNLENRFSGWYDAD	93.649	58.338	HGES(1)AWNLENR	HGES(58)AWNLENR	4	2	2.2599	1.03084e+06	960125	950641	980535	772364	893086	777779	814410	1.20398	0.0238025
Q9DC07	LIM zinc-binding domain-containing Nebulette	Nebl	FUNCTION: Binds to actin and plays an important role in the assembly of the Z-disk. Isoform 2 might play a role in the assembly of focal adhesion (By similarity). {ECO:0000250}.	31.113	270	sp|Q9DC07|LNEBL_MOUSE	230	sp|Q9DC07|LNEBL_MOUSE LIM zinc-binding domain-containing Nebulette OS=Mus musculus OX=10090 GN=Nebl PE=1 SV=1	sp|Q9DC07|LNEBL_MOUSE	230	230	S	YRAMYDYSAQDEDEVSFRDGDYIVNVQPIDD	146.13	146.13	AMYDYSAQDEDEVS(1)FR	AMY(-140)DY(-140)S(-110)AQDEDEVS(110)FR	14	2	-0.12993	274883	308902	263243	282343	227717	230760	208990	222489	1.26902	0.0173501
Q9DCB4	cAMP-regulated phosphoprotein 21	Arpp21	FUNCTION: [Isoform 2]: May act as a competitive inhibitor of calmodulin-dependent enzymes such as calcineurin in neurons. {ECO:0000269|PubMed:15499021}.	88.566	807	sp|Q9DCB4|ARP21_MOUSE	408	sp|Q9DCB4|ARP21_MOUSE cAMP-regulated phosphoprotein 21 OS=Mus musculus OX=10090 GN=Arpp21 PE=1 SV=2	sp|Q9DCB4|ARP21_MOUSE	408	408	S	STSSTRSAGKLSKTGSESSSSAGSSGSLSRT	191.02	100.98	T(0.068)GS(0.927)ES(0.004)S(0.001)SSAGSSGSLSR	T(-11)GS(11)ES(-24)S(-30)S(-44)S(-48)AGS(-77)S(-83)GS(-84)LS(-92)R	3	2	-0.91258	152870	146507		149688	186029	183119		184574	0.810992	0.00990725
Q9DCH4	Eukaryotic translation initiation factor 3 subunit F	Eif3f	FUNCTION: Component of the eukaryotic translation initiation factor 3 (eIF-3) complex, which is required for several steps in the initiation of protein synthesis. The eIF-3 complex associates with the 40S ribosome and facilitates the recruitment of eIF-1, eIF-1A, eIF-2:GTP:methionyl-tRNAi and eIF-5 to form the 43S pre-initiation complex (43S PIC). The eIF-3 complex stimulates mRNA recruitment to …	37.984	361	sp|Q9DCH4|EIF3F_MOUSE	262	sp|Q9DCH4|EIF3F_MOUSE Eukaryotic translation initiation factor 3 subunit F OS=Mus musculus OX=10090 GN=Eif3f PE=1 SV=2	sp|Q9DCH4|EIF3F_MOUSE	262	262	S	DTERIGVDLIMKTCFSPNRVIGLSSDLQQVG	90.761	86.205	TCFS(1)PNR	T(-81)CFS(81)PNR	4	2	-2.0986	216884	225752	223775	222137	196138	174797	193662	188199	1.18033	0.00946462
Q9DD18	D-aminoacyl-tRNA deacylase 1	Dtd1	FUNCTION: An aminoacyl-tRNA editing enzyme that deacylates mischarged D-aminoacyl-tRNAs. Also deacylates mischarged glycyl-tRNA(Ala), protecting cells against glycine mischarging by AlaRS. Acts via tRNA-based rather than protein-based catalysis; rejects L-amino acids rather than detecting D-amino acids in the active site. By recycling D-aminoacyl-tRNA to D-amino acids and free tRNA molecules, thi…	23.384	209	sp|Q9DD18|DTD1_MOUSE	197	sp|Q9DD18|DTD1_MOUSE D-aminoacyl-tRNA deacylase 1 OS=Mus musculus OX=10090 GN=Dtd1 PE=1 SV=2	sp|Q9DD18|DTD1_MOUSE	197	197	S	SKERNAPRKEDRSASSGAEGDVSSEREP___	207	73.805	S(0.071)AS(0.942)S(0.987)GAEGDVSSEREP	S(-12)AS(12)S(18)GAEGDVS(-65)S(-67)EREP	4	2	0.99382	343669	317830	376468	345989	246017	249070	277346	257478	1.34376	0.0108454
Q9EPJ9	ADP-ribosylation factor GTPase-activating protein 1	Arfgap1	FUNCTION: GTPase-activating protein (GAP) for the ADP ribosylation factor 1 (ARF1). Involved in membrane trafficking and /or vesicle transport. Promotes hydrolysis of the ARF1-bound GTP and thus, is required for the dissociation of coat proteins from Golgi-derived membranes and vesicles, a prerequisite for vesicle's fusion with target compartment. Probably regulates ARF1-mediated transport via it…	45.288	414	sp|Q9EPJ9|ARFG1_MOUSE	135	sp|Q9EPJ9|ARFG1_MOUSE ADP-ribosylation factor GTPase-activating protein 1 OS=Mus musculus OX=10090 GN=Arfgap1 PE=1 SV=2	sp|Q9EPJ9|ARFG1_MOUSE	135	135	T	EGKEWSLESSPAQNWTPPQPKTLQFTAHRAS	258	258	EWSLESSPAQNWT(1)PPQPK	EWS(-160)LES(-150)S(-140)PAQNWT(140)PPQPK	13	2	2.8938	3.45304e+06	3.65283e+06	3.5555e+06	3.55379e+06	3.0075e+06	2.88795e+06	3.20492e+06	3.03346e+06	1.17153	0.0087993
Q9EQH3	Vacuolar protein sorting-associated protein 35	Vps35	FUNCTION: Acts as component of the retromer cargo-selective complex (CSC). The CSC is believed to be the core functional component of retromer or respective retromer complex variants acting to prevent missorting of selected transmembrane cargo proteins into the lysosomal degradation pathway. The recruitment of the CSC to the endosomal membrane involves RAB7A and SNX3. The CSC seems to associate w…	91.712	796	sp|Q9EQH3|VPS35_MOUSE	7	sp|Q9EQH3|VPS35_MOUSE Vacuolar protein sorting-associated protein 35 OS=Mus musculus OX=10090 GN=Vps35 PE=1 SV=1	sp|Q9EQH3|VPS35_MOUSE	7	7	S	_________MPTTQQSPQDEQEKLLDEAIQA	178.03	177.62	PTTQQS(1)PQDEQEK	PT(-100)T(-94)QQS(94)PQDEQEK	6	2	-2.693	5.85664e+06	5.76573e+06	5.84272e+06	5.82169e+06	5.35827e+06	5.51361e+06	5.37119e+06	5.41435e+06	1.07523	0.0020599
Q9EQS3	c-Myc-binding protein	Mycbp	FUNCTION: May control the transcriptional activity of MYC. Stimulates the activation of E box-dependent transcription by MYC (By similarity). {ECO:0000250}.	11.97	103	sp|Q9EQS3|MYCBP_MOUSE	56	sp|Q9EQS3|MYCBP_MOUSE c-Myc-binding protein OS=Mus musculus OX=10090 GN=Mycbp PE=1 SV=5	sp|Q9EQS3|MYCBP_MOUSE	56	56	T	PTSALDFLKHHLGAATPENPEIELLRLELAE	54.199	32.113	HHLGAAT(1)PENPEIELLR	HHLGAAT(32)PENPEIELLR	7	3	-1.1586	57297.8	50638.4	59659.5	55865.2	44334.3	35290.5		39812.4	1.40321	0.0453855
Q9ERU9	E3 SUMO-protein ligase RanBP2	Ranbp2	FUNCTION: E3 SUMO-protein ligase which facilitates SUMO1 and SUMO2 conjugation by UBE2I. Involved in transport factor (Ran-GTP, karyopherin)-mediated protein import via the F-G repeat-containing domain which acts as a docking site for substrates. Binds single-stranded RNA (in vitro). May bind DNA. Component of the nuclear export pathway. Specific docking site for the nuclear export factor exporti…	341.12	3053	sp|Q9ERU9|RBP2_MOUSE	2505	sp|Q9ERU9|RBP2_MOUSE E3 SUMO-protein ligase RanBP2 OS=Mus musculus OX=10090 GN=Ranbp2 PE=1 SV=2	sp|Q9ERU9|RBP2_MOUSE	2505	2505	S	LPSTFFCYKNRPGYVSEEEEDDEDYEMAVKK	90.556	74.683	NRPGY(0.001)VS(0.999)EEEEDDEDYEMAVK	NRPGY(-28)VS(28)EEEEDDEDY(-59)EMAVK	7	3	1.2914	193293	207933	208087	203104	239343	254592	221877	238604	0.851218	0.0290045
Q9ESN9	C-Jun-amino-terminal kinase-interacting protein 3	Mapk8ip3	FUNCTION: The JNK-interacting protein (JIP) group of scaffold proteins selectively mediates JNK signaling by aggregating specific components of the MAPK cascade to form a functional JNK signaling module. May function as a regulator of vesicle transport, through interactions with the JNK-signaling components and motor proteins (PubMed:10523642, PubMed:10629060). Promotes neuronal axon elongation i…	147.56	1337	sp|Q9ESN9|JIP3_MOUSE	366	sp|Q9ESN9|JIP3_MOUSE C-Jun-amino-terminal kinase-interacting protein 3 OS=Mus musculus OX=10090 GN=Mapk8ip3 PE=1 SV=1	sp|Q9ESN9|JIP3_MOUSE	366	366	S	ELDVCPETRLERTGSSPTQGIVNKAFGINTD	184.65	172.92	TGS(0.001)S(0.999)PTQGIVNK	T(-62)GS(-31)S(31)PT(-47)QGIVNK	4	2	0.41691	1.90751e+06	1.84225e+06	1.4843e+06	1.74469e+06		2.57997e+06	2.43535e+06	2.50766e+06	0.695744	0.0233995
Q9ET77	Junctophilin-3	Jph3	FUNCTION: Junctophilins contribute to the formation of junctional membrane complexes (JMCs) which link the plasma membrane with the endoplasmic or sarcoplasmic reticulum in excitable cells. Provides a structural foundation for functional cross-talk between the cell surface and intracellular calcium release channels. JPH3 is brain-specific and appears to have an active role in certain neurons invo…	81.228	744	sp|Q9ET77|JPH3_MOUSE	706	sp|Q9ET77|JPH3_MOUSE Junctophilin-3 OS=Mus musculus OX=10090 GN=Jph3 PE=1 SV=1	sp|Q9ET77|JPH3_MOUSE	706	706	S	LTFSPPQKSLPVALESDEETGDELKSSTGSA	188.82	188.82	SLPVALES(1)DEETGDELK	S(-120)LPVALES(57)DEET(-57)GDELK	8	2	-0.16025	1.60435e+06	1.78233e+06	1.877e+06	1.75456e+06	1.41624e+06	1.5121e+06	1.5265e+06	1.48494e+06	1.18157	0.0363706
Q9JI46	Diphosphoinositol polyphosphate phosphohydrolase 1	Nudt3	FUNCTION: Cleaves a beta-phosphate from the diphosphate groups in PP-InsP5 (diphosphoinositol pentakisphosphate) and [PP]2-InsP4 (bisdiphosphoinositol tetrakisphosphate), suggesting that it may play a role in signal transduction. InsP6 (inositol hexakisphosphate) is not a substrate. Also able to catalyze the hydrolysis of dinucleoside oligophosphates, with Ap6A and Ap5A being the preferred substr…	19.029	168	sp|Q9JI46|NUDT3_MOUSE	30	sp|Q9JI46|NUDT3_MOUSE Diphosphoinositol polyphosphate phosphohydrolase 1 OS=Mus musculus OX=10090 GN=Nudt3 PE=1 SV=1	sp|Q9JI46|NUDT3_MOUSE	30	30	S	DGYKKRAACLCFRSESEEEVLLVSSSRHPDR	178.51	139.94	S(0.002)ES(0.998)EEEVLLVSSSR	S(-28)ES(28)EEEVLLVS(-130)S(-140)S(-140)R	3	2	0.93088	100983	99795.3	97907.4	99561.8	134120	113586	114789	120832	0.82397	0.0339073
Q9JIS5	Synaptic vesicle glycoprotein 2A	Sv2a	FUNCTION: Plays a role in the control of regulated secretion in neural and endocrine cells, enhancing selectively low-frequency neurotransmission. Positively regulates vesicle fusion by maintaining the readily releasable pool of secretory vesicles.; FUNCTION: (Microbial infection) Receptor for C.botulinum neurotoxin type A (BoNT/A, botA); the toxin probably binds via extracellular loop 4 (PubMed:…	82.646	742	sp|Q9JIS5|SV2A_MOUSE	411	sp|Q9JIS5|SV2A_MOUSE Synaptic vesicle glycoprotein 2A OS=Mus musculus OX=10090 GN=Sv2a PE=1 SV=1	sp|Q9JIS5|SV2A_MOUSE	411	411	S	HIKTIHQEDELIEIQSDTGTWYQRWGVRALS	82.747	82.747	TIHQEDELIEIQS(0.936)DT(0.06)GT(0.004)WYQR	T(-64)IHQEDELIEIQS(12)DT(-12)GT(-24)WY(-41)QR	13	3	-2.973	21382.4	24900.3	24849.6	23710.8	31594		33756.2	32675.1	0.725652	0.0134135
Q9JM13	Rab5 GDP/GTP exchange factor	Rabgef1	FUNCTION: Rab effector protein acting as linker between gamma-adaptin, RAB4A or RAB5A. Involved in endocytic membrane fusion and membrane trafficking of recycling endosomes. Stimulates nucleotide exchange on RAB5A (By similarity). Can act as a ubiquitin ligase (By similarity). {ECO:0000250}.	56.868	491	sp|Q9JM13|RABX5_MOUSE	389	sp|Q9JM13|RABX5_MOUSE Rab5 GDP/GTP exchange factor OS=Mus musculus OX=10090 GN=Rabgef1 PE=1 SV=1	sp|Q9JM13|RABX5_MOUSE	389	389	T	LNLSQEDFDRYMSGQTSPRKQESESWPPEAC	164.31	66.664	YMS(0.008)GQT(0.952)S(0.039)PR	Y(-55)MS(-21)GQT(14)S(-14)PR	6	2	0.50851	189306	203032		196169	265659	265607	245376	258881	0.757759	0.0084365
Q9JM63	ATP-sensitive inward rectifier potassium channel 10	Kcnj10	FUNCTION: May be responsible for potassium buffering action of glial cells in the brain. Inward rectifier potassium channels are characterized by a greater tendency to allow potassium to flow into the cell rather than out of it. Their voltage dependence is regulated by the concentration of extracellular potassium; as external potassium is raised, the voltage range of the channel opening shifts to…	42.432	379	sp|Q9JM63|KCJ10_MOUSE	338	sp|Q9JM63|KCJ10_MOUSE ATP-sensitive inward rectifier potassium channel 10 OS=Mus musculus OX=10090 GN=Kcnj10 PE=1 SV=1	sp|Q9JM63|KCJ10_MOUSE	338	338	S	YIADFSLFDQVVKVASPSGLRDSTVRYGDPE	99.855	90.263	VAS(1)PSGLR	VAS(44)PS(-44)GLR	3	2	-1.1535	191497	183989		187743	229384	208894	234451	224243	0.83723	0.03985
Q9JM73	Serum response factor	Srf	FUNCTION: SRF is a transcription factor that binds to the serum response element (SRE), a short sequence of dyad symmetry located 300 bp to the 5' of the site of transcription initiation of some genes (such as FOS) (PubMed:24732378). Together with MRTFA transcription coactivator, controls expression of genes regulating the cytoskeleton during development, morphogenesis and cell migration (PubMed:…	51.247	504	sp|Q9JM73|SRF_MOUSE	220	sp|Q9JM73|SRF_MOUSE Serum response factor OS=Mus musculus OX=10090 GN=Srf PE=1 SV=1	sp|Q9JM73|SRF_MOUSE	220	220	S	ETGKALIQTCLNSPDSPPRSDPTTDQRMSAT	170.92	153.56	ALIQTCLNSPDS(1)PPR	ALIQT(-110)CLNS(-43)PDS(43)PPR	12	2	-0.37378	322375	326565	333961	327634	302354	307190	277442	295662	1.10814	0.0311955
Q9QXG4	Acetyl-coenzyme A synthetase, cytoplasmic	Acss2	FUNCTION: Catalyzes the synthesis of acetyl-CoA from short-chain fatty acids (PubMed:11150295, PubMed:16790548). Acetate is the preferred substrate but can also utilize propionate with a much lower affinity (PubMed:11150295). {ECO:0000269|PubMed:11150295, ECO:0000269|PubMed:16790548}.	78.861	701	sp|Q9QXG4|ACSA_MOUSE	30	sp|Q9QXG4|ACSA_MOUSE Acetyl-coenzyme A synthetase, cytoplasmic OS=Mus musculus OX=10090 GN=Acss2 PE=1 SV=2	sp|Q9QXG4|ACSA_MOUSE	30	30	S	RAREETGAEGRVRGWSPPPEVRRSAHVPSLQ	110.88	42.495	VRGWS(1)PPPEVR	VRGWS(42)PPPEVR	5	2	-0.88591	4.32836e+06	4.16135e+06	4.43468e+06	4.30813e+06	4.08999e+06	4.03518e+06	3.81342e+06	3.97953e+06	1.08257	0.0473135
Q9QXY6	EH domain-containing protein 3	Ehd3	FUNCTION: ATP- and membrane-binding protein that controls membrane reorganization/tubulation upon ATP hydrolysis. In vitro causes tubulation of endocytic membranes (By similarity). Binding to phosphatidic acid induces its membrane tubulation activity (PubMed:26896729). Plays a role in endocytic transport. Involved in early endosome to recycling endosome compartment (ERC), retrograde early endosom…	60.82	535	sp|Q9QXY6|EHD3_MOUSE	479	sp|Q9QXY6|EHD3_MOUSE EH domain-containing protein 3 OS=Mus musculus OX=10090 GN=Ehd3 PE=1 SV=2	sp|Q9QXY6|EHD3_MOUSE	479	479	S	GANAKKEMVRSKLPNSVLGKIWKLADIDKDG	112.73	47.334	LPNS(1)VLGK	LPNS(47)VLGK	4	2	0.21915	251203	255155	260032	255463	215516	235012	241861	230796	1.10688	0.0409888
Q9QYB5	Gamma-adducin	Add3	FUNCTION: Membrane-cytoskeleton-associated protein that promotes the assembly of the spectrin-actin network. Plays a role in actin filament capping. Binds to calmodulin. {ECO:0000250|UniProtKB:Q9UEY8}.	78.776	706	sp|Q9QYB5|ADDG_MOUSE	64	sp|Q9QYB5|ADDG_MOUSE Gamma-adducin OS=Mus musculus OX=10090 GN=Add3 PE=1 SV=2	sp|Q9QYB5|ADDG_MOUSE	64	64	S	FNMMEQRKRVTQILQSPAFREDLECLIQEQM	144.2	144.2	VTQILQS(1)PAFR	VT(-110)QILQS(110)PAFR	7	2	-0.84326	237594	231860	223785	231079	251795	267643	249272	256237	0.90182	0.0229566
Q9QYF9	Protein NDRG3	Ndrg3		41.555	375	sp|Q9QYF9|NDRG3_MOUSE	358	sp|Q9QYF9|NDRG3_MOUSE Protein NDRG3 OS=Mus musculus OX=10090 GN=Ndrg3 PE=1 SV=1	sp|Q9QYF9|NDRG3_MOUSE	358	358	S	FSRSVTSNQSDGTQESCESPDVLDRHQTMEV	99.909	99.909	SVTSNQSDGT(0.005)QES(0.99)CES(0.004)PDVLDR	S(-75)VT(-75)S(-69)NQS(-54)DGT(-23)QES(23)CES(-24)PDVLDR	13	2	-2.2013	2.14015e+06	1.98522e+06	1.90247e+06	2.00928e+06	1.16692e+06	1.72557e+06	1.31626e+06	1.40291e+06	1.43222	0.028534
Q9QYG0	Protein NDRG2	Ndrg2	FUNCTION: Contributes to the regulation of the Wnt signaling pathway. Down-regulates CTNNB1-mediated transcriptional activation of target genes, such as CCND1, and may thereby act as tumor suppressor. May be involved in dendritic cell and neuron differentiation (By similarity). {ECO:0000250}.	40.789	371	sp|Q9QYG0|NDRG2_MOUSE	338	sp|Q9QYG0|NDRG2_MOUSE Protein NDRG2 OS=Mus musculus OX=10090 GN=Ndrg2 PE=1 SV=1	sp|Q9QYG0|NDRG2_MOUSE	338	338	S	TRLSRSRTASLTSAASIDGSRSRSRTLSQSS	198.44	102.1	T(0.334)AS(0.663)LT(0.002)SAAS(1)IDGSR	T(-3)AS(3)LT(-25)S(-43)AAS(43)IDGS(-47)R	9	2	-0.37513	1.77597e+06	1.30578e+06	940783	1.34084e+06	1.94686e+06	2.48845e+06	2.52067e+06	2.31866e+06	0.578284	0.0327451
Q9QYX7	Protein piccolo	Pclo	FUNCTION: Scaffold protein of the presynaptic cytomatrix at the active zone (CAZ) which is the place in the synapse where neurotransmitter is released (PubMed:19812333). After synthesis, participates in the formation of Golgi-derived membranous organelles termed Piccolo-Bassoon transport vesicles (PTVs) that are transported along axons to sites of nascent synaptic contacts (By similarity). At the…	550.83	5068	sp|Q9QYX7|PCLO_MOUSE	4066	sp|Q9QYX7|PCLO_MOUSE Protein piccolo OS=Mus musculus OX=10090 GN=Pclo PE=1 SV=4	sp|Q9QYX7|PCLO_MOUSE	4066	4066	S	LLKHQIKQEFRRGTESLDHLAGLSHYYHADT	48.033	48.033	GT(0.035)ES(0.963)LDHLAGLS(0.001)HYYHADTSYR	GT(-14)ES(14)LDHLAGLS(-28)HY(-33)Y(-35)HADT(-46)S(-45)Y(-45)R	4	4	-1.0339	109119	131813		120466	188320	187008		187664	0.641923	0.0274369
Q9QYX7	Protein piccolo	Pclo	FUNCTION: Scaffold protein of the presynaptic cytomatrix at the active zone (CAZ) which is the place in the synapse where neurotransmitter is released (PubMed:19812333). After synthesis, participates in the formation of Golgi-derived membranous organelles termed Piccolo-Bassoon transport vesicles (PTVs) that are transported along axons to sites of nascent synaptic contacts (By similarity). At the…	550.83	5068	sp|Q9QYX7|PCLO_MOUSE	636	sp|Q9QYX7|PCLO_MOUSE Protein piccolo OS=Mus musculus OX=10090 GN=Pclo PE=1 SV=4	sp|Q9QYX7|PCLO_MOUSE	636	636	S	SQQASPKKELPSKQDSPKAPESKKPPPLVKQ	145.08	145.08	QDS(1)PKAPESK	QDS(120)PKAPES(-120)K	3	2	0.0022053	517276	561568		539422		442056	432621	437339	1.23342	0.0458426
Q9QZQ1	Afadin	Afdn	FUNCTION: Belongs to an adhesion system, probably together with the E-cadherin-catenin system, which plays a role in the organization of homotypic, interneuronal and heterotypic cell-cell adherens junctions (AJs) (By similarity). Nectin- and actin-filament-binding protein that connects nectin to the actin cytoskeleton (By similarity). May play a key role in the organization of epithelial structur…	206.5	1820	sp|Q9QZQ1|AFAD_MOUSE	1083	sp|Q9QZQ1|AFAD_MOUSE Afadin OS=Mus musculus OX=10090 GN=Afdn PE=1 SV=3	sp|Q9QZQ1|AFAD_MOUSE	1083	1083	S	GLSQERAAELMTRTSSVVTLEVAKQGAIYHG	143.22	121.71	TS(0.016)S(0.984)VVTLEVAK	T(-35)S(-18)S(18)VVT(-77)LEVAK	3	2	-0.93391	784456	752237	773833	770175	682180	665472		673826	1.14299	0.00594448
Q9QZQ1	Afadin	Afdn	FUNCTION: Belongs to an adhesion system, probably together with the E-cadherin-catenin system, which plays a role in the organization of homotypic, interneuronal and heterotypic cell-cell adherens junctions (AJs) (By similarity). Nectin- and actin-filament-binding protein that connects nectin to the actin cytoskeleton (By similarity). May play a key role in the organization of epithelial structur…	206.5	1820	sp|Q9QZQ1|AFAD_MOUSE	655	sp|Q9QZQ1|AFAD_MOUSE Afadin OS=Mus musculus OX=10090 GN=Afdn PE=1 SV=3	sp|Q9QZQ1|AFAD_MOUSE	655	655	S	MACRYVLSSQHRPDISPTERTHKAIAVVNKM	136.7	81.373	YVLSSQHRPDIS(0.985)PT(0.014)ER	Y(-74)VLS(-39)S(-34)QHRPDIS(18)PT(-18)ER	12	3	1.8267	2.25295e+06	2.29847e+06	2.28762e+06	2.27968e+06	2.11066e+06	2.15113e+06	1.9909e+06	2.08423e+06	1.09377	0.0174382
Q9WUA3	ATP-dependent 6-phosphofructokinase, platelet type	Pfkp	FUNCTION: Catalyzes the phosphorylation of D-fructose 6-phosphate to fructose 1,6-bisphosphate by ATP, the first committing step of glycolysis.	85.454	784	sp|Q9WUA3|PFKAP_MOUSE	2	sp|Q9WUA3|PFKAP_MOUSE ATP-dependent 6-phosphofructokinase, platelet type OS=Mus musculus OX=10090 GN=Pfkp PE=1 SV=1	sp|Q9WUA3|PFKAP_MOUSE	2	2	S	______________MSDLDSSSSSAYPKYLE	174.05	128.41	S(1)DLDSSSSSAYPK	S(79)DLDS(-79)S(-94)S(-110)S(-110)S(-110)AY(-130)PK	1	2	-0.090533	272617	264453	282313	273128	191615	226759	209487	209287	1.30504	0.00496577
Q9WVK4	EH domain-containing protein 1	Ehd1	FUNCTION: ATP- and membrane-binding protein that controls membrane reorganization/tubulation upon ATP hydrolysis. In vitro causes vesiculation of endocytic membranes (By similarity). Acts in early endocytic membrane fusion and membrane trafficking of recycling endosomes (PubMed:15930129, PubMed:20159556). Recruited to endosomal membranes upon nerve growth factor stimulation, indirectly regulates …	60.602	534	sp|Q9WVK4|EHD1_MOUSE	456	sp|Q9WVK4|EHD1_MOUSE EH domain-containing protein 1 OS=Mus musculus OX=10090 GN=Ehd1 PE=1 SV=1	sp|Q9WVK4|EHD1_MOUSE	456	456	S	VGKDKPTYDEIFYTLSPVNGKITGANAKKEM	135.89	123.14	DKPTYDEIFYTLS(1)PVNGK	DKPT(-110)Y(-120)DEIFY(-89)T(-51)LS(51)PVNGK	13	3	-1.2203	825661	905406	933826	888298	823082	735924	751099	770035	1.15358	0.0483001
Q9Z0P4	Paralemmin-1	Palm	FUNCTION: Involved in plasma membrane dynamics and cell process formation. Isoform 1 and isoform 2 are necessary for axonal and dendritic filopodia induction, for dendritic spine maturation and synapse formation in a palmitoylation-dependent manner. {ECO:0000269|PubMed:18287537}.	41.614	383	sp|Q9Z0P4|PALM_MOUSE	365	sp|Q9Z0P4|PALM_MOUSE Paralemmin-1 OS=Mus musculus OX=10090 GN=Palm PE=1 SV=1	sp|Q9Z0P4|PALM_MOUSE	365	365	S	PATKEENQTGPTTTPSDTQDLDMKKPRCRCC	150.54	150.54	EENQTGPTT(0.018)T(0.982)PS(0.974)DT(0.026)QDLDMK	EENQT(-69)GPT(-48)T(-17)T(17)PS(16)DT(-16)QDLDMK	12	2	-2.0658	3.26821e+06	3.10833e+06	3.81756e+06	3.39803e+06	2.16539e+06	2.1821e+06	1.55488e+06	1.96746e+06	1.72712	0.00862831
Q9Z0P4	Paralemmin-1	Palm	FUNCTION: Involved in plasma membrane dynamics and cell process formation. Isoform 1 and isoform 2 are necessary for axonal and dendritic filopodia induction, for dendritic spine maturation and synapse formation in a palmitoylation-dependent manner. {ECO:0000269|PubMed:18287537}.	41.614	383	sp|Q9Z0P4|PALM_MOUSE	10	sp|Q9Z0P4|PALM_MOUSE Paralemmin-1 OS=Mus musculus OX=10090 GN=Palm PE=1 SV=1	sp|Q9Z0P4|PALM_MOUSE	10	10	S	______MEVLATDTASQQERLQAIAEKRRKQ	208.81	128.28	MEVLATDT(0.003)AS(0.997)QQER	MEVLAT(-63)DT(-25)AS(25)QQER	10	2	0.41877	139198	151836	160618	150551	98815.6	132806	95719	109114	1.37976	0.0365605
Q9Z0U1	Tight junction protein ZO-2	Tjp2	FUNCTION: Plays a role in tight junctions and adherens junctions.	131.28	1167	sp|Q9Z0U1|ZO2_MOUSE	378	sp|Q9Z0U1|ZO2_MOUSE Tight junction protein ZO-2 OS=Mus musculus OX=10090 GN=Tjp2 PE=1 SV=2	sp|Q9Z0U1|ZO2_MOUSE	378	378	S	RDSKQTLINIPALNDSDSEVEDISEIESNRS	144.42	144.42	QTLINIPALNDS(0.728)DS(0.272)EVEDISEIESNR	QT(-96)LINIPALNDS(4.3)DS(-4.3)EVEDIS(-55)EIES(-100)NR	12	3	0.15546	25189.2	25048		25118.6		36040.4	32766.3	34403.4	0.73012	0.0297609
Q9Z268	RasGAP-activating-like protein 1	Rasal1	FUNCTION: Probable inhibitory regulator of the Ras-cyclic AMP pathway. Plays a role in dendrite formation by melanocytes. {ECO:0000250|UniProtKB:O95294}.	89.394	799	sp|Q9Z268|RASL1_MOUSE	400	sp|Q9Z268|RASL1_MOUSE RasGAP-activating-like protein 1 OS=Mus musculus OX=10090 GN=Rasal1 PE=1 SV=2	sp|Q9Z268|RASL1_MOUSE	400	400	T	CKMDLNRSRRISFKGTPTEEQVRETSLGLLT	108.34	62.271	GT(0.997)PT(0.003)EEQVR	GT(26)PT(-26)EEQVR	2	2	1.8064	89151.9	79385.2	88563.3	85700.1	104574	107231	97796.4	103200	0.830425	0.014402
Q9Z351	Potassium voltage-gated channel subfamily KQT member 2	Kcnq2	FUNCTION: Associates with KCNQ3 to form a potassium channel with essentially identical properties to the channel underlying the native M-current, a slowly activating and deactivating potassium conductance which plays a critical role in determining the subthreshold electrical excitability of neurons as well as the responsiveness to synaptic inputs. Therefore, it is important in the regulation of n…	84.449	759	sp|Q9Z351|KCNQ2_MOUSE	352	sp|Q9Z351|KCNQ2_MOUSE Potassium voltage-gated channel subfamily KQT member 2 OS=Mus musculus OX=10090 GN=Kcnq2 PE=1 SV=1	sp|Q9Z351|KCNQ2_MOUSE	352	352	S	AGLIQSAWRFYATNLSRTDLHSTWQYYERTV	99.855	57.293	FYAT(0.004)NLS(0.996)R	FY(-41)AT(-24)NLS(24)R	7	2	1.7674	95449.6	102506		98977.9	124969	121181	110875	119008	0.831689	0.0451677
A2A5R2	Brefeldin A-inhibited guanine nucleotide-exchange protein 2	Arfgef2	FUNCTION: Promotes guanine-nucleotide exchange on ARF1 and ARF3 and to a lower extent on ARF5 and ARF6. Promotes the activation of ARF1/ARF5/ARF6 through replacement of GDP with GTP. Involved in the regulation of Golgi vesicular transport. Required for the integrity of the endosomal compartment. Involved in trafficking from the trans-Golgi network (TGN) to endosomes and is required for membrane a…	202.24	1792	sp|A2A5R2|BIG2_MOUSE	227	sp|A2A5R2|BIG2_MOUSE Brefeldin A-inhibited guanine nucleotide-exchange protein 2 OS=Mus musculus OX=10090 GN=Arfgef2 PE=1 SV=1	sp|A2A5R2|BIG2_MOUSE	227	227	S	MQSKPQSPVIQATAGSPKFSRLKQSQAQSKP	233.85	233.85	PQSPVIQATAGS(1)PK	PQS(-170)PVIQAT(-36)AGS(36)PK	12	2	-0.20569	949403	917721	349540	738888	848647	900287	440804	729913	1.0123	0.972317
A2A690	Protein TANC2	Tanc2	FUNCTION: Scaffolding protein in the dendritic spines which acts as immobile postsynaptic posts able to recruit KIF1A-driven dense core vesicles to dendritic spines. {ECO:0000250|UniProtKB:F1LTE0}.	220.26	1994	sp|A2A690|TANC2_MOUSE	1446	sp|A2A690|TANC2_MOUSE Protein TANC2 OS=Mus musculus OX=10090 GN=Tanc2 PE=1 SV=1	sp|A2A690|TANC2_MOUSE	1446	1446	S	LQTEARPSQGLPVIQSPPSSPAHRDSAYISS	73.455	40.472	PS(0.001)QGLPVIQS(0.991)PPS(0.005)S(0.003)PAHR	PS(-29)QGLPVIQS(23)PPS(-23)S(-25)PAHR	10	3	-1.4368	415501	52310.8	144990	204267	225164	344462	382946	317524	0.643313	0.394605
A2A690	Protein TANC2	Tanc2	FUNCTION: Scaffolding protein in the dendritic spines which acts as immobile postsynaptic posts able to recruit KIF1A-driven dense core vesicles to dendritic spines. {ECO:0000250|UniProtKB:F1LTE0}.	220.26	1994	sp|A2A690|TANC2_MOUSE	140	sp|A2A690|TANC2_MOUSE Protein TANC2 OS=Mus musculus OX=10090 GN=Tanc2 PE=1 SV=1	sp|A2A690|TANC2_MOUSE	140	140	S	TQRISPCSTLTSSTASPPASSPCSTLPPVST	104.23	102.92	ISPCSTLTSS(0.001)T(0.025)AS(0.966)PPAS(0.004)S(0.004)PCSTLPPVSTNAAAK	IS(-72)PCS(-69)T(-65)LT(-52)S(-42)S(-31)T(-16)AS(16)PPAS(-24)S(-24)PCS(-42)T(-42)LPPVS(-64)T(-67)NAAAK	13	3	2.7619	731419	784933	492788	669713		715928	790972	753450	0.888862	0.533162
A2A690	Protein TANC2	Tanc2	FUNCTION: Scaffolding protein in the dendritic spines which acts as immobile postsynaptic posts able to recruit KIF1A-driven dense core vesicles to dendritic spines. {ECO:0000250|UniProtKB:F1LTE0}.	220.26	1994	sp|A2A690|TANC2_MOUSE	169	sp|A2A690|TANC2_MOUSE Protein TANC2 OS=Mus musculus OX=10090 GN=Tanc2 PE=1 SV=1	sp|A2A690|TANC2_MOUSE	169	169	S	STNAAAKDCSYGAVTSPTSTLESRDSGIIAT	141.36	111.38	DCSYGAVT(0.013)S(0.926)PT(0.04)S(0.015)T(0.006)LESR	DCS(-90)Y(-83)GAVT(-19)S(14)PT(-14)S(-18)T(-22)LES(-34)R	9	2	-0.0057809		515275	257124	386199	490472	443689	472468	468876	0.82367	0.460003
A2A690	Protein TANC2	Tanc2	FUNCTION: Scaffolding protein in the dendritic spines which acts as immobile postsynaptic posts able to recruit KIF1A-driven dense core vesicles to dendritic spines. {ECO:0000250|UniProtKB:F1LTE0}.	220.26	1994	sp|A2A690|TANC2_MOUSE	404	sp|A2A690|TANC2_MOUSE Protein TANC2 OS=Mus musculus OX=10090 GN=Tanc2 PE=1 SV=1	sp|A2A690|TANC2_MOUSE	404	404	S	HGTRMRQIASDSPHASPKHVDANRELPLTQA	146.34	95.263	QIAS(0.004)DS(0.996)PHAS(1)PK	QIAS(-24)DS(24)PHAS(64)PK	10	2	3.2246	835867	1.00203e+06	985636	941176	852924	425796	929063	735928	1.2789	0.282186
A2A690	Protein TANC2	Tanc2	FUNCTION: Scaffolding protein in the dendritic spines which acts as immobile postsynaptic posts able to recruit KIF1A-driven dense core vesicles to dendritic spines. {ECO:0000250|UniProtKB:F1LTE0}.	220.26	1994	sp|A2A690|TANC2_MOUSE	1549	sp|A2A690|TANC2_MOUSE Protein TANC2 OS=Mus musculus OX=10090 GN=Tanc2 PE=1 SV=1	sp|A2A690|TANC2_MOUSE	1549	1549	S	SPPPSPLRRGPQYRASPPAESMSVYRSQSGS	76.563	76.563	AS(1)PPAESMSVYR	AS(54)PPAES(-54)MS(-71)VY(-76)R	2	2	0.086404	367608	418236	227477	337774	395821	373037		384429	0.878637	0.573827
A2A690	Protein TANC2	Tanc2	FUNCTION: Scaffolding protein in the dendritic spines which acts as immobile postsynaptic posts able to recruit KIF1A-driven dense core vesicles to dendritic spines. {ECO:0000250|UniProtKB:F1LTE0}.	220.26	1994	sp|A2A690|TANC2_MOUSE	1534	sp|A2A690|TANC2_MOUSE Protein TANC2 OS=Mus musculus OX=10090 GN=Tanc2 PE=1 SV=1	sp|A2A690|TANC2_MOUSE	1534	1534	S	RFSPPPVGGQSKEYPSPPPSPLRRGPQYRAS	104.04	101.64	EYPS(1)PPPSPLR	EY(-72)PS(61)PPPS(-61)PLR	4	2	1.2737	899527	964897	635863	833429	1.10037e+06	871092	909111	960190	0.867983	0.361229
A2A6A1	G patch domain-containing protein 8	Gpatch8		164.99	1505	sp|A2A6A1|GPTC8_MOUSE	1018	sp|A2A6A1|GPTC8_MOUSE G patch domain-containing protein 8 OS=Mus musculus OX=10090 GN=Gpatch8 PE=1 SV=1	sp|A2A6A1|GPTC8_MOUSE	1018	1018	S	PSQRSGSRKGSWGHESPEERRSGRRDFIRSK	43.518	41.499	KGSWGHES(1)PEER	KGS(-35)WGHES(35)PEER	8	3	0.99218	63616.8	72867.3	72201.3	69561.8	37784.3	62755.7	52453.2	50997.7	1.36402	0.0768393
A2A7S8	Uncharacterized protein KIAA1522	Kiaa1522		104.84	1013	sp|A2A7S8|K1522_MOUSE	402	sp|A2A7S8|K1522_MOUSE Uncharacterized protein KIAA1522 OS=Mus musculus OX=10090 GN=Kiaa1522 PE=1 SV=1	sp|A2A7S8|K1522_MOUSE	402	402	S	SNNVAPPPPGGSGRGSPSGGSTAETSDTASI	188.77	188.77	GS(0.983)PS(0.017)GGSTAETSDTASIR	GS(18)PS(-18)GGS(-84)T(-120)AET(-170)S(-180)DT(-190)AS(-190)IR	2	2	-0.49906		319621	253286	286454	240912	367241		304076	0.942046	0.827942
A2AAE1	Bridge-like lipid transfer protein family member 1	Bltp1	FUNCTION: Plays a role in endosomal trafficking and endosome recycling. Also involved in the actin cytoskeleton and cilia structural dynamics. Acts as regulator of phagocytosis. {ECO:0000250|UniProtKB:Q2LD37}.	555.36	5005	sp|A2AAE1|BLTP1_MOUSE	2755	sp|A2AAE1|BLTP1_MOUSE Bridge-like lipid transfer protein family member 1 OS=Mus musculus OX=10090 GN=Bltp1 PE=1 SV=4	sp|A2AAE1|BLTP1_MOUSE	2755	2755	S	EPTCRVVFENEQDNNSLTKTQRKRSLVTSEP	138.33	138.33	VVFENEQDNNS(0.948)LT(0.052)K	VVFENEQDNNS(13)LT(-13)K	11	2	3.655		164603	89384.2	126994	165856	145258		155557	0.81638	0.540076
A2AAE1	Bridge-like lipid transfer protein family member 1	Bltp1	FUNCTION: Plays a role in endosomal trafficking and endosome recycling. Also involved in the actin cytoskeleton and cilia structural dynamics. Acts as regulator of phagocytosis. {ECO:0000250|UniProtKB:Q2LD37}.	555.36	5005	sp|A2AAE1|BLTP1_MOUSE	3996	sp|A2AAE1|BLTP1_MOUSE Bridge-like lipid transfer protein family member 1 OS=Mus musculus OX=10090 GN=Bltp1 PE=1 SV=4	sp|A2AAE1|BLTP1_MOUSE	3996	3996	T	CLLDFLEKALETIPITPIERNYTAVSSQDED	101.82	94.507	ALETIPIT(1)PIER	ALET(-68)IPIT(68)PIER	8	2	-1.8819	343201	396308	406739	382083	387576		369391	378483	1.00951	0.899754
A2AAE1	Bridge-like lipid transfer protein family member 1	Bltp1	FUNCTION: Plays a role in endosomal trafficking and endosome recycling. Also involved in the actin cytoskeleton and cilia structural dynamics. Acts as regulator of phagocytosis. {ECO:0000250|UniProtKB:Q2LD37}.	555.36	5005	sp|A2AAE1|BLTP1_MOUSE	1681	sp|A2AAE1|BLTP1_MOUSE Bridge-like lipid transfer protein family member 1 OS=Mus musculus OX=10090 GN=Bltp1 PE=1 SV=4	sp|A2AAE1|BLTP1_MOUSE	1681	1681	S	REAVQNSKTTFSENLSPKQDIRGTKTEHPMI	147.72	138	TTFSENLS(1)PK	T(-130)T(-120)FS(-91)ENLS(91)PK	8	2	-0.31457	282126	289186	290144	287152	303922	271462	270356	281913	1.01858	0.666927
A2AFR3	FERM and PDZ domain-containing protein 4	Frmpd4	FUNCTION: Positive regulator of dendritic spine morphogenesis and density. Required for the maintenance of excitatory synaptic transmission. Binds phosphatidylinositol 4,5-bisphosphate. {ECO:0000250|UniProtKB:Q14CM0}.	144.98	1320	sp|A2AFR3|FRPD4_MOUSE	157	sp|A2AFR3|FRPD4_MOUSE FERM and PDZ domain-containing protein 4 OS=Mus musculus OX=10090 GN=Frmpd4 PE=1 SV=1	sp|A2AFR3|FRPD4_MOUSE	157	157	S	SCKESILLTVIQPYPSPKSAFISAAKKARLK	136.39	136.39	ESILLTVIQPY(0.003)PS(0.997)PK	ES(-120)ILLT(-75)VIQPY(-26)PS(26)PK	13	2	-1.1189	24999.3	31440.5	32137.3	29525.7	24181.9	30791.1	30037.7	28336.9	1.04195	0.719716
A2AG50	MAP7 domain-containing protein 2	Map7d2		86.049	781	sp|A2AG50|MA7D2_MOUSE	699	sp|A2AG50|MA7D2_MOUSE MAP7 domain-containing protein 2 OS=Mus musculus OX=10090 GN=Map7d2 PE=1 SV=1	sp|A2AG50|MA7D2_MOUSE	699	699	S	NSLDDSTEDVQSMDVSPVSKEELISIPEFSP	114.35	114.35	SNSLDDSTEDVQSMDVS(0.995)PVS(0.005)K	S(-110)NS(-110)LDDS(-88)T(-74)EDVQS(-36)MDVS(23)PVS(-23)K	17	2	0.26711	172616	133629	127222	144489		268520	171129	219825	0.657292	0.160924
A2AHC3	Calmodulin-regulated spectrin-associated protein 1	Camsap1	FUNCTION: Key microtubule-organizing protein that specifically binds the minus-end of non-centrosomal microtubules and regulates their dynamics and organization. Specifically recognizes growing microtubule minus-ends and stabilizes microtubules. Acts on free microtubule minus-ends that are not capped by microtubule-nucleating proteins or other factors and protects microtubule minus-ends from depo…	175.89	1581	sp|A2AHC3|CAMP1_MOUSE	550	sp|A2AHC3|CAMP1_MOUSE Calmodulin-regulated spectrin-associated protein 1 OS=Mus musculus OX=10090 GN=Camsap1 PE=1 SV=1	sp|A2AHC3|CAMP1_MOUSE	550	550	S	EDEDEELVAIIRTDVSPPSPQMPRTSPQAPG	90.156	81.908	T(0.001)DVS(0.999)PPSPQMPR	T(-32)DVS(32)PPS(-36)PQMPR	4	2	0.86785	351385	454837	423625	409949	446300	387239	226142	353227	1.16058	0.478138
A2AHL1	Anoctamin-3	Ano3	FUNCTION: Has calcium-dependent phospholipid scramblase activity; scrambles phosphatidylcholine and galactosylceramide (PubMed:23532839). Does not exhibit calcium-activated chloride channel (CaCC) activity (PubMed:23532839). Seems to act as potassium channel regulator and may inhibit pain signaling; can facilitate KCNT1/Slack channel activity by promoting its full single-channel conductance at ve…	114.57	981	sp|A2AHL1|ANO3_MOUSE	22	sp|A2AHL1|ANO3_MOUSE Anoctamin-3 OS=Mus musculus OX=10090 GN=Ano3 PE=1 SV=1	sp|A2AHL1|ANO3_MOUSE	22	22	S	SIQSFKQQKGMNISKSEITTEASLKPSRRSL	63.79	61.23	S(0.998)EIT(0.002)TEASLKPSR	S(26)EIT(-26)T(-40)EAS(-57)LKPS(-61)R	1	2	-1.5357	32703.1	36635	32176.6	33838.2		43664	30152.1	36908	0.916827	0.606499
A2AIV2	Protein virilizer homolog	Virma	FUNCTION: Associated component of the WMM complex, a complex that mediates N6-methyladenosine (m6A) methylation of RNAs, a modification that plays a role in the efficiency of mRNA splicing and RNA processing. Acts as a key regulator of m6A methylation by promoting m6A methylation of mRNAs in the 3'-UTR near the stop codon: recruits the catalytic core components METTL3 and METTL14, thereby guiding…	201.44	1811	sp|A2AIV2|VIR_MOUSE	1578	sp|A2AIV2|VIR_MOUSE Protein virilizer homolog OS=Mus musculus OX=10090 GN=Virma PE=1 SV=1	sp|A2AIV2|VIR_MOUSE	1578	1578	S	DLHSELERSFLSEPSSPGRSKTTKGFKLGKH	133.07	133.07	SFLSEPS(0.112)S(0.888)PGR	S(-110)FLS(-58)EPS(-9)S(9)PGR	8	2	0.70902	359465	328012	382515	356664	361990		328983	345487	1.03235	0.670834
A2AIV2	Protein virilizer homolog	Virma	FUNCTION: Associated component of the WMM complex, a complex that mediates N6-methyladenosine (m6A) methylation of RNAs, a modification that plays a role in the efficiency of mRNA splicing and RNA processing. Acts as a key regulator of m6A methylation by promoting m6A methylation of mRNAs in the 3'-UTR near the stop codon: recruits the catalytic core components METTL3 and METTL14, thereby guiding…	201.44	1811	sp|A2AIV2|VIR_MOUSE	222	sp|A2AIV2|VIR_MOUSE Protein virilizer homolog OS=Mus musculus OX=10090 GN=Virma PE=1 SV=1	sp|A2AIV2|VIR_MOUSE	222	222	S	KEEDVPHREDYFEPISPDRNSVPQEGQYSDE	102.03	102.03	EDYFEPIS(1)PDR	EDY(-89)FEPIS(89)PDR	8	2	3.4249	28185	20801.2	18606.6	22530.9	16498.9	22449.7	23777.5	20908.7	1.07759	0.680585
A2AIV2	Protein virilizer homolog	Virma	FUNCTION: Associated component of the WMM complex, a complex that mediates N6-methyladenosine (m6A) methylation of RNAs, a modification that plays a role in the efficiency of mRNA splicing and RNA processing. Acts as a key regulator of m6A methylation by promoting m6A methylation of mRNAs in the 3'-UTR near the stop codon: recruits the catalytic core components METTL3 and METTL14, thereby guiding…	201.44	1811	sp|A2AIV2|VIR_MOUSE	173	sp|A2AIV2|VIR_MOUSE Protein virilizer homolog OS=Mus musculus OX=10090 GN=Virma PE=1 SV=1	sp|A2AIV2|VIR_MOUSE	173	173	S	NLKHADGEKEDQFNGSPPRPQPRGPRTPPGP	48.801	38.769	HADGEKEDQFNGS(1)PPRPQPR	HADGEKEDQFNGS(39)PPRPQPR	13	4	1.3337	186576	154725		170651		174283	121512	147898	1.15384	0.537221
A2AJA9	Apical junction component 1 homolog	Ajm1	FUNCTION: May be involved in the control of adherens junction integrity. {ECO:0000250|UniProtKB:A0A1C3NSL9}.	107.18	974	sp|A2AJA9|AJM1_MOUSE	509	sp|A2AJA9|AJM1_MOUSE Apical junction component 1 homolog OS=Mus musculus OX=10090 GN=Ajm1 PE=1 SV=1	sp|A2AJA9|AJM1_MOUSE	509	509	S	VNLSTSPRRYAALSLSETSLTEKGRAGESLG	110.14	70.638	YAALSLS(0.986)ET(0.219)S(0.397)LT(0.397)EK	Y(-65)AALS(-35)LS(18)ET(-2.7)S(0)LT(0)EK	7	2	1.3202	107813	49866.7		78839.9	85371.9	103584	89595.5	92850.6	0.849105	0.581315
A2AJA9	Apical junction component 1 homolog	Ajm1	FUNCTION: May be involved in the control of adherens junction integrity. {ECO:0000250|UniProtKB:A0A1C3NSL9}.	107.18	974	sp|A2AJA9|AJM1_MOUSE	854	sp|A2AJA9|AJM1_MOUSE Apical junction component 1 homolog OS=Mus musculus OX=10090 GN=Ajm1 PE=1 SV=1	sp|A2AJA9|AJM1_MOUSE	854	854	S	GPTVRKFAKVALAAGSPTRPPPARGGEPDME	131.06	131.06	VALAAGS(0.999)PT(0.001)RPPPAR	VALAAGS(31)PT(-31)RPPPAR	7	3	-0.20237	2.14789e+06	2.26886e+06	1.64635e+06	2.02104e+06	2.425e+06	2.35323e+06	1.83294e+06	2.20373e+06	0.917099	0.530935
A2AJA9	Apical junction component 1 homolog	Ajm1	FUNCTION: May be involved in the control of adherens junction integrity. {ECO:0000250|UniProtKB:A0A1C3NSL9}.	107.18	974	sp|A2AJA9|AJM1_MOUSE	398	sp|A2AJA9|AJM1_MOUSE Apical junction component 1 homolog OS=Mus musculus OX=10090 GN=Ajm1 PE=1 SV=1	sp|A2AJA9|AJM1_MOUSE	398	398	S	RERDVLARTYPHPRSSPPWADWGPRPYRTLQ	84.309	62.705	S(0.274)S(0.726)PPWADWGPR	S(-4.2)S(4.2)PPWADWGPR	2	2	-0.60596	793920	883408	640721	772683	726813	642876	714914	694868	1.11199	0.36124
A2AJA9	Apical junction component 1 homolog	Ajm1	FUNCTION: May be involved in the control of adherens junction integrity. {ECO:0000250|UniProtKB:A0A1C3NSL9}.	107.18	974	sp|A2AJA9|AJM1_MOUSE	448	sp|A2AJA9|AJM1_MOUSE Apical junction component 1 homolog OS=Mus musculus OX=10090 GN=Ajm1 PE=1 SV=1	sp|A2AJA9|AJM1_MOUSE	448	448	S	TSPPRLATDSRHYSRSWDNILAPGPRREDPL	102.03	83.214	S(1)WDNILAPGPR	S(83)WDNILAPGPR	1	2	-0.78883	84181.2	71974.3		78077.7	112469	100304	72377.8	95050.3	0.821436	0.366169
A2AJA9	Apical junction component 1 homolog	Ajm1	FUNCTION: May be involved in the control of adherens junction integrity. {ECO:0000250|UniProtKB:A0A1C3NSL9}.	107.18	974	sp|A2AJA9|AJM1_MOUSE	319	sp|A2AJA9|AJM1_MOUSE Apical junction component 1 homolog OS=Mus musculus OX=10090 GN=Ajm1 PE=1 SV=1	sp|A2AJA9|AJM1_MOUSE	319	319	S	GYCSRPYLSEEPPRPSPRRGGSYYAGEVRTF	127.07	127.07	PYLSEEPPRPS(1)PR	PY(-120)LS(-86)EEPPRPS(86)PR	11	2	0.98775	436508	499254		467881	469472		382564	426018	1.09827	0.516524
A2AJA9	Apical junction component 1 homolog	Ajm1	FUNCTION: May be involved in the control of adherens junction integrity. {ECO:0000250|UniProtKB:A0A1C3NSL9}.	107.18	974	sp|A2AJA9|AJM1_MOUSE	468	sp|A2AJA9|AJM1_MOUSE Apical junction component 1 homolog OS=Mus musculus OX=10090 GN=Ajm1 PE=1 SV=1	sp|A2AJA9|AJM1_MOUSE	468	468	S	LAPGPRREDPLGRGRSYENLLGREVRDTRGS	104.49	104.49	GRS(1)YENLLGR	GRS(45)Y(-45)ENLLGR	3	2	-0.055286	51455.4	53038.1	10652.2	38381.9	64319.8	68406.7	48098.6	60275	0.636779	0.223083
A2AJA9	Apical junction component 1 homolog	Ajm1	FUNCTION: May be involved in the control of adherens junction integrity. {ECO:0000250|UniProtKB:A0A1C3NSL9}.	107.18	974	sp|A2AJA9|AJM1_MOUSE	593	sp|A2AJA9|AJM1_MOUSE Apical junction component 1 homolog OS=Mus musculus OX=10090 GN=Ajm1 PE=1 SV=1	sp|A2AJA9|AJM1_MOUSE	593	593	S	EQLDELITDLVIDSRSPAQAPEPAAEGLGRQ	153.97	43.904	S(1)PAQAPEPAAEGLGR	S(44)PAQAPEPAAEGLGR	1	2	-1.7367	477616	456292	314368	416092	504123	443044	460939	469369	0.886492	0.382428
A2AJA9	Apical junction component 1 homolog	Ajm1	FUNCTION: May be involved in the control of adherens junction integrity. {ECO:0000250|UniProtKB:A0A1C3NSL9}.	107.18	974	sp|A2AJA9|AJM1_MOUSE	794	sp|A2AJA9|AJM1_MOUSE Apical junction component 1 homolog OS=Mus musculus OX=10090 GN=Ajm1 PE=1 SV=1	sp|A2AJA9|AJM1_MOUSE	794	794	S	YLSLRELATHAAPLGSYARELAAAGRLYEPA	81.578	81.578	ELATHAAPLGS(0.997)Y(0.003)AR	ELAT(-63)HAAPLGS(26)Y(-26)AR	11	2	-2.634	79510.5	78440.4	71275.2	76408.7		88661.9	78716.1	83689	0.913008	0.240502
A2AJA9	Apical junction component 1 homolog	Ajm1	FUNCTION: May be involved in the control of adherens junction integrity. {ECO:0000250|UniProtKB:A0A1C3NSL9}.	107.18	974	sp|A2AJA9|AJM1_MOUSE	109	sp|A2AJA9|AJM1_MOUSE Apical junction component 1 homolog OS=Mus musculus OX=10090 GN=Ajm1 PE=1 SV=1	sp|A2AJA9|AJM1_MOUSE	109	109	S	KSAPRASQGLATAPASPPVLQRRGREAQRAV	193.42	173.63	ASQGLATAPAS(1)PPVLQR	AS(-140)QGLAT(-46)APAS(46)PPVLQR	11	2	1.8365	3.35601e+06	3.49931e+06		3.42766e+06		3.26802e+06	3.2153e+06	3.24166e+06	1.05738	0.135137
A2AJI0	MAP7 domain-containing protein 1	Map7d1		93.275	846	sp|A2AJI0|MA7D1_MOUSE	118	sp|A2AJI0|MA7D1_MOUSE MAP7 domain-containing protein 1 OS=Mus musculus OX=10090 GN=Map7d1 PE=1 SV=1	sp|A2AJI0|MA7D1_MOUSE	118	118	S	TGPREAKPSRRSSQPSPTTVPASDSPPAKQD	149.6	149.6	S(0.001)S(0.001)QPS(0.995)PT(0.004)TVPASDSPPAK	S(-33)S(-33)QPS(24)PT(-24)T(-60)VPAS(-96)DS(-110)PPAK	5	2	0.77	3.20929e+06	2.82993e+06	2.95395e+06	2.99772e+06	2.81744e+06	3.24753e+06	2.9269e+06	2.99729e+06	1.00015	0.998089
A2ALK8	Tyrosine-protein phosphatase non-receptor type 3	Ptpn3	FUNCTION: May act at junctions between the membrane and the cytoskeleton. {ECO:0000250}.	103.89	913	sp|A2ALK8|PTN3_MOUSE	469	sp|A2ALK8|PTN3_MOUSE Tyrosine-protein phosphatase non-receptor type 3 OS=Mus musculus OX=10090 GN=Ptpn3 PE=1 SV=1	sp|A2ALK8|PTN3_MOUSE	469	469	S	SSSSVSPSSNAPGSCSPDGVDQRFLEDYHKV	81.409	81.409	SSSSVSPSSNAPGS(0.032)CS(0.968)PDGVDQR	S(-76)S(-76)S(-76)S(-76)VS(-70)PS(-57)S(-54)NAPGS(-15)CS(15)PDGVDQR	16	3	-1.8211	17400.3	26560.9		21980.6	22264.4	23320.2	17066.9	20883.8	1.05252	0.812132
A2ALK8	Tyrosine-protein phosphatase non-receptor type 3	Ptpn3	FUNCTION: May act at junctions between the membrane and the cytoskeleton. {ECO:0000250}.	103.89	913	sp|A2ALK8|PTN3_MOUSE	434	sp|A2ALK8|PTN3_MOUSE Tyrosine-protein phosphatase non-receptor type 3 OS=Mus musculus OX=10090 GN=Ptpn3 PE=1 SV=1	sp|A2ALK8|PTN3_MOUSE	434	434	S	PLSPKDSDSEVSQNHSPHRESLSENNPAQSC	106.58	91.457	DSDSEVS(0.003)QNHS(0.997)PHR	DS(-86)DS(-60)EVS(-25)QNHS(25)PHR	11	3	-0.79643	171308	199972	189027	186769	173930	196641	135480	168684	1.10721	0.410681
A2ALS5	Rap1 GTPase-activating protein 1	Rap1gap	FUNCTION: GTPase activator for the nuclear Ras-related regulatory protein RAP-1A (KREV-1), converting it to the putatively inactive GDP-bound state. {ECO:0000250}.	73.432	663	sp|A2ALS5|RPGP1_MOUSE	541	sp|A2ALS5|RPGP1_MOUSE Rap1 GTPase-activating protein 1 OS=Mus musculus OX=10090 GN=Rap1gap PE=1 SV=2	sp|A2ALS5|RPGP1_MOUSE	541	541	S	GHVSQEPKSENSSTQSSPEMPTTKNRVESAA	256.28	141.84	SENSST(0.005)QS(0.995)S(1)PEMPTTK	S(-77)ENS(-56)S(-47)T(-23)QS(23)S(37)PEMPT(-63)T(-70)K	8	2	0.67389	1.92434e+06		428359	1.17635e+06	233155	371505	340188	314949	3.73504	0.221694
A2ALS5	Rap1 GTPase-activating protein 1	Rap1gap	FUNCTION: GTPase activator for the nuclear Ras-related regulatory protein RAP-1A (KREV-1), converting it to the putatively inactive GDP-bound state. {ECO:0000250}.	73.432	663	sp|A2ALS5|RPGP1_MOUSE	542	sp|A2ALS5|RPGP1_MOUSE Rap1 GTPase-activating protein 1 OS=Mus musculus OX=10090 GN=Rap1gap PE=1 SV=2	sp|A2ALS5|RPGP1_MOUSE	542	542	S	HVSQEPKSENSSTQSSPEMPTTKNRVESAAQ	259.21	204.42	SENSSTQSS(1)PEMPTTK	S(-130)ENS(-120)S(-100)T(-89)QS(-40)S(40)PEMPT(-73)T(-81)K	9	2	0.4971	298288	1.83825e+06	2.10457e+06	1.4137e+06	1.72139e+06	2.23891e+06	1.88794e+06	1.94941e+06	0.725195	0.410356
A2ALU4	Protein Shroom2	Shroom2	FUNCTION: May be involved in endothelial cell morphology changes during cell spreading. In the retinal pigment epithelium, may regulate the biogenesis of melanosomes and promote their association with the apical cell surface by inducing gamma-tubulin redistribution. {ECO:0000269|PubMed:16684770, ECO:0000269|PubMed:16987870}.	164.7	1481	sp|A2ALU4|SHRM2_MOUSE	1165	sp|A2ALU4|SHRM2_MOUSE Protein Shroom2 OS=Mus musculus OX=10090 GN=Shroom2 PE=1 SV=1	sp|A2ALU4|SHRM2_MOUSE	1165	1165	S	RPPSTPAPPVRDSCSSPPSLNYGKAKEKTMD	179.21	179.21	DSCSS(1)PPSLNYGK	DS(-77)CS(-35)S(35)PPS(-70)LNY(-150)GK	5	2	1.2075	1.69042e+06		951501	1.32096e+06	1.71022e+06	1.06102e+06	1.88911e+06	1.55345e+06	0.850337	0.623049
A2ALU4	Protein Shroom2	Shroom2	FUNCTION: May be involved in endothelial cell morphology changes during cell spreading. In the retinal pigment epithelium, may regulate the biogenesis of melanosomes and promote their association with the apical cell surface by inducing gamma-tubulin redistribution. {ECO:0000269|PubMed:16684770, ECO:0000269|PubMed:16987870}.	164.7	1481	sp|A2ALU4|SHRM2_MOUSE	935	sp|A2ALU4|SHRM2_MOUSE Protein Shroom2 OS=Mus musculus OX=10090 GN=Shroom2 PE=1 SV=1	sp|A2ALU4|SHRM2_MOUSE	935	935	S	EQKKPLEARSSGRYHSADDILDAGLDQQQRP	52.149	52.149	Y(0.181)HS(0.819)ADDILDAGLDQQQRPQYIHER	Y(-6.6)HS(6.6)ADDILDAGLDQQQRPQY(-52)IHER	3	4	-0.16583		55025.2	25616.1	40320.6	59064.5	55365	32085.1	48838.2	0.825596	0.620019
A2AN08	E3 ubiquitin-protein ligase UBR4	Ubr4	FUNCTION: E3 ubiquitin-protein ligase which is a component of the N-end rule pathway. Recognizes and binds to proteins bearing specific N-terminal residues that are destabilizing according to the N-end rule, leading to their ubiquitination and subsequent degradation. Together with clathrin, forms meshwork structures involved in membrane morphogenesis and cytoskeletal organization. Regulates integ…	572.28	5180	sp|A2AN08|UBR4_MOUSE	2716	sp|A2AN08|UBR4_MOUSE E3 ubiquitin-protein ligase UBR4 OS=Mus musculus OX=10090 GN=Ubr4 PE=1 SV=1	sp|A2AN08|UBR4_MOUSE	2716	2716	S	VLRPRNKRRHVTLPSSPRSNTPMGDKDDDDD	157.77	152.17	HVTLPS(0.003)S(0.997)PR	HVT(-69)LPS(-26)S(26)PR	7	2	2.8847	1.66806e+06	1.4813e+06	985929	1.37843e+06	1.52043e+06	1.49122e+06	1.22052e+06	1.41072e+06	0.977109	0.892724
A2AN08	E3 ubiquitin-protein ligase UBR4	Ubr4	FUNCTION: E3 ubiquitin-protein ligase which is a component of the N-end rule pathway. Recognizes and binds to proteins bearing specific N-terminal residues that are destabilizing according to the N-end rule, leading to their ubiquitination and subsequent degradation. Together with clathrin, forms meshwork structures involved in membrane morphogenesis and cytoskeletal organization. Regulates integ…	572.28	5180	sp|A2AN08|UBR4_MOUSE	178	sp|A2AN08|UBR4_MOUSE E3 ubiquitin-protein ligase UBR4 OS=Mus musculus OX=10090 GN=Ubr4 PE=1 SV=1	sp|A2AN08|UBR4_MOUSE	178	178	S	TVKTLSDVEDQKELASPVSPELRQKEVQMNF	153.86	102.03	ELAS(1)PVSPELR	ELAS(63)PVS(-63)PELR	4	2	-0.19336	262590	278109	256135	265611	272274	263098	259236	264869	1.0028	0.926722
A2AN08	E3 ubiquitin-protein ligase UBR4	Ubr4	FUNCTION: E3 ubiquitin-protein ligase which is a component of the N-end rule pathway. Recognizes and binds to proteins bearing specific N-terminal residues that are destabilizing according to the N-end rule, leading to their ubiquitination and subsequent degradation. Together with clathrin, forms meshwork structures involved in membrane morphogenesis and cytoskeletal organization. Regulates integ…	572.28	5180	sp|A2AN08|UBR4_MOUSE	226	sp|A2AN08|UBR4_MOUSE E3 ubiquitin-protein ligase UBR4 OS=Mus musculus OX=10090 GN=Ubr4 PE=1 SV=1	sp|A2AN08|UBR4_MOUSE	226	226	S	ISPQALVEGENDEQSSPDQVSAAKTKSVFIA	109.71	109.71	TVPSPPISPQALVEGENDEQS(0.14)S(0.856)PDQVS(0.004)AAK	T(-110)VPS(-100)PPIS(-84)PQALVEGENDEQS(-7.9)S(7.9)PDQVS(-23)AAK	22	3	-1.4358	344220	302158	297573	314650	288084	109749	269847	222560	1.41378	0.190941
A2AN08	E3 ubiquitin-protein ligase UBR4	Ubr4	FUNCTION: E3 ubiquitin-protein ligase which is a component of the N-end rule pathway. Recognizes and binds to proteins bearing specific N-terminal residues that are destabilizing according to the N-end rule, leading to their ubiquitination and subsequent degradation. Together with clathrin, forms meshwork structures involved in membrane morphogenesis and cytoskeletal organization. Regulates integ…	572.28	5180	sp|A2AN08|UBR4_MOUSE	181	sp|A2AN08|UBR4_MOUSE E3 ubiquitin-protein ligase UBR4 OS=Mus musculus OX=10090 GN=Ubr4 PE=1 SV=1	sp|A2AN08|UBR4_MOUSE	181	181	S	TLSDVEDQKELASPVSPELRQKEVQMNFLNQ	68.108	55.604	ELASPVS(1)PELR	ELAS(-33)PVS(33)PELR	7	2	0.33433		101872	81021.5	91446.6	104116	94649.4		99382.5	0.920148	0.559898
A2AP18	1-phosphatidylinositol 4,5-bisphosphate phosphodiesterase eta-2	Plch2	FUNCTION: The production of the second messenger molecules diacylglycerol (DAG) and inositol 1,4,5-trisphosphate (IP3) is mediated by activated phosphatidylinositol-specific phospholipase C enzymes. This phospholipase activity is very sensitive to calcium. May be important for formation and maintenance of the neuronal network in the postnatal brain. {ECO:0000269|PubMed:15899900, ECO:0000269|PubMe…	164.3	1501	sp|A2AP18|PLCH2_MOUSE	676	sp|A2AP18|PLCH2_MOUSE 1-phosphatidylinositol 4,5-bisphosphate phosphodiesterase eta-2 OS=Mus musculus OX=10090 GN=Plch2 PE=1 SV=2	sp|A2AP18|PLCH2_MOUSE	676	676	S	FSKRKKKGSKIKKVASVEEGDETLDSPGSQS	140.15	140.15	VAS(1)VEEGDETLDSPGSQSR	VAS(99)VEEGDET(-99)LDS(-120)PGS(-140)QS(-140)R	3	2	0.66871	433262	417585	297260	382702	410637	360911	518500	430016	0.889971	0.49644
A2APV2	Formin-like protein 2	Fmnl2	FUNCTION: Plays a role in the regulation of cell morphology and cytoskeletal organization. Required in the cortical actin filament dynamics (By similarity). {ECO:0000250}.	123.1	1086	sp|A2APV2|FMNL2_MOUSE	171	sp|A2APV2|FMNL2_MOUSE Formin-like protein 2 OS=Mus musculus OX=10090 GN=Fmnl2 PE=1 SV=2	sp|A2APV2|FMNL2_MOUSE	171	171	S	STMESTVDKSKPWSRSIEDLHRGSNLPSPVG	58.687	56.378	S(1)IEDLHR	S(56)IEDLHR	1	2	-1.2848	113887	123523	96860.2	111423		133380	120879	127130	0.876455	0.251653
A2AQ25	Sickle tail protein	Skt	FUNCTION: Required for normal development of intervertebral disks. {ECO:0000269|PubMed:16204209}.	213.03	1946	sp|A2AQ25|SKT_MOUSE	244	sp|A2AQ25|SKT_MOUSE Sickle tail protein OS=Mus musculus OX=10090 GN=Skt PE=1 SV=1	sp|A2AQ25|SKT_MOUSE	244	244	Y	SPSVAIYIKDDSRNVYYELNDVRNIQDRSLL	94.804	94.804	NVY(0.999)Y(0.001)ELNDVR	NVY(29)Y(-29)ELNDVR	3	2	0.23263	43894.6		34918.8	39406.7		49752.9	45845.7	47799.3	0.82442	0.228545
A2AQ25	Sickle tail protein	Skt	FUNCTION: Required for normal development of intervertebral disks. {ECO:0000269|PubMed:16204209}.	213.03	1946	sp|A2AQ25|SKT_MOUSE	1049	sp|A2AQ25|SKT_MOUSE Sickle tail protein OS=Mus musculus OX=10090 GN=Skt PE=1 SV=1	sp|A2AQ25|SKT_MOUSE	1049	1049	S	DSPNSEQELDKIGGKSPPPPPPPPRRSYLPG	80.128	24.689	IGGKS(1)PPPPPPPPR	IGGKS(25)PPPPPPPPR	5	3	0.62377	294390		138914	216652	173033	131225	273374	192544	1.12521	0.781549
A2AQ25	Sickle tail protein	Skt	FUNCTION: Required for normal development of intervertebral disks. {ECO:0000269|PubMed:16204209}.	213.03	1946	sp|A2AQ25|SKT_MOUSE	1899	sp|A2AQ25|SKT_MOUSE Sickle tail protein OS=Mus musculus OX=10090 GN=Skt PE=1 SV=1	sp|A2AQ25|SKT_MOUSE	1899	1899	S	QTQNGRAAPTTSSSSSPPSPASPTSLNQGAR	130.81	106.29	AAPTTSSS(0.001)S(0.02)S(0.963)PPS(0.015)PASPTSLNQGAR	AAPT(-48)T(-48)S(-45)S(-39)S(-29)S(-17)S(17)PPS(-18)PAS(-37)PT(-50)S(-54)LNQGAR	10	2	-1.7797	1.45314e+06	1.17101e+06		1.31207e+06	1.10756e+06	1.16611e+06	1.13377e+06	1.13581e+06	1.15518	0.199279
A2AQ25	Sickle tail protein	Skt	FUNCTION: Required for normal development of intervertebral disks. {ECO:0000269|PubMed:16204209}.	213.03	1946	sp|A2AQ25|SKT_MOUSE	1035	sp|A2AQ25|SKT_MOUSE Sickle tail protein OS=Mus musculus OX=10090 GN=Skt PE=1 SV=1	sp|A2AQ25|SKT_MOUSE	1035	1035	S	SKGDAAGDKLELSEDSPNSEQELDKIGGKSP	214.13	159.62	GDAAGDKLELSEDS(1)PNSEQELDK	GDAAGDKLELS(-50)EDS(41)PNS(-41)EQELDK	14	3	-1.5303	1.29352e+06	1.06158e+06	810354	1.05515e+06	1.12563e+06	1.12355e+06	1.05458e+06	1.10125e+06	0.958134	0.760812
A2AR02	Peptidyl-prolyl cis-trans isomerase G	Ppig	FUNCTION: PPIase that catalyzes the cis-trans isomerization of proline imidic peptide bonds in oligopeptides and may therefore assist protein folding. May be implicated in the folding, transport, and assembly of proteins. May play an important role in the regulation of pre-mRNA splicing. {ECO:0000250|UniProtKB:Q13427}.	88.324	752	sp|A2AR02|PPIG_MOUSE	356	sp|A2AR02|PPIG_MOUSE Peptidyl-prolyl cis-trans isomerase G OS=Mus musculus OX=10090 GN=Ppig PE=1 SV=1	sp|A2AR02|PPIG_MOUSE	356	356	T	TPSRSRSRDRFRRSETPPHWRQEMQRAQRMR	53.028	51.864	RS(0.042)ET(0.958)PPHWR	RS(-14)ET(14)PPHWR	4	3	0.5392	55578.4	81916.2		68747.3		65381.8	57427	61404.4	1.11958	0.646878
A2ARP1	Inositol hexakisphosphate and diphosphoinositol-pentakisphosphate kinase 1	Ppip5k1	FUNCTION: Bifunctional inositol kinase that acts in concert with the IP6K kinases IP6K1, IP6K2 and IP6K3 to synthesize the diphosphate group-containing inositol pyrophosphates diphosphoinositol pentakisphosphate, PP-InsP5, and bis-diphosphoinositol tetrakisphosphate, (PP)2-InsP4. PP-InsP5 and (PP)2-InsP4, also respectively called InsP7 and InsP8, regulate a variety of cellular processes, includin…	159.92	1436	sp|A2ARP1|VIP1_MOUSE	959	sp|A2ARP1|VIP1_MOUSE Inositol hexakisphosphate and diphosphoinositol-pentakisphosphate kinase 1 OS=Mus musculus OX=10090 GN=Ppip5k1 PE=1 SV=1	sp|A2ARP1|VIP1_MOUSE	959	959	S	CPGKASDEPDRALQTSPQPVEGTGLPRRSPL	67.251	67.251	ALQT(0.043)S(0.957)PQPVEGTGLPR	ALQT(-13)S(13)PQPVEGT(-50)GLPR	5	2	0.63756	46250.7	57373.3		51812	67387.1	101610		84498.6	0.61317	0.21091
A2ARP1	Inositol hexakisphosphate and diphosphoinositol-pentakisphosphate kinase 1	Ppip5k1	FUNCTION: Bifunctional inositol kinase that acts in concert with the IP6K kinases IP6K1, IP6K2 and IP6K3 to synthesize the diphosphate group-containing inositol pyrophosphates diphosphoinositol pentakisphosphate, PP-InsP5, and bis-diphosphoinositol tetrakisphosphate, (PP)2-InsP4. PP-InsP5 and (PP)2-InsP4, also respectively called InsP7 and InsP8, regulate a variety of cellular processes, includin…	159.92	1436	sp|A2ARP1|VIP1_MOUSE	1234	sp|A2ARP1|VIP1_MOUSE Inositol hexakisphosphate and diphosphoinositol-pentakisphosphate kinase 1 OS=Mus musculus OX=10090 GN=Ppip5k1 PE=1 SV=1	sp|A2ARP1|VIP1_MOUSE	1234	1234	S	ELHIERQQELVEPAQSPQELPVEICPSGSQG	110.93	110.93	QQELVEPAQS(1)PQELPVEICPSGSQGVTK	QQELVEPAQS(76)PQELPVEICPS(-76)GS(-79)QGVT(-88)K	10	3	-0.14857		109638	39899.5	74768.8	76436.2	70105.5	83403.1	76648.3	0.975479	0.947841
A2ARP1	Inositol hexakisphosphate and diphosphoinositol-pentakisphosphate kinase 1	Ppip5k1	FUNCTION: Bifunctional inositol kinase that acts in concert with the IP6K kinases IP6K1, IP6K2 and IP6K3 to synthesize the diphosphate group-containing inositol pyrophosphates diphosphoinositol pentakisphosphate, PP-InsP5, and bis-diphosphoinositol tetrakisphosphate, (PP)2-InsP4. PP-InsP5 and (PP)2-InsP4, also respectively called InsP7 and InsP8, regulate a variety of cellular processes, includin…	159.92	1436	sp|A2ARP1|VIP1_MOUSE	1147	sp|A2ARP1|VIP1_MOUSE Inositol hexakisphosphate and diphosphoinositol-pentakisphosphate kinase 1 OS=Mus musculus OX=10090 GN=Ppip5k1 PE=1 SV=1	sp|A2ARP1|VIP1_MOUSE	1147	1147	S	HQASDSPFSPPRTLHSPPLQLRHRSEKPPWY	86.243	71.896	TLHS(1)PPLQLR	T(-43)LHS(43)PPLQLR	4	2	-3.0941	983454	896212	626604	835423	696504	802367	944938	814603	1.02556	0.879872
A2ARS0	Ankyrin repeat domain-containing protein 63	Ankrd63		41.067	390	sp|A2ARS0|ANR63_MOUSE	193	sp|A2ARS0|ANR63_MOUSE Ankyrin repeat domain-containing protein 63 OS=Mus musculus OX=10090 GN=Ankrd63 PE=1 SV=1	sp|A2ARS0|ANR63_MOUSE	193	193	S	GRAAAAAAARGSNSDSPPGHPAPAPSPERRR	97.525	97.525	GSNS(0.001)DS(0.999)PPGHPAPAPSPER	GS(-55)NS(-30)DS(30)PPGHPAPAPS(-68)PER	6	3	-0.5343	380922	349665	277359	335982	328328	407702	488086	408039	0.823407	0.263135
A2AWA9	Rab GTPase-activating protein 1	Rabgap1	FUNCTION: May act as a GTPase-activating protein of RAB6A. May play a role in microtubule nucleation by centrosome. May participate in a RAB6A-mediated pathway involved in the metaphase-anaphase transition (By similarity). {ECO:0000250|UniProtKB:Q9Y3P9}.	120.8	1064	sp|A2AWA9|RBGP1_MOUSE	503	sp|A2AWA9|RBGP1_MOUSE Rab GTPase-activating protein 1 OS=Mus musculus OX=10090 GN=Rabgap1 PE=1 SV=1	sp|A2AWA9|RBGP1_MOUSE	503	503	S	SVRLPQSGSQSSMIPSPPEDDEEEDNDEPLL	111.55	111.55	LPQSGSQSSMIPS(1)PPEDDEEEDNDEPLLSGFGDVSK	LPQS(-68)GS(-68)QS(-62)S(-54)MIPS(53)PPEDDEEEDNDEPLLS(-53)GFGDVS(-83)K	13	3	0.15911	743684	937854	525208	735582	697292	688703	732101	706032	1.04185	0.817497
A2BH40	AT-rich interactive domain-containing protein 1A	Arid1a	FUNCTION: Involved in transcriptional activation and repression of select genes by chromatin remodeling (alteration of DNA-nucleosome topology). Component of SWI/SNF chromatin remodeling complexes that carry out key enzymatic activities, changing chromatin structure by altering DNA-histone contacts within a nucleosome in an ATP-dependent manner. Binds DNA non-specifically (PubMed:22952240, PubMed…	242.09	2283	sp|A2BH40|ARI1A_MOUSE	1874	sp|A2BH40|ARI1A_MOUSE AT-rich interactive domain-containing protein 1A OS=Mus musculus OX=10090 GN=Arid1a PE=1 SV=1	sp|A2BH40|ARI1A_MOUSE	1874	1874	T	SKIELLPSRPYVPCPTPPRKHLTTVEGTPGT	27.344	27.344	IELLPS(0.026)RPY(0.023)VPCPT(0.951)PPRK	IELLPS(-16)RPY(-16)VPCPT(16)PPRK	14	3	-2.5933		20195.4	35418.7	27807.1		36244.7	34869.1	35556.9	0.782043	0.417287
A2CG49	Kalirin	Kalrn	FUNCTION: Promotes the exchange of GDP by GTP. Activates specific Rho GTPase family members, thereby inducing various signaling mechanisms that regulate neuronal shape, growth, and plasticity, through their effects on the actin cytoskeleton. Induces lamellipodia independent of its GEF activity (By similarity). {ECO:0000250|UniProtKB:P97924}.	337	2964	sp|A2CG49|KALRN_MOUSE	469	sp|A2CG49|KALRN_MOUSE Kalirin OS=Mus musculus OX=10090 GN=Kalrn PE=1 SV=1	sp|A2CG49|KALRN_MOUSE	469	469	S	SQDGKALLDVLQRPLSPGNSESLTATANYSK	177.48	140.15	ALLDVLQRPLS(0.999)PGNS(0.001)ESLTATANYSK	ALLDVLQRPLS(33)PGNS(-33)ES(-48)LT(-67)AT(-71)ANY(-79)S(-82)K	11	3	-1.5445	481165	503042	568244	517484	470231	575101	456842	500725	1.03347	0.732008
A2RTL5	Arginine/serine-rich coiled-coil protein 2	Rsrc2		43.876	376	sp|A2RTL5|RSRC2_MOUSE	163	sp|A2RTL5|RSRC2_MOUSE Arginine/serine-rich coiled-coil protein 2 OS=Mus musculus OX=10090 GN=Rsrc2 PE=2 SV=1	sp|A2RTL5|RSRC2_MOUSE	163	163	S	IEKPRRFSRSLSRTPSPPPFRGRNTAMDAQE	123.5	105.36	TPS(1)PPPFR	T(-49)PS(49)PPPFR	3	2	0.50082	564015	569523	697566	610368	550854		484402	517628	1.17916	0.228841
A2TJV2	Paralemmin-3	Palm3	FUNCTION: ATP-binding protein, which may act as a adapter in the Toll-like receptor (TLR) signaling. {ECO:0000250}.	78.787	734	sp|A2TJV2|PALM3_MOUSE	167	sp|A2TJV2|PALM3_MOUSE Paralemmin-3 OS=Mus musculus OX=10090 GN=Palm3 PE=1 SV=1	sp|A2TJV2|PALM3_MOUSE	167	167	S	DVDKRTSLPDAPVGMSPESPSDPREESIAVL	73.502	73.502	TSLPDAPVGMS(0.987)PES(0.009)PS(0.004)DPR	T(-45)S(-45)LPDAPVGMS(20)PES(-20)PS(-24)DPR	11	2	2.4354	67014.6	90721.5	96822	84852.7	67890.2	85050.3	50081.7	67674.1	1.25384	0.274712
A2TJV2	Paralemmin-3	Palm3	FUNCTION: ATP-binding protein, which may act as a adapter in the Toll-like receptor (TLR) signaling. {ECO:0000250}.	78.787	734	sp|A2TJV2|PALM3_MOUSE	620	sp|A2TJV2|PALM3_MOUSE Paralemmin-3 OS=Mus musculus OX=10090 GN=Palm3 PE=1 SV=1	sp|A2TJV2|PALM3_MOUSE	620	620	S	QGKANEGAEFQAEDASPPGATVCVQDEPRSE	101.62	86.354	ANEGAEFQAEDAS(1)PPGATVCVQDEPR	ANEGAEFQAEDAS(39)PPGAT(-39)VCVQDEPR	13	3	0.38639	350397	350708	457627	386244		406643	249409	328026	1.17748	0.491775
A2TJV2	Paralemmin-3	Palm3	FUNCTION: ATP-binding protein, which may act as a adapter in the Toll-like receptor (TLR) signaling. {ECO:0000250}.	78.787	734	sp|A2TJV2|PALM3_MOUSE	270	sp|A2TJV2|PALM3_MOUSE Paralemmin-3 OS=Mus musculus OX=10090 GN=Palm3 PE=1 SV=1	sp|A2TJV2|PALM3_MOUSE	270	270	S	EEVVLEAIGARQGTSSPELPTWVKEGRGVVE	133.47	124.62	QGT(0.001)S(0.019)S(0.98)PELPTWVK	QGT(-33)S(-17)S(17)PELPT(-84)WVK	5	2	0.42739	118397	113031	68974.7	100134	125896	114040	95398.4	111778	0.895829	0.552901
A6H619	PHD and RING finger domain-containing protein 1	Phrf1		184.08	1682	sp|A6H619|PHRF1_MOUSE	1045	sp|A6H619|PHRF1_MOUSE PHD and RING finger domain-containing protein 1 OS=Mus musculus OX=10090 GN=Phrf1 PE=1 SV=2	sp|A6H619|PHRF1_MOUSE	1045	1045	S	SSTRSGSRDRTSRSVSPVAEEHTRRHRAKTK	61.042	44.045	S(0.069)VS(0.93)PVAEEHTR	S(-11)VS(11)PVAEEHT(-34)R	3	2	0.42379		93660.2	61640.7	77650.4	93953.4	104924		99438.7	0.780888	0.326807
A6H619	PHD and RING finger domain-containing protein 1	Phrf1		184.08	1682	sp|A6H619|PHRF1_MOUSE	1201	sp|A6H619|PHRF1_MOUSE PHD and RING finger domain-containing protein 1 OS=Mus musculus OX=10090 GN=Phrf1 PE=1 SV=2	sp|A6H619|PHRF1_MOUSE	1201	1201	S	KRAHSPEKKGPVREVSPAPATQGESRQDGDH	97.949	97.949	EVS(1)PAPATQGESR	EVS(77)PAPAT(-77)QGES(-92)R	3	2	1.4781	162778	135156	84144.3	127359	152038	172379	133474	152630	0.834431	0.379893
A6H630	Damage-control phosphatase ARMT1	Armt1	FUNCTION: Metal-dependent phosphatase that shows phosphatase activity against several substrates, including fructose-1-phosphate and fructose-6-phosphate (By similarity). Its preference for fructose-1-phosphate, a strong glycating agent that causes DNA damage rather than a canonical yeast metabolite, suggests a damage-control function in hexose phosphate metabolism (By similarity). Has also been …	50.548	439	sp|A6H630|ARMT1_MOUSE	4	sp|A6H630|ARMT1_MOUSE Damage-control phosphatase ARMT1 OS=Mus musculus OX=10090 GN=Armt1 PE=1 SV=1	sp|A6H630|ARMT1_MOUSE	4	4	S	____________MAESPAFLSAKDEGSFAYL	74.524	74.524	AES(1)PAFLSAK	AES(59)PAFLS(-59)AK	3	2	-1.0044		31030.4	29035.1	30032.8	32955.7	43062.9	27360.4	34459.7	0.871534	0.512696
A6H8H5	Potassium voltage-gated channel subfamily B member 2	Kcnb2	FUNCTION: Voltage-gated potassium channel that mediates transmembrane potassium transport in excitable membranes, primarily in the brain and smooth muscle cells. Channels open or close in response to the voltage difference across the membrane, letting potassium ions pass in accordance with their electrochemical gradient. Homotetrameric channels mediate a delayed-rectifier voltage-dependent outwar…	102.33	907	sp|A6H8H5|KCNB2_MOUSE	488	sp|A6H8H5|KCNB2_MOUSE Potassium voltage-gated channel subfamily B member 2 OS=Mus musculus OX=10090 GN=Kcnb2 PE=1 SV=2	sp|A6H8H5|KCNB2_MOUSE	488	488	S	GESANTKDSVDDNHLSPSRWKWARKALSETS	65.421	65.421	DSVDDNHLS(0.995)PS(0.005)R	DS(-50)VDDNHLS(23)PS(-23)R	9	2	-1.0411	82761.3		115313	99037.2	65115	79381.4		72248.2	1.37079	0.270687
B1AWN6	Sodium channel protein type 2 subunit alpha	Scn2a	FUNCTION: Mediates the voltage-dependent sodium ion permeability of excitable membranes. Assuming opened or closed conformations in response to the voltage difference across the membrane, the protein forms a sodium-selective channel through which Na(+) ions may pass in accordance with their electrochemical gradient (PubMed:10827969, PubMed:11166117, PubMed:28137877). Implicated in the regulation …	227.94	2006	sp|B1AWN6|SCN2A_MOUSE	468	sp|B1AWN6|SCN2A_MOUSE Sodium channel protein type 2 subunit alpha OS=Mus musculus OX=10090 GN=Scn2a PE=1 SV=1	sp|B1AWN6|SCN2A_MOUSE	468	468	S	LKKQQEEAQAAAAAASAESRDFSGAGGIGVF	194.44	160.8	QQEEAQAAAAAAS(0.997)AES(0.003)R	QQEEAQAAAAAAS(25)AES(-25)R	13	2	-0.64883	346268	333672		339970	337277	323578	326662	329172	1.0328	0.226771
B1AWN6	Sodium channel protein type 2 subunit alpha	Scn2a	FUNCTION: Mediates the voltage-dependent sodium ion permeability of excitable membranes. Assuming opened or closed conformations in response to the voltage difference across the membrane, the protein forms a sodium-selective channel through which Na(+) ions may pass in accordance with their electrochemical gradient (PubMed:10827969, PubMed:11166117, PubMed:28137877). Implicated in the regulation …	227.94	2006	sp|B1AWN6|SCN2A_MOUSE	486	sp|B1AWN6|SCN2A_MOUSE Sodium channel protein type 2 subunit alpha OS=Mus musculus OX=10090 GN=Scn2a PE=1 SV=1	sp|B1AWN6|SCN2A_MOUSE	486	486	S	SRDFSGAGGIGVFSESSSVASKLSSKSEKEL	104.86	95.052	DFSGAGGIGVFS(0.069)ES(0.589)S(0.239)S(0.097)VAS(0.005)K	DFS(-89)GAGGIGVFS(-9.3)ES(3.9)S(-3.9)S(-7.8)VAS(-20)K	14	2	2.0875	184915	162299		173607	150575		188564	169570	1.02381	0.871905
B1AXH1	NHS-like protein 2	Nhsl2		132.35	1219	sp|B1AXH1|NHSL2_MOUSE	301	sp|B1AXH1|NHSL2_MOUSE NHS-like protein 2 OS=Mus musculus OX=10090 GN=Nhsl2 PE=1 SV=2	sp|B1AXH1|NHSL2_MOUSE	301	301	S	IGFSNFSQRDQGHSSSPTGSLARSATSDIRP	153.56	153.56	DQGHSS(0.003)S(0.994)PT(0.003)GSLAR	DQGHS(-53)S(-25)S(25)PT(-26)GS(-35)LAR	7	2	0.58623	357749	335606	183610	292322	337842	308863		323352	0.904035	0.693522
B1AY13	Ubiquitin carboxyl-terminal hydrolase 24	Usp24	FUNCTION: Protease that can remove conjugated ubiquitin from target proteins and polyubiquitin chains. Deubiquitinates DDB2, preventing its proteasomal degradation (By similarity). {ECO:0000250}.	294	2617	sp|B1AY13|UBP24_MOUSE	2558	sp|B1AY13|UBP24_MOUSE Ubiquitin carboxyl-terminal hydrolase 24 OS=Mus musculus OX=10090 GN=Usp24 PE=1 SV=1	sp|B1AY13|UBP24_MOUSE	2558	2558	S	VSNETSTGKTFQRTISAQDTLAYATALLNEK	390.86	390.86	TIS(1)AQDTLAYATALLNEK	T(-52)IS(52)AQDT(-120)LAY(-300)AT(-310)ALLNEK	3	2	2.0291	119537	105822	184130	136496		149982	108416	129199	1.05648	0.847374
B1AY13	Ubiquitin carboxyl-terminal hydrolase 24	Usp24	FUNCTION: Protease that can remove conjugated ubiquitin from target proteins and polyubiquitin chains. Deubiquitinates DDB2, preventing its proteasomal degradation (By similarity). {ECO:0000250}.	294	2617	sp|B1AY13|UBP24_MOUSE	2044	sp|B1AY13|UBP24_MOUSE Ubiquitin carboxyl-terminal hydrolase 24 OS=Mus musculus OX=10090 GN=Usp24 PE=1 SV=1	sp|B1AY13|UBP24_MOUSE	2044	2044	S	WNAYMLFYQRVSDQNSPVLPKKSRVSVVRQE	146.58	146.58	VSDQNS(1)PVLPK	VS(-78)DQNS(78)PVLPK	6	2	-0.45105	1.97324e+06	1.95122e+06	2.01489e+06	1.97979e+06	1.96035e+06	2.00745e+06	1.87267e+06	1.94682e+06	1.01693	0.492481
B1AZA5	Transmembrane protein 245	Tmem245		97.356	876	sp|B1AZA5|TM245_MOUSE	12	sp|B1AZA5|TM245_MOUSE Transmembrane protein 245 OS=Mus musculus OX=10090 GN=Tmem245 PE=1 SV=1	sp|B1AZA5|TM245_MOUSE	12	12	S	____MADRGGPAEAPSPRGSPRPESRAPRTV	160.62	160.62	GGPAEAPS(1)PR	GGPAEAPS(160)PR	8	2	0.015907	656556	656547		656551	653307	590114	506351	583257	1.12566	0.27445
B1AZP2	Disks large-associated protein 4	Dlgap4	FUNCTION: May play a role in the molecular organization of synapses and neuronal cell signaling. Could be an adapter protein linking ion channel to the subsynaptic cytoskeleton. May induce enrichment of PSD-95/SAP90 at the plasma membrane (By similarity). {ECO:0000250}.	108.04	992	sp|B1AZP2|DLGP4_MOUSE	421	sp|B1AZP2|DLGP4_MOUSE Disks large-associated protein 4 OS=Mus musculus OX=10090 GN=Dlgap4 PE=1 SV=1	sp|B1AZP2|DLGP4_MOUSE	421	421	S	LGEQSNPRRSLDRLDSVDMLLPSKCPSWEDD	96.313	96.313	LDS(1)VDMLLPSK	LDS(89)VDMLLPS(-89)K	3	2	-1.4728	30427.8	43379.2		36903.5		60692.5	1708.64	31200.6	1.18278	0.867621
B1AZP2	Disks large-associated protein 4	Dlgap4	FUNCTION: May play a role in the molecular organization of synapses and neuronal cell signaling. Could be an adapter protein linking ion channel to the subsynaptic cytoskeleton. May induce enrichment of PSD-95/SAP90 at the plasma membrane (By similarity). {ECO:0000250}.	108.04	992	sp|B1AZP2|DLGP4_MOUSE	534	sp|B1AZP2|DLGP4_MOUSE Disks large-associated protein 4 OS=Mus musculus OX=10090 GN=Dlgap4 PE=1 SV=1	sp|B1AZP2|DLGP4_MOUSE	534	534	S	AGCSQEEDSVSLQSLSPPPSTGSLSNSRTLP	151.52	151.52	AIQAGCSQEEDSVSLQS(0.001)LS(0.998)PPPS(0.001)TGSLSNSR	AIQAGCS(-120)QEEDS(-110)VS(-91)LQS(-31)LS(31)PPPS(-31)T(-35)GS(-43)LS(-51)NS(-59)R	19	3	-0.73303	1.08742e+06	1.07054e+06	635022	930996	986394	816555	1.0204e+06	941117	0.989246	0.952872
B1AZP2	Disks large-associated protein 4	Dlgap4	FUNCTION: May play a role in the molecular organization of synapses and neuronal cell signaling. Could be an adapter protein linking ion channel to the subsynaptic cytoskeleton. May induce enrichment of PSD-95/SAP90 at the plasma membrane (By similarity). {ECO:0000250}.	108.04	992	sp|B1AZP2|DLGP4_MOUSE	405	sp|B1AZP2|DLGP4_MOUSE Disks large-associated protein 4 OS=Mus musculus OX=10090 GN=Dlgap4 PE=1 SV=1	sp|B1AZP2|DLGP4_MOUSE	405	405	S	KTAARRQSYLRATQQSLGEQSNPRRSLDRLD	306.65	306.65	ATQQS(1)LGEQSNPR	AT(-98)QQS(98)LGEQS(-110)NPR	5	2	0.45189	876599	1.02722e+06	248597	717472	1.04936e+06	909706	1.13505e+06	1.03137e+06	0.695649	0.273182
B1AZP2	Disks large-associated protein 4	Dlgap4	FUNCTION: May play a role in the molecular organization of synapses and neuronal cell signaling. Could be an adapter protein linking ion channel to the subsynaptic cytoskeleton. May induce enrichment of PSD-95/SAP90 at the plasma membrane (By similarity). {ECO:0000250}.	108.04	992	sp|B1AZP2|DLGP4_MOUSE	915	sp|B1AZP2|DLGP4_MOUSE Disks large-associated protein 4 OS=Mus musculus OX=10090 GN=Dlgap4 PE=1 SV=1	sp|B1AZP2|DLGP4_MOUSE	915	915	T	DELYHLKANSWQLVETPEKRKEEKKPPPPVP	213.29	213.29	ANSWQLVET(1)PEKR	ANS(-180)WQLVET(180)PEKR	9	2	1.6086	593538	596158	503243	564313	666844	582663	560205	603237	0.935475	0.431777
B2RUJ5	Amyloid-beta A4 precursor protein-binding family A member 1	Apba1	FUNCTION: Putative function in synaptic vesicle exocytosis by binding to Munc18-1, an essential component of the synaptic vesicle exocytotic machinery. May modulate processing of the amyloid-beta precursor protein (APP) and hence formation of AAP-beta (By similarity). Component of the LIN-10-LIN-2-LIN-7 complex, which associates with the motor protein KIF17 to transport vesicles containing N-meth…	92.908	842	sp|B2RUJ5|APBA1_MOUSE	309	sp|B2RUJ5|APBA1_MOUSE Amyloid-beta A4 precursor protein-binding family A member 1 OS=Mus musculus OX=10090 GN=Apba1 PE=1 SV=2	sp|B2RUJ5|APBA1_MOUSE	309	309	T	AEDMPEAEQDLERAPTPGGGHPDSPGLPAPA	49.717	45.705	APT(1)PGGGHPDS(1)PGLPAPAGQQQR	APT(46)PGGGHPDS(46)PGLPAPAGQQQR	3	3	-0.45469	904501	241390	99146.8	415012	270014	250350	216893	245752	1.68874	0.533414
B2RUJ5	Amyloid-beta A4 precursor protein-binding family A member 1	Apba1	FUNCTION: Putative function in synaptic vesicle exocytosis by binding to Munc18-1, an essential component of the synaptic vesicle exocytotic machinery. May modulate processing of the amyloid-beta precursor protein (APP) and hence formation of AAP-beta (By similarity). Component of the LIN-10-LIN-2-LIN-7 complex, which associates with the motor protein KIF17 to transport vesicles containing N-meth…	92.908	842	sp|B2RUJ5|APBA1_MOUSE	573	sp|B2RUJ5|APBA1_MOUSE Amyloid-beta A4 precursor protein-binding family A member 1 OS=Mus musculus OX=10090 GN=Apba1 PE=1 SV=2	sp|B2RUJ5|APBA1_MOUSE	573	573	S	NIVVLMARRRMPRSNSQENVEASHPSQDGKR	135.23	62.804	S(0.003)NS(0.997)QENVEASHPSQDGK	S(-25)NS(25)QENVEAS(-55)HPS(-56)QDGK	3	3	2.385	373599	324707	218820	305709		290157	293121	291639	1.04824	0.826824
B2RUJ5	Amyloid-beta A4 precursor protein-binding family A member 1	Apba1	FUNCTION: Putative function in synaptic vesicle exocytosis by binding to Munc18-1, an essential component of the synaptic vesicle exocytotic machinery. May modulate processing of the amyloid-beta precursor protein (APP) and hence formation of AAP-beta (By similarity). Component of the LIN-10-LIN-2-LIN-7 complex, which associates with the motor protein KIF17 to transport vesicles containing N-meth…	92.908	842	sp|B2RUJ5|APBA1_MOUSE	317	sp|B2RUJ5|APBA1_MOUSE Amyloid-beta A4 precursor protein-binding family A member 1 OS=Mus musculus OX=10090 GN=Apba1 PE=1 SV=2	sp|B2RUJ5|APBA1_MOUSE	317	317	S	QDLERAPTPGGGHPDSPGLPAPAGQQQRVVG	131.06	45.705	APT(1)PGGGHPDS(1)PGLPAPAGQQQR	APT(46)PGGGHPDS(46)PGLPAPAGQQQR	11	3	-0.45469	3.71338e+06	2.68618e+06	2.76679e+06	3.05545e+06	2.8989e+06	2.79269e+06	2.57584e+06	2.75581e+06	1.10873	0.431922
B2RUJ5	Amyloid-beta A4 precursor protein-binding family A member 1	Apba1	FUNCTION: Putative function in synaptic vesicle exocytosis by binding to Munc18-1, an essential component of the synaptic vesicle exocytotic machinery. May modulate processing of the amyloid-beta precursor protein (APP) and hence formation of AAP-beta (By similarity). Component of the LIN-10-LIN-2-LIN-7 complex, which associates with the motor protein KIF17 to transport vesicles containing N-meth…	92.908	842	sp|B2RUJ5|APBA1_MOUSE	252	sp|B2RUJ5|APBA1_MOUSE Amyloid-beta A4 precursor protein-binding family A member 1 OS=Mus musculus OX=10090 GN=Apba1 PE=1 SV=2	sp|B2RUJ5|APBA1_MOUSE	252	252	S	ARLHHYDERSDGESDSPEKEAEFAPYPRMDS	185.67	171.51	SDGESDS(1)PEKEAEFAPYPR	S(-80)DGES(-36)DS(36)PEKEAEFAPY(-130)PR	7	3	-1.9882	1.31888e+06	1.26086e+06	1.16713e+06	1.24896e+06		1.17307e+06	985979	1.07953e+06	1.15695	0.156641
B2RUJ5	Amyloid-beta A4 precursor protein-binding family A member 1	Apba1	FUNCTION: Putative function in synaptic vesicle exocytosis by binding to Munc18-1, an essential component of the synaptic vesicle exocytotic machinery. May modulate processing of the amyloid-beta precursor protein (APP) and hence formation of AAP-beta (By similarity). Component of the LIN-10-LIN-2-LIN-7 complex, which associates with the motor protein KIF17 to transport vesicles containing N-meth…	92.908	842	sp|B2RUJ5|APBA1_MOUSE	267	sp|B2RUJ5|APBA1_MOUSE Amyloid-beta A4 precursor protein-binding family A member 1 OS=Mus musculus OX=10090 GN=Apba1 PE=1 SV=2	sp|B2RUJ5|APBA1_MOUSE	267	267	S	SPEKEAEFAPYPRMDSYEQEEDIDQIVAEVK	98.889	98.889	MDS(1)YEQEEDIDQIVAEVK	MDS(36)Y(-36)EQEEDIDQIVAEVK	3	2	2.043	156190	127145	81367.7	121567	145747	128787	119866	131467	0.924702	0.689875
B2RUR8	OTU domain-containing protein 7B	Otud7b	FUNCTION: Negative regulator of the non-canonical NF-kappa-B pathway that acts by mediating deubiquitination of TRAF3, an inhibitor of the NF-kappa-B pathway, thereby acting as a negative regulator of B-cell responses. In response to non-canonical NF-kappa-B stimuli, deubiquitinates 'Lys-48'-linked polyubiquitin chains of TRAF3, preventing TRAF3 proteolysis and over-activation of non-canonical NF…	91.982	840	sp|B2RUR8|OTU7B_MOUSE	449	sp|B2RUR8|OTU7B_MOUSE OTU domain-containing protein 7B OS=Mus musculus OX=10090 GN=Otud7b PE=1 SV=1	sp|B2RUR8|OTU7B_MOUSE	449	449	S	IPLSSDSQAPLAQPESPTASAGDEPRSTPES	115.41	77.996	WIPLSSDSQAPLAQPES(0.93)PT(0.067)AS(0.003)AGDEPR	WIPLS(-64)S(-61)DS(-55)QAPLAQPES(11)PT(-11)AS(-25)AGDEPR	17	3	-1.2678	462701	461697		462199		340652	432313	386482	1.19591	0.240339
B2RY04	Dedicator of cytokinesis protein 5	Dock5	FUNCTION: Guanine nucleotide exchange factor (GEF) for Rho and Rac. GEF proteins activate small GTPases by exchanging bound GDP for free GTP (PubMed:18396277). Along with DOCK1, mediates CRK/CRKL regulation of epithelial and endothelial cell spreading and migration on type IV collagen (By similarity). {ECO:0000250|UniProtKB:Q9H7D0, ECO:0000269|PubMed:18396277}.	214.43	1868	sp|B2RY04|DOCK5_MOUSE	1287	sp|B2RY04|DOCK5_MOUSE Dedicator of cytokinesis protein 5 OS=Mus musculus OX=10090 GN=Dock5 PE=1 SV=2	sp|B2RY04|DOCK5_MOUSE	1287	1287	S	QWSDKPCVPHLLQRDSYYVYTQQELKEKLYQ	90.156	62.398	DS(1)YYVYTQQELK	DS(36)Y(-36)Y(-44)VY(-57)T(-53)QQELK	2	2	1.7577		20660.2	35022.9	27841.5		46202	28579.3	37390.6	0.744613	0.489293
B5TVM2	Immunoglobulin-like domain-containing receptor 2	Ildr2	FUNCTION: May be involved in lipid homeostasis and ER stress pathways. {ECO:0000269|PubMed:23826244}.	73.235	661	sp|B5TVM2|ILDR2_MOUSE	594	sp|B5TVM2|ILDR2_MOUSE Immunoglobulin-like domain-containing receptor 2 OS=Mus musculus OX=10090 GN=Ildr2 PE=1 SV=2	sp|B5TVM2|ILDR2_MOUSE	594	594	S	SYYAWSPPTTYKAGASEGEDEDDAADEDALP	42.028	42.028	AGAS(1)EGEDEDDAADEDALPPYSELELSR	AGAS(41)EGEDEDDAADEDALPPY(-41)S(-42)ELELS(-42)R	4	3	0.30917	364228	234391		299310	281441	310949	225158	272516	1.09832	0.676982
B9EHT4	CAP-Gly domain-containing linker protein 3	Clip3	FUNCTION: Functions as a cytoplasmic linker protein. Involved in TGN-endosome dynamics. May modulate the cellular compartmentalization of AKT kinase family and promote its cell membrane localization, thereby playing a role in glucose transport in adipocytes (By similarity). {ECO:0000250}.	59.586	547	sp|B9EHT4|CLIP3_MOUSE	32	sp|B9EHT4|CLIP3_MOUSE CAP-Gly domain-containing linker protein 3 OS=Mus musculus OX=10090 GN=Clip3 PE=1 SV=1	sp|B9EHT4|CLIP3_MOUSE	32	32	S	EEEEEEEDEPVPEAPSPTQERRQKPVVHPSA	51.577	51.577	GEEEEEEEEDEPVPEAPS(0.847)PT(0.153)QER	GEEEEEEEEDEPVPEAPS(7.4)PT(-7.4)QER	18	2	-1.6047	1.004e+06	1.04621e+06	869788	973334	993488	908486	857547	919840	1.05815	0.465256
B9EJ80	PDZ domain-containing protein 8	Pdzd8	FUNCTION: Molecular tethering protein that connects endoplasmic reticulum and mitochondria membranes (PubMed:29097544). PDZD8-dependent endoplasmic reticulum-mitochondria membrane tethering is essential for endoplasmic reticulum-mitochondria Ca(2+) transfer (PubMed:29097544). In neurons, involved in the regulation of dendritic Ca(2+) dynamics by regulating mitochondrial Ca(2+) uptake in neurons (…	127.74	1147	sp|B9EJ80|PDZD8_MOUSE	515	sp|B9EJ80|PDZD8_MOUSE PDZ domain-containing protein 8 OS=Mus musculus OX=10090 GN=Pdzd8 PE=1 SV=1	sp|B9EJ80|PDZD8_MOUSE	515	515	S	RVQTELKEETQPLSHSPKRTPTTLSIKPLGA	130.78	130.65	EETQPLS(0.006)HS(0.994)PK	EET(-79)QPLS(-22)HS(22)PK	9	2	1.6752	74270.2	72703.7		73487	75069	116699	84613	92126.9	0.797671	0.334928
B9EJ86	Oxysterol-binding protein-related protein 8	Osbpl8	FUNCTION: Lipid transporter involved in lipid countertransport between the endoplasmic reticulum and the plasma membrane: specifically exchanges phosphatidylserine with phosphatidylinositol 4-phosphate (PI4P), delivering phosphatidylserine to the plasma membrane in exchange for PI4P, which is degraded by the SAC1/SACM1L phosphatase in the endoplasmic reticulum. Binds phosphatidylserine and PI4P i…	101.27	889	sp|B9EJ86|OSBL8_MOUSE	342	sp|B9EJ86|OSBL8_MOUSE Oxysterol-binding protein-related protein 8 OS=Mus musculus OX=10090 GN=Osbpl8 PE=1 SV=1	sp|B9EJ86|OSBL8_MOUSE	342	342	S	YSDKSDKENDPEHDESDNEVLGKSEESDTDT	61.503	61.503	SDKENDPEHDES(1)DNEVLGK	S(-57)DKENDPEHDES(57)DNEVLGK	12	3	0.86436	485120		565839	525479	464927	529682	448000	480870	1.09277	0.38547
B9EJA2	Cortactin-binding protein 2	Cttnbp2	FUNCTION: Regulates the dendritic spine distribution of CTTN/cortactin in hippocampal neurons, and thus controls dendritic spinogenesis and dendritic spine maintenance. {ECO:0000269|PubMed:23015759}.	178.77	1648	sp|B9EJA2|CTTB2_MOUSE	1510	sp|B9EJA2|CTTB2_MOUSE Cortactin-binding protein 2 OS=Mus musculus OX=10090 GN=Cttnbp2 PE=1 SV=2	sp|B9EJA2|CTTB2_MOUSE	1510	1510	S	DLSVTLTLDHRLSLGSDDEADLVKELQSMCS	87.251	78.71	LSLGS(1)DDEADLVK	LS(-41)LGS(41)DDEADLVK	5	2	-0.072443	38417.5	38432.6	29157.9	35336	42598	41296.2		41947.1	0.842395	0.198392
B9EKI3	TATA element modulatory factor	Tmf1	FUNCTION: Potential coactivator of the androgen receptor. May play critical roles in two RAB6-dependent retrograde transport processes: one from endosomes to the Golgi and the other from the Golgi to the ER (By similarity). Mediates STAT3 degradation. {ECO:0000250, ECO:0000269|PubMed:15467733}.	121.8	1091	sp|B9EKI3|TMF1_MOUSE	340	sp|B9EKI3|TMF1_MOUSE TATA element modulatory factor OS=Mus musculus OX=10090 GN=Tmf1 PE=1 SV=2	sp|B9EKI3|TMF1_MOUSE	340	340	S	FSVQSLDSRSVSEINSDDELPGKGYALVPII	148.82	148.82	SVSEINS(1)DDELPGK	S(-89)VS(-81)EINS(81)DDELPGK	7	2	-0.15631	325525	237756	209752	257678	244575	244948	246138	245221	1.0508	0.73901
B9EKR1	Receptor-type tyrosine-protein phosphatase zeta	Ptprz1	FUNCTION: Protein tyrosine phosphatase that negatively regulates oligodendrocyte precursor proliferation in the embryonic spinal cord. Required for normal differentiation of the precursor cells into mature, fully myelinating oligodendrocytes. May play a role in protecting oligondendrocytes against apoptosis. May play a role in the establishment of contextual memory, probably via the dephosphoryla…	254.4	2312	sp|B9EKR1|PTPRZ_MOUSE	576	sp|B9EKR1|PTPRZ_MOUSE Receptor-type tyrosine-protein phosphatase zeta OS=Mus musculus OX=10090 GN=Ptprz1 PE=1 SV=1	sp|B9EKR1|PTPRZ_MOUSE	576	576	S	NTVPITEYKEVSADVSEEENFLTDFKLDTGA	377.21	307.46	EVSADVS(1)EEENFLTDFK	EVS(-82)ADVS(82)EEENFLT(-210)DFK	7	2	0.39583	5.47615e+06	74282.9	5.25414e+06	3.60153e+06	4.30114e+06	5.12787e+06	4.76945e+06	4.73282e+06	0.760968	0.559805
C0HKD9	Microfibrillar-associated protein 1B	Mfap1b	FUNCTION: Involved in pre-mRNA splicing as a component of the spliceosome. {ECO:0000250|UniProtKB:P55081}.	51.954	439	sp|C0HKD9|MFA1B_MOUSE;sp|C0HKD8|MFA1A_MOUSE	118;118	sp|C0HKD9|MFA1B_MOUSE Microfibrillar-associated protein 1B OS=Mus musculus OX=10090 GN=Mfap1b PE=1 SV=1;sp|C0HKD8|MFA1A_MOUSE Microfibrillar-associated protein 1A OS=Mus musculus OX=10090 GN=Mfap1a PE=1 SV=1	sp|C0HKD9|MFA1B_MOUSE	118	118	S	RHRKIVEPEVVGESDSEVEGDAWRLEREDSS	145.34	18.396	IVEPEVVGES(1)DS(1)EVEGDAWR	IVEPEVVGES(18)DS(18)EVEGDAWR	12	2	1.5431	595850	474115	406935	492300	397457	198545	519350	371784	1.32416	0.329406
C0HKD9	Microfibrillar-associated protein 1B	Mfap1b	FUNCTION: Involved in pre-mRNA splicing as a component of the spliceosome. {ECO:0000250|UniProtKB:P55081}.	51.954	439	sp|C0HKD9|MFA1B_MOUSE;sp|C0HKD8|MFA1A_MOUSE	116;116	sp|C0HKD9|MFA1B_MOUSE Microfibrillar-associated protein 1B OS=Mus musculus OX=10090 GN=Mfap1b PE=1 SV=1;sp|C0HKD8|MFA1A_MOUSE Microfibrillar-associated protein 1A OS=Mus musculus OX=10090 GN=Mfap1a PE=1 SV=1	sp|C0HKD9|MFA1B_MOUSE	116	116	S	LARHRKIVEPEVVGESDSEVEGDAWRLERED	135.89	18.396	IVEPEVVGES(1)DS(1)EVEGDAWR	IVEPEVVGES(18)DS(18)EVEGDAWR	10	2	1.5431	595850	621748	512651	576750	594386	494155	519350	535963	1.0761	0.412205
C0HKD9	Microfibrillar-associated protein 1B	Mfap1b	FUNCTION: Involved in pre-mRNA splicing as a component of the spliceosome. {ECO:0000250|UniProtKB:P55081}.	51.954	439	sp|C0HKD9|MFA1B_MOUSE;sp|C0HKD8|MFA1A_MOUSE	267;267	sp|C0HKD9|MFA1B_MOUSE Microfibrillar-associated protein 1B OS=Mus musculus OX=10090 GN=Mfap1b PE=1 SV=1;sp|C0HKD8|MFA1A_MOUSE Microfibrillar-associated protein 1A OS=Mus musculus OX=10090 GN=Mfap1a PE=1 SV=1	sp|C0HKD9|MFA1B_MOUSE	267	267	T	LEENKRSLAALDALNTDDENDEEEYEAWKVR	122.94	122.94	SLAALDALNT(1)DDENDEEEYEAWK	S(-64)LAALDALNT(64)DDENDEEEY(-74)EAWK	10	3	0.38882	421036	422561	360382	401327	371152	337588	423399	377380	1.06346	0.499494
D3YUB6	BTB/POZ domain-containing protein 8	Btbd8		190.84	1751	sp|D3YUB6|BTBD8_MOUSE	1234	sp|D3YUB6|BTBD8_MOUSE BTB/POZ domain-containing protein 8 OS=Mus musculus OX=10090 GN=Btbd8 PE=1 SV=2	sp|D3YUB6|BTBD8_MOUSE	1234	1234	S	SDDIKPRSEDYDAGGSQDDEGSHDRGISKCS	65.467	54.912	SEDYDAGGS(0.998)QDDEGS(0.002)HDR	S(-40)EDY(-34)DAGGS(27)QDDEGS(-27)HDR	9	2	-3.9211	35687.6	50593.1	25358.6	37213.1	63310.6	52650.5	47337.4	54432.8	0.683652	0.118922
D3YUB6	BTB/POZ domain-containing protein 8	Btbd8		190.84	1751	sp|D3YUB6|BTBD8_MOUSE	1226	sp|D3YUB6|BTBD8_MOUSE BTB/POZ domain-containing protein 8 OS=Mus musculus OX=10090 GN=Btbd8 PE=1 SV=2	sp|D3YUB6|BTBD8_MOUSE	1226	1226	S	DTGSATTSSDDIKPRSEDYDAGGSQDDEGSH	47.148	43.727	S(0.998)EDY(0.002)DAGGSQDDEGSHDR	S(27)EDY(-27)DAGGS(-41)QDDEGS(-43)HDR	1	2	-2.9835	224039	235772		229905	202738	211493		207115	1.11003	0.0895226
D3YVE8	Solute carrier family 35 member G2	Slc35g2		46.395	412	sp|D3YVE8|S35G2_MOUSE	409	sp|D3YVE8|S35G2_MOUSE Solute carrier family 35 member G2 OS=Mus musculus OX=10090 GN=Slc35g2 PE=1 SV=1	sp|D3YVE8|S35G2_MOUSE	409	409	S	YWRNVRREDYQEILDSPIK____________	230.5	183.7	EDYQEILDS(1)PIK	EDY(-170)QEILDS(170)PIK	9	2	2.2896	281866	280255	288137	283420	314333	252365	308527	291742	0.971473	0.697342
D3YVF0	A-kinase anchor protein 5	Akap5	FUNCTION: Multivalent scaffold protein that anchors the cAMP-dependent protein kinase/PKA to cytoskeletal and/or organelle-associated proteins, targeting the signal carried by cAMP to specific intracellular effectors. Association with the beta2-adrenergic receptor (beta2-AR) not only regulates beta2-AR signaling pathway, but also the activation by PKA by switching off the beta2-AR signaling casca…	79.396	745	sp|D3YVF0|AKAP5_MOUSE	251	sp|D3YVF0|AKAP5_MOUSE A-kinase anchor protein 5 OS=Mus musculus OX=10090 GN=Akap5 PE=1 SV=2	sp|D3YVF0|AKAP5_MOUSE	251	251	S	VQTQRASLLESSAAGSPRSVTSAAPPSPATT	168.78	150.93	ASLLESSAAGS(1)PR	AS(-100)LLES(-65)S(-56)AAGS(56)PR	11	2	1.2538	317644	174450	65074.8	185723	265309	357141	391580	338010	0.54946	0.13781
D3YVF0	A-kinase anchor protein 5	Akap5	FUNCTION: Multivalent scaffold protein that anchors the cAMP-dependent protein kinase/PKA to cytoskeletal and/or organelle-associated proteins, targeting the signal carried by cAMP to specific intracellular effectors. Association with the beta2-adrenergic receptor (beta2-AR) not only regulates beta2-AR signaling pathway, but also the activation by PKA by switching off the beta2-AR signaling casca…	79.396	745	sp|D3YVF0|AKAP5_MOUSE	220	sp|D3YVF0|AKAP5_MOUSE A-kinase anchor protein 5 OS=Mus musculus OX=10090 GN=Akap5 PE=1 SV=2	sp|D3YVF0|AKAP5_MOUSE	220	220	T	IELELENKSSAIQMGTPELEKETKVITEKPS	104.86	91.1	SSAIQMGT(1)PELEK	S(-80)S(-80)AIQMGT(80)PELEK	8	2	-0.20189	44386.7	36547.3		40467	25338.8	24384	49504.4	33075.7	1.22346	0.549931
D3YVF0	A-kinase anchor protein 5	Akap5	FUNCTION: Multivalent scaffold protein that anchors the cAMP-dependent protein kinase/PKA to cytoskeletal and/or organelle-associated proteins, targeting the signal carried by cAMP to specific intracellular effectors. Association with the beta2-adrenergic receptor (beta2-AR) not only regulates beta2-AR signaling pathway, but also the activation by PKA by switching off the beta2-AR signaling casca…	79.396	745	sp|D3YVF0|AKAP5_MOUSE	22	sp|D3YVF0|AKAP5_MOUSE A-kinase anchor protein 5 OS=Mus musculus OX=10090 GN=Akap5 PE=1 SV=2	sp|D3YVF0|AKAP5_MOUSE	22	22	S	EIQVETKDEKGPVAASPQKERQERKTATLCF	164.79	85.081	GPVAAS(1)PQKER	GPVAAS(85)PQKER	6	2	0.0099868	1.17319e+06	1.17616e+06	576076	975141	989212	1.27706e+06	1.07037e+06	1.11222e+06	0.876755	0.562162
D3YXJ0	Diacylglycerol kinase eta	Dgkh		134.13	1211	sp|D3YXJ0|DGKH_MOUSE	1067	sp|D3YXJ0|DGKH_MOUSE Diacylglycerol kinase eta OS=Mus musculus OX=10090 GN=Dgkh PE=1 SV=2	sp|D3YXJ0|DGKH_MOUSE	1067	1067	S	ETEALLVGRVPLHLESPHEERVSSALHSVEM	144.2	26.682	VPLHLES(1)PHEER	VPLHLES(27)PHEER	7	2	-4.6386	403016	454531	302702	386750	408359	423639	365234	399077	0.96911	0.809541
D3YXK2	Scaffold attachment factor B1	Safb	FUNCTION: Binds to scaffold/matrix attachment region (S/MAR) DNA and forms a molecular assembly point to allow the formation of a 'transcriptosomal' complex (consisting of SR proteins and RNA polymerase II) coupling transcription and RNA processing. Can function as an estrogen receptor corepressor and can also bind to the HSP27 promoter and decrease its transcription. Can inhibit cell proliferati…	105.1	937	sp|D3YXK2|SAFB1_MOUSE;sp|Q80YR5|SAFB2_MOUSE	366;387	sp|D3YXK2|SAFB1_MOUSE Scaffold attachment factor B1 OS=Mus musculus OX=10090 GN=Safb PE=1 SV=2;sp|Q80YR5|SAFB2_MOUSE Scaffold attachment factor B2 OS=Mus musculus OX=10090 GN=Safb2 PE=1 SV=2	sp|D3YXK2|SAFB1_MOUSE	366	366	S	EATSQELVRAPTAALSPEPQDSKEDVKKFAF	140.78	140.78	APTAALS(1)PEPQDSK	APT(-77)AALS(77)PEPQDS(-79)K	7	2	-0.41155	680060	739923	45583.1	488522	276142		769088	522615	0.934765	0.926578
D3YZI9	PiggyBac transposable element-derived protein 5	Pgbd5	FUNCTION: Transposase that mediates sequence-specific genomic rearrangements. {ECO:0000250|UniProtKB:Q8N414}.	58.3	523	sp|D3YZI9|PGBD5_MOUSE	520	sp|D3YZI9|PGBD5_MOUSE PiggyBac transposable element-derived protein 5 OS=Mus musculus OX=10090 GN=Pgbd5 PE=1 SV=1	sp|D3YZI9|PGBD5_MOUSE	520	520	S	FGERLVRELLGLEDSSPAH____________	236.95	211.68	ELLGLEDS(0.01)S(0.99)PAH	ELLGLEDS(-20)S(20)PAH	9	2	-0.4831	1.63944e+06	1.75004e+06	1.88998e+06	1.75982e+06	1.57004e+06	1.65858e+06	1.57814e+06	1.60225e+06	1.09834	0.112826
D3YZP9	Coiled-coil domain-containing protein 6	Ccdc6		52.938	469	sp|D3YZP9|CCDC6_MOUSE	412	sp|D3YZP9|CCDC6_MOUSE Coiled-coil domain-containing protein 6 OS=Mus musculus OX=10090 GN=Ccdc6 PE=1 SV=1	sp|D3YZP9|CCDC6_MOUSE	412	412	S	GASHGITRPSPRRSSSPDKFKRPTPPPSPNT	151.66	121.8	SSS(1)PDKFK	S(-56)S(-38)S(38)PDKFK	3	2	1.5648	1.36721e+06		1.23051e+06	1.29886e+06	1.23763e+06	1.3045e+06	1.23726e+06	1.2598e+06	1.03101	0.552358
D3YZP9	Coiled-coil domain-containing protein 6	Ccdc6		52.938	469	sp|D3YZP9|CCDC6_MOUSE	45	sp|D3YZP9|CCDC6_MOUSE Coiled-coil domain-containing protein 6 OS=Mus musculus OX=10090 GN=Ccdc6 PE=1 SV=1	sp|D3YZP9|CCDC6_MOUSE	45	45	S	GSGGGGGGKSGGIVISPFRLEELTNRLASLQ	57.003	57.003	SGGIVIS(1)PFR	S(-49)GGIVIS(49)PFR	7	2	-1.7836	18868.7	31950	22871.5	24563.4		48387.7	35702.8	42045.2	0.584213	0.0845539
D3YZU1	SH3 and multiple ankyrin repeat domains protein 1	Shank1	FUNCTION: Seems to be an adapter protein in the postsynaptic density (PSD) of excitatory synapses that interconnects receptors of the postsynaptic membrane including NMDA-type and metabotropic glutamate receptors, and the actin-based cytoskeleton. Plays a role in the structural and functional organization of the dendritic spine and synaptic junction. Overexpression promotes maturation of dendriti…	226.31	2167	sp|D3YZU1|SHAN1_MOUSE	1291	sp|D3YZU1|SHAN1_MOUSE SH3 and multiple ankyrin repeat domains protein 1 OS=Mus musculus OX=10090 GN=Shank1 PE=1 SV=1	sp|D3YZU1|SHAN1_MOUSE	1291	1291	S	LGPGAPPGPRLRHSKSIDEGMFSAEPYLRLE	135.24	135.24	S(1)IDEGMFSAEPYLR	S(110)IDEGMFS(-110)AEPY(-130)LR	1	2	2.1521	64336.1	79116.8	43692.3	62381.7	74387.3	47596.3	70872.8	64285.5	0.970386	0.892891
D3YZU1	SH3 and multiple ankyrin repeat domains protein 1	Shank1	FUNCTION: Seems to be an adapter protein in the postsynaptic density (PSD) of excitatory synapses that interconnects receptors of the postsynaptic membrane including NMDA-type and metabotropic glutamate receptors, and the actin-based cytoskeleton. Plays a role in the structural and functional organization of the dendritic spine and synaptic junction. Overexpression promotes maturation of dendriti…	226.31	2167	sp|D3YZU1|SHAN1_MOUSE	4	sp|D3YZU1|SHAN1_MOUSE SH3 and multiple ankyrin repeat domains protein 1 OS=Mus musculus OX=10090 GN=Shank1 PE=1 SV=1	sp|D3YZU1|SHAN1_MOUSE	4	4	S	____________MTHSPATSEDEERHSASEC	107.6	105.08	THS(1)PATSEDEER	T(-41)HS(36)PAT(-36)S(-53)EDEER	3	2	-0.99464	481914	468480		475197	447127	468871	350844	422281	1.12531	0.342896
D3YZU1	SH3 and multiple ankyrin repeat domains protein 1	Shank1	FUNCTION: Seems to be an adapter protein in the postsynaptic density (PSD) of excitatory synapses that interconnects receptors of the postsynaptic membrane including NMDA-type and metabotropic glutamate receptors, and the actin-based cytoskeleton. Plays a role in the structural and functional organization of the dendritic spine and synaptic junction. Overexpression promotes maturation of dendriti…	226.31	2167	sp|D3YZU1|SHAN1_MOUSE	413	sp|D3YZU1|SHAN1_MOUSE SH3 and multiple ankyrin repeat domains protein 1 OS=Mus musculus OX=10090 GN=Shank1 PE=1 SV=1	sp|D3YZU1|SHAN1_MOUSE	413	413	S	LIRNHREQDVVPFQESPKYAARRRGPPGAGL	169.52	133.47	EQDVVPFQES(1)PK	EQDVVPFQES(130)PK	10	2	2.5378	3.67799e+06	4.07821e+06	3.85158e+06	3.86926e+06	4.88285e+06	3.99591e+06	3.84759e+06	4.24212e+06	0.912106	0.338579
D3YZU1	SH3 and multiple ankyrin repeat domains protein 1	Shank1	FUNCTION: Seems to be an adapter protein in the postsynaptic density (PSD) of excitatory synapses that interconnects receptors of the postsynaptic membrane including NMDA-type and metabotropic glutamate receptors, and the actin-based cytoskeleton. Plays a role in the structural and functional organization of the dendritic spine and synaptic junction. Overexpression promotes maturation of dendriti…	226.31	2167	sp|D3YZU1|SHAN1_MOUSE	24	sp|D3YZU1|SHAN1_MOUSE SH3 and multiple ankyrin repeat domains protein 1 OS=Mus musculus OX=10090 GN=Shank1 PE=1 SV=1	sp|D3YZU1|SHAN1_MOUSE	24	24	S	EDEERHSASECPEGGSESDSSPDGPGRGPQG	94.905	53.073	HSAS(0.001)ECPEGGS(0.986)ES(0.011)DS(0.001)SPDGPGR	HS(-35)AS(-32)ECPEGGS(19)ES(-19)DS(-30)S(-33)PDGPGR	11	3	1.7287	59414.6	59529.4		59472	65199.9	65267	37806.4	56091.1	1.06027	0.793179
D3Z2R5	Selenoprotein N	Selenon	FUNCTION: Plays an important role in cell protection against oxidative stress and in the regulation of redox-related calcium homeostasis. Regulates the calcium level of the ER by protecting the calcium pump ATP2A2 against the oxidoreductase ERO1A-mediated oxidative damage. Within the ER, ERO1A activity increases the concentration of H(2)O(2), which attacks the luminal thiols in ATP2A2 and thus le…	62.491	557	sp|D3Z2R5|SELN_MOUSE	13	sp|D3Z2R5|SELN_MOUSE Selenoprotein N OS=Mus musculus OX=10090 GN=Selenon PE=3 SV=2	sp|D3Z2R5|SELN_MOUSE	13	13	S	___MGQARPAARRPHSPDPGAQPAPPRRRAR	98.865	69.276	RPHS(1)PDPGAQPAPPR	RPHS(69)PDPGAQPAPPR	4	3	-0.76218		51367.7	99038.9	75203.3	63680.9	56232.9	71404.6	63772.8	1.17924	0.583168
D3Z6Q9	Bridging integrator 2	Bin2	FUNCTION: Promotes cell motility and migration, probably via its interaction with the cell membrane and with podosome proteins that mediate interaction with the cytoskeleton. Modulates membrane curvature and mediates membrane tubulation. Inhibits phagocytosis (By similarity). Plays a role in podosome formation. {ECO:0000250, ECO:0000269|PubMed:23285027}.	52.553	489	sp|D3Z6Q9|BIN2_MOUSE	443	sp|D3Z6Q9|BIN2_MOUSE Bridging integrator 2 OS=Mus musculus OX=10090 GN=Bin2 PE=1 SV=1	sp|D3Z6Q9|BIN2_MOUSE	443	443	S	PGSPEGSSQLCSPRASPDASSNPEPAETREK	160.04	112.67	AS(1)PDASSNPEPAETR	AS(50)PDAS(-50)S(-69)NPEPAET(-110)R	2	2	0.060706	125146	162194	110157	132499	154398	159009	51822.2	121743	1.08835	0.792515
E1U8D0	Protein SOGA1	Soga1	FUNCTION: Regulates autophagy by playing a role in the reduction of glucose production in an adiponectin- and insulin-dependent manner. {ECO:0000269|PubMed:20813965}.	159.18	1418	sp|E1U8D0|SOGA1_MOUSE	1015	sp|E1U8D0|SOGA1_MOUSE Protein SOGA1 OS=Mus musculus OX=10090 GN=Soga1 PE=1 SV=3	sp|E1U8D0|SOGA1_MOUSE	1015	1015	S	RSYTAPDKTGIRVYYSPPVARRLGVPVVHDK	66.664	66.664	VYYS(1)PPVAR	VY(-46)Y(-40)S(40)PPVAR	4	2	-0.70782	158566	169719	153250	160512	149112	171130	171964	164069	0.97832	0.710373
E9PUL5	Proline-rich transmembrane protein 2	Prrt2	FUNCTION: As a component of the outer core of AMPAR complex, may be involved in synaptic transmission in the central nervous system. In hippocampal neurons, in presynaptic terminals, plays an important role in the final steps of neurotransmitter release, possibly by regulating Ca(2+)-sensing (PubMed:27052163). In the cerebellum, may inhibit SNARE complex formation and downregulate short-term faci…	35.923	346	sp|E9PUL5|PRRT2_MOUSE	254	sp|E9PUL5|PRRT2_MOUSE Proline-rich transmembrane protein 2 OS=Mus musculus OX=10090 GN=Prrt2 PE=1 SV=1	sp|E9PUL5|PRRT2_MOUSE	254	254	S	GGHPGSPRGSLSRHPSSQLAGPGVEGGEGTQ	285.07	46.206	HPS(1)S(1)QLAGPGVEGGEGTQKPR	HPS(42)S(42)QLAGPGVEGGEGT(-42)QKPR	3	3	1.9249	846656	1.02111e+06		933885	1.16789e+06	1.30077e+06	899316	1.12266e+06	0.831852	0.337383
E9PUL5	Proline-rich transmembrane protein 2	Prrt2	FUNCTION: As a component of the outer core of AMPAR complex, may be involved in synaptic transmission in the central nervous system. In hippocampal neurons, in presynaptic terminals, plays an important role in the final steps of neurotransmitter release, possibly by regulating Ca(2+)-sensing (PubMed:27052163). In the cerebellum, may inhibit SNARE complex formation and downregulate short-term faci…	35.923	346	sp|E9PUL5|PRRT2_MOUSE	208	sp|E9PUL5|PRRT2_MOUSE Proline-rich transmembrane protein 2 OS=Mus musculus OX=10090 GN=Prrt2 PE=1 SV=1	sp|E9PUL5|PRRT2_MOUSE	208	208	S	LQAGDGEEGPAPQPHSPPSTKTPPANGAPPR	145.73	144.69	QENGAVVPLQAGDGEEGPAPQPHS(0.98)PPS(0.01)T(0.01)K	QENGAVVPLQAGDGEEGPAPQPHS(20)PPS(-20)T(-20)K	24	3	2.1189	6.67234e+06	239722	4.46518e+06	3.79242e+06	6.49323e+06	6.09925e+06	5.96055e+06	6.18434e+06	0.613229	0.275205
E9PUL5	Proline-rich transmembrane protein 2	Prrt2	FUNCTION: As a component of the outer core of AMPAR complex, may be involved in synaptic transmission in the central nervous system. In hippocampal neurons, in presynaptic terminals, plays an important role in the final steps of neurotransmitter release, possibly by regulating Ca(2+)-sensing (PubMed:27052163). In the cerebellum, may inhibit SNARE complex formation and downregulate short-term faci…	35.923	346	sp|E9PUL5|PRRT2_MOUSE	28	sp|E9PUL5|PRRT2_MOUSE Proline-rich transmembrane protein 2 OS=Mus musculus OX=10090 GN=Prrt2 PE=1 SV=1	sp|E9PUL5|PRRT2_MOUSE	28	28	S	GVEDSSKTQTEGPRHSEEGLGPVQVVAEIPD	41.044	41.044	HS(1)EEGLGPVQVVAEIPDQPEALQPGPGITAAPVDSGPK	HS(40)EEGLGPVQVVAEIPDQPEALQPGPGIT(-40)AAPVDS(-41)GPK	2	3	1.0229	341953	350919	271731	321534	315035	388600		351817	0.913924	0.52649
E9PUL5	Proline-rich transmembrane protein 2	Prrt2	FUNCTION: As a component of the outer core of AMPAR complex, may be involved in synaptic transmission in the central nervous system. In hippocampal neurons, in presynaptic terminals, plays an important role in the final steps of neurotransmitter release, possibly by regulating Ca(2+)-sensing (PubMed:27052163). In the cerebellum, may inhibit SNARE complex formation and downregulate short-term faci…	35.923	346	sp|E9PUL5|PRRT2_MOUSE	78	sp|E9PUL5|PRRT2_MOUSE Proline-rich transmembrane protein 2 OS=Mus musculus OX=10090 GN=Prrt2 PE=1 SV=1	sp|E9PUL5|PRRT2_MOUSE	78	78	T	PKAELAPETTETPVETPETVQATDLSLNPEE	218.79	181.29	AELAPETTETPVET(1)PETVQATDLSLNPEEGSK	AELAPET(-64)T(-51)ET(-49)PVET(39)PET(-39)VQAT(-54)DLS(-71)LNPEEGS(-140)K	14	3	-0.23282	3.15111e+06	770214	1.28442e+06	1.73525e+06		1.11871e+06	808976	963842	1.80034	0.472376
E9PV86	Multiple C2 and transmembrane domain-containing protein 1	Mctp1	FUNCTION: Calcium sensor which is essential for the stabilization of normal baseline neurotransmitter release and for the induction and long-term maintenance of presynaptic homeostatic plasticity. {ECO:0000250|UniProtKB:A1ZBD6}.	106.79	951	sp|E9PV86|MCTP1_MOUSE	56	sp|E9PV86|MCTP1_MOUSE Multiple C2 and transmembrane domain-containing protein 1 OS=Mus musculus OX=10090 GN=Mctp1 PE=1 SV=1	sp|E9PV86|MCTP1_MOUSE	56	56	S	RAGGPEHRTAATPTPSPPPPGTTQDALAGVG	71.471	71.471	T(0.001)AAT(0.003)PT(0.071)PS(0.847)PPPPGT(0.039)T(0.039)QDALAGVGSTGSR	T(-29)AAT(-24)PT(-11)PS(11)PPPPGT(-13)T(-13)QDALAGVGS(-66)T(-66)GS(-66)R	8	3	-0.7826	127686	96738		112212		93397.5	64383.7	78890.6	1.42238	0.256787
E9PYL2	Proline-rich protein 12	Prr12		211.87	2035	sp|E9PYL2|PRR12_MOUSE	648	sp|E9PYL2|PRR12_MOUSE Proline-rich protein 12 OS=Mus musculus OX=10090 GN=Prr12 PE=1 SV=1	sp|E9PYL2|PRR12_MOUSE	648	648	S	TEDEEFLIQHLLQAPSPPRTSGADGLVGEDG	120.21	120.21	TEDEEFLIQHLLQAPS(1)PPR	T(-120)EDEEFLIQHLLQAPS(120)PPR	16	3	-1.3925	77946.9	35338.8	16674.7	43320.1	57945.8		35305.9	46625.8	0.929101	0.902722
E9PZ19	Protein turtle homolog B	Igsf9b	FUNCTION: Transmembrane protein which is abundantly expressed in interneurons, where it may regulate inhibitory synapse development (By similarity). May mediate homophilic cell adhesion (PubMed:23751499). {ECO:0000250|UniProtKB:D3ZB51, ECO:0000269|PubMed:23751499}.	144.95	1328	sp|E9PZ19|TUTLB_MOUSE	783	sp|E9PZ19|TUTLB_MOUSE Protein turtle homolog B OS=Mus musculus OX=10090 GN=Igsf9b PE=1 SV=1	sp|E9PZ19|TUTLB_MOUSE	783	783	S	HCRKSLESPLSSGKVSPESIRTLRAPSESSD	66.087	66.087	VS(1)PESIR	VS(43)PES(-43)IR	2	2	-1.5377	62204.3	34215.1	43335.9	46585.1	58352.3	70908.1	49846.2	59702.2	0.780292	0.270375
E9PZM4	Chromodomain-helicase-DNA-binding protein 2	Chd2	FUNCTION: DNA-binding helicase that specifically binds to the promoter of target genes, leading to chromatin remodeling, possibly by promoting deposition of histone H3.3. Involved in myogenesis via interaction with MYOD1: binds to myogenic gene regulatory sequences and mediates incorporation of histone H3.3 prior to the onset of myogenic gene expression, promoting their expression. {ECO:0000269|P…	210.8	1827	sp|E9PZM4|CHD2_MOUSE	1365	sp|E9PZM4|CHD2_MOUSE Chromodomain-helicase-DNA-binding protein 2 OS=Mus musculus OX=10090 GN=Chd2 PE=1 SV=1	sp|E9PZM4|CHD2_MOUSE	1365	1365	S	NKAPRLKDEHGLEPASPRHSDNPSEEGEVKD	120.37	54.261	LKDEHGLEPAS(1)PR	LKDEHGLEPAS(54)PR	11	3	-0.9833	216354		178987	197670	181116	233067	178910	197698	0.999861	0.999247
E9Q0S6	Tensin-1	Tns1		201.38	1888	sp|E9Q0S6|TENS1_MOUSE	1203	sp|E9Q0S6|TENS1_MOUSE Tensin-1 OS=Mus musculus OX=10090 GN=Tns1 PE=1 SV=1	sp|E9Q0S6|TENS1_MOUSE	1203	1203	S	AVAGPRAQDVEPKSFSAPAAHAYGHETPLRN	45.183	45.183	S(0.024)FS(0.973)APAAHAY(0.002)GHETPLR	S(-16)FS(16)APAAHAY(-26)GHET(-37)PLR	3	3	-0.63566	84316.9		64528.3	74422.6	72576.6		62382.6	67479.6	1.10289	0.596418
E9Q0S6	Tensin-1	Tns1		201.38	1888	sp|E9Q0S6|TENS1_MOUSE	1062	sp|E9Q0S6|TENS1_MOUSE Tensin-1 OS=Mus musculus OX=10090 GN=Tns1 PE=1 SV=1	sp|E9Q0S6|TENS1_MOUSE	1062	1062	S	PLRRRAASDGQYENQSPEATSPRSPGVRSPV	65.421	65.421	AASDGQY(0.001)ENQS(0.993)PEAT(0.003)S(0.003)PR	AAS(-53)DGQY(-33)ENQS(25)PEAT(-25)S(-25)PR	11	2	-2.1409	107461	61891.3		84676	80168.5	81818.5	106686	89557.7	0.945492	0.82524
E9Q394	A-kinase anchor protein 13	Akap13	FUNCTION: Scaffold protein that plays an important role in assembling signaling complexes downstream of several types of G protein-coupled receptors. Activates RHOA in response to signaling via G protein-coupled receptors via its function as Rho guanine nucleotide exchange factor. May also activate other Rho family members (PubMed:23658642). Part of a kinase signaling complex that links ADRA1A an…	303.97	2776	sp|E9Q394|AKP13_MOUSE	2692	sp|E9Q394|AKP13_MOUSE A-kinase anchor protein 13 OS=Mus musculus OX=10090 GN=Akap13 PE=1 SV=1	sp|E9Q394|AKP13_MOUSE	2692	2692	S	PSVTKSGSLDSELSVSPKRNSISRTQKDKGP	85.742	76.009	SGSLDSELS(0.013)VS(0.987)PK	S(-70)GS(-68)LDS(-40)ELS(-19)VS(19)PK	11	2	0.10212	25207.8	30957.1		28082.4	33224.7	45004.9	21736.9	33322.2	0.842755	0.598696
E9Q3L2	Phosphatidylinositol 4-kinase alpha	Pi4ka	FUNCTION: Acts on phosphatidylinositol (PtdIns) in the first committed step in the production of the second messenger inositol-1,4,5,-trisphosphate. {ECO:0000250|UniProtKB:P42356}.	237.04	2105	sp|E9Q3L2|PI4KA_MOUSE	1427	sp|E9Q3L2|PI4KA_MOUSE Phosphatidylinositol 4-kinase alpha OS=Mus musculus OX=10090 GN=Pi4ka PE=1 SV=2	sp|E9Q3L2|PI4KA_MOUSE	1427	1427	S	KFWTAMFSDKKYLTASQLVPPDNQDTRSNLD	147.14	127.25	YLT(0.001)AS(0.999)QLVPPDNQDTR	Y(-79)LT(-31)AS(31)QLVPPDNQDT(-110)R	5	2	0.20488	937202	849769	1.05187e+06	946281	939155	821325		880240	1.07503	0.504712
E9Q401	Ryanodine receptor 2	Ryr2	FUNCTION: Calcium channel that mediates the release of Ca(2+) from the sarcoplasmic reticulum into the cytoplasm and thereby plays a key role in triggering cardiac muscle contraction. Aberrant channel activation can lead to cardiac arrhythmia. In cardiac myocytes, calcium release is triggered by increased Ca(2+) levels due to activation of the L-type calcium channel CACNA1C. The calcium channel a…	564.81	4966	sp|E9Q401|RYR2_MOUSE	2362	sp|E9Q401|RYR2_MOUSE Ryanodine receptor 2 OS=Mus musculus OX=10090 GN=Ryr2 PE=1 SV=1	sp|E9Q401|RYR2_MOUSE	2362	2362	S	EEAIKIAEDPSRDGPSPTSGSSKTLDIEEEE	73.891	56.938	DGPS(0.999)PT(0.001)SGSSK	DGPS(32)PT(-32)S(-39)GS(-42)S(-42)K	4	2	1.1502	541388	515619	89568.5	382192	712315	470333	597575	593408	0.644063	0.263059
E9Q401	Ryanodine receptor 2	Ryr2	FUNCTION: Calcium channel that mediates the release of Ca(2+) from the sarcoplasmic reticulum into the cytoplasm and thereby plays a key role in triggering cardiac muscle contraction. Aberrant channel activation can lead to cardiac arrhythmia. In cardiac myocytes, calcium release is triggered by increased Ca(2+) levels due to activation of the L-type calcium channel CACNA1C. The calcium channel a…	564.81	4966	sp|E9Q401|RYR2_MOUSE	1864	sp|E9Q401|RYR2_MOUSE Ryanodine receptor 2 OS=Mus musculus OX=10090 GN=Ryr2 PE=1 SV=1	sp|E9Q401|RYR2_MOUSE	1864	1864	T	PSVFKEAAVPEEEGGTPEKEISIEDAKLEGE	146.34	146.34	EAAVPEEEGGT(1)PEK	EAAVPEEEGGT(150)PEK	11	2	1.9863	2.07305e+06	2.03722e+06	1.92599e+06	2.01209e+06	2.16975e+06	2.12167e+06	2.08331e+06	2.12491e+06	0.946905	0.0907308
E9Q4N7	AT-rich interactive domain-containing protein 1B	Arid1b	FUNCTION: Involved in transcriptional activation and repression of select genes by chromatin remodeling (alteration of DNA-nucleosome topology). Component of SWI/SNF chromatin remodeling complexes that carry out key enzymatic activities, changing chromatin structure by altering DNA-histone contacts within a nucleosome in an ATP-dependent manner. Belongs to the neural progenitors-specific chromati…	242.88	2306	sp|E9Q4N7|ARI1B_MOUSE	1819	sp|E9Q4N7|ARI1B_MOUSE AT-rich interactive domain-containing protein 1B OS=Mus musculus OX=10090 GN=Arid1b PE=1 SV=2	sp|E9Q4N7|ARI1B_MOUSE	1819	1819	S	EEEEDSEKIESEGKSSPALAAPDASVDPKET	129.04	121.39	S(0.268)S(0.732)PALAAPDASVDPK	S(-4.4)S(4.4)PALAAPDAS(-110)VDPK	2	2	1.1788	367754	396672	349237	371221	453969	424022	380145	419379	0.885169	0.131931
E9Q4S1	High affinity cAMP-specific and IBMX-insensitive 3',5'-cyclic phosphodiesterase 8B	Pde8b	FUNCTION: Hydrolyzes the second messenger cAMP, which is a key regulator of many important physiological processes. May be involved in specific signaling in the thyroid gland (By similarity). {ECO:0000250}.	96.738	865	sp|E9Q4S1|PDE8B_MOUSE	734	sp|E9Q4S1|PDE8B_MOUSE High affinity cAMP-specific and IBMX-insensitive 3',5'-cyclic phosphodiesterase 8B OS=Mus musculus OX=10090 GN=Pde8b PE=1 SV=1	sp|E9Q4S1|PDE8B_MOUSE	734	734	S	FVNSINKPLAAESEGSDCECNPTGKNFPENQ	81.618	81.618	FVNSINKPLAAES(0.001)EGS(0.999)DCECNPTGK	FVNS(-62)INKPLAAES(-31)EGS(31)DCECNPT(-40)GK	16	3	0.71752	119205	178231	145499	147645	100299	134217		117258	1.25915	0.317623
E9Q5C9	Nucleolar and coiled-body phosphoprotein 1	Nolc1	FUNCTION: Nucleolar protein that acts as a regulator of RNA polymerase I by connecting RNA polymerase I with enzymes responsible for ribosomal processing and modification (By similarity). Required for neural crest specification: following monoubiquitination by the BCR(KBTBD8) complex, associates with TCOF1 and acts as a platform to connect RNA polymerase I with enzymes responsible for ribosomal p…	73.697	702	sp|E9Q5C9|NOLC1_MOUSE	563	sp|E9Q5C9|NOLC1_MOUSE Nucleolar and coiled-body phosphoprotein 1 OS=Mus musculus OX=10090 GN=Nolc1 PE=1 SV=1	sp|E9Q5C9|NOLC1_MOUSE	563	563	S	ANGTPASLNGKAAKESEEEEEEEETEEKKKA	155.34	155.34	ES(1)EEEEEEEETEEK	ES(120)EEEEEEEET(-120)EEK	2	2	0.3466	1.38183e+06	1.50208e+06	1.42962e+06	1.43784e+06	1.41255e+06		1.3281e+06	1.37032e+06	1.04927	0.307252
E9Q5K9	YTH domain-containing protein 1	Ythdc1	FUNCTION: Regulator of alternative splicing that specifically recognizes and binds N6-methyladenosine (m6A)-containing RNAs (By similarity). M6A is a modification present at internal sites of mRNAs and some non-coding RNAs and plays a role in the efficiency of mRNA splicing, processing and stability (By similarity). Acts as a key regulator of exon-inclusion or exon-skipping during alternative spl…	85.648	736	sp|E9Q5K9|YTDC1_MOUSE	309	sp|E9Q5K9|YTDC1_MOUSE YTH domain-containing protein 1 OS=Mus musculus OX=10090 GN=Ythdc1 PE=1 SV=2	sp|E9Q5K9|YTDC1_MOUSE	309	309	S	GSDEKKKERKRARGISPIVFDRSGSSASESY	136.94	55.754	GIS(1)PIVFDR	GIS(56)PIVFDR	3	2	0.18395	829195	702185	468268	666549	791322	858214	740259	796598	0.836745	0.306693
E9Q6P5	Tetratricopeptide repeat protein 7B	Ttc7b	FUNCTION: Component of a complex required to localize phosphatidylinositol 4-kinase (PI4K) to the plasma membrane. The complex acts as a regulator of phosphatidylinositol 4-phosphate (PtdIns(4)P) synthesis. In the complex, plays a central role in bridging PI4KA to EFR3B and FAM126A, via direct interactions. {ECO:0000250|UniProtKB:Q86TV6}.	94.202	843	sp|E9Q6P5|TTC7B_MOUSE	682	sp|E9Q6P5|TTC7B_MOUSE Tetratricopeptide repeat protein 7B OS=Mus musculus OX=10090 GN=Ttc7b PE=1 SV=1	sp|E9Q6P5|TTC7B_MOUSE	682	682	S	RVEQALSEVASSLQSSAPKQGPLHPWMTLAQ	258.27	233.31	VEQALSEVASSLQS(0.044)S(0.956)APK	VEQALS(-170)EVAS(-74)S(-57)LQS(-13)S(13)APK	15	2	1.0336	431098		673617	552357	434056	47868.2	1.44307e+06	641664	0.860819	0.880147
E9Q6P5	Tetratricopeptide repeat protein 7B	Ttc7b	FUNCTION: Component of a complex required to localize phosphatidylinositol 4-kinase (PI4K) to the plasma membrane. The complex acts as a regulator of phosphatidylinositol 4-phosphate (PtdIns(4)P) synthesis. In the complex, plays a central role in bridging PI4KA to EFR3B and FAM126A, via direct interactions. {ECO:0000250|UniProtKB:Q86TV6}.	94.202	843	sp|E9Q6P5|TTC7B_MOUSE	678	sp|E9Q6P5|TTC7B_MOUSE Tetratricopeptide repeat protein 7B OS=Mus musculus OX=10090 GN=Ttc7b PE=1 SV=1	sp|E9Q6P5|TTC7B_MOUSE	678	678	S	VAASRVEQALSEVASSLQSSAPKQGPLHPWM	222.19	109.16	VEQALSEVAS(0.994)S(0.994)LQS(0.008)S(0.004)APK	VEQALS(-61)EVAS(25)S(25)LQS(-25)S(-29)APK	11	2	-0.94758	3.68773e+06	3.59219e+06	3.07585e+06	3.45192e+06	3.26677e+06	3.26913e+06	3.626e+06	3.3873e+06	1.01908	0.787672
E9Q6P5	Tetratricopeptide repeat protein 7B	Ttc7b	FUNCTION: Component of a complex required to localize phosphatidylinositol 4-kinase (PI4K) to the plasma membrane. The complex acts as a regulator of phosphatidylinositol 4-phosphate (PtdIns(4)P) synthesis. In the complex, plays a central role in bridging PI4KA to EFR3B and FAM126A, via direct interactions. {ECO:0000250|UniProtKB:Q86TV6}.	94.202	843	sp|E9Q6P5|TTC7B_MOUSE	677	sp|E9Q6P5|TTC7B_MOUSE Tetratricopeptide repeat protein 7B OS=Mus musculus OX=10090 GN=Ttc7b PE=1 SV=1	sp|E9Q6P5|TTC7B_MOUSE	677	677	S	SVAASRVEQALSEVASSLQSSAPKQGPLHPW	153.95	109.16	VEQALSEVAS(0.994)S(0.994)LQS(0.008)S(0.004)APK	VEQALS(-61)EVAS(25)S(25)LQS(-25)S(-29)APK	10	2	-0.94758	2.72373e+06	620763	524641	1.28971e+06	594240	30616	546213	390356	3.30393	0.290992
E9Q6P5	Tetratricopeptide repeat protein 7B	Ttc7b	FUNCTION: Component of a complex required to localize phosphatidylinositol 4-kinase (PI4K) to the plasma membrane. The complex acts as a regulator of phosphatidylinositol 4-phosphate (PtdIns(4)P) synthesis. In the complex, plays a central role in bridging PI4KA to EFR3B and FAM126A, via direct interactions. {ECO:0000250|UniProtKB:Q86TV6}.	94.202	843	sp|E9Q6P5|TTC7B_MOUSE	202	sp|E9Q6P5|TTC7B_MOUSE Tetratricopeptide repeat protein 7B OS=Mus musculus OX=10090 GN=Ttc7b PE=1 SV=1	sp|E9Q6P5|TTC7B_MOUSE	202	202	S	LQEIERVMLTNIQNRSPKPGPAPHDQELGFF	125.74	125.74	S(1)PKPGPAPHDQELGFFLETGLQR	S(120)PKPGPAPHDQELGFFLET(-120)GLQR	1	3	-1.774	831655	839332	1.06125e+06	910745	564580	930834	674249	723221	1.25929	0.228698
E9Q6P5	Tetratricopeptide repeat protein 7B	Ttc7b	FUNCTION: Component of a complex required to localize phosphatidylinositol 4-kinase (PI4K) to the plasma membrane. The complex acts as a regulator of phosphatidylinositol 4-phosphate (PtdIns(4)P) synthesis. In the complex, plays a central role in bridging PI4KA to EFR3B and FAM126A, via direct interactions. {ECO:0000250|UniProtKB:Q86TV6}.	94.202	843	sp|E9Q6P5|TTC7B_MOUSE	160	sp|E9Q6P5|TTC7B_MOUSE Tetratricopeptide repeat protein 7B OS=Mus musculus OX=10090 GN=Ttc7b PE=1 SV=1	sp|E9Q6P5|TTC7B_MOUSE	160	160	S	YATKGLCLEKLPVSSSTSNLHVDREQDVITC	199.04	115.24	LPVS(0.002)S(0.022)S(0.966)T(0.007)S(0.003)NLHVDR	LPVS(-28)S(-16)S(16)T(-21)S(-25)NLHVDR	6	3	-0.035339	2.60031e+06	2.57228e+06	2.08867e+06	2.42042e+06	2.46914e+06	2.63103e+06	2.42765e+06	2.50927e+06	0.964589	0.64256
E9Q6P5	Tetratricopeptide repeat protein 7B	Ttc7b	FUNCTION: Component of a complex required to localize phosphatidylinositol 4-kinase (PI4K) to the plasma membrane. The complex acts as a regulator of phosphatidylinositol 4-phosphate (PtdIns(4)P) synthesis. In the complex, plays a central role in bridging PI4KA to EFR3B and FAM126A, via direct interactions. {ECO:0000250|UniProtKB:Q86TV6}.	94.202	843	sp|E9Q6P5|TTC7B_MOUSE	681	sp|E9Q6P5|TTC7B_MOUSE Tetratricopeptide repeat protein 7B OS=Mus musculus OX=10090 GN=Ttc7b PE=1 SV=1	sp|E9Q6P5|TTC7B_MOUSE	681	681	S	SRVEQALSEVASSLQSSAPKQGPLHPWMTLA	248.92	149.6	VEQALSEVAS(0.089)S(0.911)LQS(0.911)S(0.089)APK	VEQALS(-85)EVAS(-10)S(10)LQS(10)S(-10)APK	14	2	0.49711	3.30452e+06	3.22948e+06	3.11554e+06	3.21652e+06	2.70668e+06	3.0136e+06	1.42078e+06	2.38035e+06	1.35128	0.16377
E9Q6P5	Tetratricopeptide repeat protein 7B	Ttc7b	FUNCTION: Component of a complex required to localize phosphatidylinositol 4-kinase (PI4K) to the plasma membrane. The complex acts as a regulator of phosphatidylinositol 4-phosphate (PtdIns(4)P) synthesis. In the complex, plays a central role in bridging PI4KA to EFR3B and FAM126A, via direct interactions. {ECO:0000250|UniProtKB:Q86TV6}.	94.202	843	sp|E9Q6P5|TTC7B_MOUSE	625	sp|E9Q6P5|TTC7B_MOUSE Tetratricopeptide repeat protein 7B OS=Mus musculus OX=10090 GN=Ttc7b PE=1 SV=1	sp|E9Q6P5|TTC7B_MOUSE	625	625	S	LQIWKSCYNLTNPSDSGRGSSLLDRTIADRR	198.44	198.44	SCYNLTNPSDS(1)GR	S(-190)CY(-180)NLT(-90)NPS(-36)DS(36)GR	11	2	1.5559	387953	485298	479644	450965	434319	450947	380506	421924	1.06883	0.487768
E9Q743	Cilia- and flagella-associated protein 251	Cfap251	FUNCTION: Involved in spermatozoa motility (By similarity). May also regulate cilium motility through its role in the assembly of the axonemal radial spokes (By similarity). {ECO:0000250|UniProtKB:A8IRK7, ECO:0000250|UniProtKB:Q24DE2, ECO:0000250|UniProtKB:Q8TBY9}.	148.61	1299	sp|E9Q743|CF251_MOUSE	2	sp|E9Q743|CF251_MOUSE Cilia- and flagella-associated protein 251 OS=Mus musculus OX=10090 GN=Cfap251 PE=1 SV=1	sp|E9Q743|CF251_MOUSE	2	2	S	______________MSDTEENPLEESRESGE	115.35	102.57	S(0.986)DT(0.014)EENPLEESR	S(18)DT(-18)EENPLEES(-97)R	1	2	-0.19299	58248.5	35584.8	52544.5	48792.6	44126	52535.7	64070	53577.3	0.910696	0.620498
E9Q784	Zinc finger CCCH domain-containing protein 13	Zc3h13	FUNCTION: Associated component of the WMM complex, a complex that mediates N6-methyladenosine (m6A) methylation of RNAs, a modification that plays a role in the efficiency of mRNA splicing and RNA processing (PubMed:29535189, PubMed:29547716). Acts as a key regulator of m6A methylation by promoting m6A methylation of mRNAs at the 3'-UTR (PubMed:29547716). Controls embryonic stem cells (ESCs) plur…	203.75	1729	sp|E9Q784|ZC3HD_MOUSE	110	sp|E9Q784|ZC3HD_MOUSE Zinc finger CCCH domain-containing protein 13 OS=Mus musculus OX=10090 GN=Zc3h13 PE=1 SV=1	sp|E9Q784|ZC3HD_MOUSE	110	110	S	DVDSESQKRNTEEPSSPVRKESSRGRHRDKE	151.08	151.08	NTEEPS(0.043)S(0.957)PVRK	NT(-140)EEPS(-13)S(13)PVRK	7	2	1.0847		404234	332337	368285	365193	397602	332163	364986	1.00904	0.933188
E9Q784	Zinc finger CCCH domain-containing protein 13	Zc3h13	FUNCTION: Associated component of the WMM complex, a complex that mediates N6-methyladenosine (m6A) methylation of RNAs, a modification that plays a role in the efficiency of mRNA splicing and RNA processing (PubMed:29535189, PubMed:29547716). Acts as a key regulator of m6A methylation by promoting m6A methylation of mRNAs at the 3'-UTR (PubMed:29547716). Controls embryonic stem cells (ESCs) plur…	203.75	1729	sp|E9Q784|ZC3HD_MOUSE	263	sp|E9Q784|ZC3HD_MOUSE Zinc finger CCCH domain-containing protein 13 OS=Mus musculus OX=10090 GN=Zc3h13 PE=1 SV=1	sp|E9Q784|ZC3HD_MOUSE	263	263	T	QRNSKGNQSKKKGPRTPSPPPPILEDIILGK	40.851	40.851	GPRT(1)PS(1)PPPPILEDIILGK	GPRT(41)PS(41)PPPPILEDIILGK	4	3	-2.3354	22237.7		46798.5	34518.1	25982.7		9925.48	17954.1	1.92257	0.376118
E9Q784	Zinc finger CCCH domain-containing protein 13	Zc3h13	FUNCTION: Associated component of the WMM complex, a complex that mediates N6-methyladenosine (m6A) methylation of RNAs, a modification that plays a role in the efficiency of mRNA splicing and RNA processing (PubMed:29535189, PubMed:29547716). Acts as a key regulator of m6A methylation by promoting m6A methylation of mRNAs at the 3'-UTR (PubMed:29547716). Controls embryonic stem cells (ESCs) plur…	203.75	1729	sp|E9Q784|ZC3HD_MOUSE	265	sp|E9Q784|ZC3HD_MOUSE Zinc finger CCCH domain-containing protein 13 OS=Mus musculus OX=10090 GN=Zc3h13 PE=1 SV=1	sp|E9Q784|ZC3HD_MOUSE	265	265	S	NSKGNQSKKKGPRTPSPPPPILEDIILGKKY	40.851	40.851	GPRT(1)PS(1)PPPPILEDIILGK	GPRT(41)PS(41)PPPPILEDIILGK	6	3	-2.3354	22237.7		46798.5	34518.1	25982.7		9925.48	17954.1	1.92257	0.376118
E9Q7G0	Nuclear mitotic apparatus protein 1	Numa1	FUNCTION: Microtubule (MT)-binding protein that plays a role in the formation and maintenance of the spindle poles and the alignement and the segregation of chromosomes during mitotic cell division (PubMed:19255246, PubMed:24109598, PubMed:26765568). Functions to tether the minus ends of MTs at the spindle poles, which is critical for the establishment and maintenance of the spindle poles (PubMed…	235.63	2094	sp|E9Q7G0|NUMA1_MOUSE	398	sp|E9Q7G0|NUMA1_MOUSE Nuclear mitotic apparatus protein 1 OS=Mus musculus OX=10090 GN=Numa1 PE=1 SV=1	sp|E9Q7G0|NUMA1_MOUSE	398	398	S	GKLSQLEDQATRLQESPAPEKGEVLGDALQL	84.109	78.043	LQES(1)PAPEK	LQES(78)PAPEK	4	2	0.5828	183732	170055	185648	179812	219775	162384	199998	194052	0.926614	0.462241
E9Q7G0	Nuclear mitotic apparatus protein 1	Numa1	FUNCTION: Microtubule (MT)-binding protein that plays a role in the formation and maintenance of the spindle poles and the alignement and the segregation of chromosomes during mitotic cell division (PubMed:19255246, PubMed:24109598, PubMed:26765568). Functions to tether the minus ends of MTs at the spindle poles, which is critical for the establishment and maintenance of the spindle poles (PubMed…	235.63	2094	sp|E9Q7G0|NUMA1_MOUSE	1739	sp|E9Q7G0|NUMA1_MOUSE Nuclear mitotic apparatus protein 1 OS=Mus musculus OX=10090 GN=Numa1 PE=1 SV=1	sp|E9Q7G0|NUMA1_MOUSE	1739	1739	S	PRTQPDGTSVPGEPASPISQRLPPKVESLES	85.742	74.485	TQPDGTSVPGEPAS(0.977)PIS(0.023)QR	T(-64)QPDGT(-45)S(-38)VPGEPAS(16)PIS(-16)QR	14	2	-1.3183	545334	357947	205394	369558	280564	448689	404778	378010	0.977641	0.942676
E9Q8I9	Protein furry homolog	Fry	FUNCTION: Plays a crucial role in the structural integrity of mitotic centrosomes and in the maintenance of spindle bipolarity by promoting PLK1 activity at the spindle poles in early mitosis. May function as a scaffold promoting the interaction between AURKA and PLK1, thereby enhancing AURKA-mediated PLK1 phosphorylation. {ECO:0000269|PubMed:22753416}.	339.09	3020	sp|E9Q8I9|FRY_MOUSE	1936	sp|E9Q8I9|FRY_MOUSE Protein furry homolog OS=Mus musculus OX=10090 GN=Fry PE=1 SV=1	sp|E9Q8I9|FRY_MOUSE	1936	1936	S	NLSDCLKNSDLFTVLSRSSSPDLSSSSKLTA	99.589	77.696	NSDLFT(0.008)VLS(0.992)R	NS(-74)DLFT(-21)VLS(21)R	9	2	-0.67435	19916.6		14903.7	17410.1	23848.2	24081	29771.2	25900.1	0.672202	0.0725387
E9Q8I9	Protein furry homolog	Fry	FUNCTION: Plays a crucial role in the structural integrity of mitotic centrosomes and in the maintenance of spindle bipolarity by promoting PLK1 activity at the spindle poles in early mitosis. May function as a scaffold promoting the interaction between AURKA and PLK1, thereby enhancing AURKA-mediated PLK1 phosphorylation. {ECO:0000269|PubMed:22753416}.	339.09	3020	sp|E9Q8I9|FRY_MOUSE	932	sp|E9Q8I9|FRY_MOUSE Protein furry homolog OS=Mus musculus OX=10090 GN=Fry PE=1 SV=1	sp|E9Q8I9|FRY_MOUSE	932	932	S	NYLILCFGVAKPSIMSPGHLRASTPEIMATT	54.199	54.199	PSIMS(1)PGHLR	PS(-39)IMS(39)PGHLR	5	2	-0.94644	28257.3		20345.5	24301.4	28083.7	37121.5	26413.4	30539.5	0.795737	0.317072
E9Q912	Rap1 GTPase-GDP dissociation stimulator 1	Rap1gds1		66.076	607	sp|E9Q912|GDS1_MOUSE	92	sp|E9Q912|GDS1_MOUSE Rap1 GTPase-GDP dissociation stimulator 1 OS=Mus musculus OX=10090 GN=Rap1gds1 PE=2 SV=1	sp|E9Q912|GDS1_MOUSE	92	92	S	KNEFMRIPCVDAGLISPLVQLLNSKDQEVLL	57.279	57.279	IPCVDAGLIS(1)PLVQLLNSK	IPCVDAGLIS(36)PLVQLLNS(-36)K	10	2	2.0021	8349.88	14641.9	30189.4	17727.1		28673.4	19079.3	23876.3	0.742453	0.548048
E9Q942	Small integral membrane protein 13	Smim13		9.9543	88	sp|E9Q942|SIM13_MOUSE	50	sp|E9Q942|SIM13_MOUSE Small integral membrane protein 13 OS=Mus musculus OX=10090 GN=Smim13 PE=1 SV=1	sp|E9Q942|SIM13_MOUSE	50	50	S	LSKFKFLRELVGDTGSQEGDNEQPSGSETEE	79.837	77.679	ELVGDT(0.082)GS(0.917)QEGDNEQPSGSETEEDPSASPQK	ELVGDT(-10)GS(10)QEGDNEQPS(-34)GS(-37)ET(-37)EEDPS(-64)AS(-70)PQK	8	3	-1.323	533642		393268	463455		564575	444720	504648	0.918373	0.699024
E9Q942	Small integral membrane protein 13	Smim13		9.9543	88	sp|E9Q942|SIM13_MOUSE	59	sp|E9Q942|SIM13_MOUSE Small integral membrane protein 13 OS=Mus musculus OX=10090 GN=Smim13 PE=1 SV=1	sp|E9Q942|SIM13_MOUSE	59	59	S	LVGDTGSQEGDNEQPSGSETEEDPSASPQKI	238.4	179.55	ELVGDTGSQEGDNEQPS(0.968)GS(0.024)ET(0.007)EEDPSASPQK	ELVGDT(-110)GS(-99)QEGDNEQPS(16)GS(-16)ET(-21)EEDPS(-65)AS(-73)PQK	17	3	0.28899	1.84002e+06	3.711e+06	806768	2.11926e+06	3.472e+06	4.11966e+06		3.79583e+06	0.558313	0.232442
E9Q942	Small integral membrane protein 13	Smim13		9.9543	88	sp|E9Q942|SIM13_MOUSE	63	sp|E9Q942|SIM13_MOUSE Small integral membrane protein 13 OS=Mus musculus OX=10090 GN=Smim13 PE=1 SV=1	sp|E9Q942|SIM13_MOUSE	63	63	T	TGSQEGDNEQPSGSETEEDPSASPQKIRSAR	150.98	150.98	ELVGDTGSQEGDNEQPS(0.014)GS(0.019)ET(0.967)EEDPSASPQK	ELVGDT(-93)GS(-83)QEGDNEQPS(-18)GS(-17)ET(17)EEDPS(-47)AS(-71)PQK	21	3	-0.32188	3.65004e+06	3.18669e+06	3.28785e+06	3.37486e+06	1.50431e+06		3.51752e+06	2.51092e+06	1.34408	0.344593
E9Q942	Small integral membrane protein 13	Smim13		9.9543	88	sp|E9Q942|SIM13_MOUSE	70	sp|E9Q942|SIM13_MOUSE Small integral membrane protein 13 OS=Mus musculus OX=10090 GN=Smim13 PE=1 SV=1	sp|E9Q942|SIM13_MOUSE	70	70	S	NEQPSGSETEEDPSASPQKIRSARQRRPPVD	65.942	31.101	ELVGDT(0.001)GS(0.001)QEGDNEQPS(0.008)GS(0.007)ET(0.012)EEDPS(0.101)AS(0.87)PQK	ELVGDT(-31)GS(-30)QEGDNEQPS(-20)GS(-21)ET(-19)EEDPS(-9.4)AS(9.4)PQK	28	3	0.72395	136418	85474.3	237435	153109	227474		332683	280078	0.546666	0.166126
E9Q942	Small integral membrane protein 13	Smim13		9.9543	88	sp|E9Q942|SIM13_MOUSE	61	sp|E9Q942|SIM13_MOUSE Small integral membrane protein 13 OS=Mus musculus OX=10090 GN=Smim13 PE=1 SV=1	sp|E9Q942|SIM13_MOUSE	61	61	S	GDTGSQEGDNEQPSGSETEEDPSASPQKIRS	133.18	66.215	ELVGDTGS(0.001)QEGDNEQPS(0.762)GS(0.762)ET(0.467)EEDPS(0.007)AS(0.002)PQK	ELVGDT(-43)GS(-33)QEGDNEQPS(3.6)GS(3.6)ET(-3.6)EEDPS(-24)AS(-30)PQK	19	3	0.6873	2.35363e+06	2.05388e+06	3.13827e+06	2.51526e+06	1.50431e+06	3.54132e+06	4.96138e+06	3.33567e+06	0.754049	0.479843
E9QAT4	Protein transport protein Sec16A	Sec16a	FUNCTION: Acts as a molecular scaffold that plays a key role in the organization of the endoplasmic reticulum exit sites (ERES), also known as transitional endoplasmic reticulum (tER). SAR1A-GTP-dependent assembly of SEC16A on the ER membrane forms an organized scaffold defining an ERES. Required for secretory cargo traffic from the endoplasmic reticulum to the Golgi apparatus (PubMed:17428803). …	254.2	2357	sp|E9QAT4|SC16A_MOUSE	1377	sp|E9QAT4|SC16A_MOUSE Protein transport protein Sec16A OS=Mus musculus OX=10090 GN=Sec16a PE=1 SV=1	sp|E9QAT4|SC16A_MOUSE	1377	1377	S	SIHSEHSARSLRSTHSLPSRRSSLSSHSHQS	90.142	90.142	S(0.002)T(0.016)HS(0.982)LPSR	S(-27)T(-18)HS(18)LPS(-48)R	4	2	-0.51143	184334	232560	138767	185220	204249	343534		273891	0.676255	0.251519
E9QAT4	Protein transport protein Sec16A	Sec16a	FUNCTION: Acts as a molecular scaffold that plays a key role in the organization of the endoplasmic reticulum exit sites (ERES), also known as transitional endoplasmic reticulum (tER). SAR1A-GTP-dependent assembly of SEC16A on the ER membrane forms an organized scaffold defining an ERES. Required for secretory cargo traffic from the endoplasmic reticulum to the Golgi apparatus (PubMed:17428803). …	254.2	2357	sp|E9QAT4|SC16A_MOUSE	554	sp|E9QAT4|SC16A_MOUSE Protein transport protein Sec16A OS=Mus musculus OX=10090 GN=Sec16a PE=1 SV=1	sp|E9QAT4|SC16A_MOUSE	554	554	S	RPDSVSSSYSSHSHRSPPGSARPQELVGTFI	72.753	59.868	S(0.991)PPGS(0.009)ARPQELVGTFIQQEVGK	S(20)PPGS(-20)ARPQELVGT(-56)FIQQEVGK	1	3	-3.5616	440473	375564		408018		385254	362794	374024	1.09089	0.426568
F6SEU4	Ras/Rap GTPase-activating protein SynGAP	Syngap1	FUNCTION: Major constituent of the PSD essential for postsynaptic signaling. Inhibitory regulator of the Ras-cAMP pathway. Member of the NMDAR signaling complex in excitatory synapses, it may play a role in NMDAR-dependent control of AMPAR potentiation, AMPAR membrane trafficking and synaptic plasticity. Regulates AMPAR-mediated miniature excitatory postsynaptic currents. Exhibits dual GTPase-act…	148.24	1340	sp|F6SEU4|SYGP1_MOUSE	87	sp|F6SEU4|SYGP1_MOUSE Ras/Rap GTPase-activating protein SynGAP OS=Mus musculus OX=10090 GN=Syngap1 PE=1 SV=2	sp|F6SEU4|SYGP1_MOUSE	87	87	S	RRSESSRNKLLRRTVSVPVEGRPHGEHEYHL	119.94	79.311	TVS(1)VPVEGR	T(-52)VS(52)VPVEGR	3	2	0.098313	789396	1.15012e+06	983975	974496	1.25949e+06	1.97184e+06	1.39347e+06	1.5416e+06	0.632133	0.0792116
F6SEU4	Ras/Rap GTPase-activating protein SynGAP	Syngap1	FUNCTION: Major constituent of the PSD essential for postsynaptic signaling. Inhibitory regulator of the Ras-cAMP pathway. Member of the NMDAR signaling complex in excitatory synapses, it may play a role in NMDAR-dependent control of AMPAR potentiation, AMPAR membrane trafficking and synaptic plasticity. Regulates AMPAR-mediated miniature excitatory postsynaptic currents. Exhibits dual GTPase-act…	148.24	1340	sp|F6SEU4|SYGP1_MOUSE	895	sp|F6SEU4|SYGP1_MOUSE Ras/Rap GTPase-activating protein SynGAP OS=Mus musculus OX=10090 GN=Syngap1 PE=1 SV=2	sp|F6SEU4|SYGP1_MOUSE	895	895	S	ALGLRPAPAGRLSQGSGSSITAAGMRLSQMG	182.23	150.11	LSQGS(1)GSSITAAGMR	LS(-63)QGS(33)GS(-33)S(-67)IT(-75)AAGMR	5	2	-0.097569	338064	429413	147371	304950	368056	292213	302032	320767	0.950689	0.863695
F6SEU4	Ras/Rap GTPase-activating protein SynGAP	Syngap1	FUNCTION: Major constituent of the PSD essential for postsynaptic signaling. Inhibitory regulator of the Ras-cAMP pathway. Member of the NMDAR signaling complex in excitatory synapses, it may play a role in NMDAR-dependent control of AMPAR potentiation, AMPAR membrane trafficking and synaptic plasticity. Regulates AMPAR-mediated miniature excitatory postsynaptic currents. Exhibits dual GTPase-act…	148.24	1340	sp|F6SEU4|SYGP1_MOUSE	828	sp|F6SEU4|SYGP1_MOUSE Ras/Rap GTPase-activating protein SynGAP OS=Mus musculus OX=10090 GN=Syngap1 PE=1 SV=2	sp|F6SEU4|SYGP1_MOUSE	828	828	T	LARSSPAYCTSSSDITEPEQKMLSVNKSVSM	102.57	102.57	SSPAYCTS(0.004)S(0.27)S(0.732)DIT(0.994)EPEQK	S(-81)S(-80)PAY(-74)CT(-39)S(-23)S(-4.4)S(4.4)DIT(21)EPEQK	13	2	-2.0879	148554	354443	423047	308681	310603	285531	505427	367187	0.840665	0.616312
F6SEU4	Ras/Rap GTPase-activating protein SynGAP	Syngap1	FUNCTION: Major constituent of the PSD essential for postsynaptic signaling. Inhibitory regulator of the Ras-cAMP pathway. Member of the NMDAR signaling complex in excitatory synapses, it may play a role in NMDAR-dependent control of AMPAR potentiation, AMPAR membrane trafficking and synaptic plasticity. Regulates AMPAR-mediated miniature excitatory postsynaptic currents. Exhibits dual GTPase-act…	148.24	1340	sp|F6SEU4|SYGP1_MOUSE	723	sp|F6SEU4|SYGP1_MOUSE Ras/Rap GTPase-activating protein SynGAP OS=Mus musculus OX=10090 GN=Syngap1 PE=1 SV=2	sp|F6SEU4|SYGP1_MOUSE	723	723	T	LLKLGPLPRLLNDISTALRNPNIQRQPSRQS	87.573	87.573	LLNDIS(0.268)T(0.732)ALR	LLNDIS(-4.4)T(4.4)ALR	7	2	-0.015128	88258		98040.7	93149.4	66837.2		78942.7	72889.9	1.27795	0.121285
F6SEU4	Ras/Rap GTPase-activating protein SynGAP	Syngap1	FUNCTION: Major constituent of the PSD essential for postsynaptic signaling. Inhibitory regulator of the Ras-cAMP pathway. Member of the NMDAR signaling complex in excitatory synapses, it may play a role in NMDAR-dependent control of AMPAR potentiation, AMPAR membrane trafficking and synaptic plasticity. Regulates AMPAR-mediated miniature excitatory postsynaptic currents. Exhibits dual GTPase-act…	148.24	1340	sp|F6SEU4|SYGP1_MOUSE	1070	sp|F6SEU4|SYGP1_MOUSE Ras/Rap GTPase-activating protein SynGAP OS=Mus musculus OX=10090 GN=Syngap1 PE=1 SV=2	sp|F6SEU4|SYGP1_MOUSE	1070	1070	S	GGSGGGQPPPLQRGKSQQLTVSAAQKPRPSS	184.31	184.31	GKS(1)QQLTVSAAQKPR	GKS(40)QQLT(-40)VS(-110)AAQKPR	3	3	1.6527	134821	165381	133299	144500	133847	140372	151673	141964	1.01787	0.838654
F6SEU4	Ras/Rap GTPase-activating protein SynGAP	Syngap1	FUNCTION: Major constituent of the PSD essential for postsynaptic signaling. Inhibitory regulator of the Ras-cAMP pathway. Member of the NMDAR signaling complex in excitatory synapses, it may play a role in NMDAR-dependent control of AMPAR potentiation, AMPAR membrane trafficking and synaptic plasticity. Regulates AMPAR-mediated miniature excitatory postsynaptic currents. Exhibits dual GTPase-act…	148.24	1340	sp|F6SEU4|SYGP1_MOUSE	1118	sp|F6SEU4|SYGP1_MOUSE Ras/Rap GTPase-activating protein SynGAP OS=Mus musculus OX=10090 GN=Syngap1 PE=1 SV=2	sp|F6SEU4|SYGP1_MOUSE	1118	1118	S	QQSLSKEGSIGGSGGSGGGGGGGLKPSITKQ	119.01	114.97	EGSIGGS(0.004)GGS(0.995)GGGGGGGLKPS(0.001)ITK	EGS(-68)IGGS(-24)GGS(24)GGGGGGGLKPS(-30)IT(-36)K	10	3	0.033418	1.06134e+06	892383		976862	904546	784215	840976	843246	1.15845	0.182408
F6SEU4	Ras/Rap GTPase-activating protein SynGAP	Syngap1	FUNCTION: Major constituent of the PSD essential for postsynaptic signaling. Inhibitory regulator of the Ras-cAMP pathway. Member of the NMDAR signaling complex in excitatory synapses, it may play a role in NMDAR-dependent control of AMPAR potentiation, AMPAR membrane trafficking and synaptic plasticity. Regulates AMPAR-mediated miniature excitatory postsynaptic currents. Exhibits dual GTPase-act…	148.24	1340	sp|F6SEU4|SYGP1_MOUSE	892	sp|F6SEU4|SYGP1_MOUSE Ras/Rap GTPase-activating protein SynGAP OS=Mus musculus OX=10090 GN=Syngap1 PE=1 SV=2	sp|F6SEU4|SYGP1_MOUSE	892	892	S	LTAALGLRPAPAGRLSQGSGSSITAAGMRLS	90.89	90.89	LS(0.999)QGS(0.001)GSSITAAGMR	LS(33)QGS(-33)GS(-38)S(-46)IT(-68)AAGMR	2	2	1.9787	219553	285545	101872	202323	309396		236631	273014	0.741074	0.41248
F6SEU4	Ras/Rap GTPase-activating protein SynGAP	Syngap1	FUNCTION: Major constituent of the PSD essential for postsynaptic signaling. Inhibitory regulator of the Ras-cAMP pathway. Member of the NMDAR signaling complex in excitatory synapses, it may play a role in NMDAR-dependent control of AMPAR potentiation, AMPAR membrane trafficking and synaptic plasticity. Regulates AMPAR-mediated miniature excitatory postsynaptic currents. Exhibits dual GTPase-act…	148.24	1340	sp|F6SEU4|SYGP1_MOUSE	1111	sp|F6SEU4|SYGP1_MOUSE Ras/Rap GTPase-activating protein SynGAP OS=Mus musculus OX=10090 GN=Syngap1 PE=1 SV=2	sp|F6SEU4|SYGP1_MOUSE	1111	1111	S	YGPARPRQQSLSKEGSIGGSGGSGGGGGGGL	40.406	40.406	EGS(0.996)IGGS(0.003)GGSGGGGGGGLKPSITK	EGS(25)IGGS(-25)GGS(-34)GGGGGGGLKPS(-40)IT(-40)K	3	3	-0.8139	59636	42208		50922	113182	86186.3	152445	117271	0.434225	0.081441
F6SEU4	Ras/Rap GTPase-activating protein SynGAP	Syngap1	FUNCTION: Major constituent of the PSD essential for postsynaptic signaling. Inhibitory regulator of the Ras-cAMP pathway. Member of the NMDAR signaling complex in excitatory synapses, it may play a role in NMDAR-dependent control of AMPAR potentiation, AMPAR membrane trafficking and synaptic plasticity. Regulates AMPAR-mediated miniature excitatory postsynaptic currents. Exhibits dual GTPase-act…	148.24	1340	sp|F6SEU4|SYGP1_MOUSE	1201	sp|F6SEU4|SYGP1_MOUSE Ras/Rap GTPase-activating protein SynGAP OS=Mus musculus OX=10090 GN=Syngap1 PE=1 SV=2	sp|F6SEU4|SYGP1_MOUSE	1201	1201	S	ESRLDRVKEYEEEIHSLKERLHMSNRKLEEY	273.75	273.75	EYEEEIHS(1)LK	EY(-230)EEEIHS(230)LK	8	2	-0.21737	1.02413e+06	1.13981e+06	724632	962859	1.22462e+06	1.07493e+06	1.0192e+06	1.10625e+06	0.870381	0.35769
F6SEU4	Ras/Rap GTPase-activating protein SynGAP	Syngap1	FUNCTION: Major constituent of the PSD essential for postsynaptic signaling. Inhibitory regulator of the Ras-cAMP pathway. Member of the NMDAR signaling complex in excitatory synapses, it may play a role in NMDAR-dependent control of AMPAR potentiation, AMPAR membrane trafficking and synaptic plasticity. Regulates AMPAR-mediated miniature excitatory postsynaptic currents. Exhibits dual GTPase-act…	148.24	1340	sp|F6SEU4|SYGP1_MOUSE	342	sp|F6SEU4|SYGP1_MOUSE Ras/Rap GTPase-activating protein SynGAP OS=Mus musculus OX=10090 GN=Syngap1 PE=1 SV=2	sp|F6SEU4|SYGP1_MOUSE	342	342	Y	LYRDSDKKRKKDKAGYVGLVTVPVATLAGRH	108.24	108.24	AGY(1)VGLVTVPVATLAGR	AGY(69)VGLVT(-69)VPVAT(-100)LAGR	3	2	1.5305	19784.5	27174.8		23479.7	18420.5	26406.9	18919	21248.8	1.10499	0.641592
F6SEU4	Ras/Rap GTPase-activating protein SynGAP	Syngap1	FUNCTION: Major constituent of the PSD essential for postsynaptic signaling. Inhibitory regulator of the Ras-cAMP pathway. Member of the NMDAR signaling complex in excitatory synapses, it may play a role in NMDAR-dependent control of AMPAR potentiation, AMPAR membrane trafficking and synaptic plasticity. Regulates AMPAR-mediated miniature excitatory postsynaptic currents. Exhibits dual GTPase-act…	148.24	1340	sp|F6SEU4|SYGP1_MOUSE	825	sp|F6SEU4|SYGP1_MOUSE Ras/Rap GTPase-activating protein SynGAP OS=Mus musculus OX=10090 GN=Syngap1 PE=1 SV=2	sp|F6SEU4|SYGP1_MOUSE	825	825	S	RPPLARSSPAYCTSSSDITEPEQKMLSVNKS	234.3	163.25	SSPAYCTS(0.002)S(0.013)S(0.984)DIT(0.001)EPEQK	S(-71)S(-71)PAY(-94)CT(-43)S(-27)S(-19)S(19)DIT(-32)EPEQK	10	2	-0.37702	2.42787e+06	2.07864e+06	1.63552e+06	2.04734e+06	2.13667e+06	1.52199e+06	311346	1.32333e+06	1.54711	0.282241
F6SEU4	Ras/Rap GTPase-activating protein SynGAP	Syngap1	FUNCTION: Major constituent of the PSD essential for postsynaptic signaling. Inhibitory regulator of the Ras-cAMP pathway. Member of the NMDAR signaling complex in excitatory synapses, it may play a role in NMDAR-dependent control of AMPAR potentiation, AMPAR membrane trafficking and synaptic plasticity. Regulates AMPAR-mediated miniature excitatory postsynaptic currents. Exhibits dual GTPase-act…	148.24	1340	sp|F6SEU4|SYGP1_MOUSE	1162	sp|F6SEU4|SYGP1_MOUSE Ras/Rap GTPase-activating protein SynGAP OS=Mus musculus OX=10090 GN=Syngap1 PE=1 SV=2	sp|F6SEU4|SYGP1_MOUSE	1162	1162	S	ASERTVAWVSNMPHLSADIESAHIEREEYKL	170.13	124.41	TVAWVSNMPHLS(0.998)ADIES(0.002)AHIER	T(-110)VAWVS(-41)NMPHLS(28)ADIES(-28)AHIER	12	3	0.32371	201391		324468	262930	305373	1.2465e+06	663011	738295	0.356131	0.275191
F6SEU4	Ras/Rap GTPase-activating protein SynGAP	Syngap1	FUNCTION: Major constituent of the PSD essential for postsynaptic signaling. Inhibitory regulator of the Ras-cAMP pathway. Member of the NMDAR signaling complex in excitatory synapses, it may play a role in NMDAR-dependent control of AMPAR potentiation, AMPAR membrane trafficking and synaptic plasticity. Regulates AMPAR-mediated miniature excitatory postsynaptic currents. Exhibits dual GTPase-act…	148.24	1340	sp|F6SEU4|SYGP1_MOUSE	1115	sp|F6SEU4|SYGP1_MOUSE Ras/Rap GTPase-activating protein SynGAP OS=Mus musculus OX=10090 GN=Syngap1 PE=1 SV=2	sp|F6SEU4|SYGP1_MOUSE	1115	1115	S	RPRQQSLSKEGSIGGSGGSGGGGGGGLKPSI	92.079	92.079	EGSIGGS(0.891)GGS(0.109)GGGGGGGLKPSITK	EGS(-51)IGGS(9.1)GGS(-9.1)GGGGGGGLKPS(-48)IT(-53)K	7	3	0.060045		338882	297162	318022		305063	287495	296279	1.07339	0.43811
F8VPU2	FERM, ARHGEF and pleckstrin domain-containing protein 1	Farp1	FUNCTION: Functions as guanine nucleotide exchange factor for RAC1. May play a role in semaphorin signaling. Plays a role in the assembly and disassembly of dendritic filopodia, the formation of dendritic spines, regulation of dendrite length and ultimately the formation of synapses (By similarity). {ECO:0000250}.	118.87	1048	sp|F8VPU2|FARP1_MOUSE	433	sp|F8VPU2|FARP1_MOUSE FERM, ARHGEF and pleckstrin domain-containing protein 1 OS=Mus musculus OX=10090 GN=Farp1 PE=1 SV=1	sp|F8VPU2|FARP1_MOUSE	433	433	S	CTLELGPHQSPALPKSPPGSKAADGTTVVPP	116.3	116.3	ACTLELGPHQSPALPKS(0.967)PPGS(0.033)K	ACT(-100)LELGPHQS(-47)PALPKS(15)PPGS(-15)K	17	3	0.34458	308662		231863	270263	300766	378833	252427	310675	0.86992	0.519149
F8VPU2	FERM, ARHGEF and pleckstrin domain-containing protein 1	Farp1	FUNCTION: Functions as guanine nucleotide exchange factor for RAC1. May play a role in semaphorin signaling. Plays a role in the assembly and disassembly of dendritic filopodia, the formation of dendritic spines, regulation of dendrite length and ultimately the formation of synapses (By similarity). {ECO:0000250}.	118.87	1048	sp|F8VPU2|FARP1_MOUSE	892	sp|F8VPU2|FARP1_MOUSE FERM, ARHGEF and pleckstrin domain-containing protein 1 OS=Mus musculus OX=10090 GN=Farp1 PE=1 SV=1	sp|F8VPU2|FARP1_MOUSE	892	892	S	PDNKSPDEATAADQESEDDLSASRTSLERQA	89.359	74.62	SPDEATAADQES(0.998)EDDLS(0.001)AS(0.001)R	S(-58)PDEAT(-46)AADQES(28)EDDLS(-28)AS(-32)R	12	2	-0.72258	840902	595862	557957	664907	680167	597575	653209	643650	1.03303	0.828519
G3X9J0	Signal-induced proliferation-associated 1-like protein 3	Sipa1l3	FUNCTION: Plays a critical role in epithelial cell morphogenesis, polarity, adhesion and cytoskeletal organization in the lens (PubMed:26231217). {ECO:0000269|PubMed:26231217}.	195.06	1776	sp|G3X9J0|SI1L3_MOUSE	444	sp|G3X9J0|SI1L3_MOUSE Signal-induced proliferation-associated 1-like protein 3 OS=Mus musculus OX=10090 GN=Sipa1l3 PE=1 SV=1	sp|G3X9J0|SI1L3_MOUSE	444	444	S	GERERNVSFSRASVGSPGGSSEAHMAEPTLS	116.3	116.3	ASVGS(1)PGGSSEAHMAEPTLSTHR	AS(-38)VGS(38)PGGS(-39)S(-39)EAHMAEPT(-89)LS(-92)T(-92)HR	5	3	0.73359	239547	331105	271603	280752	260720	244707	215539	240322	1.16823	0.247805
G3X9K3	Brefeldin A-inhibited guanine nucleotide-exchange protein 1	Arfgef1	FUNCTION: Promotes guanine-nucleotide exchange on ARF1 and ARF3. Promotes the activation of ARF1/ARF3 through replacement of GDP with GTP. Involved in vesicular trafficking. Required for the maintenance of Golgi structure; the function may be independent of its GEF activity. Required for the maturaion of integrin beta-1 in the Golgi. Involved in the establishment and persistence of cell polarity …	208.5	1846	sp|G3X9K3|BIG1_MOUSE	52	sp|G3X9K3|BIG1_MOUSE Brefeldin A-inhibited guanine nucleotide-exchange protein 1 OS=Mus musculus OX=10090 GN=Arfgef1 PE=1 SV=1	sp|G3X9K3|BIG1_MOUSE	52	52	S	CEVALEEIKVETEKQSPPHGEAKAGSGTLPP	140.3	140.3	VETEKQS(1)PPHGEAK	VET(-76)EKQS(76)PPHGEAK	7	3	0.36158	726115		868312	797213	648571	714779	750024	704458	1.13167	0.251366
G5E829	Plasma membrane calcium-transporting ATPase 1	Atp2b1	FUNCTION: Catalyzes the hydrolysis of ATP coupled with the transport of calcium from the cytoplasm to the extracellular space thereby maintaining intracellular calcium homeostasis (PubMed:22311909, PubMed:16956963, PubMed:28827723, PubMed:26392310, PubMed:29950683, PubMed:24805951, PubMed:23266958). Plays a role in blood pressure regulation through regulation of intracellular calcium concentratio…	134.75	1220	sp|G5E829|AT2B1_MOUSE	17	sp|G5E829|AT2B1_MOUSE Plasma membrane calcium-transporting ATPase 1 OS=Mus musculus OX=10090 GN=Atp2b1 PE=1 SV=1	sp|G5E829|AT2B1_MOUSE	17	17	S	GDMANNSVAYSGVKNSLKEANHDGDFGITLT	67.838	30.486	NS(0.998)LKEANHDGDFGIT(0.001)LT(0.001)ELR	NS(30)LKEANHDGDFGIT(-30)LT(-30)ELR	2	3	-2.1166	102911	167924	163165	144667	159908	184600	106032	150180	0.96329	0.868488
G5E829	Plasma membrane calcium-transporting ATPase 1	Atp2b1	FUNCTION: Catalyzes the hydrolysis of ATP coupled with the transport of calcium from the cytoplasm to the extracellular space thereby maintaining intracellular calcium homeostasis (PubMed:22311909, PubMed:16956963, PubMed:28827723, PubMed:26392310, PubMed:29950683, PubMed:24805951, PubMed:23266958). Plays a role in blood pressure regulation through regulation of intracellular calcium concentratio…	134.75	1220	sp|G5E829|AT2B1_MOUSE	1126	sp|G5E829|AT2B1_MOUSE Plasma membrane calcium-transporting ATPase 1 OS=Mus musculus OX=10090 GN=Atp2b1 PE=1 SV=1	sp|G5E829|AT2B1_MOUSE	1126	1126	S	LNRIQTQIRVVNAFRSSLYEGLEKPESRSSI	126.63	126.63	S(0.5)S(0.5)LYEGLEKPESR	S(0)S(0)LY(-61)EGLEKPES(-120)R	1	2	1.2254	1.54837e+06		2.01909e+06	1.78373e+06	1.40837e+06	1.6149e+06	1.16851e+06	1.39726e+06	1.27659	0.208366
G5E829	Plasma membrane calcium-transporting ATPase 1	Atp2b1	FUNCTION: Catalyzes the hydrolysis of ATP coupled with the transport of calcium from the cytoplasm to the extracellular space thereby maintaining intracellular calcium homeostasis (PubMed:22311909, PubMed:16956963, PubMed:28827723, PubMed:26392310, PubMed:29950683, PubMed:24805951, PubMed:23266958). Plays a role in blood pressure regulation through regulation of intracellular calcium concentratio…	134.75	1220	sp|G5E829|AT2B1_MOUSE	338	sp|G5E829|AT2B1_MOUSE Plasma membrane calcium-transporting ATPase 1 OS=Mus musculus OX=10090 GN=Atp2b1 PE=1 SV=1	sp|G5E829|AT2B1_MOUSE	338	338	S	AKAQDGAAMEMQPLKSEEGGDGDEKDKKKAN	63.883	23.876	AQDGAAMEMQPLKS(1)EEGGDGDEKDK	AQDGAAMEMQPLKS(24)EEGGDGDEKDK	14	3	-0.25221		268909	191789	230349	171102	190001		180552	1.27581	0.336451
G5E829	Plasma membrane calcium-transporting ATPase 1	Atp2b1	FUNCTION: Catalyzes the hydrolysis of ATP coupled with the transport of calcium from the cytoplasm to the extracellular space thereby maintaining intracellular calcium homeostasis (PubMed:22311909, PubMed:16956963, PubMed:28827723, PubMed:26392310, PubMed:29950683, PubMed:24805951, PubMed:23266958). Plays a role in blood pressure regulation through regulation of intracellular calcium concentratio…	134.75	1220	sp|G5E829|AT2B1_MOUSE;sp|Q6Q477|AT2B4_MOUSE	826;815	sp|G5E829|AT2B1_MOUSE Plasma membrane calcium-transporting ATPase 1 OS=Mus musculus OX=10090 GN=Atp2b1 PE=1 SV=1;sp|Q6Q477|AT2B4_MOUSE Plasma membrane calcium-transporting ATPase 4 OS=Mus musculus OX=10090 GN=Atp2b4 PE=1 SV=1	sp|G5E829|AT2B1_MOUSE;sp|Q6Q477|AT2B4_MOUSE	826;815	826	S	GFAMGIAGTDVAKEASDIILTDDNFTSIVKA	78.71	78.71	EAS(1)DIILTDDNFTSIVK	EAS(70)DIILT(-70)DDNFT(-77)S(-78)IVK	3	2	1.962		31300.6	38367.7	34834.2	17967.1		26444.8	22205.9	1.56869	0.14934
G5E829	Plasma membrane calcium-transporting ATPase 1	Atp2b1	FUNCTION: Catalyzes the hydrolysis of ATP coupled with the transport of calcium from the cytoplasm to the extracellular space thereby maintaining intracellular calcium homeostasis (PubMed:22311909, PubMed:16956963, PubMed:28827723, PubMed:26392310, PubMed:29950683, PubMed:24805951, PubMed:23266958). Plays a role in blood pressure regulation through regulation of intracellular calcium concentratio…	134.75	1220	sp|G5E829|AT2B1_MOUSE	1178	sp|G5E829|AT2B1_MOUSE Plasma membrane calcium-transporting ATPase 1 OS=Mus musculus OX=10090 GN=Atp2b1 PE=1 SV=1	sp|G5E829|AT2B1_MOUSE	1178	1178	S	DDTDAEDDAPTKRNSSPPPSPNKNNNAVDSG	145.08	119.94	NSS(1)PPPSPNK	NS(-41)S(41)PPPS(-84)PNK	3	2	0.56913	4.93889e+06	5.00586e+06	5.37613e+06	5.10696e+06	4.75836e+06	3.87358e+06	4.62022e+06	4.41739e+06	1.1561	0.0877391
G5E829	Plasma membrane calcium-transporting ATPase 1	Atp2b1	FUNCTION: Catalyzes the hydrolysis of ATP coupled with the transport of calcium from the cytoplasm to the extracellular space thereby maintaining intracellular calcium homeostasis (PubMed:22311909, PubMed:16956963, PubMed:28827723, PubMed:26392310, PubMed:29950683, PubMed:24805951, PubMed:23266958). Plays a role in blood pressure regulation through regulation of intracellular calcium concentratio…	134.75	1220	sp|G5E829|AT2B1_MOUSE	1127	sp|G5E829|AT2B1_MOUSE Plasma membrane calcium-transporting ATPase 1 OS=Mus musculus OX=10090 GN=Atp2b1 PE=1 SV=1	sp|G5E829|AT2B1_MOUSE	1127	1127	S	NRIQTQIRVVNAFRSSLYEGLEKPESRSSIH	126.63	93.649	S(0.271)S(0.729)LYEGLEKPESR	S(-4.3)S(4.3)LY(-57)EGLEKPES(-90)R	2	2	0.68582	1.54837e+06		2.01909e+06	1.78373e+06	1.40837e+06	1.6149e+06	1.16851e+06	1.39726e+06	1.27659	0.208366
G5E870	E3 ubiquitin-protein ligase TRIP12	Trip12	FUNCTION: E3 ubiquitin-protein ligase involved in ubiquitin fusion degradation (UFD) pathway and regulation of DNA repair. Part of the ubiquitin fusion degradation (UFD) pathway, a process that mediates ubiquitination of protein at their N-terminus, regardless of the presence of lysine residues in target proteins. Acts as a key regulator of DNA damage response by acting as a suppressor of RNF168,…	224.13	2025	sp|G5E870|TRIPC_MOUSE	1049	sp|G5E870|TRIPC_MOUSE E3 ubiquitin-protein ligase TRIP12 OS=Mus musculus OX=10090 GN=Trip12 PE=1 SV=1	sp|G5E870|TRIPC_MOUSE	1049	1049	S	KRKRLPKRGPRRPKYSPPRDDDKVDNQAKSP	89.489	80.049	YS(1)PPRDDDKVDNQAK	Y(-44)S(44)PPRDDDKVDNQAK	2	3	-0.32132	1.03707e+06	1.08591e+06	906469	1.00981e+06	998346	892854	924729	938643	1.07582	0.315023
G5E870	E3 ubiquitin-protein ligase TRIP12	Trip12	FUNCTION: E3 ubiquitin-protein ligase involved in ubiquitin fusion degradation (UFD) pathway and regulation of DNA repair. Part of the ubiquitin fusion degradation (UFD) pathway, a process that mediates ubiquitination of protein at their N-terminus, regardless of the presence of lysine residues in target proteins. Acts as a key regulator of DNA damage response by acting as a suppressor of RNF168,…	224.13	2025	sp|G5E870|TRIPC_MOUSE	312	sp|G5E870|TRIPC_MOUSE E3 ubiquitin-protein ligase TRIP12 OS=Mus musculus OX=10090 GN=Trip12 PE=1 SV=1	sp|G5E870|TRIPC_MOUSE	312	312	S	AKLASLRKSTKKRSESPPAELPSLRRSTRQK	96.313	63.79	S(0.019)ES(0.981)PPAELPSLR	S(-17)ES(17)PPAELPS(-58)LR	3	2	-1.1182	386123	354002	315611	351912	331142		388143	359643	0.978504	0.833876
G5E8K5	Ankyrin-3	Ank3	FUNCTION: Membrane-cytoskeleton linker. May participate in the maintenance/targeting of ion channels and cell adhesion molecules at the nodes of Ranvier and axonal initial segments (By similarity). In skeletal muscle, required for costamere localization of DMD and betaDAG1. Regulates KCNA1 channel activity in function of dietary Mg(2+) levels, and thereby contributes to the regulation of renal Mg…	214.06	1961	sp|G5E8K5|ANK3_MOUSE	606	sp|G5E8K5|ANK3_MOUSE Ankyrin-3 OS=Mus musculus OX=10090 GN=Ank3 PE=1 SV=1	sp|G5E8K5|ANK3_MOUSE	606	606	S	YDNQKVALLLLDQGASPHAAAKNGYTPLHIA	148.7	147.08	VALLLLDQGAS(1)PHAAAK	VALLLLDQGAS(150)PHAAAK	11	2	1.9617	391885	437758	335820	388488	419290	459123	383009	420474	0.923928	0.433429
G5E8K5	Ankyrin-3	Ank3	FUNCTION: Membrane-cytoskeleton linker. May participate in the maintenance/targeting of ion channels and cell adhesion molecules at the nodes of Ranvier and axonal initial segments (By similarity). In skeletal muscle, required for costamere localization of DMD and betaDAG1. Regulates KCNA1 channel activity in function of dietary Mg(2+) levels, and thereby contributes to the regulation of renal Mg…	214.06	1961	sp|G5E8K5|ANK3_MOUSE	1114	sp|G5E8K5|ANK3_MOUSE Ankyrin-3 OS=Mus musculus OX=10090 GN=Ank3 PE=1 SV=1	sp|G5E8K5|ANK3_MOUSE	1114	1114	S	EDLAELLNGMDEELDSPEELGTKRICRIITK	65.467	38.656	NEDLAELLNGMDEELDS(0.968)PEELGT(0.032)K	NEDLAELLNGMDEELDS(15)PEELGT(-15)K	17	3	-0.51328	16931.1	32683.2		24807.2		41773.3	26147	33960.2	0.730478	0.496092
G5E8K5	Ankyrin-3	Ank3	FUNCTION: Membrane-cytoskeleton linker. May participate in the maintenance/targeting of ion channels and cell adhesion molecules at the nodes of Ranvier and axonal initial segments (By similarity). In skeletal muscle, required for costamere localization of DMD and betaDAG1. Regulates KCNA1 channel activity in function of dietary Mg(2+) levels, and thereby contributes to the regulation of renal Mg…	214.06	1961	sp|G5E8K5|ANK3_MOUSE	1883	sp|G5E8K5|ANK3_MOUSE Ankyrin-3 OS=Mus musculus OX=10090 GN=Ank3 PE=1 SV=1	sp|G5E8K5|ANK3_MOUSE	1883	1883	S	LKPKTHGCGRTEEPVSPLTAYQKSLEETSKL	82.437	82.437	TEEPVS(0.995)PLT(0.005)AYQK	T(-51)EEPVS(23)PLT(-23)AY(-43)QK	6	2	-0.84789	26095.5	22254.1		24174.8	32058.7	33888.3	26944	30963.7	0.780747	0.11173
O08539	Myc box-dependent-interacting protein 1	Bin1	FUNCTION: Is a key player in the control of plasma membrane curvature, and membrane shaping and remodeling. Required in muscle cells for the formation of T-tubules, tubular invaginations of the plasma membrane that function in depolarization-contraction coupling. Required in muscle cells for the formation of T-tubules, tubular invaginations of the plasma membrane that function in depolarization-c…	64.469	588	sp|O08539|BIN1_MOUSE	324	sp|O08539|BIN1_MOUSE Myc box-dependent-interacting protein 1 OS=Mus musculus OX=10090 GN=Bin1 PE=1 SV=1	sp|O08539|BIN1_MOUSE	324	324	S	PEIRVNHEPEPASGASPGATIPKSPSQLRKG	155.17	108.25	VNHEPEPASGAS(1)PGATIPK	VNHEPEPAS(-40)GAS(36)PGAT(-36)IPK	12	3	-0.30528	484246	416867	240872	380662	500903	577370	478148	518807	0.733725	0.153299
O08539	Myc box-dependent-interacting protein 1	Bin1	FUNCTION: Is a key player in the control of plasma membrane curvature, and membrane shaping and remodeling. Required in muscle cells for the formation of T-tubules, tubular invaginations of the plasma membrane that function in depolarization-contraction coupling. Required in muscle cells for the formation of T-tubules, tubular invaginations of the plasma membrane that function in depolarization-c…	64.469	588	sp|O08539|BIN1_MOUSE	296	sp|O08539|BIN1_MOUSE Myc box-dependent-interacting protein 1 OS=Mus musculus OX=10090 GN=Bin1 PE=1 SV=1	sp|O08539|BIN1_MOUSE	296	296	S	VKAQPSDNAPEKGNKSPSPPPDGSPAATPEI	234	234	GNKS(1)PS(1)PPPDGSPAATPEIR	GNKS(130)PS(110)PPPDGS(-110)PAAT(-190)PEIR	4	3	2.0251	2.20117e+07	2.23163e+07	1.9234e+07	2.11874e+07	2.084e+07	2.03648e+07	1.93917e+07	2.01988e+07	1.04894	0.407544
O08539	Myc box-dependent-interacting protein 1	Bin1	FUNCTION: Is a key player in the control of plasma membrane curvature, and membrane shaping and remodeling. Required in muscle cells for the formation of T-tubules, tubular invaginations of the plasma membrane that function in depolarization-contraction coupling. Required in muscle cells for the formation of T-tubules, tubular invaginations of the plasma membrane that function in depolarization-c…	64.469	588	sp|O08539|BIN1_MOUSE	304	sp|O08539|BIN1_MOUSE Myc box-dependent-interacting protein 1 OS=Mus musculus OX=10090 GN=Bin1 PE=1 SV=1	sp|O08539|BIN1_MOUSE	304	304	S	APEKGNKSPSPPPDGSPAATPEIRVNHEPEP	198.09	198.09	S(0.003)PS(0.997)PPPDGS(1)PAATPEIR	S(-26)PS(26)PPPDGS(65)PAAT(-65)PEIR	9	2	1.1492	7.67716e+06	8.12797e+06	7.14075e+06	7.64863e+06	7.82138e+06	7.73157e+06	7.02981e+06	7.52758e+06	1.01608	0.765739
O08547	Vesicle-trafficking protein SEC22b	Sec22b	FUNCTION: SNARE involved in targeting and fusion of ER-derived transport vesicles with the Golgi complex as well as Golgi-derived retrograde transport vesicles with the ER.	24.74	215	sp|O08547|SC22B_MOUSE	137	sp|O08547|SC22B_MOUSE Vesicle-trafficking protein SEC22b OS=Mus musculus OX=10090 GN=Sec22b PE=1 SV=3	sp|O08547|SC22B_MOUSE	137	137	S	TKKLYIDSRARRNLGSINTELQDVQRIMVAN	180.12	180.12	NLGS(1)INTELQDVQR	NLGS(85)INT(-85)ELQDVQR	4	2	0.59438	215575	174825	304199	231533	184177	244515	179439	202710	1.14219	0.54433
O08553	Dihydropyrimidinase-related protein 2	Dpysl2	FUNCTION: Plays a role in neuronal development and polarity, as well as in axon growth and guidance, neuronal growth cone collapse and cell migration. Necessary for signaling by class 3 semaphorins and subsequent remodeling of the cytoskeleton. May play a role in endocytosis. {ECO:0000269|PubMed:22057101}.	62.277	572	sp|O08553|DPYL2_MOUSE	402	sp|O08553|DPYL2_MOUSE Dihydropyrimidinase-related protein 2 OS=Mus musculus OX=10090 GN=Dpysl2 PE=1 SV=2	sp|O08553|DPYL2_MOUSE	402	402	S	NAAKVFNLYPRKGRISVGSDADLVIWDPDSV	222.5	222.5	IS(1)VGSDADLVIWDPDSVK	IS(51)VGS(-51)DADLVIWDPDS(-220)VK	2	2	-2.904	670079	477990	604167	584078	460480	611257	433799	501845	1.16386	0.356233
O08553	Dihydropyrimidinase-related protein 2	Dpysl2	FUNCTION: Plays a role in neuronal development and polarity, as well as in axon growth and guidance, neuronal growth cone collapse and cell migration. Necessary for signaling by class 3 semaphorins and subsequent remodeling of the cytoskeleton. May play a role in endocytosis. {ECO:0000269|PubMed:22057101}.	62.277	572	sp|O08553|DPYL2_MOUSE	507	sp|O08553|DPYL2_MOUSE Dihydropyrimidinase-related protein 2 OS=Mus musculus OX=10090 GN=Dpysl2 PE=1 SV=2	sp|O08553|DPYL2_MOUSE	507	507	S	RGVPRGLYDGPVCEVSVTPKTVTPASSAKTS	229.44	197.69	GLYDGPVCEVS(1)VT(1)PK	GLY(-160)DGPVCEVS(160)VT(180)PK	11	2	0.88036	1.93796e+07	1.37662e+06	334157	7.03011e+06	908229		1.26914e+06	1.08868e+06	6.45745	0.510671
O08553	Dihydropyrimidinase-related protein 2	Dpysl2	FUNCTION: Plays a role in neuronal development and polarity, as well as in axon growth and guidance, neuronal growth cone collapse and cell migration. Necessary for signaling by class 3 semaphorins and subsequent remodeling of the cytoskeleton. May play a role in endocytosis. {ECO:0000269|PubMed:22057101}.	62.277	572	sp|O08553|DPYL2_MOUSE	522	sp|O08553|DPYL2_MOUSE Dihydropyrimidinase-related protein 2 OS=Mus musculus OX=10090 GN=Dpysl2 PE=1 SV=2	sp|O08553|DPYL2_MOUSE	522	522	S	SVTPKTVTPASSAKTSPAKQQAPPVRNLHQS	158.38	155.08	T(0.001)VT(0.999)PAS(0.021)S(0.979)AKT(0.012)S(0.988)PAK	T(-30)VT(30)PAS(-17)S(17)AKT(-19)S(19)PAK	11	2	0.40832	3.12746e+06	3.75653e+06	694624	2.5262e+06	313515	3.70048e+06	2.31552e+06	2.10984e+06	1.19734	0.774092
O08553	Dihydropyrimidinase-related protein 2	Dpysl2	FUNCTION: Plays a role in neuronal development and polarity, as well as in axon growth and guidance, neuronal growth cone collapse and cell migration. Necessary for signaling by class 3 semaphorins and subsequent remodeling of the cytoskeleton. May play a role in endocytosis. {ECO:0000269|PubMed:22057101}.	62.277	572	sp|O08553|DPYL2_MOUSE	537	sp|O08553|DPYL2_MOUSE Dihydropyrimidinase-related protein 2 OS=Mus musculus OX=10090 GN=Dpysl2 PE=1 SV=2	sp|O08553|DPYL2_MOUSE	537	537	S	SPAKQQAPPVRNLHQSGFSLSGAQIDDNIPR	124.87	70.552	NLHQS(0.94)GFS(0.059)LS(0.001)GAQIDDNIPR	NLHQS(12)GFS(-12)LS(-30)GAQIDDNIPR	5	3	1.0893	54543.9	25780.8		40162.4	83452.3	39569.7		61511	0.65293	0.501258
O08553	Dihydropyrimidinase-related protein 2	Dpysl2	FUNCTION: Plays a role in neuronal development and polarity, as well as in axon growth and guidance, neuronal growth cone collapse and cell migration. Necessary for signaling by class 3 semaphorins and subsequent remodeling of the cytoskeleton. May play a role in endocytosis. {ECO:0000269|PubMed:22057101}.	62.277	572	sp|O08553|DPYL2_MOUSE;sp|O35098|DPYL4_MOUSE;sp|Q62188|DPYL3_MOUSE	14;14;14	sp|O08553|DPYL2_MOUSE Dihydropyrimidinase-related protein 2 OS=Mus musculus OX=10090 GN=Dpysl2 PE=1 SV=2;sp|O35098|DPYL4_MOUSE Dihydropyrimidinase-related protein 4 OS=Mus musculus OX=10090 GN=Dpysl4 PE=1 SV=1;sp|Q62188|DPYL3_MOUSE Dihydropyrimidinase-rela	sp|O08553|DPYL2_MOUSE;sp|O35098|DPYL4_MOUSE;sp|Q62188|DPYL3_MOUSE	14;14;14	14	S	__MSFQGKKSIPRITSDRLLIKGGKIVNDDQ;__MSYQGKKNIPRITSDRLLIKGGKIVNDDQ;__MSYQGKKNIPRITSDRLLIKGGRIVNDDQ	97.175	91.245	IT(0.005)S(0.995)DRLLIK	IT(-23)S(23)DRLLIK	3	2	-1.6929		257485	298552	278018	296374	235133		265753	1.04615	0.771017
O08553	Dihydropyrimidinase-related protein 2	Dpysl2	FUNCTION: Plays a role in neuronal development and polarity, as well as in axon growth and guidance, neuronal growth cone collapse and cell migration. Necessary for signaling by class 3 semaphorins and subsequent remodeling of the cytoskeleton. May play a role in endocytosis. {ECO:0000269|PubMed:22057101}.	62.277	572	sp|O08553|DPYL2_MOUSE	431	sp|O08553|DPYL2_MOUSE Dihydropyrimidinase-related protein 2 OS=Mus musculus OX=10090 GN=Dpysl2 PE=1 SV=2	sp|O08553|DPYL2_MOUSE	431	431	Y	SVKTISAKTHNSALEYNIFEGMECRGSPLVV	57.042	57.042	T(0.005)HNS(0.013)ALEY(0.982)NIFEGMECR	T(-23)HNS(-19)ALEY(19)NIFEGMECR	8	3	-0.65623	25430.7	34435		29932.9	36873.8	33427.3		35150.5	0.851562	0.392234
O08553	Dihydropyrimidinase-related protein 2	Dpysl2	FUNCTION: Plays a role in neuronal development and polarity, as well as in axon growth and guidance, neuronal growth cone collapse and cell migration. Necessary for signaling by class 3 semaphorins and subsequent remodeling of the cytoskeleton. May play a role in endocytosis. {ECO:0000269|PubMed:22057101}.	62.277	572	sp|O08553|DPYL2_MOUSE	514	sp|O08553|DPYL2_MOUSE Dihydropyrimidinase-related protein 2 OS=Mus musculus OX=10090 GN=Dpysl2 PE=1 SV=2	sp|O08553|DPYL2_MOUSE	514	514	T	YDGPVCEVSVTPKTVTPASSAKTSPAKQQAP	155.08	139.78	T(0.001)VT(0.999)PASSAK	T(-31)VT(31)PAS(-60)S(-80)AK	3	1	-4.5651	1.35719e+06	9.32226e+06	694624	3.79136e+06	9.41295e+06	1.38621e+06		5.39958e+06	0.702159	0.753006
O08553	Dihydropyrimidinase-related protein 2	Dpysl2	FUNCTION: Plays a role in neuronal development and polarity, as well as in axon growth and guidance, neuronal growth cone collapse and cell migration. Necessary for signaling by class 3 semaphorins and subsequent remodeling of the cytoskeleton. May play a role in endocytosis. {ECO:0000269|PubMed:22057101}.	62.277	572	sp|O08553|DPYL2_MOUSE	518	sp|O08553|DPYL2_MOUSE Dihydropyrimidinase-related protein 2 OS=Mus musculus OX=10090 GN=Dpysl2 PE=1 SV=2	sp|O08553|DPYL2_MOUSE	518	518	S	VCEVSVTPKTVTPASSAKTSPAKQQAPPVRN	155.08	117.33	T(0.003)VT(0.997)PAS(0.002)S(0.998)AKT(0.139)S(0.861)PAK	T(-25)VT(25)PAS(-28)S(28)AKT(-7.9)S(7.9)PAK	7	2	2.2241	3.12746e+06	3.75653e+06	694624	2.5262e+06	2.07486e+06	3.82079e+06	2.31552e+06	2.73706e+06	0.922964	0.854952
O08553	Dihydropyrimidinase-related protein 2	Dpysl2	FUNCTION: Plays a role in neuronal development and polarity, as well as in axon growth and guidance, neuronal growth cone collapse and cell migration. Necessary for signaling by class 3 semaphorins and subsequent remodeling of the cytoskeleton. May play a role in endocytosis. {ECO:0000269|PubMed:22057101}.	62.277	572	sp|O08553|DPYL2_MOUSE	509	sp|O08553|DPYL2_MOUSE Dihydropyrimidinase-related protein 2 OS=Mus musculus OX=10090 GN=Dpysl2 PE=1 SV=2	sp|O08553|DPYL2_MOUSE	509	509	T	VPRGLYDGPVCEVSVTPKTVTPASSAKTSPA	230.42	197.69	GLYDGPVCEVS(1)VT(1)PK	GLY(-160)DGPVCEVS(160)VT(180)PK	13	2	0.88036	1.26795e+06	2.04315e+07	1.1162e+07	1.09538e+07	1.91938e+07	1.83715e+07	2.08588e+07	1.94747e+07	0.562463	0.201538
O08576	RUN domain-containing protein 3A	Rundc3a	FUNCTION: May act as an effector of RAP2A in neuronal cells. {ECO:0000269|PubMed:9523700}.	50.018	446	sp|O08576|RUN3A_MOUSE	436	sp|O08576|RUN3A_MOUSE RUN domain-containing protein 3A OS=Mus musculus OX=10090 GN=Rundc3a PE=1 SV=1	sp|O08576|RUN3A_MOUSE	436	436	S	KSLASFKSNECLVSDSPEGSPALSPS_____	149.02	149.02	SNECLVSDS(0.997)PEGS(0.003)PALSPS	S(-97)NECLVS(-36)DS(25)PEGS(-25)PALS(-91)PS(-96)	9	2	0.26401	489034	576435	357574	474348	470756	452752	492185	471898	1.00519	0.971571
O08576	RUN domain-containing protein 3A	Rundc3a	FUNCTION: May act as an effector of RAP2A in neuronal cells. {ECO:0000269|PubMed:9523700}.	50.018	446	sp|O08576|RUN3A_MOUSE	215	sp|O08576|RUN3A_MOUSE RUN domain-containing protein 3A OS=Mus musculus OX=10090 GN=Rundc3a PE=1 SV=1	sp|O08576|RUN3A_MOUSE	215	215	T	DYTPYLKFTQSYDYLTDEEERHSAESSTSED	191	191	FTQSYDYLT(1)DEEER	FT(-140)QS(-110)Y(-140)DY(-89)LT(89)DEEER	9	2	1.3224	282220	261079	297465	280255		301324	256313	278819	1.00515	0.951193
O08582	GTP-binding protein 1	Gtpbp1	FUNCTION: Promotes degradation of target mRNA species. Plays a role in the regulation of circadian mRNA stability. Binds GTP and has GTPase activity (By similarity). {ECO:0000250}.	72.3	668	sp|O08582|GTPB1_MOUSE	69	sp|O08582|GTPB1_MOUSE GTP-binding protein 1 OS=Mus musculus OX=10090 GN=Gtpbp1 PE=1 SV=2	sp|O08582|GTPB1_MOUSE	69	69	S	NGEPELDLTSKLVLVSPTSEQYDSLLRQMWE	136.99	136.99	LVLVS(1)PTSEQYDSLLR	LVLVS(40)PT(-40)S(-65)EQY(-110)DS(-110)LLR	5	2	1.0813	314068	353830	396799	354899	316690	331077	289677	312481	1.13574	0.188565
O08585	Clathrin light chain A	Clta	FUNCTION: Clathrin is the major protein of the polyhedral coat of coated pits and vesicles. Acts as component of the TACC3/ch-TOG/clathrin complex proposed to contribute to stabilization of kinetochore fibers of the mitotic spindle by acting as inter-microtubule bridge (By similarity). {ECO:0000250|UniProtKB:P09496}.	25.604	235	sp|O08585|CLCA_MOUSE	104	sp|O08585|CLCA_MOUSE Clathrin light chain A OS=Mus musculus OX=10090 GN=Clta PE=1 SV=2	sp|O08585|CLCA_MOUSE	104	104	S	PTDSYAAISEVDRLQSEPESIRKWREEQTER	219.93	219.93	LQS(1)EPESIR	LQS(120)EPES(-120)IR	3	2	2.0259	730606	729806	247011	569141	717654	653624	647489	672922	0.845775	0.55806
O08586	Phosphatidylinositol 3,4,5-trisphosphate 3-phosphatase and dual-specificity protein phosphatase PTEN	Pten	FUNCTION: In motile cells, suppresses the formation of lateral pseudopods and thereby promotes cell polarization and directed movement (By similarity). Tumor suppressor. Acts as a dual-specificity protein phosphatase, dephosphorylating tyrosine-, serine- and threonine-phosphorylated proteins. Also acts as a lipid phosphatase, removing the phosphate in the D3 position of the inositol ring from pho…	47.152	403	sp|O08586|PTEN_MOUSE	385	sp|O08586|PTEN_MOUSE Phosphatidylinositol 3,4,5-trisphosphate 3-phosphatase and dual-specificity protein phosphatase PTEN OS=Mus musculus OX=10090 GN=Pten PE=1 SV=1	sp|O08586|PTEN_MOUSE	385	385	S	SDNEPDHYRYSDTTDSDPENEPFDEDQHSQI	133.81	90.89	YSDTT(0.002)DS(0.998)DPENEPFDEDQHSQITK	Y(-70)S(-63)DT(-42)T(-27)DS(27)DPENEPFDEDQHS(-53)QIT(-57)K	7	3	0.85522	2.35049e+06	2.05236e+06	2.03695e+06	2.1466e+06	1.75798e+06	1.68703e+06	2.10104e+06	1.84868e+06	1.16115	0.142648
O08586	Phosphatidylinositol 3,4,5-trisphosphate 3-phosphatase and dual-specificity protein phosphatase PTEN	Pten	FUNCTION: In motile cells, suppresses the formation of lateral pseudopods and thereby promotes cell polarization and directed movement (By similarity). Tumor suppressor. Acts as a dual-specificity protein phosphatase, dephosphorylating tyrosine-, serine- and threonine-phosphorylated proteins. Also acts as a lipid phosphatase, removing the phosphate in the D3 position of the inositol ring from pho…	47.152	403	sp|O08586|PTEN_MOUSE	370	sp|O08586|PTEN_MOUSE Phosphatidylinositol 3,4,5-trisphosphate 3-phosphatase and dual-specificity protein phosphatase PTEN OS=Mus musculus OX=10090 GN=Pten PE=1 SV=1	sp|O08586|PTEN_MOUSE	370	370	S	SNPEASSSTSVTPDVSDNEPDHYRYSDTTDS	113.63	100.21	TVEEPSNPEASSSTSVT(0.006)PDVS(0.99)DNEPDHY(0.003)R	T(-92)VEEPS(-71)NPEAS(-49)S(-49)S(-45)T(-45)S(-45)VT(-22)PDVS(22)DNEPDHY(-25)R	21	3	1.3047	2.19106e+06	2.13215e+06		2.16161e+06	1.91532e+06	1.92633e+06	2.74258e+06	2.19474e+06	0.984902	0.931387
O08599	Syntaxin-binding protein 1	Stxbp1	FUNCTION: Participates in the regulation of synaptic vesicle docking and fusion through interaction with GTP-binding proteins (By similarity). Essential for neurotransmission and binds syntaxin, a component of the synaptic vesicle fusion machinery probably in a 1:1 ratio. Can interact with syntaxins 1, 2, and 3 but not syntaxin 4. May play a role in determining the specificity of intracellular fu…	67.568	594	sp|O08599|STXB1_MOUSE	594	sp|O08599|STXB1_MOUSE Syntaxin-binding protein 1 OS=Mus musculus OX=10090 GN=Stxbp1 PE=1 SV=2	sp|O08599|STXB1_MOUSE	594	594	S	LDTLKKLNKTDEEISS_______________	252.69	174.23	LNKTDEEIS(0.022)S(0.978)	LNKT(-120)DEEIS(-16)S(16)	10	2	-1.8869		1.83997e+06	963010	1.40149e+06	1.10766e+06	2.68482e+06	2.01867e+06	1.93705e+06	0.723518	0.485249
O08599	Syntaxin-binding protein 1	Stxbp1	FUNCTION: Participates in the regulation of synaptic vesicle docking and fusion through interaction with GTP-binding proteins (By similarity). Essential for neurotransmission and binds syntaxin, a component of the synaptic vesicle fusion machinery probably in a 1:1 ratio. Can interact with syntaxins 1, 2, and 3 but not syntaxin 4. May play a role in determining the specificity of intracellular fu…	67.568	594	sp|O08599|STXB1_MOUSE	516	sp|O08599|STXB1_MOUSE Syntaxin-binding protein 1 OS=Mus musculus OX=10090 GN=Stxbp1 PE=1 SV=2	sp|O08599|STXB1_MOUSE	516	516	S	YISTRSSASFSTTAVSARYGHWHKNKAPGEY	168.69	168.69	SSASFSTTAVS(1)AR	S(-51)S(-47)AS(-47)FS(-40)T(-46)T(-35)AVS(35)AR	11	2	-0.81982	158721	140918	161951	153863	200710	194233	162811	185918	0.827587	0.075093
O08599	Syntaxin-binding protein 1	Stxbp1	FUNCTION: Participates in the regulation of synaptic vesicle docking and fusion through interaction with GTP-binding proteins (By similarity). Essential for neurotransmission and binds syntaxin, a component of the synaptic vesicle fusion machinery probably in a 1:1 ratio. Can interact with syntaxins 1, 2, and 3 but not syntaxin 4. May play a role in determining the specificity of intracellular fu…	67.568	594	sp|O08599|STXB1_MOUSE	89	sp|O08599|STXB1_MOUSE Syntaxin-binding protein 1 OS=Mus musculus OX=10090 GN=Stxbp1 PE=1 SV=2	sp|O08599|STXB1_MOUSE	89	89	S	VYLITPSEKSVHSLISDFKDPPTAKYRAAHV	68.42	51.128	S(0.001)VHS(0.01)LIS(0.989)DFKDPPTAK	S(-33)VHS(-20)LIS(20)DFKDPPT(-34)AK	7	3	-0.4623	128609	134407	225254	162757	252468	146255	101945	166889	0.975236	0.943228
O08605	MAP kinase-interacting serine/threonine-protein kinase 1	Mknk1	FUNCTION: May play a role in the response to environmental stress and cytokines. Appears to regulate translation by phosphorylating EIF4E, thus increasing the affinity of this protein for the 7-methylguanosine-containing mRNA cap. {ECO:0000269|PubMed:9155017}.	47.914	427	sp|O08605|MKNK1_MOUSE	185	sp|O08605|MKNK1_MOUSE MAP kinase-interacting serine/threonine-protein kinase 1 OS=Mus musculus OX=10090 GN=Mknk1 PE=1 SV=2	sp|O08605|MKNK1_MOUSE	185	185	S	DLKPENILCESPEKVSPVKICDFDLGSGVKL	39.163	39.163	DLKPENILCES(0.028)PEKVS(0.972)PVK	DLKPENILCES(-15)PEKVS(15)PVK	16	3	1.3183	24338.7		21745.2	23042	24276.9	32732.7	30037.7	29015.8	0.794119	0.173625
O08638	Myosin-11	Myh11	FUNCTION: Muscle contraction.	227.03	1972	sp|O08638|MYH11_MOUSE	1954	sp|O08638|MYH11_MOUSE Myosin-11 OS=Mus musculus OX=10090 GN=Myh11 PE=1 SV=1	sp|O08638|MYH11_MOUSE	1954	1954	S	SRRAGGRRVIENTDGSEEEMDARDSDFNGTK	209.08	209.08	VIENTDGS(1)EEEMDAR	VIENT(-70)DGS(70)EEEMDAR	8	2	2.3562	508812	337139	893737	579896	519059	37388.3	798133	451527	1.2843	0.666592
O08648	Mitogen-activated protein kinase kinase kinase 4	Map3k4	FUNCTION: Component of a protein kinase signal transduction cascade. Activates the CSBP2, P38 and JNK MAPK pathways, but not the ERK pathway. Specifically phosphorylates and activates MAP2K4 and MAP2K6. {ECO:0000269|PubMed:16157600, ECO:0000269|PubMed:9079650}.	179.83	1597	sp|O08648|M3K4_MOUSE	454	sp|O08648|M3K4_MOUSE Mitogen-activated protein kinase kinase kinase 4 OS=Mus musculus OX=10090 GN=Map3k4 PE=1 SV=2	sp|O08648|M3K4_MOUSE	454	454	S	DTEVELRELESGTEESDEEPTPSPRVPELRL	239.38	199.3	ELESGTEES(1)DEEPTPSPR	ELES(-83)GT(-67)EES(67)DEEPT(-69)PS(-75)PR	9	2	-4.3982	1.20762e+06	1.11844e+06	1.17934e+06	1.16847e+06	1.1573e+06	1.08421e+06	1.01164e+06	1.08438e+06	1.07754	0.16529
O08709	Peroxiredoxin-6	Prdx6	FUNCTION: Thiol-specific peroxidase that catalyzes the reduction of hydrogen peroxide and organic hydroperoxides to water and alcohols, respectively. Can reduce H(2)O(2) and short chain organic, fatty acid, and phospholipid hydroperoxides. Also has phospholipase activity, and can therefore either reduce the oxidized sn-2 fatty acyl grup of phospholipids (peroxidase activity) or hydrolyze the sn-2…	24.87	224	sp|O08709|PRDX6_MOUSE	44	sp|O08709|PRDX6_MOUSE Peroxiredoxin-6 OS=Mus musculus OX=10090 GN=Prdx6 PE=1 SV=3	sp|O08709|PRDX6_MOUSE	44	44	T	LGDSWGILFSHPRDFTPVCTTELGRAAKLAP	112.95	106.11	DFT(1)PVCTTELGR	DFT(77)PVCT(-77)T(-77)ELGR	3	2	-0.058773		118431	136259	127345	133398	116467		124933	1.01931	0.862565
O08709	Peroxiredoxin-6	Prdx6	FUNCTION: Thiol-specific peroxidase that catalyzes the reduction of hydrogen peroxide and organic hydroperoxides to water and alcohols, respectively. Can reduce H(2)O(2) and short chain organic, fatty acid, and phospholipid hydroperoxides. Also has phospholipase activity, and can therefore either reduce the oxidized sn-2 fatty acyl grup of phospholipids (peroxidase activity) or hydrolyze the sn-2…	24.87	224	sp|O08709|PRDX6_MOUSE	93	sp|O08709|PRDX6_MOUSE Peroxiredoxin-6 OS=Mus musculus OX=10090 GN=Prdx6 PE=1 SV=3	sp|O08709|PRDX6_MOUSE	93	93	T	DHLAWSKDINAYNGETPTEKLPFPIIDDKGR	79.889	72.075	DINAYNGET(0.984)PT(0.016)EK	DINAY(-42)NGET(18)PT(-18)EK	9	2	0.55158	45800	43103.5	29689.4	39531		45499.2	43467.2	44483.2	0.888672	0.500103
O08715	A-kinase anchor protein 1, mitochondrial	Akap1	FUNCTION: Differentially targeted protein that binds to type I and II regulatory subunits of protein kinase A. Anchors them to the cytoplasmic face of the mitochondrial outer membrane or allows them to reside in the endoplasmic reticulum. Does not contain the classic KDEL endoplasmic reticulum-targeting sequence. This explains how it is able to switch its localization, either being in the endopla…	92.194	857	sp|O08715|AKAP1_MOUSE	55	sp|O08715|AKAP1_MOUSE A-kinase anchor protein 1, mitochondrial OS=Mus musculus OX=10090 GN=Akap1 PE=1 SV=4	sp|O08715|AKAP1_MOUSE	55	55	S	VETLKVGPAIKDRRLSEEACPGVLSVAPTVT	110.48	110.48	RLS(1)EEACPGVLSVAPTVTQPPGR	RLS(37)EEACPGVLS(-37)VAPT(-90)VT(-99)QPPGR	3	3	-1.1589	192078	120324	57691	123364	123027	135859	195587	151491	0.814335	0.564189
O08784	Treacle protein	Tcof1	FUNCTION: Nucleolar protein that acts as a regulator of RNA polymerase I by connecting RNA polymerase I with enzymes responsible for ribosomal processing and modification. Required for neural crest specification: following monoubiquitination by the BCR(KBTBD8) complex, associates with NOLC1 and acts as a platform to connect RNA polymerase I with enzymes responsible for ribosomal processing and mo…	135	1320	sp|O08784|TCOF_MOUSE	794	sp|O08784|TCOF_MOUSE Treacle protein OS=Mus musculus OX=10090 GN=Tcof1 PE=1 SV=1	sp|O08784|TCOF_MOUSE	794	794	S	GKTSQVRAASAPAKESPKKGAHPGTPGKTGS	137.4	108.91	AASAPAKES(1)PK	AAS(-93)APAKES(93)PK	9	2	0.24734		495026	364766	429896	497264		458116	477690	0.899949	0.554988
O08784	Treacle protein	Tcof1	FUNCTION: Nucleolar protein that acts as a regulator of RNA polymerase I by connecting RNA polymerase I with enzymes responsible for ribosomal processing and modification. Required for neural crest specification: following monoubiquitination by the BCR(KBTBD8) complex, associates with NOLC1 and acts as a platform to connect RNA polymerase I with enzymes responsible for ribosomal processing and mo…	135	1320	sp|O08784|TCOF_MOUSE	499	sp|O08784|TCOF_MOUSE Treacle protein OS=Mus musculus OX=10090 GN=Tcof1 PE=1 SV=1	sp|O08784|TCOF_MOUSE	499	499	S	VSESSSAELDSDGPGSPAKAKASLALPQKVR	117.9	117.9	KEDVSESSSAELDSDGPGS(1)PAK	KEDVS(-100)ES(-100)S(-100)S(-94)AELDS(-36)DGPGS(36)PAK	19	3	1.1155	102583	127644		115114		113828	128015	120922	0.951968	0.725717
O08788	Dynactin subunit 1	Dctn1	FUNCTION: Plays a key role in dynein-mediated retrograde transport of vesicles and organelles along microtubules by recruiting and tethering dynein to microtubules. Binds to both dynein and microtubules providing a link between specific cargos, microtubules and dynein. Essential for targeting dynein to microtubule plus ends, recruiting dynein to membranous cargos and enhancing dynein processivity…	141.67	1281	sp|O08788|DCTN1_MOUSE	105	sp|O08788|DCTN1_MOUSE Dynactin subunit 1 OS=Mus musculus OX=10090 GN=Dctn1 PE=1 SV=3	sp|O08788|DCTN1_MOUSE	105	105	S	RQSQIQVFEDGADTTSPETPDSSASKVLKRE	134.24	109.66	QSQIQVFEDGADT(0.001)T(0.008)S(0.967)PET(0.024)PDSSASK	QS(-91)QIQVFEDGADT(-30)T(-21)S(16)PET(-16)PDS(-34)S(-38)AS(-40)K	15	3	2.2032	588654	469447	459837	505979	592868	552951	548455	564758	0.895922	0.250431
O08810	116 kDa U5 small nuclear ribonucleoprotein component	Eftud2	FUNCTION: Required for pre-mRNA splicing as component of the spliceosome, including pre-catalytic, catalytic and post-catalytic spliceosomal complexes (By similarity). Component of the U5 snRNP and the U4/U6-U5 tri-snRNP complex, a building block of the spliceosome (By similarity). {ECO:0000250|UniProtKB:Q15029}.	109.36	971	sp|O08810|U5S1_MOUSE	19	sp|O08810|U5S1_MOUSE 116 kDa U5 small nuclear ribonucleoprotein component OS=Mus musculus OX=10090 GN=Eftud2 PE=1 SV=1	sp|O08810|U5S1_MOUSE	19	19	S	DLYDEFGNYIGPELDSDEDDDELGRETKDLD	131.67	131.67	MDTDLYDEFGNYIGPELDS(1)DEDDDELGR	MDT(-120)DLY(-100)DEFGNY(-45)IGPELDS(45)DEDDDELGR	19	3	-2.5583		24867.4	148890	86878.7		57477.4	86811.6	72144.5	1.20423	0.838642
O08914	Fatty-acid amide hydrolase 1	Faah	FUNCTION: Catalyzes the hydrolysis of endogenous amidated lipids like the endocannabinoid anandamide (N-(5Z,8Z,11Z,14Z-eicosatetraenoyl)-ethanolamine), as well as other fatty amides such as the taurine-conjugated fatty acids (a structural class of central nervous system (CNS) metabolites), to their corresponding fatty acids, thereby regulating the signaling functions of these molecules (PubMed:15…	63.221	579	sp|O08914|FAAH1_MOUSE	241	sp|O08914|FAAH1_MOUSE Fatty-acid amide hydrolase 1 OS=Mus musculus OX=10090 GN=Faah PE=1 SV=1	sp|O08914|FAAH1_MOUSE	241	241	S	GSGGSPLGLGTDIGGSIRFPSAFCGICGLKP	62.65	52.195	SPGGSSGGEGALIGSGGSPLGLGT(0.003)DIGGS(0.997)IR	S(-52)PGGS(-52)S(-52)GGEGALIGS(-50)GGS(-45)PLGLGT(-25)DIGGS(25)IR	29	3	1.2099	56051.1	58593.4	64064.2	59569.6	54517.9	60412.5	52220.8	55717.1	1.06914	0.320133
O08915	AH receptor-interacting protein	Aip	FUNCTION: May play a positive role in AHR-mediated (aromatic hydrocarbon receptor) signaling, possibly by influencing its receptivity for ligand and/or its nuclear targeting.	37.605	330	sp|O08915|AIP_MOUSE	159	sp|O08915|AIP_MOUSE AH receptor-interacting protein OS=Mus musculus OX=10090 GN=Aip PE=1 SV=1	sp|O08915|AIP_MOUSE	159	159	S	NPQPLIFHIEMLKVESPGTYQQDPWAMTDEE	68.651	30.318	VES(0.805)PGT(0.183)Y(0.01)QQDPWAMT(0.003)DEEK	VES(6.4)PGT(-6.4)Y(-19)QQDPWAMT(-25)DEEK	3	2	0.63491		105486	83783.4	94634.7	62512.4	93190		77851.2	1.21558	0.465978
O08919	Numb-like protein	Numbl	FUNCTION: Plays a role in the process of neurogenesis. Required throughout embryonic neurogenesis to maintain neural progenitor cells, also called radial glial cells (RGCs), by allowing their daughter cells to choose progenitor over neuronal cell fate. Not required for the proliferation of neural progenitor cells before the onset of embryonic neurogenesis. Also required postnatally in the subvent…	64.13	604	sp|O08919|NUMBL_MOUSE	263	sp|O08919|NUMBL_MOUSE Numb-like protein OS=Mus musculus OX=10090 GN=Numbl PE=1 SV=3	sp|O08919|NUMBL_MOUSE	263	263	S	AAPAVAPGPAQPGHVSPTPATTSPGEKGEAG	117.6	105.63	AEAAAAPAVAPGPAQPGHVS(0.855)PT(0.139)PAT(0.004)T(0.002)S(0.001)PGEK	AEAAAAPAVAPGPAQPGHVS(7.9)PT(-7.9)PAT(-23)T(-27)S(-31)PGEK	20	3	-0.4046	1.67287e+06	489928	1.60457e+06	1.25579e+06	508891	1.34243e+06	1.01589e+06	955735	1.31395	0.544525
O08919	Numb-like protein	Numbl	FUNCTION: Plays a role in the process of neurogenesis. Required throughout embryonic neurogenesis to maintain neural progenitor cells, also called radial glial cells (RGCs), by allowing their daughter cells to choose progenitor over neuronal cell fate. Not required for the proliferation of neural progenitor cells before the onset of embryonic neurogenesis. Also required postnatally in the subvent…	64.13	604	sp|O08919|NUMBL_MOUSE	270	sp|O08919|NUMBL_MOUSE Numb-like protein OS=Mus musculus OX=10090 GN=Numbl PE=1 SV=3	sp|O08919|NUMBL_MOUSE	270	270	S	GPAQPGHVSPTPATTSPGEKGEAGTPVAAGT	105.6	67.302	KAEAAAAPAVAPGPAQPGHVSPT(0.003)PAT(0.064)T(0.131)S(0.801)PGEK	KAEAAAAPAVAPGPAQPGHVS(-33)PT(-24)PAT(-11)T(-7.9)S(7.9)PGEK	28	4	0.37976		619511	1.13451e+06	877009	574075	754024		664050	1.3207	0.516691
O09000	Nuclear receptor coactivator 3	Ncoa3	FUNCTION: Nuclear receptor coactivator that directly binds nuclear receptors and stimulates the transcriptional activities in a hormone-dependent fashion. Plays a central role in creating a multisubunit coactivator complex, probably via remodeling of chromatin. Involved in the coactivation of different nuclear receptors, such as for steroids (GR and ER), retinoids (RARs and RXRs), thyroid hormone…	151.57	1398	sp|O09000|NCOA3_MOUSE	720	sp|O09000|NCOA3_MOUSE Nuclear receptor coactivator 3 OS=Mus musculus OX=10090 GN=Ncoa3 PE=1 SV=2	sp|O09000|NCOA3_MOUSE	720	720	S	STASCGEGTTRQEQLSPKKKENNALLRYLLD	114.39	50.834	QEQLS(1)PK	QEQLS(51)PK	5	2	-0.70787		27859.2	29040	28449.6	23251.1	34147		28699	0.99131	0.967835
O09039	SH2B adapter protein 3	Sh2b3	FUNCTION: Links T-cell receptor activation signal to phospholipase C-gamma-1, GRB2 and phosphatidylinositol 3-kinase. {ECO:0000250}.	60.486	548	sp|O09039|SH2B3_MOUSE	129	sp|O09039|SH2B3_MOUSE SH2B adapter protein 3 OS=Mus musculus OX=10090 GN=Sh2b3 PE=1 SV=2	sp|O09039|SH2B3_MOUSE	129	129	S	LQHLRRGLRQLFRRRSAGELPGATSDTNDID	48.033	48.033	S(0.999)AGELPGATSDTNDIDTTAASR	S(35)AGELPGAT(-35)S(-37)DT(-37)NDIDT(-47)T(-48)AAS(-48)R	1	2	-0.94735	84350	63953.5	92658.5	80320.7	108976	95570		102273	0.785356	0.167029
O09044	Synaptosomal-associated protein 23	Snap23	FUNCTION: Essential component of the high affinity receptor for the general membrane fusion machinery and an important regulator of transport vesicle docking and fusion. {ECO:0000250}.	23.261	210	sp|O09044|SNP23_MOUSE	110	sp|O09044|SNP23_MOUSE Synaptosomal-associated protein 23 OS=Mus musculus OX=10090 GN=Snap23 PE=1 SV=1	sp|O09044|SNP23_MOUSE	110	110	S	SGKNYKATWGDGGDNSPSNVVSKQPSRITNG	169.05	141	ATWGDGGDNS(0.991)PS(0.009)NVVSK	AT(-94)WGDGGDNS(20)PS(-20)NVVS(-56)K	10	2	0.53123	834240	713211	737289	761580	740114		549974	645044	1.18066	0.265944
O09106	Histone deacetylase 1	Hdac1	FUNCTION: Responsible for the deacetylation of lysine residues on the N-terminal part of the core histones (H2A, H2B, H3 and H4). Histone deacetylation gives a tag for epigenetic repression and plays an important role in transcriptional regulation, cell cycle progression and developmental events. Histone deacetylases act via the formation of large multiprotein complexes. Deacetylates SP proteins,…	55.074	482	sp|O09106|HDAC1_MOUSE	423	sp|O09106|HDAC1_MOUSE Histone deacetylase 1 OS=Mus musculus OX=10090 GN=Hdac1 PE=1 SV=1	sp|O09106|HDAC1_MOUSE	423	423	S	CSSDKRIACEEEFSDSDEEGEGGRKNSSNFK	76.196	65.12	IACEEEFS(0.029)DS(0.971)DEEGEGGR	IACEEEFS(-15)DS(15)DEEGEGGR	10	2	-0.70029	240814	213132	259748	237898	181642	214708	210619	202323	1.17583	0.105599
O09106	Histone deacetylase 1	Hdac1	FUNCTION: Responsible for the deacetylation of lysine residues on the N-terminal part of the core histones (H2A, H2B, H3 and H4). Histone deacetylation gives a tag for epigenetic repression and plays an important role in transcriptional regulation, cell cycle progression and developmental events. Histone deacetylases act via the formation of large multiprotein complexes. Deacetylates SP proteins,…	55.074	482	sp|O09106|HDAC1_MOUSE	393	sp|O09106|HDAC1_MOUSE Histone deacetylase 1 OS=Mus musculus OX=10090 GN=Hdac1 PE=1 SV=1	sp|O09106|HDAC1_MOUSE	393	393	S	GVQMQAIPEDAIPEESGDEDEEDPDKRISIC	88.252	13.831	MLPHAPGVQMQAIPEDAIPEES(1)GDEDEEDPDKR	MLPHAPGVQMQAIPEDAIPEES(14)GDEDEEDPDKR	22	4	4.231	396806	418169	298963	371312	364775	353785	389798	369453	1.00503	0.963514
O09106	Histone deacetylase 1	Hdac1	FUNCTION: Responsible for the deacetylation of lysine residues on the N-terminal part of the core histones (H2A, H2B, H3 and H4). Histone deacetylation gives a tag for epigenetic repression and plays an important role in transcriptional regulation, cell cycle progression and developmental events. Histone deacetylases act via the formation of large multiprotein complexes. Deacetylates SP proteins,…	55.074	482	sp|O09106|HDAC1_MOUSE	421	sp|O09106|HDAC1_MOUSE Histone deacetylase 1 OS=Mus musculus OX=10090 GN=Hdac1 PE=1 SV=1	sp|O09106|HDAC1_MOUSE	421	421	S	SICSSDKRIACEEEFSDSDEEGEGGRKNSSN	20.966	19.637	IACEEEFS(0.81)DS(0.19)DEEGEGGRK	IACEEEFS(6.3)DS(-6.3)DEEGEGGRK	8	3	2.943		75689.6	209585	142637	36657.7	95824.8	125661	86047.8	1.65765	0.416893
O09126	Semaphorin-4D	Sema4d	FUNCTION: Cell surface receptor for PLXNB1 and PLXNB2 that plays an important role in cell-cell signaling (By similarity). Regulates GABAergic synapse development (PubMed:23699507, PubMed:29981480). Promotes the development of inhibitory synapses in a PLXNB1-dependent manner (PubMed:23699507, PubMed:29981480). Modulates the complexity and arborization of developing neurites in hippocampal neurons…	95.639	861	sp|O09126|SEM4D_MOUSE	787	sp|O09126|SEM4D_MOUSE Semaphorin-4D OS=Mus musculus OX=10090 GN=Sema4d PE=1 SV=2	sp|O09126|SEM4D_MOUSE	787	787	S	LGKKTPKSDFSDLEQSVKETLVEPGSFSQQN	106.47	96.27	S(0.018)DFS(0.982)DLEQS(1)VK	S(-17)DFS(17)DLEQS(91)VK	9	2	2.6816	119806	94369.8	53906.8	89361	64313.9	136513	74712.9	91846.7	0.972937	0.937103
O09126	Semaphorin-4D	Sema4d	FUNCTION: Cell surface receptor for PLXNB1 and PLXNB2 that plays an important role in cell-cell signaling (By similarity). Regulates GABAergic synapse development (PubMed:23699507, PubMed:29981480). Promotes the development of inhibitory synapses in a PLXNB1-dependent manner (PubMed:23699507, PubMed:29981480). Modulates the complexity and arborization of developing neurites in hippocampal neurons…	95.639	861	sp|O09126|SEM4D_MOUSE	782	sp|O09126|SEM4D_MOUSE Semaphorin-4D OS=Mus musculus OX=10090 GN=Sema4d PE=1 SV=2	sp|O09126|SEM4D_MOUSE	782	782	S	RSALLLGKKTPKSDFSDLEQSVKETLVEPGS	151.52	151.52	SDFS(1)DLEQSVK	S(-83)DFS(83)DLEQS(-110)VK	4	2	-0.48273	438870	397840	428594	421768	343821	396473	400247	380180	1.10939	0.131587
O09172	Glutamate--cysteine ligase regulatory subunit	Gclm		30.534	274	sp|O09172|GSH0_MOUSE	59	sp|O09172|GSH0_MOUSE Glutamate--cysteine ligase regulatory subunit OS=Mus musculus OX=10090 GN=Gclm PE=1 SV=1	sp|O09172|GSH0_MOUSE	59	59	S	RDCIQKTLNEWSSQISPDLVREFPDVLECTM	196.42	196.42	TLNEWSSQIS(1)PDLVR	T(-160)LNEWS(-110)S(-86)QIS(86)PDLVR	10	2	0.63337	327999	328740	364531	340423	267676	320846	296225	294916	1.15431	0.0802244
O35099	Mitogen-activated protein kinase kinase kinase 5	Map3k5	FUNCTION: Serine/threonine kinase which acts as an essential component of the MAP kinase signal transduction pathway. Plays an important role in the cascades of cellular responses evoked by changes in the environment. Mediates signaling for determination of cell fate such as differentiation and survival. Plays a crucial role in the apoptosis signal transduction pathway through mitochondria-depend…	154.51	1380	sp|O35099|M3K5_MOUSE	1040	sp|O35099|M3K5_MOUSE Mitogen-activated protein kinase kinase kinase 5 OS=Mus musculus OX=10090 GN=Map3k5 PE=1 SV=3	sp|O35099|M3K5_MOUSE	1040	1040	S	LGIPDENFEDHSAPPSPEEKDSGFFMLRKDS	38.668	38.668	TLFLGIPDENFEDHS(0.17)APPS(0.83)PEEK	T(-38)LFLGIPDENFEDHS(-6.9)APPS(6.9)PEEK	19	3	-1.3473	145089	136395	64262.4	115249		120547	159662	140104	0.822593	0.541021
O35136	Neural cell adhesion molecule 2	Ncam2	FUNCTION: May play important roles in selective fasciculation and zone-to-zone projection of the primary olfactory axons.	93.203	837	sp|O35136|NCAM2_MOUSE	765	sp|O35136|NCAM2_MOUSE Neural cell adhesion molecule 2 OS=Mus musculus OX=10090 GN=Ncam2 PE=1 SV=1	sp|O35136|NCAM2_MOUSE	765	765	S	SKELEEGKAAYLKDGSKEPIVEMRTEDERIT	100.69	97.949	DGS(1)KEPIVEMR	DGS(98)KEPIVEMR	3	2	-0.16593	64475.8	63986.3	29164.8	52542.3	85036.1	85694.9	60986	77239	0.680256	0.15784
O35136	Neural cell adhesion molecule 2	Ncam2	FUNCTION: May play important roles in selective fasciculation and zone-to-zone projection of the primary olfactory axons.	93.203	837	sp|O35136|NCAM2_MOUSE	786	sp|O35136|NCAM2_MOUSE Neural cell adhesion molecule 2 OS=Mus musculus OX=10090 GN=Ncam2 PE=1 SV=1	sp|O35136|NCAM2_MOUSE	786	786	S	EMRTEDERITNHEDGSPVNEPNETTPLTEPE	141.84	89.529	IT(0.006)NHEDGS(0.994)PVNEPNETTPLTEPEK	IT(-22)NHEDGS(22)PVNEPNET(-68)T(-77)PLT(-81)EPEK	8	3	-0.057563	809274	730885	606396	715518	656234	689934	685595	677254	1.0565	0.558376
O35188	Fractalkine	Cx3cl1	FUNCTION: Acts as a ligand for both CX3CR1 and integrins. Binds to CX3CR1 and to integrins ITGAV:ITGB3 and ITGA4:ITGB1. Can activate integrins in both a CX3CR1-dependent and CX3CR1-independent manner. In the presence of CX3CR1, activates integrins by binding to the classical ligand-binding site (site 1) in integrins. In the absence of CX3CR1, binds to a second site (site 2) in integrins which is …	42.098	395	sp|O35188|X3CL1_MOUSE	262	sp|O35188|X3CL1_MOUSE Fractalkine OS=Mus musculus OX=10090 GN=Cx3cl1 PE=1 SV=3	sp|O35188|X3CL1_MOUSE	262	262	S	PWVQGQDLSPEKSLGSEEINPVHTDNFQERG	151.28	151.28	SLGS(1)EEINPVHTDNFQER	S(-64)LGS(64)EEINPVHT(-110)DNFQER	4	3	-1.9594	468769	407928	317921	398206	445424	531618	427623	468221	0.850465	0.266937
O35219	Potassium voltage-gated channel subfamily H member 2	Kcnh2	FUNCTION: Pore-forming (alpha) subunit of voltage-gated inwardly rectifying potassium channel. Channel properties are modulated by cAMP and subunit assembly. Mediates the rapidly activating component of the delayed rectifying potassium current in heart (IKr) (By similarity). {ECO:0000250|UniProtKB:Q12809}.	126.88	1162	sp|O35219|KCNH2_MOUSE	1140	sp|O35219|KCNH2_MOUSE Potassium voltage-gated channel subfamily H member 2 OS=Mus musculus OX=10090 GN=Kcnh2 PE=1 SV=2	sp|O35219|KCNH2_MOUSE	1140	1140	S	AGAPELPQDGPTRRLSLPGQLGALTSQPLHR	80.677	80.677	RLS(1)LPGQLGALTSQPLHR	RLS(69)LPGQLGALT(-69)S(-73)QPLHR	3	3	-1.335	30257.4	30995.7	37757.9	33003.7	20164.4	30275.8	28965.4	26468.5	1.2469	0.175229
O35219	Potassium voltage-gated channel subfamily H member 2	Kcnh2	FUNCTION: Pore-forming (alpha) subunit of voltage-gated inwardly rectifying potassium channel. Channel properties are modulated by cAMP and subunit assembly. Mediates the rapidly activating component of the delayed rectifying potassium current in heart (IKr) (By similarity). {ECO:0000250|UniProtKB:Q12809}.	126.88	1162	sp|O35219|KCNH2_MOUSE	322	sp|O35219|KCNH2_MOUSE Potassium voltage-gated channel subfamily H member 2 OS=Mus musculus OX=10090 GN=Kcnh2 PE=1 SV=2	sp|O35219|KCNH2_MOUSE	322	322	S	TGAMHPLRSGLLNSTSDSDLVRYRTISKIPQ	149.57	149.57	SGLLNST(0.018)S(0.867)DS(0.115)DLVR	S(-100)GLLNS(-34)T(-17)S(8.8)DS(-8.8)DLVR	8	2	1.5827	70368.3		56202.3	63285.3		74103.4	77652	75877.7	0.834043	0.226751
O35226	26S proteasome non-ATPase regulatory subunit 4	Psmd4	FUNCTION: Component of the 26S proteasome, a multiprotein complex involved in the ATP-dependent degradation of ubiquitinated proteins. This complex plays a key role in the maintenance of protein homeostasis by removing misfolded or damaged proteins, which could impair cellular functions, and by removing proteins whose functions are no longer required. Therefore, the proteasome participates in num…	40.703	376	sp|O35226|PSMD4_MOUSE	256	sp|O35226|PSMD4_MOUSE 26S proteasome non-ATPase regulatory subunit 4 OS=Mus musculus OX=10090 GN=Psmd4 PE=1 SV=1	sp|O35226|PSMD4_MOUSE	256	256	S	ASAAEAGIATPGTEDSDDALLKMTINQQEFG	116.06	61.503	AAAASAAEAGIAT(0.002)PGT(0.033)EDS(0.966)DDALLK	AAAAS(-58)AAEAGIAT(-28)PGT(-15)EDS(15)DDALLK	19	2	0.22133	138856	148869		143862	123486	125432	82501	110473	1.30224	0.168068
O35239	Tyrosine-protein phosphatase non-receptor type 9	Ptpn9	FUNCTION: Protein-tyrosine phosphatase that could participate in the transfer of hydrophobic ligands or in functions of the Golgi apparatus. {ECO:0000250}.	67.969	593	sp|O35239|PTN9_MOUSE	16	sp|O35239|PTN9_MOUSE Tyrosine-protein phosphatase non-receptor type 9 OS=Mus musculus OX=10090 GN=Ptpn9 PE=1 SV=2	sp|O35239|PTN9_MOUSE	16	16	T	MEPATAPRPDMAPELTPEEEQATKQFLEEIN	33.093	33.093	MEPAT(0.002)APRPDMAPELT(0.889)PEEEQAT(0.109)K	MEPAT(-27)APRPDMAPELT(9.1)PEEEQAT(-9.1)K	16	3	0.82692		95250.6	75711.1	85480.8	49456.4	76705.6	44789.3	56983.8	1.50009	0.149231
O35250	Exocyst complex component 7	Exoc7	FUNCTION: Component of the exocyst complex involved in the docking of exocytic vesicles with fusion sites on the plasma membrane. In adipocytes, plays a crucial role in targeting SLC2A4 vesicle to the plasma membrane in response to insulin, perhaps directing the vesicle to the precise site of fusion. {ECO:0000269|PubMed:12687004}.	79.959	697	sp|O35250|EXOC7_MOUSE	130	sp|O35250|EXOC7_MOUSE Exocyst complex component 7 OS=Mus musculus OX=10090 GN=Exoc7 PE=1 SV=2	sp|O35250|EXOC7_MOUSE	130	130	S	SMAKIQKAVEYFQDNSPDSPELNKVKLLFER	54.309	53.363	AVEYFQDNS(0.934)PDS(0.066)PELNK	AVEY(-35)FQDNS(11)PDS(-11)PELNK	9	2	-1.6956	71083.6	73566	63218.4	69289.3	58181.3		43799.3	50990.3	1.35887	0.0719606
O35295	Transcriptional activator protein Pur-beta	Purb	FUNCTION: Has capacity to bind repeated elements in single-stranded DNA such as the purine-rich single strand of the PUR element located upstream of the MYC gene. Participates in transcriptional and translational regulation of alpha-MHC expression in cardiac myocytes by binding to the purine-rich negative regulatory (PNR) element. Modulates constitutive liver galectin-3 gene transcription by bind…	33.901	324	sp|O35295|PURB_MOUSE	316	sp|O35295|PURB_MOUSE Transcriptional activator protein Pur-beta OS=Mus musculus OX=10090 GN=Purb PE=1 SV=3	sp|O35295|PURB_MOUSE	316	316	S	KLYERRGGGSGGGDESEGEEVDED_______	217.16	21.743	RGGGS(1)GGGDES(1)EGEEVDED	RGGGS(22)GGGDES(22)EGEEVDED	11	2	-0.90888	130082	202821	86392.1	139765	132569	149136	131383	137696	1.01502	0.954976
O35295	Transcriptional activator protein Pur-beta	Purb	FUNCTION: Has capacity to bind repeated elements in single-stranded DNA such as the purine-rich single strand of the PUR element located upstream of the MYC gene. Participates in transcriptional and translational regulation of alpha-MHC expression in cardiac myocytes by binding to the purine-rich negative regulatory (PNR) element. Modulates constitutive liver galectin-3 gene transcription by bind…	33.901	324	sp|O35295|PURB_MOUSE	310	sp|O35295|PURB_MOUSE Transcriptional activator protein Pur-beta OS=Mus musculus OX=10090 GN=Purb PE=1 SV=3	sp|O35295|PURB_MOUSE	310	310	S	QERQRDKLYERRGGGSGGGDESEGEEVDED_	263.21	21.743	RGGGS(1)GGGDES(1)EGEEVDED	RGGGS(22)GGGDES(22)EGEEVDED	5	2	-0.90888	2.47869e+06	2.57314e+06	2.45386e+06	2.5019e+06	2.45042e+06	2.34567e+06	2.36073e+06	2.38561e+06	1.04875	0.0760736
O35326	Serine/arginine-rich splicing factor 5	Srsf5	FUNCTION: May be required for progression through G1 and entry into S phase of cell growth. May play a regulatory role in pre-mRNA splicing. Autoregulates its own expression. Plays a role in constitutive splicing and can modulate the selection of alternative splice sites (By similarity). {ECO:0000250}.	30.891	269	sp|O35326|SRSF5_MOUSE;sp|Q3TWW8|SRSF6_MOUSE;sp|Q8VE97|SRSF4_MOUSE	117;119;113	sp|O35326|SRSF5_MOUSE Serine/arginine-rich splicing factor 5 OS=Mus musculus OX=10090 GN=Srsf5 PE=1 SV=2;sp|Q3TWW8|SRSF6_MOUSE Serine/arginine-rich splicing factor 6 OS=Mus musculus OX=10090 GN=Srsf6 PE=1 SV=1;sp|Q8VE97|SRSF4_MOUSE Serine/arginine-rich spl	sp|O35326|SRSF5_MOUSE;sp|Q3TWW8|SRSF6_MOUSE;sp|Q8VE97|SRSF4_MOUSE	117;119;113	119	S	PPTRTEYRLIVENLSSRCSWQDLKDYMRQAG;PPVRTENRLIVENLSSRVSWQDLKDFMRQAG;PPVRTEYRLIVENLSSRCSWQDLKDFMRQAG	88.24	84.309	LIVENLS(0.24)S(0.76)R	LIVENLS(-5)S(5)R	8	2	-1.8346	32953.1	26000.9	35777.1	31577.1	27875.2	50799	48320.5	42331.6	0.745946	0.241189
O35326	Serine/arginine-rich splicing factor 5	Srsf5	FUNCTION: May be required for progression through G1 and entry into S phase of cell growth. May play a regulatory role in pre-mRNA splicing. Autoregulates its own expression. Plays a role in constitutive splicing and can modulate the selection of alternative splice sites (By similarity). {ECO:0000250}.	30.891	269	sp|O35326|SRSF5_MOUSE;sp|Q3TWW8|SRSF6_MOUSE;sp|Q8VE97|SRSF4_MOUSE	116;118;112	sp|O35326|SRSF5_MOUSE Serine/arginine-rich splicing factor 5 OS=Mus musculus OX=10090 GN=Srsf5 PE=1 SV=2;sp|Q3TWW8|SRSF6_MOUSE Serine/arginine-rich splicing factor 6 OS=Mus musculus OX=10090 GN=Srsf6 PE=1 SV=1;sp|Q8VE97|SRSF4_MOUSE Serine/arginine-rich spl	sp|O35326|SRSF5_MOUSE;sp|Q3TWW8|SRSF6_MOUSE;sp|Q8VE97|SRSF4_MOUSE	116;118;112	118	S	APPVRTENRLIVENLSSRVSWQDLKDFMRQA;GPPTRTEYRLIVENLSSRCSWQDLKDYMRQA;GPPVRTEYRLIVENLSSRCSWQDLKDFMRQA	88.24	50.09	LIVENLS(0.652)S(0.348)R	LIVENLS(2.7)S(-2.7)R	7	2	0.76768	32953.1		35777.1	34365.1	27875.2		48320.5	38097.9	0.902022	0.752208
O35344	Importin subunit alpha-4	Kpna3	FUNCTION: Functions in nuclear protein import as an adapter protein for nuclear receptor KPNB1. Binds specifically and directly to substrates containing either a simple or bipartite NLS motif. Docking of the importin/substrate complex to the nuclear pore complex (NPC) is mediated by KPNB1 through binding to nucleoporin FxFG repeats and the complex is subsequently translocated through the pore by …	57.772	521	sp|O35344|IMA4_MOUSE	56	sp|O35344|IMA4_MOUSE Importin subunit alpha-4 OS=Mus musculus OX=10090 GN=Kpna3 PE=1 SV=1	sp|O35344|IMA4_MOUSE	56	56	S	RDEHLLKKRNVPQEESLEDSDVDADFKAQNV	55.866	55.866	NVPQEES(0.996)LEDS(0.004)DVDADFK	NVPQEES(25)LEDS(-25)DVDADFK	7	2	-0.28327	526812		389266	458039	510448		605450	557949	0.820933	0.354467
O35344	Importin subunit alpha-4	Kpna3	FUNCTION: Functions in nuclear protein import as an adapter protein for nuclear receptor KPNB1. Binds specifically and directly to substrates containing either a simple or bipartite NLS motif. Docking of the importin/substrate complex to the nuclear pore complex (NPC) is mediated by KPNB1 through binding to nucleoporin FxFG repeats and the complex is subsequently translocated through the pore by …	57.772	521	sp|O35344|IMA4_MOUSE	60	sp|O35344|IMA4_MOUSE Importin subunit alpha-4 OS=Mus musculus OX=10090 GN=Kpna3 PE=1 SV=1	sp|O35344|IMA4_MOUSE	60	60	S	LLKKRNVPQEESLEDSDVDADFKAQNVTLEA	66.509	66.509	NVPQEES(0.001)LEDS(0.999)DVDADFK	NVPQEES(-30)LEDS(30)DVDADFK	11	2	1.1892	421941	308558		365249	284363	234398	605450	374737	0.974682	0.955306
O35379	Multidrug resistance-associated protein 1	Abcc1	FUNCTION: Mediates export of organic anions and drugs from the cytoplasm. Mediates ATP-dependent transport of glutathione and glutathione conjugates, leukotriene C4, estradiol-17-beta-o-glucuronide, methotrexate, antiviral drugs and other xenobiotics. Confers resistance to anticancer drugs by decreasing accumulation of drug in cells, and by mediating ATP- and GSH-dependent drug export (PubMed:928…	171.18	1528	sp|O35379|MRP1_MOUSE	290	sp|O35379|MRP1_MOUSE Multidrug resistance-associated protein 1 OS=Mus musculus OX=10090 GN=Abcc1 PE=1 SV=1	sp|O35379|MRP1_MOUSE	290	290	S	IVYAPPKDPSKPKGSSQLDVNEEVEALIVKS	148.89	89.529	GS(0.036)S(0.964)QLDVNEEVEALIVK	GS(-14)S(14)QLDVNEEVEALIVK	3	2	-0.60349	125167	67651.9	126066	106295	66194.4	152632	72616.9	97147.8	1.09416	0.80041
O35393	Ephrin-B3	Efnb3	FUNCTION: Cell surface transmembrane ligand for Eph receptors, a family of receptor tyrosine kinases which are crucial for migration, repulsion and adhesion during neuronal, vascular and epithelial development. Binds promiscuously Eph receptors residing on adjacent cells, leading to contact-dependent bidirectional signaling into neighboring cells. The signaling pathway downstream of the receptor …	35.884	340	sp|O35393|EFNB3_MOUSE	274	sp|O35393|EFNB3_MOUSE Ephrin-B3 OS=Mus musculus OX=10090 GN=Efnb3 PE=1 SV=1	sp|O35393|EFNB3_MOUSE	274	274	S	SESRHPGPGSFGRGGSLGLGGGGGMGPREAE	54.556	14.5	GGS(1)LGLGGGGGMGPR	GGS(15)LGLGGGGGMGPR	3	2	-1.781	83120.6	100295	71721.6	85045.8	82865.5		69265.8	76065.7	1.11806	0.50394
O35409	Glutamate carboxypeptidase 2	Folh1	FUNCTION: Has both folate hydrolase and N-acetylated-alpha-linked-acidic dipeptidase (NAALADase) activity. Has a preference for tri-alpha-glutamate peptides (By similarity). In the intestine, required for the uptake of folate. In the brain, modulates excitatory neurotransmission through the hydrolysis of the neuropeptide, N-aceylaspartylglutamate (NAAG), thereby releasing glutamate. {ECO:0000250}…	84.573	752	sp|O35409|FOLH1_MOUSE	10	sp|O35409|FOLH1_MOUSE Glutamate carboxypeptidase 2 OS=Mus musculus OX=10090 GN=Folh1 PE=1 SV=2	sp|O35409|FOLH1_MOUSE	10	10	S	______MWNALQDRDSAEVLGHRQRWLRVGT	32.759	32.759	MWNALQDRDS(1)AEVLGHR	MWNALQDRDS(33)AEVLGHR	10	3	-0.9257	11943.5	11513.8	22314.2	15257.2	12142	23373.6	13654.9	16390.2	0.930874	0.831346
O35454	H(+)/Cl(-) exchange transporter 6	Clcn6	FUNCTION: Chloride transport protein, initially identified as voltage-gated chloride channel. The presence of the conserved gating glutamate residues suggests that is functions as antiporter. {ECO:0000269|PubMed:16950870}.	96.979	870	sp|O35454|CLCN6_MOUSE	25	sp|O35454|CLCN6_MOUSE H(+)/Cl(-) exchange transporter 6 OS=Mus musculus OX=10090 GN=Clcn6 PE=1 SV=1	sp|O35454|CLCN6_MOUSE	25	25	T	CCCRWCCCCGERESRTPEELTILGETQEEED	186.89	128.39	T(1)PEELTILGETQEEEDEILPR	T(50)PEELT(-50)ILGET(-110)QEEEDEILPR	1	2	2.1162	218337	218800	214805	217314	227367	208541	256610	230839	0.941409	0.389976
O35454	H(+)/Cl(-) exchange transporter 6	Clcn6	FUNCTION: Chloride transport protein, initially identified as voltage-gated chloride channel. The presence of the conserved gating glutamate residues suggests that is functions as antiporter. {ECO:0000269|PubMed:16950870}.	96.979	870	sp|O35454|CLCN6_MOUSE	726	sp|O35454|CLCN6_MOUSE H(+)/Cl(-) exchange transporter 6 OS=Mus musculus OX=10090 GN=Clcn6 PE=1 SV=1	sp|O35454|CLCN6_MOUSE	726	726	S	LERRYTPYPNLYPDQSPSEDWTMEERFRPLT	111.03	96.738	YTPYPNLYPDQS(0.932)PS(0.066)EDWT(0.002)MEER	Y(-89)T(-85)PY(-83)PNLY(-55)PDQS(12)PS(-12)EDWT(-26)MEER	12	3	0.027514	95272.4	143751	59321	99448.1	145084	131889		138487	0.718106	0.309148
O35495	Cyclin-dependent kinase 14	Cdk14	FUNCTION: Serine/threonine-protein kinase involved in the control of the eukaryotic cell cycle, whose activity is controlled by an associated cyclin. Acts as a cell-cycle regulator of Wnt signaling pathway during G2/M phase by mediating the phosphorylation of LRP6 at 'Ser-1490', leading to the activation of the Wnt signaling pathway. Acts as a regulator of cell cycle progression and cell prolifer…	52.995	469	sp|O35495|CDK14_MOUSE	134	sp|O35495|CDK14_MOUSE Cyclin-dependent kinase 14 OS=Mus musculus OX=10090 GN=Cdk14 PE=1 SV=2	sp|O35495|CDK14_MOUSE	134	134	S	SSPSSPTSPKFGKADSYEKLEKLGEGSYATV	160.62	160.62	ADS(1)YEKLEK	ADS(95)Y(-95)EKLEK	3	2	0.85913	1.73147e+06	2.00331e+06	2.14302e+06	1.95927e+06	2.0077e+06	1.83876e+06	1.67334e+06	1.83993e+06	1.06486	0.483392
O35495	Cyclin-dependent kinase 14	Cdk14	FUNCTION: Serine/threonine-protein kinase involved in the control of the eukaryotic cell cycle, whose activity is controlled by an associated cyclin. Acts as a cell-cycle regulator of Wnt signaling pathway during G2/M phase by mediating the phosphorylation of LRP6 at 'Ser-1490', leading to the activation of the Wnt signaling pathway. Acts as a regulator of cell cycle progression and cell prolifer…	52.995	469	sp|O35495|CDK14_MOUSE	119	sp|O35495|CDK14_MOUSE Cyclin-dependent kinase 14 OS=Mus musculus OX=10090 GN=Cdk14 PE=1 SV=2	sp|O35495|CDK14_MOUSE	119	119	S	KSSSAGKESPKVRRHSSPSSPTSPKFGKADS	73.502	42.072	RHS(0.958)S(0.05)PS(0.191)S(0.508)PT(0.231)S(0.062)PK	RHS(14)S(-14)PS(-4.3)S(3.5)PT(-3.5)S(-9.2)PK	3	2	-0.87589	560818	70602.9		315710	646451	426633		536542	0.588417	0.497438
O35526	Syntaxin-1A	Stx1a	FUNCTION: Plays an essential role in hormone and neurotransmitter calcium-dependent exocytosis and endocytosis (PubMed:17502420, PubMed:28596237, PubMed:28031464). Part of the SNARE (Soluble NSF Attachment Receptor) complex composed of SNAP25, STX1A and VAMP2 which mediates the fusion of synaptic vesicles with the presynaptic plasma membrane. STX1A and SNAP25 are localized on the plasma membrane …	33.054	288	sp|O35526|STX1A_MOUSE	64	sp|O35526|STX1A_MOUSE Syntaxin-1A OS=Mus musculus OX=10090 GN=Stx1a PE=1 SV=3	sp|O35526|STX1A_MOUSE	64	64	S	ENVEEVKRKHSAILASPNPDEKTKEELEELM	240.82	240.82	HSAILAS(1)PNPDEK	HS(-120)AILAS(120)PNPDEK	7	2	3.5328	2.31243e+06	2.27467e+06	2.47239e+06	2.35317e+06	2.43859e+06	2.53396e+06	1.95576e+06	2.30943e+06	1.01894	0.828319
O35526	Syntaxin-1A	Stx1a	FUNCTION: Plays an essential role in hormone and neurotransmitter calcium-dependent exocytosis and endocytosis (PubMed:17502420, PubMed:28596237, PubMed:28031464). Part of the SNARE (Soluble NSF Attachment Receptor) complex composed of SNAP25, STX1A and VAMP2 which mediates the fusion of synaptic vesicles with the presynaptic plasma membrane. STX1A and SNAP25 are localized on the plasma membrane …	33.054	288	sp|O35526|STX1A_MOUSE	14	sp|O35526|STX1A_MOUSE Syntaxin-1A OS=Mus musculus OX=10090 GN=Stx1a PE=1 SV=3	sp|O35526|STX1A_MOUSE	14	14	S	__MKDRTQELRTAKDSDDDDDVTVTVDRDRF	215.61	185.57	DS(1)DDDDDVTVTVDR	DS(160)DDDDDVT(-160)VT(-180)VDR	2	2	0.34501	353402	354864	480935	396400	273219	364600	245894	294571	1.34569	0.140192
O35526	Syntaxin-1A	Stx1a	FUNCTION: Plays an essential role in hormone and neurotransmitter calcium-dependent exocytosis and endocytosis (PubMed:17502420, PubMed:28596237, PubMed:28031464). Part of the SNARE (Soluble NSF Attachment Receptor) complex composed of SNAP25, STX1A and VAMP2 which mediates the fusion of synaptic vesicles with the presynaptic plasma membrane. STX1A and SNAP25 are localized on the plasma membrane …	33.054	288	sp|O35526|STX1A_MOUSE	59	sp|O35526|STX1A_MOUSE Syntaxin-1A OS=Mus musculus OX=10090 GN=Stx1a PE=1 SV=3	sp|O35526|STX1A_MOUSE	59	59	S	IDKIAENVEEVKRKHSAILASPNPDEKTKEE	132.4	130.12	KHS(1)AILASPNPDEK	KHS(76)AILAS(-76)PNPDEK	3	3	-1.4296	659015	495533	375764	510104	705975	738798	394975	613249	0.831805	0.493087
O35607	Bone morphogenetic protein receptor type-2	Bmpr2	FUNCTION: On ligand binding, forms a receptor complex consisting of two type II and two type I transmembrane serine/threonine kinases. Type II receptors phosphorylate and activate type I receptors which autophosphorylate, then bind and activate SMAD transcriptional regulators. Binds to BMP7, BMP2 and, less efficiently, BMP4. Binding is weak but enhanced by the presence of type I receptors for BMP…	115.02	1038	sp|O35607|BMPR2_MOUSE	863	sp|O35607|BMPR2_MOUSE Bone morphogenetic protein receptor type-2 OS=Mus musculus OX=10090 GN=Bmpr2 PE=1 SV=1	sp|O35607|BMPR2_MOUSE	863	863	S	QNQFIGEDTRLNINSSPDEHEPLLRREQQAG	78.75	62.711	LNINS(0.09)S(0.91)PDEHEPLLR	LNINS(-10)S(10)PDEHEPLLR	6	3	0.72715	119703	72126.3		95914.6	106009	97432.3	118283	107241	0.894381	0.599874
O35609	Secretory carrier-associated membrane protein 3	Scamp3	FUNCTION: Functions in post-Golgi recycling pathways. Acts as a recycling carrier to the cell surface.	38.458	349	sp|O35609|SCAM3_MOUSE	78	sp|O35609|SCAM3_MOUSE Secretory carrier-associated membrane protein 3 OS=Mus musculus OX=10090 GN=Scamp3 PE=1 SV=3	sp|O35609|SCAM3_MOUSE	78	78	S	LPPPSAPSVQSSRKLSPTEPRNYGSYSTQAS	144.47	144.47	KLS(1)PTEPR	KLS(68)PT(-68)EPR	3	2	-1.1983	139955	156185	255665	183935	98522.8	169820	151980	140107	1.31281	0.356001
O35621	Phosphomannomutase 1	Pmm1	FUNCTION: Involved in the synthesis of the GDP-mannose and dolichol-phosphate-mannose required for a number of critical mannosyl transfer reactions. In addition, may be responsible for the degradation of glucose-1,6-bisphosphate in ischemic brain. {ECO:0000269|PubMed:18927083}.	29.774	262	sp|O35621|PMM1_MOUSE	242	sp|O35621|PMM1_MOUSE Phosphomannomutase 1 OS=Mus musculus OX=10090 GN=Pmm1 PE=1 SV=1	sp|O35621|PMM1_MOUSE	242	242	S	FEIYADPRTVGHSVVSPQDTVQRCRELFFPE	118.87	118.87	TVGHSVVS(1)PQDTVQR	T(-76)VGHS(-43)VVS(43)PQDT(-48)VQR	8	3	-1.4823	497288	533465	464904	498552	586186	622852	453976	554338	0.899366	0.36762
O35633	Vesicular inhibitory amino acid transporter	Slc32a1	FUNCTION: Involved in the uptake of GABA and glycine into the synaptic vesicles. {ECO:0000250|UniProtKB:O35458, ECO:0000269|PubMed:9395291}.	57.38	525	sp|O35633|VIAAT_MOUSE	95	sp|O35633|VIAAT_MOUSE Vesicular inhibitory amino acid transporter OS=Mus musculus OX=10090 GN=Slc32a1 PE=1 SV=3	sp|O35633|VIAAT_MOUSE	95	95	S	EGDIHYQRGGAPLPPSGSKDQAVGAGGEFGG	131.21	69.053	GGAPLPPS(0.896)GS(0.104)KDQAVGAGGEFGGHDKPK	GGAPLPPS(9.3)GS(-9.3)KDQAVGAGGEFGGHDKPK	8	4	0.37365	591705	13304.1	8.56751e+06	3.05751e+06	1.70052e+06	9.61018e+06	1.2482e+07	7.93089e+06	0.385519	0.314824
O35633	Vesicular inhibitory amino acid transporter	Slc32a1	FUNCTION: Involved in the uptake of GABA and glycine into the synaptic vesicles. {ECO:0000250|UniProtKB:O35458, ECO:0000269|PubMed:9395291}.	57.38	525	sp|O35633|VIAAT_MOUSE	97	sp|O35633|VIAAT_MOUSE Vesicular inhibitory amino acid transporter OS=Mus musculus OX=10090 GN=Slc32a1 PE=1 SV=3	sp|O35633|VIAAT_MOUSE	97	97	S	DIHYQRGGAPLPPSGSKDQAVGAGGEFGGHD	127.79	123.42	GGAPLPPS(0.039)GS(0.961)KDQAVGAGGEFGGHDKPK	GGAPLPPS(-14)GS(14)KDQAVGAGGEFGGHDKPK	10	4	0.88305	8.46995e+06	1.00599e+07	4.28672e+06	7.60552e+06	9.89369e+06	9.61018e+06	1.2482e+07	1.06619e+07	0.713333	0.191931
O35643	AP-1 complex subunit beta-1	Ap1b1	FUNCTION: Subunit of clathrin-associated adaptor protein complex 1 that plays a role in protein sorting in the late-Golgi/trans-Golgi network (TGN) and/or endosomes. The AP complexes mediate both the recruitment of clathrin to membranes and the recognition of sorting signals within the cytosolic tails of transmembrane cargo molecules.	103.93	943	sp|O35643|AP1B1_MOUSE;sp|Q9DBG3|AP2B1_MOUSE	347;347	sp|O35643|AP1B1_MOUSE AP-1 complex subunit beta-1 OS=Mus musculus OX=10090 GN=Ap1b1 PE=1 SV=2;sp|Q9DBG3|AP2B1_MOUSE AP-2 complex subunit beta OS=Mus musculus OX=10090 GN=Ap2b1 PE=1 SV=1	sp|O35643|AP1B1_MOUSE;sp|Q9DBG3|AP2B1_MOUSE	347;347	347	S	IYVKLEKLDIMIRLASQANIAQVLAELKEYA	93.517	93.517	LAS(1)QANIAQVLAELK	LAS(94)QANIAQVLAELK	3	2	-0.15357	13905		17424.9	15664.9		20067.8	16128	18097.9	0.865565	0.454257
O35678	Monoglyceride lipase	Mgll	FUNCTION: Converts monoacylglycerides to free fatty acids and glycerol (PubMed:9341166, PubMed:17700715, PubMed:18096503, PubMed:19029917, PubMed:20554061, PubMed:20729846, PubMed:21454566). Hydrolyzes the endocannabinoid 2-arachidonoylglycerol, and thereby contributes to the regulation of endocannabinoid signaling, nociperception and perception of pain (PubMed:9341166, PubMed:17700715, PubMed:18…	33.387	303	sp|O35678|MGLL_MOUSE	5	sp|O35678|MGLL_MOUSE Monoglyceride lipase OS=Mus musculus OX=10090 GN=Mgll PE=1 SV=1	sp|O35678|MGLL_MOUSE	5	5	S	___________MPEASSPRRTPQNVPYQDLP	78.932	33.723	MPEAS(0.5)S(0.5)PR	MPEAS(0)S(0)PR	5	2	2.239	44760.9	54026.4	54358.2	51048.5	71860.7	57876.1		64868.4	0.786955	0.127562
O35678	Monoglyceride lipase	Mgll	FUNCTION: Converts monoacylglycerides to free fatty acids and glycerol (PubMed:9341166, PubMed:17700715, PubMed:18096503, PubMed:19029917, PubMed:20554061, PubMed:20729846, PubMed:21454566). Hydrolyzes the endocannabinoid 2-arachidonoylglycerol, and thereby contributes to the regulation of endocannabinoid signaling, nociperception and perception of pain (PubMed:9341166, PubMed:17700715, PubMed:18…	33.387	303	sp|O35678|MGLL_MOUSE	6	sp|O35678|MGLL_MOUSE Monoglyceride lipase OS=Mus musculus OX=10090 GN=Mgll PE=1 SV=1	sp|O35678|MGLL_MOUSE	6	6	S	__________MPEASSPRRTPQNVPYQDLPH	78.932	56.202	MPEAS(0.27)S(0.73)PR	MPEAS(-4.3)S(4.3)PR	6	2	1.173	44760.9	54026.4	54358.2	51048.5	71860.7	57876.1	51821.1	60519.3	0.843508	0.231298
O35678	Monoglyceride lipase	Mgll	FUNCTION: Converts monoacylglycerides to free fatty acids and glycerol (PubMed:9341166, PubMed:17700715, PubMed:18096503, PubMed:19029917, PubMed:20554061, PubMed:20729846, PubMed:21454566). Hydrolyzes the endocannabinoid 2-arachidonoylglycerol, and thereby contributes to the regulation of endocannabinoid signaling, nociperception and perception of pain (PubMed:9341166, PubMed:17700715, PubMed:18…	33.387	303	sp|O35678|MGLL_MOUSE	189	sp|O35678|MGLL_MOUSE Monoglyceride lipase OS=Mus musculus OX=10090 GN=Mgll PE=1 SV=1	sp|O35678|MGLL_MOUSE	189	189	S	MTLGRIDSSVLSRNKSEVDLYNSDPLVCRAG	79.795	47.148	NKS(0.999)EVDLY(0.001)NSDPLVCR	NKS(32)EVDLY(-32)NS(-37)DPLVCR	3	2	-0.774	94005.3	111147	96690.6	100614		23959.3	92185.7	58072.5	1.73256	0.204685
O35681	Synaptotagmin-3	Syt3	FUNCTION: Ca(2+) sensor involved in Ca(2+)-dependent exocytosis of secretory vesicles through Ca(2+) and phospholipid binding to the C2 domain. Ca(2+) induces binding of the C2-domains to phospholipid membranes and to assembled SNARE-complexes; both actions contribute to triggering exocytosis. Plays a role in dendrite formation by melanocytes. {ECO:0000250|UniProtKB:P40748, ECO:0000250|UniProtKB:…	63.253	587	sp|O35681|SYT3_MOUSE;sp|Q9R0N9|SYT9_MOUSE	382;306	sp|O35681|SYT3_MOUSE Synaptotagmin-3 OS=Mus musculus OX=10090 GN=Syt3 PE=1 SV=2;sp|Q9R0N9|SYT9_MOUSE Synaptotagmin-9 OS=Mus musculus OX=10090 GN=Syt9 PE=1 SV=2	sp|O35681|SYT3_MOUSE	382	382	S	FSVPLAELAQRKLHFSVYDFDRFSRHDLIGQ	106.58	83.474	KLHFS(1)VYDFDR	KLHFS(50)VY(-50)DFDR	5	3	1.1885	385540	471092	444588	433740	441657	554927	390021	462202	0.938422	0.631355
O35681	Synaptotagmin-3	Syt3	FUNCTION: Ca(2+) sensor involved in Ca(2+)-dependent exocytosis of secretory vesicles through Ca(2+) and phospholipid binding to the C2 domain. Ca(2+) induces binding of the C2-domains to phospholipid membranes and to assembled SNARE-complexes; both actions contribute to triggering exocytosis. Plays a role in dendrite formation by melanocytes. {ECO:0000250|UniProtKB:P40748, ECO:0000250|UniProtKB:…	63.253	587	sp|O35681|SYT3_MOUSE	586	sp|O35681|SYT3_MOUSE Synaptotagmin-3 OS=Mus musculus OX=10090 GN=Syt3 PE=1 SV=2	sp|O35681|SYT3_MOUSE	586	586	S	SSFTKGGKGLSEKENSE______________	165.39	165.39	GLSEKENS(1)E	GLS(-120)EKENS(120)E	8	2	0.42332	1.76197e+06	1.84702e+06	1.36664e+06	1.65854e+06	1.6777e+06	1.56789e+06	1.55979e+06	1.60179e+06	1.03543	0.729182
O35691	Pinin	Pnn	FUNCTION: Transcriptional activator binding to the E-box 1 core sequence of the E-cadherin promoter gene; the core-binding sequence is 5'CAGGTG-3'. Capable of reversing CTBP1-mediated transcription repression. Auxiliary component of the splicing-dependent multiprotein exon junction complex (EJC) deposited at splice junction on mRNAs. The EJC is a dynamic structure consisting of core proteins and …	82.435	725	sp|O35691|PININ_MOUSE	442	sp|O35691|PININ_MOUSE Pinin OS=Mus musculus OX=10090 GN=Pnn PE=1 SV=4	sp|O35691|PININ_MOUSE	442	442	S	EMEFDVEPDKECKSLSPGKENINSQEVEKES	162.78	162.78	SLS(1)PGKENINSQEVEK	S(-55)LS(55)PGKENINS(-110)QEVEK	3	3	-0.6284	512060	460530	369384	447325	502489	552235	498514	517746	0.863985	0.193851
O35691	Pinin	Pnn	FUNCTION: Transcriptional activator binding to the E-box 1 core sequence of the E-cadherin promoter gene; the core-binding sequence is 5'CAGGTG-3'. Capable of reversing CTBP1-mediated transcription repression. Auxiliary component of the splicing-dependent multiprotein exon junction complex (EJC) deposited at splice junction on mRNAs. The EJC is a dynamic structure consisting of core proteins and …	82.435	725	sp|O35691|PININ_MOUSE	346	sp|O35691|PININ_MOUSE Pinin OS=Mus musculus OX=10090 GN=Pnn PE=1 SV=4	sp|O35691|PININ_MOUSE	346	346	S	EEAGEEEEKEAGIVHSDAEKEQEEEEQKQEM	151.52	77.698	EAGIVHS(1)DAEKEQEEEEQKQEMEVK	EAGIVHS(78)DAEKEQEEEEQKQEMEVK	7	4	1.3071	534829	552656	495987	527824	552858	611549	485814	550074	0.959551	0.607613
O35737	Heterogeneous nuclear ribonucleoprotein H	Hnrnph1	FUNCTION: This protein is a component of the heterogeneous nuclear ribonucleoprotein (hnRNP) complexes which provide the substrate for the processing events that pre-mRNAs undergo before becoming functional, translatable mRNAs in the cytoplasm. Mediates pre-mRNA alternative splicing regulation. Inhibits, together with CUGBP1, insulin receptor (IR) pre-mRNA exon 11 inclusion in myoblast. Binds to …	49.199	449	sp|O35737|HNRH1_MOUSE;sp|P70333|HNRH2_MOUSE	63;63	sp|O35737|HNRH1_MOUSE Heterogeneous nuclear ribonucleoprotein H OS=Mus musculus OX=10090 GN=Hnrnph1 PE=1 SV=3;sp|P70333|HNRH2_MOUSE Heterogeneous nuclear ribonucleoprotein H2 OS=Mus musculus OX=10090 GN=Hnrnph2 PE=1 SV=1	sp|O35737|HNRH1_MOUSE;sp|P70333|HNRH2_MOUSE	63;63	63	S	TREGRPSGEAFVELESEDEVKLALKKDRETM	101.62	101.62	EGRPSGEAFVELES(1)EDEVK	EGRPS(-98)GEAFVELES(98)EDEVK	14	3	-1.4432	97548.7	87026.6	104784	96453.2	93671.3	92108.3	91745	92508.2	1.04264	0.489454
O35737	Heterogeneous nuclear ribonucleoprotein H	Hnrnph1	FUNCTION: This protein is a component of the heterogeneous nuclear ribonucleoprotein (hnRNP) complexes which provide the substrate for the processing events that pre-mRNAs undergo before becoming functional, translatable mRNAs in the cytoplasm. Mediates pre-mRNA alternative splicing regulation. Inhibits, together with CUGBP1, insulin receptor (IR) pre-mRNA exon 11 inclusion in myoblast. Binds to …	49.199	449	sp|O35737|HNRH1_MOUSE;sp|P70333|HNRH2_MOUSE	104;104	sp|O35737|HNRH1_MOUSE Heterogeneous nuclear ribonucleoprotein H OS=Mus musculus OX=10090 GN=Hnrnph1 PE=1 SV=3;sp|P70333|HNRH2_MOUSE Heterogeneous nuclear ribonucleoprotein H2 OS=Mus musculus OX=10090 GN=Hnrnph2 PE=1 SV=1	sp|O35737|HNRH1_MOUSE;sp|P70333|HNRH2_MOUSE	104;104	104	S	NNVEMDWVLKHTGPNSPDTANDGFVRLRGLP;NSVEMDWVLKHTGPNSPDTANDGFVRLRGLP	160.81	158.38	HT(0.001)GPNS(0.999)PDTANDGFVR	HT(-32)GPNS(32)PDT(-52)ANDGFVR	6	3	-0.29038	933020	762706	532249	742659	895069	945215	1.05756e+06	965947	0.76884	0.150246
O35737	Heterogeneous nuclear ribonucleoprotein H	Hnrnph1	FUNCTION: This protein is a component of the heterogeneous nuclear ribonucleoprotein (hnRNP) complexes which provide the substrate for the processing events that pre-mRNAs undergo before becoming functional, translatable mRNAs in the cytoplasm. Mediates pre-mRNA alternative splicing regulation. Inhibits, together with CUGBP1, insulin receptor (IR) pre-mRNA exon 11 inclusion in myoblast. Binds to …	49.199	449	sp|O35737|HNRH1_MOUSE;sp|Q9Z2X1|HNRPF_MOUSE	310;310	sp|O35737|HNRH1_MOUSE Heterogeneous nuclear ribonucleoprotein H OS=Mus musculus OX=10090 GN=Hnrnph1 PE=1 SV=3;sp|Q9Z2X1|HNRPF_MOUSE Heterogeneous nuclear ribonucleoprotein F OS=Mus musculus OX=10090 GN=Hnrnpf PE=1 SV=3	sp|O35737|HNRH1_MOUSE;sp|Q9Z2X1|HNRPF_MOUSE	310;310	310	S	GLPYKATENDIYNFFSPLNPVRVHIEIGPDG;GLPYRATENDIYNFFSPLNPVRVHIEIGPDG	106.97	100.07	ATENDIYNFFS(1)PLNPVR	AT(-73)ENDIY(-72)NFFS(72)PLNPVR	11	2	0.63985	12925.1		24163.7	18544.4	20598.2		21160.6	20879.4	0.88817	0.718422
O35841	Apoptosis inhibitor 5	Api5	FUNCTION: Antiapoptotic factor that may have a role in protein assembly. Negatively regulates ACIN1. By binding to ACIN1, it suppresses ACIN1 cleavage from CASP3 and ACIN1-mediated DNA fragmentation. Also known to efficiently suppress E2F1-induced apoptosis (By similarity). {ECO:0000250}.	56.784	504	sp|O35841|API5_MOUSE	464	sp|O35841|API5_MOUSE Apoptosis inhibitor 5 OS=Mus musculus OX=10090 GN=Api5 PE=1 SV=2	sp|O35841|API5_MOUSE	464	464	S	VEIGQKRTSEDTSSGSPPKKSPGGPKRDARQ	148.57	120.21	TSEDTS(0.002)S(0.004)GS(0.994)PPKK	T(-88)S(-92)EDT(-51)S(-26)S(-24)GS(24)PPKK	9	2	-1.1645		576904	6389.98	291647	530287		596799	563543	0.517524	0.443698
O35864	COP9 signalosome complex subunit 5	Cops5	FUNCTION: Probable protease subunit of the COP9 signalosome complex (CSN), a complex involved in various cellular and developmental processes. The CSN complex is an essential regulator of the ubiquitin (Ubl) conjugation pathway by mediating the deneddylation of the cullin subunits of the SCF-type E3 ligase complexes, leading to decrease the Ubl ligase activity of SCF-type complexes such as SCF, C…	37.548	334	sp|O35864|CSN5_MOUSE	284	sp|O35864|CSN5_MOUSE COP9 signalosome complex subunit 5 OS=Mus musculus OX=10090 GN=Cops5 PE=1 SV=3	sp|O35864|CSN5_MOUSE	284	284	S	LSEKLEQSEAQLGRGSFMLGLETHDRKSEDK	78.157	78.157	GS(1)FMLGLETHDR	GS(70)FMLGLET(-70)HDR	2	2	-0.61249	91745.8	103160	89730.3	94878.7	73992.7	119822	70672.7	88162.3	1.07618	0.703139
O35874	Neutral amino acid transporter A	Slc1a4	FUNCTION: Transporter for alanine, serine, cysteine, and threonine. Exhibits sodium dependence (By similarity). {ECO:0000250}.	56.061	532	sp|O35874|SATT_MOUSE	507	sp|O35874|SATT_MOUSE Neutral amino acid transporter A OS=Mus musculus OX=10090 GN=Slc1a4 PE=1 SV=1	sp|O35874|SATT_MOUSE	507	507	S	VKVEAIPNSKSEEETSPLVTHQNPAGPVAIA	202.86	202.86	SEEET(0.005)S(0.995)PLVTHQNPAGPVAIAPELESK	S(-44)EEET(-23)S(23)PLVT(-60)HQNPAGPVAIAPELES(-190)K	6	3	1.5691	2.19817e+06	1.93446e+06	1.65309e+06	1.92857e+06	2.39988e+06	1.68067e+06	2.1378e+06	2.07278e+06	0.930427	0.612037
O35927	Catenin delta-2	Ctnnd2	FUNCTION: Has a critical role in neuronal development, particularly in the formation and/or maintenance of dendritic spines and synapses (PubMed:17993462) (PubMed:25807484). Involved in the regulation of canonical Wnt signaling (By similarity). It probably acts on beta-catenin turnover, facilitating beta-catenin interaction with GSK3B, phosphorylation, ubiquitination and degradation (PubMed:20623…	135	1247	sp|O35927|CTND2_MOUSE	458	sp|O35927|CTND2_MOUSE Catenin delta-2 OS=Mus musculus OX=10090 GN=Ctnnd2 PE=1 SV=1	sp|O35927|CTND2_MOUSE	458	458	S	PPAHTGTFRTSTAPSSPGVDSVPLQRTGSQH	136.39	136.39	TSTAPS(0.02)S(0.98)PGVDSVPLQR	T(-63)S(-63)T(-59)APS(-17)S(17)PGVDS(-48)VPLQR	7	2	-1.3616	705451		219310	462381	640907	523008	551812	571909	0.808486	0.598988
O35927	Catenin delta-2	Ctnnd2	FUNCTION: Has a critical role in neuronal development, particularly in the formation and/or maintenance of dendritic spines and synapses (PubMed:17993462) (PubMed:25807484). Involved in the regulation of canonical Wnt signaling (By similarity). It probably acts on beta-catenin turnover, facilitating beta-catenin interaction with GSK3B, phosphorylation, ubiquitination and degradation (PubMed:20623…	135	1247	sp|O35927|CTND2_MOUSE	1087	sp|O35927|CTND2_MOUSE Catenin delta-2 OS=Mus musculus OX=10090 GN=Ctnnd2 PE=1 SV=1	sp|O35927|CTND2_MOUSE	1087	1087	S	PYSSSRTPSISPVRVSPNNRSASAPASPREM	88.203	88.203	TPS(0.42)IS(0.58)PVRVS(1)PNNR	T(-48)PS(-1.4)IS(1.4)PVRVS(40)PNNR	10	3	-0.1752	276192	375219	320818	324076	272917	260689	252925	262177	1.2361	0.101512
O35927	Catenin delta-2	Ctnnd2	FUNCTION: Has a critical role in neuronal development, particularly in the formation and/or maintenance of dendritic spines and synapses (PubMed:17993462) (PubMed:25807484). Involved in the regulation of canonical Wnt signaling (By similarity). It probably acts on beta-catenin turnover, facilitating beta-catenin interaction with GSK3B, phosphorylation, ubiquitination and degradation (PubMed:20623…	135	1247	sp|O35927|CTND2_MOUSE	1082	sp|O35927|CTND2_MOUSE Catenin delta-2 OS=Mus musculus OX=10090 GN=Ctnnd2 PE=1 SV=1	sp|O35927|CTND2_MOUSE	1082	1082	S	RDRQRPYSSSRTPSISPVRVSPNNRSASAPA	124.81	87.895	TPSIS(1)PVR	T(-54)PS(-39)IS(39)PVR	5	2	0.070152	931936	1.08543e+06	1.0758e+06	1.03106e+06	968474	903786	820947	897736	1.14851	0.111418
O35927	Catenin delta-2	Ctnnd2	FUNCTION: Has a critical role in neuronal development, particularly in the formation and/or maintenance of dendritic spines and synapses (PubMed:17993462) (PubMed:25807484). Involved in the regulation of canonical Wnt signaling (By similarity). It probably acts on beta-catenin turnover, facilitating beta-catenin interaction with GSK3B, phosphorylation, ubiquitination and degradation (PubMed:20623…	135	1247	sp|O35927|CTND2_MOUSE	1098	sp|O35927|CTND2_MOUSE Catenin delta-2 OS=Mus musculus OX=10090 GN=Ctnnd2 PE=1 SV=1	sp|O35927|CTND2_MOUSE	1098	1098	S	PVRVSPNNRSASAPASPREMISLKERKTDYE	108.4	92.445	SASAPAS(1)PR	S(-64)AS(-60)APAS(60)PR	7	2	0.62884	964577	869382	560764	798241	812525	771086	789089	790900	1.00928	0.955076
O35927	Catenin delta-2	Ctnnd2	FUNCTION: Has a critical role in neuronal development, particularly in the formation and/or maintenance of dendritic spines and synapses (PubMed:17993462) (PubMed:25807484). Involved in the regulation of canonical Wnt signaling (By similarity). It probably acts on beta-catenin turnover, facilitating beta-catenin interaction with GSK3B, phosphorylation, ubiquitination and degradation (PubMed:20623…	135	1247	sp|O35927|CTND2_MOUSE	529	sp|O35927|CTND2_MOUSE Catenin delta-2 OS=Mus musculus OX=10090 GN=Ctnnd2 PE=1 SV=1	sp|O35927|CTND2_MOUSE	529	529	S	SKSGPALPPEGTLARSPSIDSIQKDPREFGW	156.57	130.79	S(1)PSIDSIQK	S(36)PS(-36)IDS(-64)IQK	1	2	-0.48886	781225	615305	210692	535741	606612	610127		608370	0.880617	0.761712
O35927	Catenin delta-2	Ctnnd2	FUNCTION: Has a critical role in neuronal development, particularly in the formation and/or maintenance of dendritic spines and synapses (PubMed:17993462) (PubMed:25807484). Involved in the regulation of canonical Wnt signaling (By similarity). It probably acts on beta-catenin turnover, facilitating beta-catenin interaction with GSK3B, phosphorylation, ubiquitination and degradation (PubMed:20623…	135	1247	sp|O35927|CTND2_MOUSE	273	sp|O35927|CTND2_MOUSE Catenin delta-2 OS=Mus musculus OX=10090 GN=Ctnnd2 PE=1 SV=1	sp|O35927|CTND2_MOUSE	273	273	S	APPRGGSPLTTTQGGSPTKLQRGGSAPEGAA	157.7	136.99	GGSPLTTTQGGS(0.99)PT(0.01)K	GGS(-120)PLT(-77)T(-56)T(-40)QGGS(20)PT(-20)K	12	2	2.0705	2.08392e+06	306929	835440	1.07543e+06	1.92735e+06	2.26938e+06	1.87299e+06	2.02324e+06	0.531538	0.154798
O35927	Catenin delta-2	Ctnnd2	FUNCTION: Has a critical role in neuronal development, particularly in the formation and/or maintenance of dendritic spines and synapses (PubMed:17993462) (PubMed:25807484). Involved in the regulation of canonical Wnt signaling (By similarity). It probably acts on beta-catenin turnover, facilitating beta-catenin interaction with GSK3B, phosphorylation, ubiquitination and degradation (PubMed:20623…	135	1247	sp|O35927|CTND2_MOUSE	264	sp|O35927|CTND2_MOUSE Catenin delta-2 OS=Mus musculus OX=10090 GN=Ctnnd2 PE=1 SV=1	sp|O35927|CTND2_MOUSE	264	264	S	LYYSSSTLPAPPRGGSPLTTTQGGSPTKLQR	175.38	103.04	GGS(1)PLTTT(0.01)QGGS(0.82)PT(0.169)K	GGS(49)PLT(-49)T(-35)T(-19)QGGS(6.9)PT(-6.9)K	3	2	0.71338	947578	306929		627254	366488	317208	820309	501335	1.25117	0.716785
O35927	Catenin delta-2	Ctnnd2	FUNCTION: Has a critical role in neuronal development, particularly in the formation and/or maintenance of dendritic spines and synapses (PubMed:17993462) (PubMed:25807484). Involved in the regulation of canonical Wnt signaling (By similarity). It probably acts on beta-catenin turnover, facilitating beta-catenin interaction with GSK3B, phosphorylation, ubiquitination and degradation (PubMed:20623…	135	1247	sp|O35927|CTND2_MOUSE	324	sp|O35927|CTND2_MOUSE Catenin delta-2 OS=Mus musculus OX=10090 GN=Ctnnd2 PE=1 SV=1	sp|O35927|CTND2_MOUSE	324	324	S	STSSPINIVVSSAGLSPIRVTSPPTVQSTIS	122.13	122.13	SYSTSSPINIVVSS(0.007)AGLS(0.993)PIR	S(-110)Y(-120)S(-100)T(-100)S(-110)S(-100)PINIVVS(-38)S(-22)AGLS(22)PIR	18	2	3.7358	84245.4	50170.1		67207.8	53724.4	82948.5	61354.3	66009.1	1.01816	0.948216
O35927	Catenin delta-2	Ctnnd2	FUNCTION: Has a critical role in neuronal development, particularly in the formation and/or maintenance of dendritic spines and synapses (PubMed:17993462) (PubMed:25807484). Involved in the regulation of canonical Wnt signaling (By similarity). It probably acts on beta-catenin turnover, facilitating beta-catenin interaction with GSK3B, phosphorylation, ubiquitination and degradation (PubMed:20623…	135	1247	sp|O35927|CTND2_MOUSE	412	sp|O35927|CTND2_MOUSE Catenin delta-2 OS=Mus musculus OX=10090 GN=Ctnnd2 PE=1 SV=1	sp|O35927|CTND2_MOUSE	412	412	S	SSQHGHLAPELRALQSPEHHIDPIYEDRVYQ	89.529	89.529	ALQS(1)PEHHIDPIYEDR	ALQS(73)PEHHIDPIY(-73)EDR	4	3	-0.726	739985	642354	415886	599409	798769	613757	637603	683376	0.877128	0.495866
O35954	Membrane-associated phosphatidylinositol transfer protein 1	Pitpnm1	FUNCTION: Regulates RHOA activity, and plays a role in cytoskeleton remodeling. Necessary for normal completion of cytokinesis. Plays a role in maintaining normal diacylglycerol levels in the Golgi apparatus. Binds phosphatidyl inositol phosphates (in vitro). May catalyze the transfer of phosphatidylinositol and phosphatidylcholine between membranes (By similarity). Necessary for maintaining the …	134.94	1243	sp|O35954|PITM1_MOUSE	287	sp|O35954|PITM1_MOUSE Membrane-associated phosphatidylinositol transfer protein 1 OS=Mus musculus OX=10090 GN=Pitpnm1 PE=1 SV=1	sp|O35954|PITM1_MOUSE	287	287	T	GKSSTEARPGTSTAGTPDGPEAPPGPDASPD	73.805	73.805	PGT(0.004)S(0.011)T(0.032)AGT(0.953)PDGPEAPPGPDASPDASFGK	PGT(-24)S(-19)T(-15)AGT(15)PDGPEAPPGPDAS(-56)PDAS(-61)FGK	8	3	0.81008	361868	491238	283106	378737	277379		334315	305847	1.23832	0.435267
O35954	Membrane-associated phosphatidylinositol transfer protein 1	Pitpnm1	FUNCTION: Regulates RHOA activity, and plays a role in cytoskeleton remodeling. Necessary for normal completion of cytokinesis. Plays a role in maintaining normal diacylglycerol levels in the Golgi apparatus. Binds phosphatidyl inositol phosphates (in vitro). May catalyze the transfer of phosphatidylinositol and phosphatidylcholine between membranes (By similarity). Necessary for maintaining the …	134.94	1243	sp|O35954|PITM1_MOUSE	300	sp|O35954|PITM1_MOUSE Membrane-associated phosphatidylinositol transfer protein 1 OS=Mus musculus OX=10090 GN=Pitpnm1 PE=1 SV=1	sp|O35954|PITM1_MOUSE	300	300	S	AGTPDGPEAPPGPDASPDASFGKQWSSSSRS	159.44	159.44	PGTSTAGTPDGPEAPPGPDAS(0.998)PDAS(0.002)FGK	PGT(-140)S(-130)T(-130)AGT(-110)PDGPEAPPGPDAS(27)PDAS(-27)FGK	21	3	-0.61977	1.24665e+06	1.41791e+06	1.08059e+06	1.24838e+06	1.20878e+06	1.12264e+06	1.20912e+06	1.18018e+06	1.05779	0.538588
O35954	Membrane-associated phosphatidylinositol transfer protein 1	Pitpnm1	FUNCTION: Regulates RHOA activity, and plays a role in cytoskeleton remodeling. Necessary for normal completion of cytokinesis. Plays a role in maintaining normal diacylglycerol levels in the Golgi apparatus. Binds phosphatidyl inositol phosphates (in vitro). May catalyze the transfer of phosphatidylinositol and phosphatidylcholine between membranes (By similarity). Necessary for maintaining the …	134.94	1243	sp|O35954|PITM1_MOUSE	895	sp|O35954|PITM1_MOUSE Membrane-associated phosphatidylinositol transfer protein 1 OS=Mus musculus OX=10090 GN=Pitpnm1 PE=1 SV=1	sp|O35954|PITM1_MOUSE	895	895	S	KERPQLTECEEPSIYSPAFPREKWQRKRTQV	107.46	53.193	ERPQLTECEEPS(0.002)IY(0.128)S(0.87)PAFPR	ERPQLT(-49)ECEEPS(-26)IY(-8.3)S(8.3)PAFPR	15	3	-1.121	55263.9	73902.8	44265.7	57810.8	94194.6	143867	81003.6	106355	0.543563	0.0819105
O35954	Membrane-associated phosphatidylinositol transfer protein 1	Pitpnm1	FUNCTION: Regulates RHOA activity, and plays a role in cytoskeleton remodeling. Necessary for normal completion of cytokinesis. Plays a role in maintaining normal diacylglycerol levels in the Golgi apparatus. Binds phosphatidyl inositol phosphates (in vitro). May catalyze the transfer of phosphatidylinositol and phosphatidylcholine between membranes (By similarity). Necessary for maintaining the …	134.94	1243	sp|O35954|PITM1_MOUSE	326	sp|O35954|PITM1_MOUSE Membrane-associated phosphatidylinositol transfer protein 1 OS=Mus musculus OX=10090 GN=Pitpnm1 PE=1 SV=1	sp|O35954|PITM1_MOUSE	326	326	S	SSSRSSYSSQHGGGVSPQSLSEWRMQNIARD	42.33	42.33	S(0.001)S(0.001)YS(0.001)S(0.005)QHGGGVS(0.976)PQS(0.012)LS(0.006)EWR	S(-33)S(-33)Y(-36)S(-30)S(-23)QHGGGVS(19)PQS(-19)LS(-22)EWR	12	3	-0.94667	337471	306785	299158	314472	337599	355599	317069	336756	0.933827	0.239875
O35972	39S ribosomal protein L23, mitochondrial	Mrpl23		17.121	146	sp|O35972|RM23_MOUSE	118	sp|O35972|RM23_MOUSE 39S ribosomal protein L23, mitochondrial OS=Mus musculus OX=10090 GN=Mrpl23 PE=1 SV=1	sp|O35972|RM23_MOUSE	118	118	S	QTFTFPDLFPEKDPRSPEPLEEELPQQRQSS	85.081	66.485	S(1)PEPLEEELPQQR	S(66)PEPLEEELPQQR	1	2	0.38642	51350.9	36915.7	41961.4	43409.3	20877.2	45788.2		33332.7	1.30231	0.418506
O54692	Centromere/kinetochore protein zw10 homolog	Zw10	FUNCTION: Essential component of the mitotic checkpoint, which prevents cells from prematurely exiting mitosis. Required for the assembly of the dynein-dynactin and MAD1-MAD2 complexes onto kinetochores. Its function related to the spindle assembly machinery is proposed to depend on its association in the mitotic RZZ complex. Involved in regulation of membrane traffic between the Golgi and the en…	88.062	779	sp|O54692|ZW10_MOUSE	438	sp|O54692|ZW10_MOUSE Centromere/kinetochore protein zw10 homolog OS=Mus musculus OX=10090 GN=Zw10 PE=1 SV=3	sp|O54692|ZW10_MOUSE	438	438	S	VKIGPDCKEALPDLPSPDADHKLQVQTVCKA	72.846	30.068	EALPDLPS(1)PDADHK	EALPDLPS(30)PDADHK	8	2	2.6653	93061.5		98891.8	95976.7	125466	104430		114948	0.834955	0.224305
O54724	Caveolae-associated protein 1	Cavin1	FUNCTION: Plays an important role in caveolae formation and organization. Essential for the formation of caveolae in all tissues (PubMed:18191225, PubMed:18840361, PubMed:18056712, PubMed:30188967). Core component of the CAVIN complex which is essential for recruitment of the complex to the caveolae in presence of calveolin-1 (CAV1) (PubMed:19546242). Essential for normal oligomerization of CAV1 …	43.953	392	sp|O54724|CAVN1_MOUSE	42	sp|O54724|CAVN1_MOUSE Caveolae-associated protein 1 OS=Mus musculus OX=10090 GN=Cavin1 PE=1 SV=1	sp|O54724|CAVN1_MOUSE	42	42	S	TQGEARATEEPSGTGSDELIKSDQVNGVLVL	226.73	226.73	ATEEPSGTGS(1)DELIK	AT(-180)EEPS(-74)GT(-35)GS(35)DELIK	10	2	1.9524	1.10057e+06	655830	965628	907342	992030	990054	1.0724e+06	1.01816e+06	0.891158	0.456009
O54774	AP-3 complex subunit delta-1	Ap3d1	FUNCTION: Part of the AP-3 complex, an adaptor-related complex which is not clathrin-associated. The complex is associated with the Golgi region as well as more peripheral structures. It facilitates the budding of vesicles from the Golgi membrane and may be directly involved in trafficking to lysosomes (By similarity). Involved in process of CD8+ T-cell and NK cell degranulation (By similarity). …	135.08	1199	sp|O54774|AP3D1_MOUSE	760	sp|O54774|AP3D1_MOUSE AP-3 complex subunit delta-1 OS=Mus musculus OX=10090 GN=Ap3d1 PE=1 SV=1	sp|O54774|AP3D1_MOUSE	760	760	S	KKEKGKRRHSSLPTESDEDIAPAQRVDIITE	228.97	141.87	HSSLPTES(1)DEDIAPAQR	HS(-57)S(-57)LPT(-50)ES(50)DEDIAPAQR	8	3	0.40612	4.60762e+06	3.64846e+06	2.55229e+06	3.60279e+06	3.75504e+06	3.72037e+06	5.01167e+06	4.16236e+06	0.865564	0.486126
O54774	AP-3 complex subunit delta-1	Ap3d1	FUNCTION: Part of the AP-3 complex, an adaptor-related complex which is not clathrin-associated. The complex is associated with the Golgi region as well as more peripheral structures. It facilitates the budding of vesicles from the Golgi membrane and may be directly involved in trafficking to lysosomes (By similarity). Involved in process of CD8+ T-cell and NK cell degranulation (By similarity). …	135.08	1199	sp|O54774|AP3D1_MOUSE	825	sp|O54774|AP3D1_MOUSE AP-3 complex subunit delta-1 OS=Mus musculus OX=10090 GN=Ap3d1 PE=1 SV=1	sp|O54774|AP3D1_MOUSE	825	825	S	EKLPVQKHRNAEAVKSPEKEGVLGVEKKSKK	160.09	44.571	S(1)PEKEGVLGVEK	S(45)PEKEGVLGVEK	1	2	0.20067	435208	460100	256752	384020	375465	350328	441419	389071	0.987018	0.945602
O54774	AP-3 complex subunit delta-1	Ap3d1	FUNCTION: Part of the AP-3 complex, an adaptor-related complex which is not clathrin-associated. The complex is associated with the Golgi region as well as more peripheral structures. It facilitates the budding of vesicles from the Golgi membrane and may be directly involved in trafficking to lysosomes (By similarity). Involved in process of CD8+ T-cell and NK cell degranulation (By similarity). …	135.08	1199	sp|O54774|AP3D1_MOUSE	784	sp|O54774|AP3D1_MOUSE AP-3 complex subunit delta-1 OS=Mus musculus OX=10090 GN=Ap3d1 PE=1 SV=1	sp|O54774|AP3D1_MOUSE	784	784	S	RVDIITEEMPENALPSDEDDKDPNDPYRALD	148.7	148.7	VDIITEEMPENALPS(1)DEDDKDPNDPYR	VDIIT(-110)EEMPENALPS(47)DEDDKDPNDPY(-47)R	15	3	1.9968	5.83274e+06	5.95432e+06	3.90734e+06	5.23147e+06	5.08715e+06	4.95041e+06	5.89616e+06	5.31124e+06	0.98498	0.917763
O54781	SRSF protein kinase 2	Srpk2	FUNCTION: Serine/arginine-rich protein-specific kinase which specifically phosphorylates its substrates at serine residues located in regions rich in arginine/serine dipeptides, known as RS domains and is involved in the phosphorylation of SR splicing factors and the regulation of splicing (PubMed:9446799). Promotes neuronal apoptosis by up-regulating cyclin-D1 (CCND1) expression (PubMed:19592491…	76.756	681	sp|O54781|SRPK2_MOUSE	378	sp|O54781|SRPK2_MOUSE SRSF protein kinase 2 OS=Mus musculus OX=10090 GN=Srpk2 PE=1 SV=2	sp|O54781|SRPK2_MOUSE	378	378	S	DVEQELANLDPTWVESPKANGHIENGPFSLE	64.401	64.401	ENAEKDEDDVEQELANLDPT(0.005)WVES(0.995)PK	ENAEKDEDDVEQELANLDPT(-23)WVES(23)PK	24	3	-0.15479	227508	133657	178664	179943	224365		212100	218233	0.824547	0.357248
O54781	SRSF protein kinase 2	Srpk2	FUNCTION: Serine/arginine-rich protein-specific kinase which specifically phosphorylates its substrates at serine residues located in regions rich in arginine/serine dipeptides, known as RS domains and is involved in the phosphorylation of SR splicing factors and the regulation of splicing (PubMed:9446799). Promotes neuronal apoptosis by up-regulating cyclin-D1 (CCND1) expression (PubMed:19592491…	76.756	681	sp|O54781|SRPK2_MOUSE	10	sp|O54781|SRPK2_MOUSE SRSF protein kinase 2 OS=Mus musculus OX=10090 GN=Srpk2 PE=1 SV=2	sp|O54781|SRPK2_MOUSE	10	10	S	______MSVNSEKSSSSERPEPQQKAPLVPP	111.98	106.97	S(0.007)S(0.02)S(0.949)S(0.024)ERPEPQQK	S(-21)S(-17)S(16)S(-16)ERPEPQQK	3	2	1.9798	1.68091e+06	1.58576e+06		1.63334e+06	1.56091e+06	1.73283e+06		1.64687e+06	0.991781	0.903035
O54786	DNA fragmentation factor subunit alpha	Dffa	FUNCTION: Inhibitor of the caspase-activated DNase (DFF40).	36.572	331	sp|O54786|DFFA_MOUSE	314	sp|O54786|DFFA_MOUSE DNA fragmentation factor subunit alpha OS=Mus musculus OX=10090 GN=Dffa PE=1 SV=2	sp|O54786|DFFA_MOUSE	314	314	S	QVQSLHSLRNLSARRSPLPGEPQRPKRAKRD	87.895	84.102	RS(1)PLPGEPQRPK	RS(84)PLPGEPQRPK	2	3	2.057	50378.7	48102.4	32265	43582.1	53936.4	52316.2	45827.8	50693.5	0.859717	0.316136
O54829	Regulator of G-protein signaling 7	Rgs7	FUNCTION: Regulates G protein-coupled receptor signaling cascades. Inhibits signal transduction by increasing the GTPase activity of G protein alpha subunits, thereby driving them into their inactive GDP-bound form. The RGS7/GNB5 dimer enhances GNAO1 GTPase activity. May play a role in synaptic vesicle exocytosis. Modulates the activity of potassium channels that are activated by GNAO1 in respons…	54.791	469	sp|O54829|RGS7_MOUSE	241	sp|O54829|RGS7_MOUSE Regulator of G-protein signaling 7 OS=Mus musculus OX=10090 GN=Rgs7 PE=1 SV=2	sp|O54829|RGS7_MOUSE	241	241	S	TRKSVYGLQNDIRSHSPTHTPTPETKPPTED	272.42	153.18	SHS(0.999)PTHTPTPETK	S(-34)HS(34)PT(-35)HT(-59)PT(-94)PET(-140)K	3	2	-2.2231	9.23965e+06	1.06899e+07	7.94533e+06	9.29163e+06	1.02961e+07	9.15878e+06	7.59156e+06	9.01549e+06	1.03063	0.816583
O54829	Regulator of G-protein signaling 7	Rgs7	FUNCTION: Regulates G protein-coupled receptor signaling cascades. Inhibits signal transduction by increasing the GTPase activity of G protein alpha subunits, thereby driving them into their inactive GDP-bound form. The RGS7/GNB5 dimer enhances GNAO1 GTPase activity. May play a role in synaptic vesicle exocytosis. Modulates the activity of potassium channels that are activated by GNAO1 in respons…	54.791	469	sp|O54829|RGS7_MOUSE	229	sp|O54829|RGS7_MOUSE Regulator of G-protein signaling 7 OS=Mus musculus OX=10090 GN=Rgs7 PE=1 SV=2	sp|O54829|RGS7_MOUSE	229	229	S	IKKSSRMRNPHKTRKSVYGLQNDIRSHSPTH	80.623	78.043	S(1)VYGLQNDIR	S(45)VY(-45)GLQNDIR	1	2	0.3833	83505.9	111810	93433.1	96249.7	117153	147877	82640.1	115890	0.830526	0.394083
O54949	Serine/threonine-protein kinase NLK	Nlk	FUNCTION: Serine/threonine-protein kinase that regulates a number of transcription factors with key roles in cell fate determination. Positive effector of the non-canonical Wnt signaling pathway, acting downstream of WNT5A, MAP3K7/TAK1 and HIPK2. Activation of this pathway causes binding to and phosphorylation of the histone methyltransferase SETDB1. The NLK-SETDB1 complex subsequently interacts …	58.312	527	sp|O54949|NLK_MOUSE	298	sp|O54949|NLK_MOUSE Serine/threonine-protein kinase NLK OS=Mus musculus OX=10090 GN=Nlk PE=1 SV=2	sp|O54949|NLK_MOUSE	298	298	T	FGLARVEELDESRHMTQEVVTQYYRAPEILM	86.135	86.135	HMT(1)QEVVTQYYR	HMT(71)QEVVT(-71)QY(-85)Y(-85)R	3	2	1.2661	120273	144010	137591	133958	119876	114966	82005.8	105616	1.26835	0.11001
O54983	Ketimine reductase mu-crystallin	Crym	FUNCTION: Specifically catalyzes the reduction of imine bonds in brain substrates that may include cystathionine ketimine (CysK) and lanthionine ketimine (LK). Binds thyroid hormone which is a strong reversible inhibitor. Presumably involved in the regulation of the free intracellular concentration of triiodothyronine and access to its nuclear receptors (By similarity). {ECO:0000250}.	33.523	313	sp|O54983|CRYM_MOUSE	9	sp|O54983|CRYM_MOUSE Ketimine reductase mu-crystallin OS=Mus musculus OX=10090 GN=Crym PE=1 SV=1	sp|O54983|CRYM_MOUSE	9	9	S	_______MKRAPAFLSAEEVQDHLRSSSLLI	53.193	41.284	APAFLS(1)AEEVQDHLR	APAFLS(41)AEEVQDHLR	6	2	0.024995	44115.8	50369.6		47242.7	33957.3	37984.2	22902.3	31614.6	1.49433	0.088283
O54988	STE20-like serine/threonine-protein kinase	Slk	FUNCTION: Mediates apoptosis and actin stress fiber dissolution. {ECO:0000269|PubMed:10611247}.	141.46	1233	sp|O54988|SLK_MOUSE	647	sp|O54988|SLK_MOUSE STE20-like serine/threonine-protein kinase OS=Mus musculus OX=10090 GN=Slk PE=1 SV=2	sp|O54988|SLK_MOUSE	647	647	S	EQPETDEVEQVSESNSIEELERLVVTGAEAR	149.62	149.62	ATLEQPETDEVEQVSES(0.048)NS(0.951)IEELER	AT(-120)LEQPET(-93)DEVEQVS(-36)ES(-13)NS(13)IEELER	19	3	0.51931	614889	549836	178624	447783	625880	535802	616567	592750	0.755434	0.355435
O54988	STE20-like serine/threonine-protein kinase	Slk	FUNCTION: Mediates apoptosis and actin stress fiber dissolution. {ECO:0000269|PubMed:10611247}.	141.46	1233	sp|O54988|SLK_MOUSE	189	sp|O54988|SLK_MOUSE STE20-like serine/threonine-protein kinase OS=Mus musculus OX=10090 GN=Slk PE=1 SV=2	sp|O54988|SLK_MOUSE	189	189	S	FGVSAKNTRTIQRRDSFIGTPYWMAPEVVMC	124.32	124.32	RDS(0.991)FIGT(0.008)PYWMAPEVVMCETSK	RDS(21)FIGT(-21)PY(-44)WMAPEVVMCET(-120)S(-120)K	3	3	-1.5342	75525		151026	113276	182627	174595	150670	169297	0.669092	0.165966
O54991	Contactin-associated protein 1	Cntnap1	FUNCTION: Required, with CNTNAP2, for radial and longitudinal organization of myelinated axons (PubMed:25378149). Plays a role in the formation of functional distinct domains critical for saltatory conduction of nerve impulses in myelinated nerve fibers. Demarcates the paranodal region of the axo-glial junction. In association with contactin involved in the signaling between axons and myelinating…	156.31	1385	sp|O54991|CNTP1_MOUSE	1384	sp|O54991|CNTP1_MOUSE Contactin-associated protein 1 OS=Mus musculus OX=10090 GN=Cntnap1 PE=1 SV=2	sp|O54991|CNTP1_MOUSE	1384	1384	S	GPRDQNLPQILEESRSE______________	181.44	149.58	DQNLPQILEES(0.03)RS(0.97)E	DQNLPQILEES(-15)RS(15)E	13	2	-0.35622		2.676e+06	2.71099e+06	2.6935e+06	2.57894e+06	2.76787e+06	2.26518e+06	2.53733e+06	1.06155	0.470729
O55003	BCL2/adenovirus E1B 19 kDa protein-interacting protein 3	Bnip3	FUNCTION: Apoptosis-inducing protein that can overcome BCL2 suppression. May play a role in repartitioning calcium between the two major intracellular calcium stores in association with BCL2 (By similarity). Involved in mitochondrial quality control via its interaction with SPATA18/MIEAP: in response to mitochondrial damage, participates in mitochondrial protein catabolic process (also named MALM…	20.978	187	sp|O55003|BNIP3_MOUSE	88	sp|O55003|BNIP3_MOUSE BCL2/adenovirus E1B 19 kDa protein-interacting protein 3 OS=Mus musculus OX=10090 GN=Bnip3 PE=1 SV=1	sp|O55003|BNIP3_MOUSE	88	88	S	AEIDSHSFGEKNSTLSEEDYIERRREVESIL	148.82	118.87	NSTLS(1)EEDYIER	NS(-59)T(-44)LS(44)EEDY(-84)IER	5	2	0.87019	221110	181532	92778.1	165140	276434	244656	218364	246485	0.669982	0.121476
O55017	Voltage-dependent N-type calcium channel subunit alpha-1B	Cacna1b	FUNCTION: Voltage-sensitive calcium channels (VSCC) mediate the entry of calcium ions into excitable cells and are also involved in a variety of calcium-dependent processes, including muscle contraction, hormone or neurotransmitter release, gene expression, cell motility, cell division and cell death. The isoform alpha-1B gives rise to N-type calcium currents. N-type calcium channels belong to th…	261.48	2327	sp|O55017|CAC1B_MOUSE	2244	sp|O55017|CAC1B_MOUSE Voltage-dependent N-type calcium channel subunit alpha-1B OS=Mus musculus OX=10090 GN=Cacna1b PE=1 SV=1	sp|O55017|CAC1B_MOUSE	2244	2244	S	KEPLSQPLAPGSRIGSDPYLGQRLDSEASAH	103.69	103.69	IGS(1)DPYLGQR	IGS(80)DPY(-80)LGQR	3	2	-0.61924	88709.6		26473.9	57591.7	75852.2	90611.7	91802	86088.6	0.668982	0.322559
O55017	Voltage-dependent N-type calcium channel subunit alpha-1B	Cacna1b	FUNCTION: Voltage-sensitive calcium channels (VSCC) mediate the entry of calcium ions into excitable cells and are also involved in a variety of calcium-dependent processes, including muscle contraction, hormone or neurotransmitter release, gene expression, cell motility, cell division and cell death. The isoform alpha-1B gives rise to N-type calcium currents. N-type calcium channels belong to th…	261.48	2327	sp|O55017|CAC1B_MOUSE	783	sp|O55017|CAC1B_MOUSE Voltage-dependent N-type calcium channel subunit alpha-1B OS=Mus musculus OX=10090 GN=Cacna1b PE=1 SV=1	sp|O55017|CAC1B_MOUSE	783	783	S	WEQRASQLRLQNLRASCEALYSEMDPEERLR	132.01	119.58	AS(1)CEALYSEMDPEER	AS(91)CEALY(-91)S(-95)EMDPEER	2	2	-0.30716	413046	505940	444206	454397	429569	387814	374110	397164	1.1441	0.14809
O55017	Voltage-dependent N-type calcium channel subunit alpha-1B	Cacna1b	FUNCTION: Voltage-sensitive calcium channels (VSCC) mediate the entry of calcium ions into excitable cells and are also involved in a variety of calcium-dependent processes, including muscle contraction, hormone or neurotransmitter release, gene expression, cell motility, cell division and cell death. The isoform alpha-1B gives rise to N-type calcium currents. N-type calcium channels belong to th…	261.48	2327	sp|O55017|CAC1B_MOUSE	915	sp|O55017|CAC1B_MOUSE Voltage-dependent N-type calcium channel subunit alpha-1B OS=Mus musculus OX=10090 GN=Cacna1b PE=1 SV=1	sp|O55017|CAC1B_MOUSE	915	915	S	TQVRCERSRRHHRRGSPEEATEREPRRHRAH	114.35	93.162	RGS(1)PEEATER	RGS(63)PEEAT(-63)ER	3	2	1.3649	830675	903105		866890	1.01943e+06	823322		921377	0.940863	0.654156
O55017	Voltage-dependent N-type calcium channel subunit alpha-1B	Cacna1b	FUNCTION: Voltage-sensitive calcium channels (VSCC) mediate the entry of calcium ions into excitable cells and are also involved in a variety of calcium-dependent processes, including muscle contraction, hormone or neurotransmitter release, gene expression, cell motility, cell division and cell death. The isoform alpha-1B gives rise to N-type calcium currents. N-type calcium channels belong to th…	261.48	2327	sp|O55017|CAC1B_MOUSE	745	sp|O55017|CAC1B_MOUSE Voltage-dependent N-type calcium channel subunit alpha-1B OS=Mus musculus OX=10090 GN=Cacna1b PE=1 SV=1	sp|O55017|CAC1B_MOUSE	745	745	S	NQKLALQKAKEVAEVSPMSAANISIAARQQN	61.067	35.537	EVAEVS(0.967)PMS(0.025)AANIS(0.008)IAAR	EVAEVS(16)PMS(-16)AANIS(-21)IAAR	6	2	-0.28811	82303.5	74418.5	121959	92893.7	78505.5	70635.2	44025.2	64388.7	1.4427	0.189109
O55022	Membrane-associated progesterone receptor component 1	Pgrmc1	FUNCTION: Component of a progesterone-binding protein complex. Binds progesterone. Has many reported cellular functions (heme homeostasis, interaction with CYPs). Required for the maintenance of uterine histoarchitecture and normal female reproductive lifespan (PubMed:28005395). Intracellular heme chaperone. Regulates heme synthesis via interactions with FECH and acts as a heme donor for at least…	21.694	195	sp|O55022|PGRC1_MOUSE	181	sp|O55022|PGRC1_MOUSE Membrane-associated progesterone receptor component 1 OS=Mus musculus OX=10090 GN=Pgrmc1 PE=1 SV=4	sp|O55022|PGRC1_MOUSE	181	181	S	HVGKLLKEGEEPTVYSDDEEPKDETARKNE_	203.52	203.52	EGEEPTVYS(1)DDEEPK	EGEEPT(-41)VY(-53)S(41)DDEEPK	9	2	0.76667	1.57312e+06	1.81101e+06	1.93321e+06	1.77245e+06	2.25542e+06	2.10129e+06	1.58903e+06	1.98191e+06	0.894312	0.40926
O55028	[3-methyl-2-oxobutanoate dehydrogenase [lipoamide]] kinase, mitochondrial	Bckdk	FUNCTION: Catalyzes the phosphorylation and inactivation of the branched-chain alpha-ketoacid dehydrogenase complex, the key regulatory enzyme of the valine, leucine and isoleucine catabolic pathways. Key enzyme that regulate the activity state of the BCKD complex. {ECO:0000250|UniProtKB:O14874}.	46.587	412	sp|O55028|BCKD_MOUSE	31	sp|O55028|BCKD_MOUSE [3-methyl-2-oxobutanoate dehydrogenase [lipoamide]] kinase, mitochondrial OS=Mus musculus OX=10090 GN=Bckdk PE=1 SV=1	sp|O55028|BCKD_MOUSE	31	31	S	SLWPLLGSSLSLRARSTSATDTHHVELARER	109.16	69.224	S(0.909)T(0.082)S(0.008)ATDTHHVELAR	S(10)T(-10)S(-20)AT(-34)DT(-40)HHVELAR	1	2	-0.321	930361	959456		944909	980758		696367	838562	1.12682	0.534409
O55033	Cytoplasmic protein NCK2	Nck2	FUNCTION: Adapter protein which associates with tyrosine-phosphorylated growth factor receptors or their cellular substrates. Maintains low levels of EIF2S1 phosphorylation by promoting its dephosphorylation by PP1. Plays a role in ELK1-dependent transcriptional activation in response to activated Ras signaling (By similarity). {ECO:0000250}.	42.879	380	sp|O55033|NCK2_MOUSE	316	sp|O55033|NCK2_MOUSE Cytoplasmic protein NCK2 OS=Mus musculus OX=10090 GN=Nck2 PE=1 SV=1	sp|O55033|NCK2_MOUSE	316	316	S	ERGVEGDFLIRDSESSPSDFSVSLKASGRNK	74.62	74.62	DSES(0.033)S(0.966)PS(0.001)DFSVSLK	DS(-39)ES(-15)S(15)PS(-32)DFS(-46)VS(-53)LK	5	2	2.5393	55901.1	54055.3	55239.6	55065.3		60649.2	55078.8	57864	0.951634	0.291168
O55042	Alpha-synuclein	Snca	FUNCTION: Neuronal protein that plays several roles in synaptic activity such as regulation of synaptic vesicle trafficking and subsequent neurotransmitter release. Participates as a monomer in synaptic vesicle exocytosis by enhancing vesicle priming, fusion and dilation of exocytotic fusion pores. Mechanistically, acts by increasing local Ca(2+) release from microdomains which is essential for t…	14.485	140	sp|O55042|SYUA_MOUSE	42	sp|O55042|SYUA_MOUSE Alpha-synuclein OS=Mus musculus OX=10090 GN=Snca PE=1 SV=2	sp|O55042|SYUA_MOUSE	42	42	S	AEAAGKTKEGVLYVGSKTKEGVVHGVTTVAE	87.727	87.727	TKEGVLYVGS(1)K	T(-86)KEGVLY(-62)VGS(62)K	10	2	0.55704	224143	214609	168544	202432		256084	210323	233203	0.868049	0.351532
O55060	Thiopurine S-methyltransferase	Tpmt	FUNCTION: Catalyzes the S-methylation of thiopurine drugs such as 6-mercaptopurine (also called mercaptopurine, 6-MP or its brand name Purinethol) using S-adenosyl-L-methionine as the methyl donor (PubMed:18484748). TPMT activity modulates the cytotoxic effects of thiopurine prodrugs. A natural substrate for this enzyme has yet to be identified. {ECO:0000269|PubMed:18484748, ECO:0000305}.	27.585	240	sp|O55060|TPMT_MOUSE	34	sp|O55060|TPMT_MOUSE Thiopurine S-methyltransferase OS=Mus musculus OX=10090 GN=Tpmt PE=1 SV=1	sp|O55060|TPMT_MOUSE	34	34	S	LTLEDWKEKWVTRHISFHQEQGHQLLKKHLD	110.9	110.9	HIS(1)FHQEQGHQLLK	HIS(110)FHQEQGHQLLK	3	3	-0.055423	434885	524150	328628	429221	448937	483741	379297	437325	0.981469	0.905808
O55091	Protein IMPACT	Impact	FUNCTION: Translational regulator that ensures constant high levels of translation upon a variety of stress conditions, such as amino acid starvation, UV-C irradiation, proteasome inhibitor treatment and glucose deprivation. Plays a role as a negative regulator of the EIF2AK4/GCN2 kinase activity; impairs GCN1-mediated EIF2AK4/GCN2 activation, and hence EIF2AK4/GCN2-mediated eIF-2-alpha phosphory…	36.276	318	sp|O55091|IMPCT_MOUSE	137	sp|O55091|IMPCT_MOUSE Protein IMPACT OS=Mus musculus OX=10090 GN=Impact PE=1 SV=2	sp|O55091|IMPCT_MOUSE	137	137	S	PDPDVKKKTEEVEVESEEDPILEHPPENPVK	98.993	97.268	TEEVEVES(1)EEDPILEHPPENPVK	T(-83)EEVEVES(83)EEDPILEHPPENPVK	8	3	0.15226	1.0869e+06	1.04096e+06	817449	981771	998638	688260	990526	892475	1.10005	0.535094
O55106	Striatin	Strn	FUNCTION: Binds calmodulin in a calcium dependent manner. May function as scaffolding or signaling protein.	85.965	780	sp|O55106|STRN_MOUSE	245	sp|O55106|STRN_MOUSE Striatin OS=Mus musculus OX=10090 GN=Strn PE=1 SV=2	sp|O55106|STRN_MOUSE	245	245	S	VLDNFKFLESAAADVSDEDEDEDTDGRAKSV	105.78	102.26	FLESAAADVS(1)DEDEDEDTDGR	FLES(-62)AAADVS(43)DEDEDEDT(-43)DGR	10	2	-0.24039	797485	996776	656519	816927		861804	819234	840519	0.971932	0.865946
O55131	Septin-7	Septin7	FUNCTION: Filament-forming cytoskeletal GTPase. Required for normal organization of the actin cytoskeleton. Required for normal progress through mitosis. Involved in cytokinesis. Required for normal association of CENPE with the kinetochore. Plays a role in ciliogenesis and collective cell movements. Forms a filamentous structure with SEPTIN12, SEPTIN6, SEPTIN2 and probably SEPTIN4 at the sperm a…	50.549	436	sp|O55131|SEPT7_MOUSE	76	sp|O55131|SEPT7_MOUSE Septin-7 OS=Mus musculus OX=10090 GN=Septin7 PE=1 SV=1	sp|O55131|SEPT7_MOUSE	76	76	S	GKSTLINSLFLTDLYSPEYPGPSHRIKKTVQ	224.89	224.89	STLINSLFLTDLYS(1)PEYPGPSHR	S(-190)T(-180)LINS(-120)LFLT(-54)DLY(-42)S(42)PEY(-50)PGPS(-50)HR	14	3	-0.10147	190428	258165	375431	274675	311509	346316	303769	320532	0.856935	0.45586
O55131	Septin-7	Septin7	FUNCTION: Filament-forming cytoskeletal GTPase. Required for normal organization of the actin cytoskeleton. Required for normal progress through mitosis. Involved in cytokinesis. Required for normal association of CENPE with the kinetochore. Plays a role in ciliogenesis and collective cell movements. Forms a filamentous structure with SEPTIN12, SEPTIN6, SEPTIN2 and probably SEPTIN4 at the sperm a…	50.549	436	sp|O55131|SEPT7_MOUSE	333	sp|O55131|SEPT7_MOUSE Septin-7 OS=Mus musculus OX=10090 GN=Septin7 PE=1 SV=1	sp|O55131|SEPT7_MOUSE	333	333	S	YNGVDNNKNKGQLTKSPLAQMEEERREHVAK	135.5	110.58	S(1)PLAQMEEERR	S(110)PLAQMEEERR	1	2	0.3094	602735	719306	369101	563714	617117	697829	622381	645776	0.872925	0.482856
O55131	Septin-7	Septin7	FUNCTION: Filament-forming cytoskeletal GTPase. Required for normal organization of the actin cytoskeleton. Required for normal progress through mitosis. Involved in cytokinesis. Required for normal association of CENPE with the kinetochore. Plays a role in ciliogenesis and collective cell movements. Forms a filamentous structure with SEPTIN12, SEPTIN6, SEPTIN2 and probably SEPTIN4 at the sperm a…	50.549	436	sp|O55131|SEPT7_MOUSE	227	sp|O55131|SEPT7_MOUSE Septin-7 OS=Mus musculus OX=10090 GN=Septin7 PE=1 SV=1	sp|O55131|SEPT7_MOUSE	227	227	T	KEIQEHKIKIYEFPETDDEEENKLVKKIKDR	99.276	95.001	IYEFPET(1)DDEEENKLVK	IY(-78)EFPET(78)DDEEENKLVK	7	3	-1.7158	430140	406215	432634	422996	491571	506373	398826	465590	0.908517	0.286846
O55137	Acyl-coenzyme A thioesterase 1	Acot1	FUNCTION: Acyl-CoA thioesterases are a group of enzymes that catalyze the hydrolysis of acyl-CoAs into free fatty acids and coenzyme A (CoASH), regulating intracellular levels of acyl-CoAs, free fatty acids and CoASH. More active towards saturated and unsaturated long chain fatty acyl-CoAs (C12-C20). {ECO:0000269|PubMed:11694534}.	46.135	419	sp|O55137|ACOT1_MOUSE	416	sp|O55137|ACOT1_MOUSE Acyl-coenzyme A thioesterase 1 OS=Mus musculus OX=10090 GN=Acot1 PE=1 SV=1	sp|O55137|ACOT1_MOUSE	416	416	S	QTFFHKQLGSECLHVSPKI____________	176	173.26	QLGSECLHVS(1)PK	QLGS(-100)ECLHVS(100)PK	10	2	0.3328	33170	32089.9	18244.8	27834.9	40433.3	37393.3		38913.3	0.715305	0.177208
O55143	Sarcoplasmic/endoplasmic reticulum calcium ATPase 2	Atp2a2	FUNCTION: This magnesium-dependent enzyme catalyzes the hydrolysis of ATP coupled with the translocation of calcium from the cytosol to the sarcoplasmic reticulum lumen. Isoform SERCA2A is involved in the regulation of the contraction/relaxation cycle. Acts as a regulator of TNFSF11-mediated Ca(2+) signaling pathways via its interaction with TMEM64 which is critical for the TNFSF11-induced CREB1 …	114.86	1044	sp|O55143|AT2A2_MOUSE	38	sp|O55143|AT2A2_MOUSE Sarcoplasmic/endoplasmic reticulum calcium ATPase 2 OS=Mus musculus OX=10090 GN=Atp2a2 PE=1 SV=2	sp|O55143|AT2A2_MOUSE	38	38	S	GLSLEQVKKLKERWGSNELPAEEGKTLLELV	118.26	104	WGS(1)NELPAEEGK	WGS(100)NELPAEEGK	3	2	0.80678	149031	138652	148772	145485		158445	141606	150026	0.969735	0.595569
O55143	Sarcoplasmic/endoplasmic reticulum calcium ATPase 2	Atp2a2	FUNCTION: This magnesium-dependent enzyme catalyzes the hydrolysis of ATP coupled with the translocation of calcium from the cytosol to the sarcoplasmic reticulum lumen. Isoform SERCA2A is involved in the regulation of the contraction/relaxation cycle. Acts as a regulator of TNFSF11-mediated Ca(2+) signaling pathways via its interaction with TMEM64 which is critical for the TNFSF11-induced CREB1 …	114.86	1044	sp|O55143|AT2A2_MOUSE	663	sp|O55143|AT2A2_MOUSE Sarcoplasmic/endoplasmic reticulum calcium ATPase 2 OS=Mus musculus OX=10090 GN=Atp2a2 PE=1 SV=2	sp|O55143|AT2A2_MOUSE	663	663	S	TSKAFTGREFDELSPSAQRDACLNARCFARV	218.12	185.9	EFDELSPS(1)AQR	EFDELS(-38)PS(38)AQR	8	2	1.6986	1.33861e+06	2.05321e+06	1.85348e+06	1.74843e+06	1.93676e+06	1.99494e+06	1.65071e+06	1.86081e+06	0.939611	0.661386
O55143	Sarcoplasmic/endoplasmic reticulum calcium ATPase 2	Atp2a2	FUNCTION: This magnesium-dependent enzyme catalyzes the hydrolysis of ATP coupled with the translocation of calcium from the cytosol to the sarcoplasmic reticulum lumen. Isoform SERCA2A is involved in the regulation of the contraction/relaxation cycle. Acts as a regulator of TNFSF11-mediated Ca(2+) signaling pathways via its interaction with TMEM64 which is critical for the TNFSF11-induced CREB1 …	114.86	1044	sp|O55143|AT2A2_MOUSE	661	sp|O55143|AT2A2_MOUSE Sarcoplasmic/endoplasmic reticulum calcium ATPase 2 OS=Mus musculus OX=10090 GN=Atp2a2 PE=1 SV=2	sp|O55143|AT2A2_MOUSE	661	661	S	DVTSKAFTGREFDELSPSAQRDACLNARCFA	135.5	135.5	EFDELS(1)PSAQR	EFDELS(34)PS(-34)AQR	6	2	3.5151		331919	254030	292975	409566		377451	393509	0.744519	0.139701
O55176	E3 ubiquitin-protein ligase Praja-1	Pja1	FUNCTION: Has E2-dependent E3 ubiquitin-protein ligase activity. Ubiquitinates MAGED1 antigen leading to its subsequent degradation by proteasome. May be involved in protein sorting. {ECO:0000269|PubMed:10500182, ECO:0000269|PubMed:12036302}.	63.905	578	sp|O55176|PJA1_MOUSE	137	sp|O55176|PJA1_MOUSE E3 ubiquitin-protein ligase Praja-1 OS=Mus musculus OX=10090 GN=Pja1 PE=1 SV=3	sp|O55176|PJA1_MOUSE	137	137	S	TSVNHDAKEECGKVESPPAARCSARRAELSK	85.716	85.716	VES(1)PPAAR	VES(86)PPAAR	3	2	0.16659	110394	93785.2		102090		92356.1	102642	97498.8	1.04708	0.68463
O70145	Neutrophil cytosol factor 2	Ncf2	FUNCTION: NCF2, NCF1, and a membrane bound cytochrome b558 are required for activation of the latent NADPH oxidase (necessary for superoxide production). {ECO:0000250|UniProtKB:P19878}.	59.485	525	sp|O70145|NCF2_MOUSE	332	sp|O70145|NCF2_MOUSE Neutrophil cytosol factor 2 OS=Mus musculus OX=10090 GN=Ncf2 PE=1 SV=1	sp|O70145|NCF2_MOUSE	332	332	S	IPPPPNSSPPGRLQLSPGHKQKEPKELKLSV	99.855	87.942	LQLS(1)PGHK	LQLS(88)PGHK	4	2	-0.15109	66748.6	74136.6		70442.6	61650.7	77956.4	72467.3	70691.5	0.996479	0.972981
O70161	Phosphatidylinositol 4-phosphate 5-kinase type-1 gamma	Pip5k1c	FUNCTION: Catalyzes the phosphorylation of phosphatidylinositol 4-phosphate (PtdIns4P) to form phosphatidylinositol 4,5-bisphosphate (PtdIns(4,5)P2). PtdIns(4,5)P2 is involved in a variety of cellular processes and is the substrate to form phosphatidylinositol 3,4,5-trisphosphate (PtdIns(3,4,5)P3), another second messenger. The majority of PtdIns(4,5)P2 is thought to occur via type I phosphatidyl…	72.407	661	sp|O70161|PI51C_MOUSE	429	sp|O70161|PI51C_MOUSE Phosphatidylinositol 4-phosphate 5-kinase type-1 gamma OS=Mus musculus OX=10090 GN=Pip5k1c PE=1 SV=2	sp|O70161|PI51C_MOUSE	429	429	S	KALVHDGDTVSVHRPSFYAERFFKFMSSTVF	37.242	37.242	ALVHDGDT(0.003)VS(0.019)VHRPS(0.971)FY(0.007)AER	ALVHDGDT(-25)VS(-17)VHRPS(17)FY(-21)AER	15	4	0.11397		37615.8	30838.7	34227.3	41612.4		38517.4	40064.9	0.854295	0.25761
O70161	Phosphatidylinositol 4-phosphate 5-kinase type-1 gamma	Pip5k1c	FUNCTION: Catalyzes the phosphorylation of phosphatidylinositol 4-phosphate (PtdIns4P) to form phosphatidylinositol 4,5-bisphosphate (PtdIns(4,5)P2). PtdIns(4,5)P2 is involved in a variety of cellular processes and is the substrate to form phosphatidylinositol 3,4,5-trisphosphate (PtdIns(3,4,5)P3), another second messenger. The majority of PtdIns(4,5)P2 is thought to occur via type I phosphatidyl…	72.407	661	sp|O70161|PI51C_MOUSE	655	sp|O70161|PI51C_MOUSE Phosphatidylinositol 4-phosphate 5-kinase type-1 gamma OS=Mus musculus OX=10090 GN=Pip5k1c PE=1 SV=2	sp|O70161|PI51C_MOUSE	655	655	S	RSWVYSPLHYSARPASDGESDT_________	113.93	95.677	SWVYSPLHY(0.001)S(0.004)ARPAS(0.994)DGESDT	S(-72)WVY(-52)S(-36)PLHY(-29)S(-24)ARPAS(24)DGES(-38)DT(-61)	15	3	-2.077	500276		179075	339676	294114		583102	438608	0.77444	0.691932
O70161	Phosphatidylinositol 4-phosphate 5-kinase type-1 gamma	Pip5k1c	FUNCTION: Catalyzes the phosphorylation of phosphatidylinositol 4-phosphate (PtdIns4P) to form phosphatidylinositol 4,5-bisphosphate (PtdIns(4,5)P2). PtdIns(4,5)P2 is involved in a variety of cellular processes and is the substrate to form phosphatidylinositol 3,4,5-trisphosphate (PtdIns(3,4,5)P3), another second messenger. The majority of PtdIns(4,5)P2 is thought to occur via type I phosphatidyl…	72.407	661	sp|O70161|PI51C_MOUSE	554	sp|O70161|PI51C_MOUSE Phosphatidylinositol 4-phosphate 5-kinase type-1 gamma OS=Mus musculus OX=10090 GN=Pip5k1c PE=1 SV=2	sp|O70161|PI51C_MOUSE	554	554	S	PSDTSEQPRYRRRTQSSGQDGRPQEEPHAED	62.437	28.833	T(0.172)QS(0.783)S(0.045)GQDGRPQEEPHAEDLQK	T(-6.6)QS(6.6)S(-12)GQDGRPQEEPHAEDLQK	3	3	2.3829	494561		474391	484476	490948		589116	540032	0.897125	0.383028
O70166	Stathmin-3	Stmn3	FUNCTION: Exhibits microtubule-destabilizing activity, which is antagonized by STAT3. {ECO:0000269|PubMed:16401721}.	20.954	180	sp|O70166|STMN3_MOUSE	68	sp|O70166|STMN3_MOUSE Stathmin-3 OS=Mus musculus OX=10090 GN=Stmn3 PE=1 SV=1	sp|O70166|STMN3_MOUSE	68	68	S	SFEVILKSPSDLSPESPVLSSPPKRKDASLE	152.02	152.02	SPSDLSPES(1)PVLSSPPK	S(-94)PS(-86)DLS(-43)PES(41)PVLS(-41)S(-52)PPK	9	2	1.0167	966590		756065	861327	546991		708926	627959	1.37163	0.220947
O70166	Stathmin-3	Stmn3	FUNCTION: Exhibits microtubule-destabilizing activity, which is antagonized by STAT3. {ECO:0000269|PubMed:16401721}.	20.954	180	sp|O70166|STMN3_MOUSE	73	sp|O70166|STMN3_MOUSE Stathmin-3 OS=Mus musculus OX=10090 GN=Stmn3 PE=1 SV=1	sp|O70166|STMN3_MOUSE	73	73	S	LKSPSDLSPESPVLSSPPKRKDASLEELQKR	225.94	138.87	SPSDLSPESPVLS(0.014)S(0.986)PPK	S(-120)PS(-120)DLS(-80)PES(-43)PVLS(-19)S(19)PPK	14	2	-2.1629	1.46953e+06	1.10384e+06	1.69897e+06	1.42411e+06	1.51169e+06	1.04175e+06	1.10969e+06	1.22104e+06	1.16631	0.421588
O70166	Stathmin-3	Stmn3	FUNCTION: Exhibits microtubule-destabilizing activity, which is antagonized by STAT3. {ECO:0000269|PubMed:16401721}.	20.954	180	sp|O70166|STMN3_MOUSE	81	sp|O70166|STMN3_MOUSE Stathmin-3 OS=Mus musculus OX=10090 GN=Stmn3 PE=1 SV=1	sp|O70166|STMN3_MOUSE	81	81	S	PESPVLSSPPKRKDASLEELQKRLEAAEERR	144.2	42.446	RKDAS(1)LEELQK	RKDAS(42)LEELQK	5	3	-0.64665	435052	440284		437668	461161	524984	436792	474312	0.922742	0.360096
O70166	Stathmin-3	Stmn3	FUNCTION: Exhibits microtubule-destabilizing activity, which is antagonized by STAT3. {ECO:0000269|PubMed:16401721}.	20.954	180	sp|O70166|STMN3_MOUSE	50	sp|O70166|STMN3_MOUSE Stathmin-3 OS=Mus musculus OX=10090 GN=Stmn3 PE=1 SV=1	sp|O70166|STMN3_MOUSE	50	50	S	YQYGDMEVKQLDKRASGQSFEVILKSPSDLS	69.327	55.782	AS(0.999)GQS(0.001)FEVILK	AS(32)GQS(-32)FEVILK	2	2	-1.2454	189504	168980	79964.1	146149	158426	156773	144025	153074	0.954759	0.848216
O70166	Stathmin-3	Stmn3	FUNCTION: Exhibits microtubule-destabilizing activity, which is antagonized by STAT3. {ECO:0000269|PubMed:16401721}.	20.954	180	sp|O70166|STMN3_MOUSE	65	sp|O70166|STMN3_MOUSE Stathmin-3 OS=Mus musculus OX=10090 GN=Stmn3 PE=1 SV=1	sp|O70166|STMN3_MOUSE	65	65	S	SGQSFEVILKSPSDLSPESPVLSSPPKRKDA	147.01	135.23	SPSDLS(1)PESPVLS(0.091)S(0.909)PPK	S(-53)PS(-39)DLS(39)PES(-48)PVLS(-10)S(10)PPK	6	2	0.036184	1.13197e+06	397658	1.3021e+06	943909	1.14331e+06	1.06031e+06	867531	1.02372e+06	0.922041	0.796301
O70174	Neuronal acetylcholine receptor subunit alpha-4	Chrna4	FUNCTION: After binding acetylcholine, the AChR responds by an extensive change in conformation that affects all subunits and leads to opening of an ion-conducting channel across the plasma membrane permeable to sodium ions.	70.304	629	sp|O70174|ACHA4_MOUSE	563	sp|O70174|ACHA4_MOUSE Neuronal acetylcholine receptor subunit alpha-4 OS=Mus musculus OX=10090 GN=Chrna4 PE=1 SV=2	sp|O70174|ACHA4_MOUSE	563	563	S	LKAGGTKAPPQHLPLSPALTRAVEGVQYIAD	56.943	54.813	APPQHLPLS(0.989)PALT(0.011)R	APPQHLPLS(20)PALT(-20)R	9	3	0.65001	98714.4	62936.9	90653.1	84101.5		106022	76956.7	91489.3	0.919249	0.704337
O70251	Elongation factor 1-beta	Eef1b	FUNCTION: EF-1-beta and EF-1-delta stimulate the exchange of GDP bound to EF-1-alpha to GTP. {ECO:0000250}.	24.693	225	sp|O70251|EF1B_MOUSE	106	sp|O70251|EF1B_MOUSE Elongation factor 1-beta OS=Mus musculus OX=10090 GN=Eef1b PE=1 SV=5	sp|O70251|EF1B_MOUSE	106	106	S	GAADAKDDDDIDLFGSDDEEESEEAKKLREE	222.2	222.2	DDDDIDLFGS(1)DDEEESEEAK	DDDDIDLFGS(64)DDEEES(-64)EEAK	10	2	1.0124	7.65995e+06	6.36825e+06	7.0568e+06	7.02834e+06	3.86883e+06	6.20183e+06	4.61529e+06	4.89531e+06	1.43573	0.0526786
O70310	Glycylpeptide N-tetradecanoyltransferase 1	Nmt1	FUNCTION: Adds a myristoyl group to the N-terminal glycine residue of certain cellular and viral proteins. Required for normal embryogenesis. {ECO:0000269|PubMed:15753093}.	56.888	496	sp|O70310|NMT1_MOUSE	47	sp|O70310|NMT1_MOUSE Glycylpeptide N-tetradecanoyltransferase 1 OS=Mus musculus OX=10090 GN=Nmt1 PE=1 SV=1	sp|O70310|NMT1_MOUSE	47	47	S	DCENEEDNSHNRSGLSPANDTGAKKKKKKQK	129.53	129.53	SGLS(1)PANDTGAK	S(-42)GLS(42)PANDT(-66)GAK	4	2	0.24295	414825	482677	479604	459035	153072	256920	541305	317099	1.44761	0.29583
O70311	Glycylpeptide N-tetradecanoyltransferase 2	Nmt2	FUNCTION: Adds a myristoyl group to the N-terminal glycine residue of certain cellular and viral proteins. {ECO:0000250|UniProtKB:O60551}.	60.484	529	sp|O70311|NMT2_MOUSE	38	sp|O70311|NMT2_MOUSE Glycylpeptide N-tetradecanoyltransferase 2 OS=Mus musculus OX=10090 GN=Nmt2 PE=1 SV=1	sp|O70311|NMT2_MOUSE	38	38	S	GIDGDNEEETEHAKGSPGGDLGAKKKKKKQK	63.212	35.845	GS(1)PGGDLGAK	GS(36)PGGDLGAK	2	2	-0.5713	598298	645852	478225	574125	638796	505143	543738	562559	1.02056	0.864868
O70318	Band 4.1-like protein 2	Epb41l2	FUNCTION: Required for dynein-dynactin complex and NUMA1 recruitment at the mitotic cell cortex during anaphase. {ECO:0000250|UniProtKB:O43491}.	109.94	988	sp|O70318|E41L2_MOUSE	38	sp|O70318|E41L2_MOUSE Band 4.1-like protein 2 OS=Mus musculus OX=10090 GN=Epb41l2 PE=1 SV=2	sp|O70318|E41L2_MOUSE	38	38	S	SKEKAKEVENEQTPVSEPEEEKGSQPGPPVE	96.313	85.443	EVENEQTPVS(1)EPEEEK	EVENEQT(-41)PVS(41)EPEEEK	10	2	-0.79089	551353	485767	211466	416195	422298	318548	499958	413602	1.00627	0.983321
O70318	Band 4.1-like protein 2	Epb41l2	FUNCTION: Required for dynein-dynactin complex and NUMA1 recruitment at the mitotic cell cortex during anaphase. {ECO:0000250|UniProtKB:O43491}.	109.94	988	sp|O70318|E41L2_MOUSE	395	sp|O70318|E41L2_MOUSE Band 4.1-like protein 2 OS=Mus musculus OX=10090 GN=Epb41l2 PE=1 SV=2	sp|O70318|E41L2_MOUSE	395	395	S	PAQADSQFLENAKRLSMYGVDLHHAKDSEGV	97.933	78.673	RLS(1)MYGVDLHHAK	RLS(50)MY(-50)GVDLHHAK	3	3	-1.6024	326263	394576	275059	331966	346908	407117	304723	352916	0.940637	0.669919
O70318	Band 4.1-like protein 2	Epb41l2	FUNCTION: Required for dynein-dynactin complex and NUMA1 recruitment at the mitotic cell cortex during anaphase. {ECO:0000250|UniProtKB:O43491}.	109.94	988	sp|O70318|E41L2_MOUSE	543	sp|O70318|E41L2_MOUSE Band 4.1-like protein 2 OS=Mus musculus OX=10090 GN=Epb41l2 PE=1 SV=2	sp|O70318|E41L2_MOUSE	543	543	S	PAPQFERASSKRVSRSLDGAPIGVVDQSPPG	141.34	121.32	S(1)LDGAPIGVVDQSPPGEGSVPGPGVISYTTIQDGR	S(69)LDGAPIGVVDQS(-69)PPGEGS(-94)VPGPGVIS(-110)Y(-120)T(-120)T(-120)IQDGR	1	3	-0.077682	1.38799e+06	774570	1.47619e+06	1.21292e+06	1.18431e+06	717522	1.17757e+06	1.02647e+06	1.18164	0.526882
O70318	Band 4.1-like protein 2	Epb41l2	FUNCTION: Required for dynein-dynactin complex and NUMA1 recruitment at the mitotic cell cortex during anaphase. {ECO:0000250|UniProtKB:O43491}.	109.94	988	sp|O70318|E41L2_MOUSE	698	sp|O70318|E41L2_MOUSE Band 4.1-like protein 2 OS=Mus musculus OX=10090 GN=Epb41l2 PE=1 SV=2	sp|O70318|E41L2_MOUSE	698	698	S	KDESVITEEMNGKEMSPGHGPGETRKVEPVA	72.327	72.327	EMS(1)PGHGPGETR	EMS(68)PGHGPGET(-68)R	3	2	1.7688	201713	255098	216352	224388	168362	198394	137688	168148	1.33446	0.0764082
O70318	Band 4.1-like protein 2	Epb41l2	FUNCTION: Required for dynein-dynactin complex and NUMA1 recruitment at the mitotic cell cortex during anaphase. {ECO:0000250|UniProtKB:O43491}.	109.94	988	sp|O70318|E41L2_MOUSE	7	sp|O70318|E41L2_MOUSE Band 4.1-like protein 2 OS=Mus musculus OX=10090 GN=Epb41l2 PE=1 SV=2	sp|O70318|E41L2_MOUSE	7	7	S	_________MTTEVGSASEVKKGSDQAGADA	107.6	101.43	TTEVGS(0.977)AS(0.023)EVKK	T(-77)T(-71)EVGS(16)AS(-16)EVKK	6	2	-0.24528	56611.8	63268.1	45656.8	55178.9	52665	53681.5	54126.7	53491.1	1.03155	0.759659
O70318	Band 4.1-like protein 2	Epb41l2	FUNCTION: Required for dynein-dynactin complex and NUMA1 recruitment at the mitotic cell cortex during anaphase. {ECO:0000250|UniProtKB:O43491}.	109.94	988	sp|O70318|E41L2_MOUSE	492	sp|O70318|E41L2_MOUSE Band 4.1-like protein 2 OS=Mus musculus OX=10090 GN=Epb41l2 PE=1 SV=2	sp|O70318|E41L2_MOUSE	492	492	S	LWKVCVEHHTFYRLVSPEQPPKTKFLTLGSK	73.655	65.879	LVS(1)PEQPPK	LVS(66)PEQPPK	3	2	-0.60542	60805.2	76123.6		68464.4	44466.3	68191.2	60017.7	57558.4	1.18948	0.380936
O70435	Proteasome subunit alpha type-3	Psma3	FUNCTION: Component of the 20S core proteasome complex involved in the proteolytic degradation of most intracellular proteins. This complex plays numerous essential roles within the cell by associating with different regulatory particles. Associated with two 19S regulatory particles, forms the 26S proteasome and thus participates in the ATP-dependent degradation of ubiquitinated proteins. The 26S…	28.405	255	sp|O70435|PSA3_MOUSE	250	sp|O70435|PSA3_MOUSE Proteasome subunit alpha type-3 OS=Mus musculus OX=10090 GN=Psma3 PE=1 SV=3	sp|O70435|PSA3_MOUSE	250	250	S	EAEKYAKESLKEEDESDDDNM__________	379.33	275.16	ESLKEEDES(1)DDDNM	ES(-170)LKEEDES(170)DDDNM	9	2	-0.69736	2.68356e+06	2.98165e+06	4.04128e+06	3.2355e+06	3.47656e+06	3.45382e+06	234451	2.38827e+06	1.35474	0.503231
O70439	Syntaxin-7	Stx7	FUNCTION: May be involved in protein trafficking from the plasma membrane to the early endosome (EE) as well as in homotypic fusion of endocytic organelles. Mediates the endocytic trafficking from early endosomes to late endosomes and lysosomes (By similarity). {ECO:0000250}.	29.82	261	sp|O70439|STX7_MOUSE	45	sp|O70439|STX7_MOUSE Syntaxin-7 OS=Mus musculus OX=10090 GN=Stx7 PE=1 SV=3	sp|O70439|STX7_MOUSE	45	45	S	VEIQRTLNQLGTPQDSPELRQLLQQKQQYTN	133.07	102.55	TLNQLGT(0.017)PQDS(0.983)PELR	T(-91)LNQLGT(-18)PQDS(18)PELR	11	2	-1.4249		290987	304542	297764	283642	293745	285132	287507	1.03568	0.211794
O70439	Syntaxin-7	Stx7	FUNCTION: May be involved in protein trafficking from the plasma membrane to the early endosome (EE) as well as in homotypic fusion of endocytic organelles. Mediates the endocytic trafficking from early endosomes to late endosomes and lysosomes (By similarity). {ECO:0000250}.	29.82	261	sp|O70439|STX7_MOUSE	79	sp|O70439|STX7_MOUSE Syntaxin-7 OS=Mus musculus OX=10090 GN=Stx7 PE=1 SV=3	sp|O70439|STX7_MOUSE	79	79	T	KETDKYIKEFGSLPTTPSEQRQRKIQKDRLV	148.57	122.2	EFGSLPT(0.005)T(0.991)PS(0.005)EQR	EFGS(-42)LPT(-23)T(23)PS(-23)EQR	8	2	2.503	1.93113e+06	1.8473e+06	1.69116e+06	1.8232e+06	2.22709e+06	1.85783e+06	80053.2	1.38833e+06	1.31323	0.549686
O70480	Vesicle-associated membrane protein 4	Vamp4	FUNCTION: Involved in the pathway that functions to remove an inhibitor (probably synaptotagmin-4) of calcium-triggered exocytosis during the maturation of secretory granules. May be a marker for this sorting pathway that is critical for remodeling the secretory response of granule (By similarity). {ECO:0000250}.	16.353	141	sp|O70480|VAMP4_MOUSE	30	sp|O70480|VAMP4_MOUSE Vesicle-associated membrane protein 4 OS=Mus musculus OX=10090 GN=Vamp4 PE=1 SV=1	sp|O70480|VAMP4_MOUSE	30	30	S	TGSVKSERRNLLEDDSDEEEDFFLRGPSGPR	240.39	240.39	NLLEDDS(1)DEEEDFFLR	NLLEDDS(240)DEEEDFFLR	7	2	1.1692	1.57062e+06	1.46891e+06	1.81258e+06	1.61737e+06	1.18003e+06	1.53419e+06	1.61805e+06	1.44409e+06	1.11999	0.362017
O70493	Sorting nexin-12	Snx12	FUNCTION: May be involved in several stages of intracellular trafficking. {ECO:0000250}.	19.116	165	sp|O70493|SNX12_MOUSE	73	sp|O70493|SNX12_MOUSE Sorting nexin-12 OS=Mus musculus OX=10090 GN=Snx12 PE=1 SV=1	sp|O70493|SNX12_MOUSE	73	73	S	LPIFKLKESCVRRRYSDFEWLKNELERDSKI	117.21	117.21	RYS(1)DFEWLK	RY(-70)S(70)DFEWLK	3	2	0.0039999	250829	315684	294215	286910		308893	272898	290895	0.986298	0.895983
O70551	SRSF protein kinase 1	Srpk1	FUNCTION: Serine/arginine-rich protein-specific kinase which specifically phosphorylates its substrates at serine residues located in regions rich in arginine/serine dipeptides, known as RS domains and is involved in the phosphorylation of SR splicing factors and the regulation of splicing. Plays a central role in the regulatory network for splicing, controlling the intranuclear distribution of s…	73.088	648	sp|O70551|SRPK1_MOUSE	51	sp|O70551|SRPK1_MOUSE SRSF protein kinase 1 OS=Mus musculus OX=10090 GN=Srpk1 PE=1 SV=2	sp|O70551|SRPK1_MOUSE	51	51	S	HSESDIPEQEEEILGSDDDEQEDPNDYCKGG	21.743	20.766	GS(0.018)APHS(0.018)ES(0.025)DIPEQEEEILGS(0.917)DDDEQEDPNDY(0.021)CK	GS(-17)APHS(-17)ES(-16)DIPEQEEEILGS(16)DDDEQEDPNDY(-16)CK	20	3	0.72083	682758	518048	525844	575550	521277	574668	769790	621912	0.925453	0.643057
O88196	E3 ubiquitin-protein ligase TTC3	Ttc3	FUNCTION: E3 ubiquitin-protein ligase which catalyzes the formation of 'Lys-48'-polyubiquitin chains (By similarity). Mediates the ubiquitination and subsequent degradation of phosphorylated Akt (AKT1, AKT2 and AKT3) in the nucleus (By similarity). Acts as a terminal regulator of Akt signaling after activation; its phosphorylation by Akt, which is a prerequisite for ubiquitin ligase activity, sug…	223.93	1979	sp|O88196|TTC3_MOUSE	1060	sp|O88196|TTC3_MOUSE E3 ubiquitin-protein ligase TTC3 OS=Mus musculus OX=10090 GN=Ttc3 PE=1 SV=2	sp|O88196|TTC3_MOUSE	1060	1060	S	PSSEAVTPEDHSRRNSDSAGPFAVPDHLRQD	81.618	81.618	RNS(0.973)DS(0.027)AGPFAVPDHLR	RNS(16)DS(-16)AGPFAVPDHLR	3	3	0.29493	698001	592650	426530	572394	647588	659684	698834	668702	0.855977	0.297706
O88413	Tubby-related protein 3	Tulp3	FUNCTION: Negative regulator of the Shh signaling transduction pathway: recruited to primary cilia via association with the IFT complex A (IFT-A) and is required for recruitment of G protein-coupled receptor GPR161 to cilia, a promoter of PKA-dependent basal repression machinery in Shh signaling. Binds to phosphorylated inositide (phosphoinositide) lipids. Both IFT-A- and phosphoinositide-binding…	51.23	460	sp|O88413|TULP3_MOUSE	372	sp|O88413|TULP3_MOUSE Tubby-related protein 3 OS=Mus musculus OX=10090 GN=Tulp3 PE=1 SV=1	sp|O88413|TULP3_MOUSE	372	372	S	PRNEHESLLSKWQNKSMENLIELHNKAPVWN	91.939	63.766	S(1)MENLIELHNK	S(64)MENLIELHNK	1	2	-0.10673	47117.2	52436	41575.6	47042.9	47727.3	57067.6	37203.5	47332.8	0.993876	0.966763
O88447	Kinesin light chain 1	Klc1	FUNCTION: Kinesin is a microtubule-associated force-producing protein that may play a role in organelle transport. The light chain may function in coupling of cargo to the heavy chain or in the modulation of its ATPase activity.	61.449	541	sp|O88447|KLC1_MOUSE	459	sp|O88447|KLC1_MOUSE Kinesin light chain 1 OS=Mus musculus OX=10090 GN=Klc1 PE=1 SV=3	sp|O88447|KLC1_MOUSE	459	459	S	AFGEYGGWYKACKVDSPTVTTTLKNLGALYR	121.69	104.49	VDS(1)PTVTTTLK	VDS(41)PT(-41)VT(-64)T(-67)T(-81)LK	3	2	-2.5153	428382		486167	457274	502995	430554	551270	494940	0.9239	0.507146
O88448	Kinesin light chain 2	Klc2	FUNCTION: Kinesin is a microtubule-associated force-producing protein that may play a role in organelle transport. The light chain may function in coupling of cargo to the heavy chain or in the modulation of its ATPase activity.	66.662	599	sp|O88448|KLC2_MOUSE	174	sp|O88448|KLC2_MOUSE Kinesin light chain 2 OS=Mus musculus OX=10090 GN=Klc2 PE=1 SV=1	sp|O88448|KLC2_MOUSE	174	174	S	PKDSLDDLFPNEDEQSPAPSPGGGDVAAQHG	83.979	53.078	DSLDDLFPNEDEQS(0.899)PAPS(0.099)PGGGDVAAQHGGY(0.002)EIPAR	DS(-44)LDDLFPNEDEQS(9.6)PAPS(-9.6)PGGGDVAAQHGGY(-27)EIPAR	14	3	0.64038	2.19002e+06	2.2305e+06	1.80858e+06	2.07636e+06	2.01343e+06	1.7973e+06	2.2593e+06	2.02334e+06	1.02621	0.793401
O88485	Cytoplasmic dynein 1 intermediate chain 1	Dync1i1	FUNCTION: Acts as one of several non-catalytic accessory components of the cytoplasmic dynein 1 complex that are thought to be involved in linking dynein to cargos and to adapter proteins that regulate dynein function. Cytoplasmic dynein 1 acts as a motor for the intracellular retrograde motility of vesicles and organelles along microtubules. The intermediate chains mediate the binding of dynein …	70.724	628	sp|O88485|DC1I1_MOUSE	618	sp|O88485|DC1I1_MOUSE Cytoplasmic dynein 1 intermediate chain 1 OS=Mus musculus OX=10090 GN=Dync1i1 PE=1 SV=2	sp|O88485|DC1I1_MOUSE	618	618	S	RFARTLVEIRANRADSEEEGAVELAA_____	143.25	81.373	ANRADS(1)EEEGAVELAA	ANRADS(81)EEEGAVELAA	6	2	-0.22439	401154	340309	249762	330408	357550	284977	439849	360792	0.915786	0.653492
O88485	Cytoplasmic dynein 1 intermediate chain 1	Dync1i1	FUNCTION: Acts as one of several non-catalytic accessory components of the cytoplasmic dynein 1 complex that are thought to be involved in linking dynein to cargos and to adapter proteins that regulate dynein function. Cytoplasmic dynein 1 acts as a motor for the intracellular retrograde motility of vesicles and organelles along microtubules. The intermediate chains mediate the binding of dynein …	70.724	628	sp|O88485|DC1I1_MOUSE	180	sp|O88485|DC1I1_MOUSE Cytoplasmic dynein 1 intermediate chain 1 OS=Mus musculus OX=10090 GN=Dync1i1 PE=1 SV=2	sp|O88485|DC1I1_MOUSE	180	180	S	DEEDEEMVEPKIGHDSELENQEKKQETKEAP	199.84	58.508	IGHDS(1)ELENQEK	IGHDS(59)ELENQEK	5	2	1.4052	852651	825380	683451	787161	871188	776632	746418	798080	0.986318	0.873832
O88485	Cytoplasmic dynein 1 intermediate chain 1	Dync1i1	FUNCTION: Acts as one of several non-catalytic accessory components of the cytoplasmic dynein 1 complex that are thought to be involved in linking dynein to cargos and to adapter proteins that regulate dynein function. Cytoplasmic dynein 1 acts as a motor for the intracellular retrograde motility of vesicles and organelles along microtubules. The intermediate chains mediate the binding of dynein …	70.724	628	sp|O88485|DC1I1_MOUSE	162	sp|O88485|DC1I1_MOUSE Cytoplasmic dynein 1 intermediate chain 1 OS=Mus musculus OX=10090 GN=Dync1i1 PE=1 SV=2	sp|O88485|DC1I1_MOUSE	162	162	S	VSYSKETQTPLATHQSEEDEEDEEMVEPKIG	279.65	157.58	ETQTPLAT(0.004)HQS(0.996)EEDEEDEEMVEPK	ET(-74)QT(-61)PLAT(-24)HQS(24)EEDEEDEEMVEPK	11	3	0.77481	7.59103e+06	7.88164e+06	6.79753e+06	7.4234e+06	6.58008e+06	7.4858e+06	6.84532e+06	6.9704e+06	1.06499	0.342492
O88487	Cytoplasmic dynein 1 intermediate chain 2	Dync1i2	FUNCTION: Acts as one of several non-catalytic accessory components of the cytoplasmic dynein 1 complex that are thought to be involved in linking dynein to cargos and to adapter proteins that regulate dynein function. Cytoplasmic dynein 1 acts as a motor for the intracellular retrograde motility of vesicles and organelles along microtubules. The intermediate chains mediate the binding of dynein …	68.393	612	sp|O88487|DC1I2_MOUSE	98	sp|O88487|DC1I2_MOUSE Cytoplasmic dynein 1 intermediate chain 2 OS=Mus musculus OX=10090 GN=Dync1i2 PE=1 SV=1	sp|O88487|DC1I2_MOUSE	98	98	S	SSKSVSTPSEAGSQDSGDGAVGSRRGPIKLG	211.9	211.9	SVSTPSEAGSQDS(1)GDGAVGSR	S(-160)VS(-140)T(-120)PS(-110)EAGS(-43)QDS(41)GDGAVGS(-41)R	13	2	-1.3942	728376	1.23711e+06	630671	865386	1.30232e+06	742942	1.00331e+06	1.01619e+06	0.851598	0.575829
O88487	Cytoplasmic dynein 1 intermediate chain 2	Dync1i2	FUNCTION: Acts as one of several non-catalytic accessory components of the cytoplasmic dynein 1 complex that are thought to be involved in linking dynein to cargos and to adapter proteins that regulate dynein function. Cytoplasmic dynein 1 acts as a motor for the intracellular retrograde motility of vesicles and organelles along microtubules. The intermediate chains mediate the binding of dynein …	68.393	612	sp|O88487|DC1I2_MOUSE	154	sp|O88487|DC1I2_MOUSE Cytoplasmic dynein 1 intermediate chain 2 OS=Mus musculus OX=10090 GN=Dync1i2 PE=1 SV=1	sp|O88487|DC1I2_MOUSE	154	154	T	TAQPKEDEEEEDDVATPKPPVEPEEEKTLKK	88.796	27.669	EDEEEEDDVAT(1)PKPPVEPEEEK	EDEEEEDDVAT(28)PKPPVEPEEEK	11	3	1.1574		154024	112833	133429	193351	210667		202009	0.66051	0.0917564
O88522	NF-kappa-B essential modulator	Ikbkg	FUNCTION: Regulatory subunit of the IKK core complex which phosphorylates inhibitors of NF-kappa-B thus leading to the dissociation of the inhibitor/NF-kappa-B complex and ultimately the degradation of the inhibitor. Its binding to scaffolding polyubiquitin seems to play a role in IKK activation by multiple signaling receptor pathways. Also considered to be a mediator for TAX activation of NF-kap…	47.972	412	sp|O88522|NEMO_MOUSE	380	sp|O88522|NEMO_MOUSE NF-kappa-B essential modulator OS=Mus musculus OX=10090 GN=Ikbkg PE=1 SV=2	sp|O88522|NEMO_MOUSE	380	380	S	PAHHSFHLALSNQRRSPPEEPPDFCCPKCQY	88.42	58.338	S(1)PPEEPPDFCCPK	S(58)PPEEPPDFCCPK	1	2	1.7655		334745	335175	334960	360208	337961	279433	325867	1.0279	0.789062
O88532	Zinc finger RNA-binding protein	Zfr	FUNCTION: Involved in postimplantation and gastrulation stages of development. Binds to DNA and RNA. Involved in the nucleocytoplasmic shuttling of STAU2 (By similarity). {ECO:0000250, ECO:0000269|PubMed:16277607}.	116.86	1074	sp|O88532|ZFR_MOUSE	1054	sp|O88532|ZFR_MOUSE Zinc finger RNA-binding protein OS=Mus musculus OX=10090 GN=Zfr PE=1 SV=2	sp|O88532|ZFR_MOUSE	1054	1054	S	NQRFNIHNNRKRRRDSDGVDGFEAEGKKDKK	88.137	55.782	RRDS(1)DGVDGFEAEGK	RRDS(56)DGVDGFEAEGK	4	3	-0.62042	57921.6		45876.7	51899.1	69442.3	62564.3	60583.9	64196.8	0.808437	0.118616
O88587	Catechol O-methyltransferase	Comt	FUNCTION: Catalyzes the O-methylation, and thereby the inactivation, of catecholamine neurotransmitters and catechol hormones. Also shortens the biological half-lives of certain neuroactive drugs, like L-DOPA, alpha-methyl DOPA and isoproterenol. {ECO:0000269|PubMed:18794526}.	29.486	265	sp|O88587|COMT_MOUSE	261	sp|O88587|COMT_MOUSE Catechol O-methyltransferase OS=Mus musculus OX=10090 GN=Comt PE=1 SV=2	sp|O88587|COMT_MOUSE	261	261	S	VVDGLEKAVYQGPGSSPVKS___________	178.03	159.75	AVYQGPGS(0.017)S(0.983)PVKS	AVY(-130)QGPGS(-18)S(18)PVKS(-40)	9	2	1.3499	1.28882e+06	1.42086e+06	1.50724e+06	1.40564e+06	1.76002e+06	1.90434e+06	1.42078e+06	1.69505e+06	0.829264	0.138613
O88643	Serine/threonine-protein kinase PAK 1	Pak1	FUNCTION: Protein kinase involved in intracellular signaling pathways downstream of integrins and receptor-type kinases that plays an important role in cytoskeleton dynamics, in cell adhesion, migration, proliferation, apoptosis, mitosis, and in vesicle-mediated transport processes. Can directly phosphorylate BAD and protects cells against apoptosis. Activated by interaction with CDC42 and RAC1. …	60.736	545	sp|O88643|PAK1_MOUSE	223	sp|O88643|PAK1_MOUSE Serine/threonine-protein kinase PAK 1 OS=Mus musculus OX=10090 GN=Pak1 PE=1 SV=1	sp|O88643|PAK1_MOUSE	223	223	S	PLPVTPTRDVATSPISPTENNTTPPDALTRN	132.63	132.63	DVATSPIS(0.985)PT(0.015)ENNTTPPDALTR	DVAT(-54)S(-40)PIS(18)PT(-18)ENNT(-58)T(-66)PPDALT(-110)R	8	2	0.40184	715955	676644	1.24438e+06	878993	663859	525831	635615	608435	1.44468	0.22316
O88643	Serine/threonine-protein kinase PAK 1	Pak1	FUNCTION: Protein kinase involved in intracellular signaling pathways downstream of integrins and receptor-type kinases that plays an important role in cytoskeleton dynamics, in cell adhesion, migration, proliferation, apoptosis, mitosis, and in vesicle-mediated transport processes. Can directly phosphorylate BAD and protects cells against apoptosis. Activated by interaction with CDC42 and RAC1. …	60.736	545	sp|O88643|PAK1_MOUSE	115	sp|O88643|PAK1_MOUSE Serine/threonine-protein kinase PAK 1 OS=Mus musculus OX=10090 GN=Pak1 PE=1 SV=1	sp|O88643|PAK1_MOUSE	115	115	S	PEQWARLLQTSNITKSEQKKNPQAVLDVLEF	142.73	129.53	LLQTSNITKS(1)EQK	LLQT(-100)S(-89)NIT(-45)KS(45)EQK	10	2	0.44835	140681	158316	200438	166478	192834	141147	154336	162772	1.02277	0.882591
O88685	26S proteasome regulatory subunit 6A	Psmc3	FUNCTION: Component of the 26S proteasome, a multiprotein complex involved in the ATP-dependent degradation of ubiquitinated proteins. This complex plays a key role in the maintenance of protein homeostasis by removing misfolded or damaged proteins, which could impair cellular functions, and by removing proteins whose functions are no longer required. Therefore, the proteasome participates in num…	49.548	442	sp|O88685|PRS6A_MOUSE	12	sp|O88685|PRS6A_MOUSE 26S proteasome regulatory subunit 6A OS=Mus musculus OX=10090 GN=Psmc3 PE=1 SV=2	sp|O88685|PRS6A_MOUSE	12	12	S	____MQEMNLLPTPESPVTRQEKMATVWDEA	139.5	93.649	MQEMNLLPT(0.004)PES(0.971)PVT(0.025)R	MQEMNLLPT(-24)PES(16)PVT(-16)R	12	2	1.3763	178210	143780	137542	153177	118734	230276	162378	170463	0.898598	0.645722
O88703	Potassium/sodium hyperpolarization-activated cyclic nucleotide-gated channel 2	Hcn2	FUNCTION: Hyperpolarization-activated ion channel exhibiting weak selectivity for potassium over sodium ions. Contributes to the native pacemaker currents in heart (If) and in neurons (Ih). Can also transport ammonium in the distal nephron. Produces a large instantaneous current. {ECO:0000269|PubMed:10962006, ECO:0000269|PubMed:11096117, ECO:0000269|PubMed:11741901, ECO:0000269|PubMed:12034718, E…	94.721	863	sp|O88703|HCN2_MOUSE	756	sp|O88703|HCN2_MOUSE Potassium/sodium hyperpolarization-activated cyclic nucleotide-gated channel 2 OS=Mus musculus OX=10090 GN=Hcn2 PE=1 SV=1	sp|O88703|HCN2_MOUSE	756	756	S	AASPGPPAASPPAAPSSPRAPRTSPYGVPGS	111.06	111.06	RAPPGPLPPAASPGPPAAS(0.207)PPAAPS(0.733)S(0.06)PR	RAPPGPLPPAAS(-73)PGPPAAS(-5.5)PPAAPS(5.5)S(-11)PR	25	3	-0.69636	736139	468251		602195		777842	2.38286e+06	1.58035e+06	0.381052	0.352301
[truncated: 3,432 more rows]

## Sheet: E3-AD vs E3-WT
Protein	Protein Name	Gene Name	Function	Mol weight [kDa]	Sequence length	Proteins	Positions within Proteins	Fasta headers	Leading proteins	Positions within Leading proteins	Position	Amino acid	Sequence window	Score	Score for localization	Phospho (STY) Probabilities	Phospho (STY) Score diffs	Position in peptide	Charge	Mass error [ppm]	Intensity A3-AD1	Intensity A3-AD2	Intensity A3-AD3	average APOE3-AD	Intensity A3-WT1	Intensity A3-WT2	Intensity A3-WT3	average APOE3-WT	APOE3-AD/APOE3-WT	t test p value
[truncated: 3,767 more rows]

## Sheet: E4-AD vs E4-WT
Protein	Protein Name	Gene Name	Function	Mol weight [kDa]	Sequence length	Proteins	Positions within Proteins	Fasta headers	Leading proteins	Positions within Leading proteins	Position	Amino acid	Sequence window	Score	Score for localization	Phospho (STY) Probabilities	Phospho (STY) Score diffs	Position in peptide	Charge	Mass error [ppm]	Intensity A4-AD1	Intensity A4-AD2	Intensity A4-AD3	average APOE4-AD	Intensity A4-WT1	Intensity A4-WT2	Intensity A4-WT3	average APOE4-WT	APOE4-AD/APOE4-WT	t test p value
[truncated: 2,844 more rows]

[truncated: 1 more sheets: E4-AD vs E3-AD]
